# Supplementary material for: Adverse health correlates of intimate partner violence against older women: Mining electronic health records
Source: PLoS One. 2023 Mar 8;18(3):e0281863. doi: 10.1371/journal.pone.0281863 (PMC9994723; doi:10.1371/journal.pone.0281863)
Supplement: S1 Data — (XLSX) [file pone.0281863.s001.xlsx]

## Sheet: Raw Counts
TermID	Description	BG	IPV	Senior	SeniorIPV
TID1	3-Hydroxy-3-methylglutaryl-coenzyme A reductase inhibitor allergy	51510	40	154670	20
TID2	4-quinolones adverse reaction	140	0	190	0
TID3	4-quinolones allergy	173380	140	185800	20
TID4	46, XX true hermaphrodite	30	0	0	0
TID5	4p partial monosomy syndrome	30	0	0	0
TID6	5-Hydroxytryptamine-3-receptor antagonist allergy	13740	30	3560	0
TID7	5-aminosalicylic acid allergy	1810	0	1320	0
TID8	5p partial monosomy syndrome	80	0	0	0
TID9	A pattern strabismus	130	0	50	0
TID10	AA amyloidosis	30	0	70	0
TID11	ABO incompatibility reaction	80	0	40	0
TID12	ABO isoimmunization affecting pregnancy	5040	0	20	0
TID13	Abdominal abscess	67650	110	31300	0
TID14	Abdominal actinomycosis	120	0	90	0
TID15	Abdominal aortic aneurysm	8590	10	52560	0
TID16	Abdominal aortic aneurysm without rupture	7520	0	49410	0
TID17	Abdominal aortic ectasia	8590	10	52560	0
TID18	Abdominal cavity injury	2550	10	1050	0
TID19	Abdominal compartment syndrome	250	0	240	0
TID20	Abdominal migraine	1950	0	530	0
TID21	Abdominal organomegaly	76620	110	37290	10
TID22	Abdominal pregnancy	12120	40	70	0
TID23	Abdominal visceral abscess	28150	40	15290	0
TID24	Abducens nerve disorder	2560	0	3320	0
TID25	Abducens nerve palsy	2500	0	3300	0
TID26	Aberrant premature complexes	65290	50	84910	10
TID27	Abnormal amnion	20	0	0	0
TID28	Abnormal atrioventricular connection	350	0	40	0
TID29	Abnormal atrioventricular connection - biventricular	170	0	30	0
TID30	Abnormal atrioventricular connection - univentricular	190	0	20	0
TID31	Abnormal auditory perception	24120	20	20170	0
TID32	Abnormal cerebral signs in the newborn	80	0	20	0
TID33	Abnormal dark adaptation curve	20	0	20	0
TID34	Abnormal dermatoglyphic pattern	80	0	40	0
TID35	Abnormal fetal heart beat first noted during labor AND/OR delivery in liveborn infant	1030	0	0	0
TID36	Abnormal fetal heart beat noted before labor in liveborn infant	950	0	10	0
TID37	Abnormal fetus	370	0	0	0
TID38	Abnormal findings on antenatal screening of mother	51850	70	170	0
TID39	Abnormal glucose tolerance in mother complicating pregnancy, childbirth AND/OR puerperium	194870	210	1380	0
TID40	Abnormal granulation tissue	6880	0	3770	0
TID41	Abnormal hard tissue formation in pulp	30	0	20	0
TID42	Abnormal innervation syndrome	130	0	70	0
TID43	Abnormal involuntary movement	109240	190	92270	30
TID44	Abnormal jaw closure	300	0	60	0
TID45	Abnormal jaw movement	300	0	60	0
TID46	Abnormal metabolic state in diabetes mellitus	30990	60	18350	0
TID47	Abnormal number of cusps	370	0	150	0
TID48	Abnormal number of leaflets	370	0	150	0
TID49	Abnormal placenta affecting management of mother	30	0	0	0
TID50	Abnormal position of cardiac valve	330	0	70	0
TID51	Abnormal products of conception	26220	40	470	0
TID52	Abnormal pupillary function	3540	0	3270	0
TID53	Abnormal retinal correspondence	40	0	40	0
TID54	Abnormal spontaneous eye movements	100	0	20	0
TID55	Abnormal umbilical cord	8740	0	10	0
TID56	Abnormal ventriculoarterial connection	1330	0	230	0
TID57	Abnormal weight gain in pregnancy	149910	270	370	0
TID58	Abnormality of abdominal aorta	9920	10	54960	0
TID59	Abnormality of aortic arch	2020	0	1250	0
TID60	Abnormality of aortic arch branch	300	0	490	0
TID61	Abnormality of aortic valve	36970	30	153990	20
TID62	Abnormality of atrial septum	27460	20	18620	0
TID63	Abnormality of atrioventricular (non-mitral, non-tricuspid) valve	1250	0	290	0
TID64	Abnormality of atrioventricular valve leaflet in atrioventricular septal defect	490	0	130	0
TID65	Abnormality of canalization and retrogressive differentiation	990	0	410	0
TID66	Abnormality of common atrioventricular valve in atrioventricular septal defect	490	0	130	0
TID67	Abnormality of ductus arteriosus	3080	0	450	0
TID68	Abnormality of forces of labor	139460	220	390	0
TID69	Abnormality of hepatic vein	1620	0	600	0
TID70	Abnormality of organs AND/OR soft tissues of pelvis affecting pregnancy	132100	220	960	0
TID71	Abnormality of pulmonary valve	10970	0	12060	0
TID72	Abnormality of secretion of gastrin	460	0	500	0
TID73	Abnormality of secretion of glucagon	60	0	60	0
TID74	Abnormality of surgical wound	20270	40	17230	0
TID75	Abnormality of systemic vein	693340	670	626770	100
TID76	Abnormality of thoracoabdominal aorta	1020	0	4130	0
TID77	Abrasion	84070	230	57060	20
TID78	Abrasion and/or friction burn	253730	1290	136990	70
TID79	Abrasion and/or friction burn of ankle with infection	2340	0	1950	0
TID80	Abrasion and/or friction burn of ankle without infection	52700	270	28760	20
TID81	Abrasion and/or friction burn of elbow with infection	730	0	550	0
TID82	Abrasion and/or friction burn of elbow without infection	31280	220	16980	20
TID83	Abrasion and/or friction burn of eyelids and/or periocular area	1220	0	890	0
TID84	Abrasion and/or friction burn of face with infection	1080	0	410	0
TID85	Abrasion and/or friction burn of face without infection	50300	440	31260	20
TID86	Abrasion and/or friction burn of finger without infection	7850	30	2430	0
TID87	Abrasion and/or friction burn of finger, infected	590	0	260	0
TID88	Abrasion and/or friction burn of foot and/or toe, infected	1310	0	740	0
TID89	Abrasion and/or friction burn of foot without infection	11550	50	3820	0
TID90	Abrasion and/or friction burn of forearm, without infection	31270	220	16980	20
TID91	Abrasion and/or friction burn of hand without infection	21860	100	8810	0
TID92	Abrasion and/or friction burn of hand, infected	1100	0	540	0
TID93	Abrasion and/or friction burn of head and/or neck	63750	480	42140	30
TID94	Abrasion and/or friction burn of head and/or neck without infection	50300	440	31260	20
TID95	Abrasion and/or friction burn of head, infected	1080	0	410	0
TID96	Abrasion and/or friction burn of hip with infection	2340	0	1950	0
TID97	Abrasion and/or friction burn of hip without infection	52700	270	28760	20
TID98	Abrasion and/or friction burn of lip without infection	1690	0	1010	0
TID99	Abrasion and/or friction burn of lower limb without infection	62900	310	32230	30
TID100	Abrasion and/or friction burn of lower limb, infected	3630	10	2680	0
TID101	Abrasion and/or friction burn of multiple sites	55720	320	27480	10
TID102	Abrasion and/or friction burn of multiple sites, infected	700	0	360	0
TID103	Abrasion and/or friction burn of neck with infection	1080	0	410	0
TID104	Abrasion and/or friction burn of neck without infection	49310	440	30610	20
TID105	Abrasion and/or friction burn of scalp with infection	1080	0	410	0
TID106	Abrasion and/or friction burn of scalp without infection	49310	440	30610	20
TID107	Abrasion and/or friction burn of shoulder and/or upper arm, infected	190	0	130	0
TID108	Abrasion and/or friction burn of shoulder without infection	7660	70	2950	0
TID109	Abrasion and/or friction burn of skin	193560	1000	108670	60
TID110	Abrasion and/or friction burn of thigh with infection	2340	0	1950	0
TID111	Abrasion and/or friction burn of thigh without infection	52700	270	28760	20
TID112	Abrasion and/or friction burn of toe without infection	11550	50	3820	0
TID113	Abrasion and/or friction burn of trunk without infection	66740	380	32780	30
TID114	Abrasion and/or friction burn of trunk, infected	2670	0	2070	0
TID115	Abrasion and/or friction burn of upper limb without infection	57210	360	27410	20
TID116	Abrasion and/or friction burn of upper limb, infected	1990	0	1210	0
TID117	Abrasion and/or friction burn of wrist with infection	730	0	550	0
TID118	Abrasion and/or friction burn of wrist without infection	31270	220	16980	20
TID119	Abrasion and/or friction burn with infection	7650	20	4750	0
TID120	Abrasion and/or friction burn without infection	209620	1220	106920	70
TID121	Abrasion of ear region	2250	0	1370	0
TID122	Abrasion of eye region	1140	0	290	0
TID123	Abrasion of face	2770	10	3220	0
TID124	Abrasion of finger	3150	0	1240	0
TID125	Abrasion of foot	5540	10	2630	0
TID126	Abrasion of genitalia	1470	0	810	0
TID127	Abrasion of hand	10180	20	5310	0
TID128	Abrasion of head	20430	60	18030	0
TID129	Abrasion of head and/or neck	22210	70	18410	0
TID130	Abrasion of lower limb	31970	70	21620	0
TID131	Abrasion of neck	2010	0	370	0
TID132	Abrasion of nose	2390	10	2850	0
TID133	Abrasion of oral cavity	700	0	290	0
TID134	Abrasion of pelvic region	2330	0	1100	0
TID135	Abrasion of perineum	1470	0	810	0
TID136	Abrasion of scalp	2320	10	3100	0
TID137	Abrasion of throat	170	0	50	0
TID138	Abrasion of trunk	7860	30	3510	0
TID139	Abrasion of upper limb	26010	70	17450	0
TID140	Abrasion of wrist	2210	0	940	0
TID141	Abrasion, abdominal wall	1560	0	480	0
TID142	Abrasion, ankle	2220	0	950	0
TID143	Abrasion, anus	140	0	110	0
TID144	Abrasion, back	330	0	140	0
TID145	Abrasion, breast	480	0	220	0
TID146	Abrasion, chest wall	2860	10	1050	0
TID147	Abrasion, elbow area	4560	10	4820	0
TID148	Abrasion, forearm area	5140	10	3650	0
TID149	Abrasion, hip	860	0	290	0
TID150	Abrasion, knee	15780	40	10370	0
TID151	Abrasion, lower leg	8120	20	7820	0
TID152	Abrasion, shoulder area	2150	0	800	0
TID153	Abrasion, thigh	1360	0	280	0
TID154	Abrasion, thumb	670	0	320	0
TID155	Abrasion, toe	1870	0	1270	0
TID156	Abrasion, upper arm	4010	20	3100	0
TID157	Abscess	953990	1660	399220	90
TID158	Abscess caused by Entamoeba histolytica	50	0	60	0
TID159	Abscess of Bartholin's gland	13960	30	1300	0
TID160	Abscess of abdominal wall	19800	30	5560	0
TID161	Abscess of axilla	16660	40	1550	0
TID162	Abscess of back	6770	10	3840	0
TID163	Abscess of back, except buttock	4960	10	2050	0
TID164	Abscess of bone of skull	160	0	60	0
TID165	Abscess of bone, except accessory sinus, jaw AND/OR mastoid	80	0	90	0
TID166	Abscess of brain	210	0	80	0
TID167	Abscess of breast	2810	0	220	0
TID168	Abscess of breast, associated with childbirth	800	0	50	0
TID169	Abscess of bursa	500	0	350	0
TID170	Abscess of bursa of elbow	150	0	140	0
TID171	Abscess of bursa of knee	40	0	40	0
TID172	Abscess of bursa of shoulder	20	0	20	0
TID173	Abscess of buttock	52480	140	10120	0
TID174	Abscess of chest wall	3210	0	1040	0
TID175	Abscess of connective tissue	132870	420	22490	10
TID176	Abscess of digit	77460	130	43130	20
TID177	Abscess of elbow	180	0	140	0
TID178	Abscess of external ear	3230	0	520	0
TID179	Abscess of eye	90	0	80	0
TID180	Abscess of eyelid	10800	20	2990	0
TID181	Abscess of face	196480	560	41410	20
TID182	Abscess of female genital structure	14030	30	1300	0
TID183	Abscess of female pelvis	47050	110	8090	0
TID184	Abscess of finger	28660	70	13380	0
TID185	Abscess of foot	60770	100	48760	10
TID186	Abscess of foot, except toe	4850	10	3900	0
TID187	Abscess of forearm	105100	320	33140	0
TID188	Abscess of groin	9430	10	1850	0
TID189	Abscess of hand	52710	120	27500	0
TID190	Abscess of head, except face	2360	0	660	0
TID191	Abscess of hip	920	0	920	0
TID192	Abscess of intestine	23750	40	11900	0
TID193	Abscess of jaw	124460	420	19560	10
TID194	Abscess of knee	50	0	50	0
TID195	Abscess of limb	415660	860	220570	50
TID196	Abscess of liver	1840	0	2360	0
TID197	Abscess of lower leg	147300	310	112770	30
TID198	Abscess of lower limb	256030	520	161800	40
TID199	Abscess of lung	2580	0	2240	0
TID200	Abscess of lung with pneumonia	450	0	350	0
TID201	Abscess of mastoid	160	0	60	0
TID202	Abscess of mediastinum	190	0	200	0
TID203	Abscess of neck	14220	40	4970	0
TID204	Abscess of nervous system	2660	0	2370	0
TID205	Abscess of oral soft tissue	124450	420	19560	10
TID206	Abscess of oral tissue	137080	440	23220	10
TID207	Abscess of perineum	17280	30	1940	0
TID208	Abscess of peritoneum	15230	30	9960	0
TID209	Abscess of pharynx	17870	30	1620	0
TID210	Abscess of salivary gland	1970	0	820	0
TID211	Abscess of shoulder	50	0	30	0
TID212	Abscess of skin AND/OR subcutaneous tissue	158590	270	49790	20
TID213	Abscess of spinal cord caused by bacterium	20	0	20	0
TID214	Abscess of temporal bone	160	0	60	0
TID215	Abscess of tendon sheath	170	0	90	0
TID216	Abscess of thigh	1100	0	940	0
TID217	Abscess of thorax	25080	50	5210	0
TID218	Abscess of thymus	50	0	40	0
TID219	Abscess of toe	23170	40	19750	0
TID220	Abscess of trunk	263010	530	79440	20
TID221	Abscess of umbilicus	580	0	90	0
TID222	Abscess of upper arm	105090	320	33150	0
TID223	Abscess of upper limb	160270	430	59160	10
TID224	Abscess of upper respiratory tract	17870	30	1620	0
TID225	Abscess of vulva	46890	110	8040	0
TID226	Abscess of wrist	20	0	0	0
TID227	Absence of septum pellucidum	100	0	0	0
TID228	Absence or hypoplasia of the umbilical artery	2870	0	0	0
TID229	Absence seizure	2820	0	1000	0
TID230	Absence seizure with atonic components	70	0	20	0
TID231	Absent anterior chamber of eye	20	0	60	0
TID232	Absent finger	510	0	420	0
TID233	Absinthe addiction	20	0	0	0
TID234	Absolute glaucoma	130	0	450	0
TID235	Abuse of antidepressant drug	980	0	110	0
TID236	Abuse of herbal medicine	30	0	20	0
TID237	Abuse of herbal medicine or folk remedy	30	0	20	0
TID238	Abuse of laxatives	1380	0	300	0
TID239	Abuse of non-dependence-producing substances	2970	10	630	0
TID240	Abuse of steroids	30	0	10	0
TID241	Academic underachievement disorder	15260	0	10400	0
TID242	Acanthosis nigricans	17930	10	760	0
TID243	Acarbose allergy	80	0	230	0
TID244	Acariasis	59730	150	9970	0
TID245	Accelerated atrioventricular conduction	6220	0	1800	0
TID246	Accessory breast	1270	0	170	0
TID247	Accessory carpal bones	150	0	20	0
TID248	Accessory kidney	320	0	170	0
TID249	Accessory lobe of lung	50	0	40	0
TID250	Accessory lung	50	0	40	0
TID251	Accessory nipple	530	0	40	0
TID252	Accessory rib	1380	0	700	0
TID253	Accessory salivary gland	30	0	20	0
TID254	Accessory skeletal muscle	70	0	20	0
TID255	Accessory structure of lower respiratory tract	50	0	40	0
TID256	Accidental acetaminophen poisoning	30	0	0	0
TID257	Accidental antepartum hemorrhage	30	0	0	0
TID258	Accidental anti-common cold drug poisoning	1670	0	570	0
TID259	Accidental cut during medical care	6210	0	5680	0
TID260	Accidental drug overdose	220	0	110	0
TID261	Accidental injury	14690	10	14530	0
TID262	Accidental laceration during a procedure on an organ	30	0	60	0
TID263	Accidental narcotic poisoning	4460	10	1320	0
TID264	Accidental oral contraceptive poisoning	50	0	0	0
TID265	Accidental perforation during medical care	6210	0	5680	0
TID266	Accidental pesticide product poisoning	90	0	60	0
TID267	Accidental poisoning	101710	410	28670	20
TID268	Accidental poisoning by carbon monoxide from incomplete combustion of piped gas	100	0	40	0
TID269	Accidental poisoning by cosmetics	50	0	10	0
TID270	Accidental poisoning by gas distributed by pipeline	340	0	80	0
TID271	Accidental poisoning by gases or fumes on ship	140	0	20	0
TID272	Accidental poisoning by gases or fumes on ship, occupant of small powered boat injured	60	0	0	0
TID273	Accidental poisoning by gases or fumes on ship, occupant of small unpowered boat injured	30	0	0	0
TID274	Accidental poisoning by gases or fumes on ship, water skier injured	30	0	0	0
TID275	Accidental poisoning by glues and adhesives	40	0	20	0
TID276	Accidental poisoning by household agents	440	0	190	0
TID277	Accidental poisoning by lacquers	30	0	10	0
TID278	Accidental poisoning by lead paints	20	0	0	0
TID279	Accidental poisoning by motor vehicle exhaust gas	9340	40	1460	0
TID280	Accidental poisoning by non-lead paints	30	0	10	0
TID281	Accidental poisoning by oil colors	30	0	10	0
TID282	Accidental poisoning by piped natural gas	100	0	40	0
TID283	Accidental poisoning by polishes	350	0	90	0
TID284	Accidental poisoning by soap products	30	0	20	0
TID285	Accidental poisoning by synthetic detergents and shampoos	40	0	20	0
TID286	Accidental poisoning by water gas	100	0	40	0
TID287	Accidental poisoning by white washes	30	0	10	0
TID288	Accidental poisoning caused by acids	60	0	0	0
TID289	Accidental poisoning caused by adrenergics	250	0	60	0
TID290	Accidental poisoning caused by alcohol	1660	10	1620	0
TID291	Accidental poisoning caused by alcoholic beverage	1160	10	120	0
TID292	Accidental poisoning caused by amphetamine	750	0	30	0
TID293	Accidental poisoning caused by analgesic	18310	90	2660	0
TID294	Accidental poisoning caused by angiotensin-converting enzyme inhibitor	370	0	390	0
TID295	Accidental poisoning caused by anti-infective	160	0	60	0
TID296	Accidental poisoning caused by antiadrenergic	80	0	200	0
TID297	Accidental poisoning caused by antibiotic	350	0	150	0
TID298	Accidental poisoning caused by anticonvulsant and antiparkinsonism drugs	1540	10	1010	0
TID299	Accidental poisoning caused by antidepressants	2790	20	550	0
TID300	Accidental poisoning caused by antirheumatic	970	0	120	0
TID301	Accidental poisoning caused by aromatic analgesic	2690	20	550	0
TID302	Accidental poisoning caused by arsenic and its compounds and fumes	30	0	10	0
TID303	Accidental poisoning caused by aspirin	380	0	240	0
TID304	Accidental poisoning caused by barbiturates	270	0	90	0
TID305	Accidental poisoning caused by benzodiazepine-based tranquilizer	7270	60	1930	0
TID306	Accidental poisoning caused by bromine compounds	20	0	20	0
TID307	Accidental poisoning caused by butyrophenone-based tranquilizer	50	0	10	0
TID308	Accidental poisoning caused by calcium channel blocker	90	0	170	0
TID309	Accidental poisoning caused by cannabis derivatives	730	0	70	0
TID310	Accidental poisoning caused by carbon monoxide	1290	0	310	0
TID311	Accidental poisoning caused by carbon monoxide from incomplete combustion of coal in domestic stove or fireplace	80	0	30	0
TID312	Accidental poisoning caused by carbon monoxide from incomplete combustion of coke in domestic stove or fireplace	80	0	30	0
TID313	Accidental poisoning caused by carbon monoxide from incomplete combustion of kerosene or paraffin in domestic stove or fireplace	80	0	30	0
TID314	Accidental poisoning caused by carbon monoxide from incomplete combustion of wood in domestic stove or fireplace	80	0	30	0
TID315	Accidental poisoning caused by caustic alkalis	850	0	210	0
TID316	Accidental poisoning caused by central depressant	16050	70	1850	0
TID317	Accidental poisoning caused by central nervous system drug	28460	150	4470	0
TID318	Accidental poisoning caused by central nervous system stimulants	1870	20	180	0
TID319	Accidental poisoning caused by cholinergic	40	0	70	0
TID320	Accidental poisoning caused by cocaine	840	0	30	0
TID321	Accidental poisoning caused by corrosive	810	0	180	0
TID322	Accidental poisoning caused by corrosive aromatic	40	0	0	0
TID323	Accidental poisoning caused by disinfectant	110	0	30	0
TID324	Accidental poisoning caused by drug affecting blood constituent	300	0	770	0
TID325	Accidental poisoning caused by drug primarily acting on smooth and skeletal muscle and respiratory system	900	0	260	0
TID326	Accidental poisoning caused by drug primarily affecting cardiovascular system	750	0	1400	0
TID327	Accidental poisoning caused by drug primarily affecting gastrointestinal system	170	0	130	0
TID328	Accidental poisoning caused by drugs primarily affecting skin, mucous membrane, ophthalmological, otorhinolaryngological and dental drugs	270	0	100	0
TID329	Accidental poisoning caused by drugs, medicines and biologicals	74910	310	19060	10
TID330	Accidental poisoning caused by freon	20	0	0	0
TID331	Accidental poisoning caused by fungicide	20	0	0	0
TID332	Accidental poisoning caused by gaseous anesthetic	20	0	0	0
TID333	Accidental poisoning caused by gaseous substance	1390	0	320	0
TID334	Accidental poisoning caused by hallucinogens	840	0	90	0
TID335	Accidental poisoning caused by halogenated hydrocarbon derivative	20	0	0	0
TID336	Accidental poisoning caused by heroin	9800	50	140	0
TID337	Accidental poisoning caused by hormones and synthetic substitutes	1340	0	1650	0
TID338	Accidental poisoning caused by hydantoin derivative	380	0	460	0
TID339	Accidental poisoning caused by iron compounds	70	0	20	0
TID340	Accidental poisoning caused by isopropyl alcohol	70	0	20	0
TID341	Accidental poisoning caused by lead and its compounds and fumes	90	0	40	0
TID342	Accidental poisoning caused by liquefied petroleum gas distributed in mobile containers	80	0	20	0
TID343	Accidental poisoning caused by local anesthetic	110	0	30	0
TID344	Accidental poisoning caused by metal	490	0	230	0
TID345	Accidental poisoning caused by methadone	800	0	210	0
TID346	Accidental poisoning caused by methyl alcohol	20	0	0	0
TID347	Accidental poisoning caused by ophthalmological drug	30	0	0	0
TID348	Accidental poisoning caused by opiate agonist	14930	60	1740	0
TID349	Accidental poisoning caused by opium	960	0	130	0
TID350	Accidental poisoning caused by petroleum fuels and cleaners	60	0	0	0
TID351	Accidental poisoning caused by petroleum products	150	0	30	0
TID352	Accidental poisoning caused by phenothiazine-based tranquilizer	60	0	10	0
TID353	Accidental poisoning caused by psychostimulants	3760	30	270	0
TID354	Accidental poisoning caused by psychotropic agent	13660	90	2700	0
TID355	Accidental poisoning caused by rodenticides	40	0	50	0
TID356	Accidental poisoning caused by salicylates	830	0	400	0
TID357	Accidental poisoning caused by tear gas	80	0	0	0
TID358	Accidental poisoning caused by tranquilizers	7360	60	1950	0
TID359	Accidental poisoning from berries	20	0	0	0
TID360	Accidental poisoning from berries and seeds	20	0	0	0
TID361	Accidental poisoning from foodstuffs and poisonous plants	1340	0	320	0
TID362	Accidental poisoning from meat	20	0	10	0
TID363	Accidental poisoning from mushrooms and other fungi	80	0	20	0
TID364	Accidental poisoning from seeds	20	0	0	0
TID365	Accidental poisoning from shellfish	60	0	20	0
TID366	Accidental poisoning with ethyl alcohol	1230	10	120	0
TID367	Accidental puncture during a procedure on an organ	30	0	60	0
TID368	Accidental puncture during medical care	6240	0	5750	0
TID369	Accidental tricyclic antidepressant poisoning	350	0	50	0
TID370	Accidental wound	14040	10	13540	0
TID371	Accidental wound during procedure	14040	10	13540	0
TID372	Accommodative esotropia	1150	0	60	0
TID373	Accommodative excess	560	0	100	0
TID374	Accretion on teeth	1250	0	430	0
TID375	Acebutolol allergy	50	0	190	0
TID376	Acetaminophen and dextropropoxyphene allergy	630	0	2920	0
TID377	Acetazolamide allergy	1010	0	830	0
TID378	Acetic acid allergy	280	0	270	0
TID379	Acetylcysteine allergy	260	0	210	0
TID380	Achalasia of esophagus	5430	0	6620	0
TID381	Achilles bursitis	51500	40	23600	0
TID382	Achilles tendinitis	58610	40	27080	0
TID383	Achlorhydria	170	0	200	0
TID384	Achondrogenesis	200	0	30	0
TID385	Achondroplasia	190	0	30	0
TID386	Achromatopsia	40	0	20	0
TID387	Aciclovir allergy	1660	0	1320	0
TID388	Acid chemical burn of conjunctival sac	280	0	100	0
TID389	Acid chemical burn of cornea	280	0	100	0
TID390	Acid chemical burn of cornea AND/OR conjunctival sac	280	0	100	0
TID391	Acid chemical burn of cornea and conjunctival sac	280	0	100	0
TID392	Acidemia	870	0	460	0
TID393	Acidifying agent poisoning	30	0	10	0
TID394	Acidosis	113480	260	133100	30
TID395	Acidosis due to type 1 diabetes mellitus	11420	20	2360	0
TID396	Acidosis due to type 2 diabetes mellitus	120	0	80	0
TID397	Acitretin allergy	30	0	60	0
TID398	Acne	496370	250	29640	0
TID399	Acne conglobata	350	0	0	0
TID400	Acne keloid	3850	0	150	0
TID401	Acne of external chemical origin	20	0	40	0
TID402	Acne varioliformis	3070	0	420	0
TID403	Acne vulgaris	121160	30	7970	0
TID404	Acontractile detrusor	1320	0	2600	0
TID405	Acoustic neuritis	50	0	40	0
TID406	Acoustic neuroma	140	0	210	0
TID407	Acquired abnormality of ear ossicles	5250	0	3120	0
TID408	Acquired absence of breast	43470	30	77020	0
TID409	Acquired absence of ovary or fallopian tube	11380	10	11090	0
TID410	Acquired absence of teeth	15010	70	5000	0
TID411	Acquired acantholytic dermatosis	540	0	630	0
TID412	Acquired acanthosis nigricans	22220	20	1420	0
TID413	Acquired adduction deformity of foot	2730	0	1470	0
TID414	Acquired anomaly of ear	770	0	280	0
TID415	Acquired anomaly of external ear	770	0	280	0
TID416	Acquired anophthalmos	740	0	920	0
TID417	Acquired aplastic anemia	400	0	620	0
TID418	Acquired arteriovenous fistula of liver	2670	0	3380	0
TID419	Acquired atrophy of ovary	2040	0	2030	0
TID420	Acquired atrophy of ovary and fallopian tube	1380	0	1540	0
TID421	Acquired atrophy of the fallopian tube	1430	0	1550	0
TID422	Acquired brain injury	175740	790	80090	30
TID423	Acquired cardiac septal defect	370	0	380	0
TID424	Acquired cavovarus deformity of foot	1240	0	540	0
TID425	Acquired cavus deformity of foot	8100	0	3770	0
TID426	Acquired chest and rib deformity	3100	0	2370	0
TID427	Acquired claw foot	2260	0	4210	0
TID428	Acquired claw hand	170	0	140	0
TID429	Acquired claw toes	2220	0	4140	0
TID430	Acquired clubhand	20	0	0	0
TID431	Acquired coagulation factor deficiency	4840	10	5530	0
TID432	Acquired color vision deficiency	50	0	50	0
TID433	Acquired coxa valga	150	0	50	0
TID434	Acquired coxa vara	100	0	60	0
TID435	Acquired cubitus valgus	60	0	50	0
TID436	Acquired cubitus varus	20	0	0	0
TID437	Acquired curvature of spine	25510	50	38480	10
TID438	Acquired deformity of ankle	1210	0	1070	0
TID439	Acquired deformity of ankle AND/OR foot	213640	190	191710	50
TID440	Acquired deformity of chest wall	48640	40	85480	10
TID441	Acquired deformity of elbow	80	0	60	0
TID442	Acquired deformity of finger	10430	20	6180	0
TID443	Acquired deformity of finger joint	7910	20	4160	0
TID444	Acquired deformity of foot	185880	160	166920	50
TID445	Acquired deformity of hand	10960	20	6890	0
TID446	Acquired deformity of head	10250	20	4020	0
TID447	Acquired deformity of hip	1950	0	1220	0
TID448	Acquired deformity of joint of big toe	152450	140	147880	40
TID449	Acquired deformity of joint of foot	176850	150	159380	50
TID450	Acquired deformity of joint of lesser toe	2220	0	4140	0
TID451	Acquired deformity of joint of lower limb	184260	160	169160	50
TID452	Acquired deformity of joint of upper limb	8020	20	4250	0
TID453	Acquired deformity of knee	7900	10	12250	0
TID454	Acquired deformity of knee joint	5490	0	9560	0
TID455	Acquired deformity of lesser toe	2220	0	4140	0
TID456	Acquired deformity of limb	244420	240	218240	60
TID457	Acquired deformity of lower leg	4090	0	4200	0
TID458	Acquired deformity of lower limb	223820	210	204040	60
TID459	Acquired deformity of neck	1370	0	560	0
TID460	Acquired deformity of nose	6970	10	2360	0
TID461	Acquired deformity of pelvis	16300	40	18650	0
TID462	Acquired deformity of pinna	770	0	280	0
TID463	Acquired deformity of rib	3100	0	2370	0
TID464	Acquired deformity of spine	27850	50	44180	10
TID465	Acquired deformity of the abdomen	18300	30	29860	0
TID466	Acquired deformity of the wrist / hand	200	0	180	0
TID467	Acquired deformity of thoracic structure	48640	40	85480	10
TID468	Acquired deformity of toe	162440	140	157000	40
TID469	Acquired deformity of trunk	300750	560	287830	60
TID470	Acquired deformity of upper limb	13600	20	9530	0
TID471	Acquired deformity of wrist	30	0	40	0
TID472	Acquired disorder of keratinization	156230	110	99020	20
TID473	Acquired disorder of skin color	320	0	140	0
TID474	Acquired diverticulum of esophagus	1370	0	6570	0
TID475	Acquired dysphasia	610	0	2380	0
TID476	Acquired epidermolysis bullosa	40	0	30	0
TID477	Acquired equinovarus - clubfoot	1550	0	950	0
TID478	Acquired equinovarus deformity	2290	0	1350	0
TID479	Acquired equinus deformity of foot	15550	10	7340	0
TID480	Acquired forearm deformity	2330	0	2490	0
TID481	Acquired forearm deformity, excluding fingers	1680	0	1750	0
TID482	Acquired genu recurvatum	250	0	110	0
TID483	Acquired genu valgum	3390	0	6000	0
TID484	Acquired genu varum	1960	0	3640	0
TID485	Acquired hallux limitus	19830	20	17680	0
TID486	Acquired hallux malleus	29720	30	56280	10
TID487	Acquired hallux rigidus	19830	20	17680	0
TID488	Acquired hallux valgus	122050	120	105620	30
TID489	Acquired hallux varus	2920	0	4410	0
TID490	Acquired hemolytic anemia	9050	0	6850	0
TID491	Acquired hydrocephalus	1290	0	7310	0
TID492	Acquired hypermelanotic disorder	14940	0	1890	0
TID493	Acquired hypertrophic pyloric stenosis	5410	0	5890	0
TID494	Acquired hypothyroidism	181440	120	160680	20
TID495	Acquired ichthyosis	620	0	490	0
TID496	Acquired immune deficiency syndrome	110	0	20	0
TID497	Acquired immunodeficiency syndrome virus infection associated with pregnancy	470	0	0	0
TID498	Acquired keratoderma	45420	40	46800	0
TID499	Acquired keratosis follicularis	190	0	320	0
TID500	Acquired kyphosis	12410	20	29070	0
TID501	Acquired lactase deficiency	120	0	80	0
TID502	Acquired language disorder	1370	0	4140	0
TID503	Acquired laryngeal stenosis	70	0	30	0
TID504	Acquired lordosis	6920	20	3560	0
TID505	Acquired metabolic and toxic encephalopathies	18000	60	33230	20
TID506	Acquired musculoskeletal deformity	204000	200	180060	50
TID507	Acquired musculoskeletal deformity of upper arm	680	0	680	0
TID508	Acquired nasolacrimal duct stenosis	4590	0	4500	0
TID509	Acquired night blindness	50	0	50	0
TID510	Acquired palmoplantar keratoderma	7090	0	9470	0
TID511	Acquired pancytopenia	4850	0	6400	0
TID512	Acquired platelet disorder	13980	10	8310	0
TID513	Acquired postural kyphosis	10340	20	24090	0
TID514	Acquired postural lordosis	5690	20	2750	0
TID515	Acquired pronation deformity of ankle	1210	0	1070	0
TID516	Acquired ptosis of eyelid	370	0	820	0
TID517	Acquired red cell aplasia	400	0	620	0
TID518	Acquired renal cystic disease	61330	80	107610	20
TID519	Acquired scoliosis	4880	10	6550	0
TID520	Acquired sensorineural hearing loss	990	0	9590	0
TID521	Acquired short Achilles tendon	3170	0	1160	0
TID522	Acquired skeletal deformity	4800	0	4140	0
TID523	Acquired spondylolisthesis	44470	50	77910	0
TID524	Acquired stenosis of external ear canal	810	0	1030	0
TID525	Acquired stenosis of external ear canal secondary to inflammation	120	0	100	0
TID526	Acquired stenosis of external ear canal secondary to surgery	80	0	50	0
TID527	Acquired stenosis of external ear canal secondary to trauma	40	0	30	0
TID528	Acquired subglottic stenosis	70	0	30	0
TID529	Acquired thrombocytopenia	22460	50	22220	0
TID530	Acquired torsion dystonia	1410	0	880	0
TID531	Acquired trigger finger	54930	40	71340	20
TID532	Acquired unequal limb length	6860	0	6190	0
TID533	Acquired vaginal enterocele	6850	0	12450	0
TID534	Acquired valgus deformity of joint of lower limb	125310	120	111000	30
TID535	Acquired valgus deformity of joint of upper limb	80	0	70	0
TID536	Acquired valgus deformity of limb	125380	120	111050	30
TID537	Acquired valgus deformity of wrist	20	0	20	0
TID538	Acquired varus deformity of joint of lower limb	6190	0	8630	0
TID539	Acquired varus deformity of joint of upper limb	30	0	20	0
TID540	Acquired varus deformity of limb	6220	0	8650	0
TID541	Acquired varus deformity of toe	2920	0	4410	0
TID542	Acrivastine allergy	20	0	10	0
TID543	Acrocephalosyndactyly	110	0	0	0
TID544	Acrodermatitis	179770	180	89040	20
TID545	Acrodermatitis continua	93470	70	53320	0
TID546	Actinic cheilitis	1320	0	2550	0
TID547	Actinic granuloma	120	0	80	0
TID548	Actinic keratosis	105790	40	218030	20
TID549	Actinic prurigo	8470	10	3940	0
TID550	Actinic reticuloid	120	0	90	0
TID551	Actinomycotic infection	2580	0	1600	0
TID552	Active M�ni�re's disease	3470	0	2740	0
TID553	Active cochlear M�ni�re's disease	1000	0	800	0
TID554	Active cochleovestibular M�ni�re's disease	2270	0	1680	0
TID555	Active disintegrative psychoses	30	0	20	0
TID556	Active infantile autism	7340	0	280	0
TID557	Active rickets	1450	0	1530	0
TID558	Active vestibular M�ni�re's disease	430	0	420	0
TID559	Acute Chagas' disease	50	0	10	0
TID560	Acute ST segment elevation myocardial infarction	12900	20	28910	0
TID561	Acute abdomen	21540	40	6620	0
TID562	Acute actinic otitis externa	1710	0	540	0
TID563	Acute alcoholic intoxication in alcoholism	22410	250	3620	10
TID564	Acute alcoholic intoxication in remission, in alcoholism	200	0	60	0
TID565	Acute alcoholic liver disease	9740	90	2020	0
TID566	Acute allergic mucoid otitis media	200	0	60	0
TID567	Acute allergic reaction	27240	30	7280	0
TID568	Acute allergic sanguinous otitis media	50	0	20	0
TID569	Acute allergic serous otitis media	2090	0	680	0
TID570	Acute amebiasis	70	0	50	0
TID571	Acute amebic dysentery	70	0	50	0
TID572	Acute amebic dysentery without abscess	50	0	30	0
TID573	Acute anal fissure	1750	0	340	0
TID574	Acute and chronic cholecystitis	2400	0	1370	0
TID575	Acute and subacute bacterial endocarditis	4740	0	4470	0
TID576	Acute and subacute endocarditis	4840	10	4670	0
TID577	Acute and subacute infective endocarditis associated with another disorder	170	0	220	0
TID578	Acute and subacute iridocyclitis	5830	20	3260	0
TID579	Acute and subacute liver necrosis	9500	30	6800	0
TID580	Acute angle-closure glaucoma	1050	0	2290	0
TID581	Acute anterior uveitis	1300	0	780	0
TID582	Acute anteroapical myocardial infarction	20	0	70	0
TID583	Acute anteroseptal myocardial infarction	20	0	70	0
TID584	Acute appendicitis	70290	60	14290	0
TID585	Acute appendicitis with generalized peritonitis	10850	0	4370	0
TID586	Acute appendicitis with peritoneal abscess	7680	0	2580	0
TID587	Acute appendicitis with peritonitis	16510	10	5520	0
TID588	Acute appendicitis without peritonitis	51440	50	8570	0
TID589	Acute arthritis	1190	0	1090	0
TID590	Acute arthropathy	4110	0	3440	0
TID591	Acute asthma	42650	70	17280	0
TID592	Acute atopic conjunctivitis	59280	40	22190	0
TID593	Acute atrial infarction	90	0	390	0
TID594	Acute bacterial arthritis	40	0	50	0
TID595	Acute bacterial bronchitis	5610	0	6030	0
TID596	Acute bacterial sinusitis	830	0	340	0
TID597	Acute bacterial tubulointerstitial nephritis	1280	0	290	0
TID598	Acute blepharitis	86720	130	27920	0
TID599	Acute bronchiolitis	18550	20	9260	0
TID600	Acute bronchiolitis caused by respiratory syncytial virus	3400	0	1330	0
TID601	Acute bronchitis	947390	1150	445470	90
TID602	Acute bronchitis caused by rhinovirus	790	0	610	0
TID603	Acute bronchitis with bronchospasm	940	0	600	0
TID604	Acute cerebrovascular insufficiency	4080	0	9600	0
TID605	Acute cervicitis	2730	20	30	0
TID606	Acute chemical otitis externa	60	0	20	0
TID607	Acute chest syndrome	910	0	140	0
TID608	Acute cholecystitis	81280	110	41170	0
TID609	Acute congestive heart failure	200	0	910	0
TID610	Acute conjunctivitis	212270	180	60760	10
TID611	Acute contact otitis externa	770	0	380	0
TID612	Acute cor pulmonale	2110	0	4010	0
TID613	Acute coronary syndrome	500	0	1040	0
TID614	Acute coxsackievirus bronchitis	30	0	20	0
TID615	Acute cystitis	278990	390	162900	30
TID616	Acute dacryoadenitis	220	0	110	0
TID617	Acute dacryocystitis	720	0	540	0
TID618	Acute dermatitis	50610	60	21090	0
TID619	Acute diarrhea	2100	0	1180	0
TID620	Acute diastolic heart failure	10610	0	53290	0
TID621	Acute digestive system disorder	1930280	2050	363930	90
TID622	Acute dilatation of stomach	500	0	400	0
TID623	Acute disease	4537990	3950	2012770	280
TID624	Acute disease of bone	9890	20	11670	0
TID625	Acute disease of cardiovascular system	715500	960	877700	140
TID626	Acute disease of eye	215050	180	64520	20
TID627	Acute disease of lymphatic vessel	1280	0	780	0
TID628	Acute disease of musculoskeletal system	192300	160	114690	20
TID629	Acute disorder of ear	363040	320	153720	20
TID630	Acute disorder of female genital organ	21900	40	6770	0
TID631	Acute disorder of male genital organ	130	0	90	0
TID632	Acute disseminated encephalomyelitis	220	0	190	0
TID633	Acute disseminated encephalomyelitis following infectious disease	20	0	140	0
TID634	Acute drug intoxication	69550	420	8690	20
TID635	Acute drug-induced interstitial lung disorder	50	0	70	0
TID636	Acute duodenal ulcer	2170	0	4180	0
TID637	Acute duodenal ulcer with hemorrhage	640	0	1880	0
TID638	Acute duodenal ulcer with hemorrhage AND obstruction	70	0	120	0
TID639	Acute duodenal ulcer with hemorrhage AND perforation	80	0	180	0
TID640	Acute duodenal ulcer with hemorrhage AND with perforation but without obstruction	40	0	110	0
TID641	Acute duodenal ulcer with hemorrhage but without obstruction	430	0	1340	0
TID642	Acute duodenal ulcer with hemorrhage, with perforation AND with obstruction	30	0	30	0
TID643	Acute duodenal ulcer with obstruction	170	0	310	0
TID644	Acute duodenal ulcer with perforation	370	0	880	0
TID645	Acute duodenal ulcer with perforation AND obstruction	60	0	130	0
TID646	Acute duodenal ulcer with perforation but without obstruction	260	0	590	0
TID647	Acute duodenal ulcer without hemorrhage AND without perforation	1280	0	1750	0
TID648	Acute duodenal ulcer without hemorrhage AND without perforation but with obstruction	70	0	80	0
TID649	Acute duodenal ulcer without hemorrhage, without perforation AND without obstruction	1240	0	1700	0
TID650	Acute eczema	4710	0	3510	0
TID651	Acute eczematoid otitis externa	4520	0	3460	0
TID652	Acute edematous laryngitis	3750	0	1790	0
TID653	Acute effect of ultraviolet radiation on normal skin	32860	40	9130	0
TID654	Acute endocarditis	1780	0	1800	0
TID655	Acute endometritis	70	0	0	0
TID656	Acute endophthalmitis	210	0	730	0
TID657	Acute epiglottitis	1470	0	700	0
TID658	Acute epiglottitis with obstruction	110	0	60	0
TID659	Acute epiglottitis without obstruction	1280	0	590	0
TID660	Acute esophagitis	5760	10	4750	0
TID661	Acute ethmoidal sinusitis	17750	20	6270	0
TID662	Acute eustachian tube salpingitis	690	0	260	0
TID663	Acute exacerbation of asthma	42070	70	17130	0
TID664	Acute exacerbation of bronchiectasis	1220	0	4010	0
TID665	Acute exacerbation of chronic catatonic schizophrenia	100	0	40	0
TID666	Acute exacerbation of chronic latent schizophrenia	30	0	20	0
TID667	Acute exacerbation of chronic obstructive airways disease	96810	200	177450	50
TID668	Acute exacerbation of chronic paranoid schizophrenia	2000	0	910	0
TID669	Acute exacerbation of chronic schizoaffective schizophrenia	3150	20	970	0
TID670	Acute exacerbation of chronic schizophrenia	3190	0	1390	0
TID671	Acute exacerbation of immunoglobulin E-mediated allergic asthma	17440	30	6090	0
TID672	Acute exacerbation of intrinsic asthma	5330	10	2830	0
TID673	Acute exacerbation of subchronic catatonic schizophrenia	30	0	10	0
TID674	Acute exacerbation of subchronic latent schizophrenia	30	0	10	0
TID675	Acute exacerbation of subchronic paranoid schizophrenia	180	0	70	0
TID676	Acute exacerbation of subchronic schizoaffective schizophrenia	320	0	110	0
TID677	Acute exudative otitis media	1140	0	140	0
TID678	Acute febrile mucocutaneous lymph node syndrome	970	0	60	0
TID679	Acute febrile neutrophilic dermatosis	310	0	180	0
TID680	Acute female pelvic peritonitis	440	0	200	0
TID681	Acute follicular conjunctivitis	3030	0	1770	0
TID682	Acute frontal sinusitis	105280	80	32090	0
TID683	Acute gastric ulcer	8360	20	11820	0
TID684	Acute gastric ulcer with hemorrhage	1680	0	3940	0
TID685	Acute gastric ulcer with hemorrhage AND obstruction	60	0	100	0
TID686	Acute gastric ulcer with hemorrhage AND perforation	180	0	400	0
TID687	Acute gastric ulcer with hemorrhage AND with perforation but without obstruction	130	0	320	0
TID688	Acute gastric ulcer with hemorrhage but without obstruction	1280	0	3110	0
TID689	Acute gastric ulcer with hemorrhage, with perforation AND with obstruction	20	0	40	0
TID690	Acute gastric ulcer with obstruction	280	0	370	0
TID691	Acute gastric ulcer with perforation	690	0	1030	0
TID692	Acute gastric ulcer with perforation AND obstruction	70	0	100	0
TID693	Acute gastric ulcer with perforation but without obstruction	520	0	770	0
TID694	Acute gastric ulcer without hemorrhage AND without perforation	6360	20	7810	0
TID695	Acute gastric ulcer without hemorrhage AND without perforation but with obstruction	180	0	210	0
TID696	Acute gastric ulcer without hemorrhage, without perforation AND without obstruction	4960	10	6260	0
TID697	Acute gastritis	103920	190	47490	20
TID698	Acute gastroenteritis	1240	0	460	0
TID699	Acute gastrointestinal hemorrhage	3770	0	7880	0
TID700	Acute gastrointestinal tract vascular insufficiency	5050	0	8850	0
TID701	Acute gastrojejunal ulcer	1070	0	790	0
TID702	Acute gastrojejunal ulcer with hemorrhage	280	0	240	0
TID703	Acute gastrojejunal ulcer with hemorrhage AND obstruction	20	0	10	0
TID704	Acute gastrojejunal ulcer with hemorrhage AND perforation	50	0	30	0
TID705	Acute gastrojejunal ulcer with hemorrhage AND with perforation but without obstruction	30	0	20	0
TID706	Acute gastrojejunal ulcer with hemorrhage but without obstruction	190	0	170	0
TID707	Acute gastrojejunal ulcer with obstruction	90	0	50	0
TID708	Acute gastrojejunal ulcer with perforation	190	0	90	0
TID709	Acute gastrojejunal ulcer with perforation AND obstruction	20	0	20	0
TID710	Acute gastrojejunal ulcer with perforation but without obstruction	120	0	50	0
TID711	Acute gastrojejunal ulcer without hemorrhage AND without perforation	690	0	510	0
TID712	Acute gastrojejunal ulcer without hemorrhage AND without perforation but with obstruction	60	0	20	0
TID713	Acute gastrojejunal ulcer without hemorrhage, without perforation AND without obstruction	520	0	440	0
TID714	Acute generalized peritonitis	12880	0	6310	0
TID715	Acute genitourinary disorder	540290	910	496250	90
TID716	Acute gingivitis	5540	30	1520	0
TID717	Acute glomerulonephritis	2780	0	2480	0
TID718	Acute glomerulonephritis associated with another disorder	430	0	240	0
TID719	Acute gonococcal cervicitis	2550	20	20	0
TID720	Acute gonococcal cystitis	40	0	0	0
TID721	Acute gonococcal endometritis	60	0	0	0
TID722	Acute gonococcal salpingitis	50	0	0	0
TID723	Acute gonorrhea of genitourinary tract	26960	110	300	0
TID724	Acute gonorrhea of lower genitourinary tract	26550	110	280	0
TID725	Acute gonorrhea of upper genitourinary tract	640	0	20	0
TID726	Acute graft-versus-host disease	220	0	90	0
TID727	Acute haemophilus influenzae bronchitis	390	0	380	0
TID728	Acute haemophilus influenzae laryngitis	3750	0	1790	0
TID729	Acute heart disease	184040	180	483060	70
TID730	Acute heart failure	35100	30	147660	20
TID731	Acute hematogenous osteomyelitis	410	0	560	0
TID732	Acute hemorrhagic conjunctivitis	290	0	120	0
TID733	Acute hemorrhagic cystitis	79920	110	44270	0
TID734	Acute hemorrhagic gastritis	4370	20	5650	0
TID735	Acute hemorrhagic leukoencephalitis	20	0	140	0
TID736	Acute hepatitis	31690	80	11480	0
TID737	Acute hepatitis B with delta agent (coinfection) with hepatic coma	40	0	20	0
TID738	Acute hepatitis B with delta-agent (coinfection) without hepatic coma	530	0	190	0
TID739	Acute hepatitis B with hepatitis D	570	0	210	0
TID740	Acute hepatitis C	14110	50	4870	0
TID741	Acute hepatitis E	120	0	40	0
TID742	Acute hydrops keratoconus	240	0	40	0
TID743	Acute hypokalemia	50	0	850	0
TID744	Acute hyponatremia	100	0	200	0
TID745	Acute idiopathic pericarditis	1770	0	1300	0
TID746	Acute ill-defined cerebrovascular disease	23910	40	70190	20
TID747	Acute infarction of papillary muscle	90	0	390	0
TID748	Acute infarction of spinal cord	130	0	180	0
TID749	Acute infection of bone	9880	20	11660	0
TID750	Acute infection of pinna	2470	0	500	0
TID751	Acute infectious conjunctivitis	290	0	120	0
TID752	Acute infectious disease	1778600	1970	564760	120
TID753	Acute infectious tubulointerstitial nephritis	1290	0	300	0
TID754	Acute infective arthritis	40	0	50	0
TID755	Acute infective bronchitis	32470	30	21170	0
TID756	Acute infective cystitis	280	0	160	0
TID757	Acute infective polyneuritis	4100	0	3110	0
TID758	Acute infective tracheobronchitis	32470	30	21170	0
TID759	Acute inflammation of orbit	480	0	200	0
TID760	Acute inflammatory disease	3456000	3120	1074880	190
TID761	Acute intermittent porphyria	210	0	80	0
TID762	Acute interstitial nephritis	44490	70	12050	0
TID763	Acute intestinal obstruction	280	0	370	0
TID764	Acute iritis	1300	0	780	0
TID765	Acute irritant otitis externa	60	0	20	0
TID766	Acute ischemic heart disease	76890	100	199790	30
TID767	Acute lacrimal canaliculitis	340	0	310	0
TID768	Acute laryngitis	113470	130	38520	0
TID769	Acute laryngitis and/or tracheitis	117360	130	40500	0
TID770	Acute laryngitis with obstruction	340	0	170	0
TID771	Acute laryngopharyngitis	13750	10	3590	0
TID772	Acute laryngotracheitis	4170	0	1310	0
TID773	Acute laryngotracheitis with obstruction	50	0	20	0
TID774	Acute laryngotracheitis without obstruction	3650	0	1040	0
TID775	Acute left otitis media	40	0	70	0
TID776	Acute leukemia in remission	2750	0	1250	0
TID777	Acute leukemia, disease	6280	0	5740	0
TID778	Acute lichenoid pityriasis	150	0	70	0
TID779	Acute lower respiratory tract infection	67040	80	57530	20
TID780	Acute lower urinary tract infection	520	0	380	0
TID781	Acute lung injury	15510	30	22460	0
TID782	Acute lung injury during and/or after administration of blood product	150	0	180	0
TID783	Acute lymphadenitis	26910	30	4470	0
TID784	Acute lymphadenitis of face, head and neck	2660	0	540	0
TID785	Acute lymphadenitis of lower limb	50	0	20	0
TID786	Acute lymphadenitis of trunk	100	0	30	0
TID787	Acute lymphadenitis of upper limb	280	0	80	0
TID788	Acute lymphangitis	1280	0	780	0
TID789	Acute lymphangitis of axilla	80	0	20	0
TID790	Acute lymphangitis of back	20	0	10	0
TID791	Acute lymphangitis of face	20	0	0	0
TID792	Acute lymphangitis of foot	70	0	160	0
TID793	Acute lymphangitis of groin	50	0	20	0
TID794	Acute lymphangitis of head	30	0	10	0
TID795	Acute lymphangitis of neck	40	0	10	0
TID796	Acute lymphangitis of toe	70	0	160	0
TID797	Acute lymphangitis of trunk	130	0	60	0
TID798	Acute lymphoid leukemia in remission	1220	0	270	0
TID799	Acute lymphoid leukemia, disease	2680	0	1680	0
TID800	Acute mastitis	110	0	0	0
TID801	Acute mastoiditis	2380	0	1200	0
TID802	Acute mastoiditis with complication	190	0	120	0
TID803	Acute mastoiditis without complications	2190	0	1070	0
TID804	Acute maxillary sinusitis	354120	240	106830	20
TID805	Acute megakaryoblastic leukemia	20	0	20	0
TID806	Acute meniscal tear, lateral	520	0	260	0
TID807	Acute meniscal tear, lateral, peripheral detachment	450	0	240	0
TID808	Acute meniscal tear, medial	230	0	100	0
TID809	Acute metabolic disorder	970	0	1140	0
TID810	Acute metritis	2790	20	30	0
TID811	Acute miliary tuberculosis	60	0	40	0
TID812	Acute monocytic leukemia in remission	80	0	40	0
TID813	Acute monocytic leukemia, FAB M5b	300	0	190	0
TID814	Acute monocytic/monoblastic leukemia	330	0	220	0
TID815	Acute mountain sickness	700	0	250	0
TID816	Acute mucoid otitis media	5900	0	1330	0
TID817	Acute mucositis	212710	180	61010	10
TID818	Acute multifocal placoid pigment epitheliopathy	290	0	240	0
TID819	Acute mycoplasmal bronchitis	1180	0	840	0
TID820	Acute myelofibrosis	20	0	50	0
TID821	Acute myeloid leukemia due to recurrent genetic abnormality	240	0	140	0
TID822	Acute myeloid leukemia in remission	1440	0	890	0
TID823	Acute myeloid leukemia, disease	3430	0	3710	0
TID824	Acute myelomonocytic leukemia, FAB M4	50	0	70	0
TID825	Acute myelomonocytic leukemia, FAB M4, in remission	20	0	10	0
TID826	Acute myelopathy	1120	0	490	0
TID827	Acute myocardial infarction	69950	90	181560	30
TID828	Acute myocardial infarction of anterior wall	4450	0	9540	0
TID829	Acute myocardial infarction of anterolateral wall	1270	0	3000	0
TID830	Acute myocardial infarction of inferior wall	5640	0	12660	0
TID831	Acute myocardial infarction of inferolateral wall	800	0	1840	0
TID832	Acute myocardial infarction of inferoposterior wall	910	0	1740	0
TID833	Acute myocardial infarction of lateral wall	460	0	1270	0
TID834	Acute myocardial infarction of septum	100	0	390	0
TID835	Acute myocarditis	620	0	410	0
TID836	Acute myocarditis associated with another disorder	120	0	90	0
TID837	Acute myringitis	1160	0	460	0
TID838	Acute myringitis without otitis media	120	0	30	0
TID839	Acute necrosis of cortex of kidney	11440	20	22180	0
TID840	Acute necrosis of liver	110	0	50	0
TID841	Acute necrotizing otitis media	1140	0	140	0
TID842	Acute necrotizing stomatitis	100	0	80	0
TID843	Acute necrotizing ulcerative gingivitis	160	0	50	0
TID844	Acute nephritic syndrome, diffuse crescentic glomerulonephritis	20	0	20	0
TID845	Acute nephritic syndrome, minor glomerular abnormality	20	0	0	0
TID846	Acute nephritis	47400	80	14650	0
TID847	Acute nephritis with lesions of necrotizing glomerulitis	110	0	160	0
TID848	Acute nephropathy	180880	320	354410	60
TID849	Acute nervous system disorder	91610	110	211330	40
TID850	Acute non-ST segment elevation myocardial infarction	17970	20	47440	0
TID851	Acute non-infective otitis externa	27360	30	7650	0
TID852	Acute non-suppurative otitis media	133570	130	30950	0
TID853	Acute non-suppurative otitis media - serous	99080	90	24080	0
TID854	Acute on chronic diastolic heart failure	7210	0	39150	0
TID855	Acute on chronic systolic heart failure	6370	0	22270	0
TID856	Acute oophoritis	4390	10	670	0
TID857	Acute osteomyelitis	9820	20	11610	0
TID858	Acute osteomyelitis of ankle and/or foot	5090	10	6400	0
TID859	Acute osteomyelitis of femur	200	0	180	0
TID860	Acute osteomyelitis of forearm	90	0	60	0
TID861	Acute osteomyelitis of hand	520	0	390	0
TID862	Acute osteomyelitis of humerus	90	0	90	0
TID863	Acute osteomyelitis of lower leg	690	0	600	0
TID864	Acute osteomyelitis of multiple sites	320	0	300	0
TID865	Acute osteomyelitis of pelvic region and/or thigh	500	0	490	0
TID866	Acute osteomyelitis of shoulder region	210	0	170	0
TID867	Acute otitis externa	45980	60	16610	0
TID868	Acute otitis media	230870	200	45450	0
TID869	Acute otitis media with effusion	210	0	70	0
TID870	Acute pancreatitis	85880	200	54760	10
TID871	Acute pansinusitis	40530	20	12100	0
TID872	Acute papillary necrosis	250	0	250	0
TID873	Acute paralytic poliomyelitis	40	0	270	0
TID874	Acute paralytic poliomyelitis, bulbar	20	0	140	0
TID875	Acute parametritis	23440	80	630	0
TID876	Acute paranoid reaction	230	0	150	0
TID877	Acute pelvic inflammatory disease	26360	100	660	0
TID878	Acute peptic ulcer	2970	0	3420	0
TID879	Acute peptic ulcer with hemorrhage	1070	0	1550	0
TID880	Acute peptic ulcer with hemorrhage AND obstruction	260	0	400	0
TID881	Acute peptic ulcer with hemorrhage AND with perforation but without obstruction	210	0	230	0
TID882	Acute peptic ulcer with hemorrhage and perforation	330	0	340	0
TID883	Acute peptic ulcer with hemorrhage but without obstruction	680	0	970	0
TID884	Acute peptic ulcer with hemorrhage, with perforation AND with obstruction	90	0	80	0
TID885	Acute peptic ulcer with perforation	480	0	540	0
TID886	Acute peptic ulcer with perforation AND obstruction	130	0	140	0
TID887	Acute peptic ulcer with perforation but without obstruction	90	0	110	0
TID888	Acute peptic ulcer without hemorrhage AND without perforation	1680	0	1550	0
TID889	Acute peptic ulcer without hemorrhage AND without perforation but with obstruction	100	0	190	0
TID890	Acute peptic ulcer without hemorrhage, without perforation AND without obstruction	1440	0	1310	0
TID891	Acute pericarditis	6510	10	5690	0
TID892	Acute pericarditis associated with another disorder	690	0	720	0
TID893	Acute perichondritis of pinna	470	0	190	0
TID894	Acute periodontitis	2980	10	480	0
TID895	Acute peritonitis	42160	90	8220	0
TID896	Acute pharyngitis	1747900	1720	249290	60
TID897	Acute pneumococcal laryngitis	3750	0	1790	0
TID898	Acute poliomyelitis	1100	0	6310	0
TID899	Acute poliomyelitis with paralysis except bulbar	40	0	170	0
TID900	Acute polyarthritis	530	0	90	0
TID901	Acute polyarticular juvenile rheumatoid arthritis	530	0	90	0
TID902	Acute post-trauma stress state	960	0	140	0
TID903	Acute posterior myocardial infarction	140	0	390	0
TID904	Acute posthemorrhagic anemia	152220	250	236940	40
TID905	Acute proliferative glomerulonephritis	510	0	320	0
TID906	Acute promyelocytic leukemia, FAB M3	240	0	140	0
TID907	Acute prostatitis	130	0	90	0
TID908	Acute pulmonary coccidioidomycosis	60	0	90	0
TID909	Acute pulmonary edema	7920	10	16390	0
TID910	Acute pulmonary edema caused by fumes AND/OR vapors	40	0	70	0
TID911	Acute pulmonary heart disease	2120	0	4020	0
TID912	Acute pulmonary histoplasmosis	40	0	40	0
TID913	Acute pulmonary insufficiency following nonthoracic surgery	630	0	770	0
TID914	Acute pulmonary insufficiency following thoracic surgery	150	0	300	0
TID915	Acute pyelitis	1280	0	290	0
TID916	Acute pyelonephritis	4630	20	1160	0
TID917	Acute pyelonephritis with medullary necrosis	220	0	90	0
TID918	Acute pyelonephritis without medullary necrosis	76700	180	18810	0
TID919	Acute pyonephrosis	1280	0	290	0
TID920	Acute radiation disease	100	0	190	0
TID921	Acute radiation pneumonitis	560	0	1260	0
TID922	Acute reaction to foreign substance accidentally left during a procedure	50	0	40	0
TID923	Acute reaction to foreign substance left during procedure	50	0	40	0
TID924	Acute renal failure due to acute cortical necrosis	330	0	680	0
TID925	Acute renal failure syndrome	137060	240	345710	60
TID926	Acute renal impairment	137070	240	345730	60
TID927	Acute renal papillary necrosis with renal failure	250	0	250	0
TID928	Acute respiratory disease	3550790	3140	1190060	200
TID929	Acute respiratory distress syndrome	3650	0	3640	0
TID930	Acute respiratory failure	103440	220	197950	40
TID931	Acute respiratory infection	77980	100	60130	30
TID932	Acute retention of urine	200	0	160	0
TID933	Acute rheumatic endocarditis	1010	0	1050	0
TID934	Acute rheumatic heart disease	1450	0	1690	0
TID935	Acute rheumatic myocarditis	30	0	20	0
TID936	Acute rheumatic pericarditis	120	0	210	0
TID937	Acute rhinosinusitis	370	0	180	0
TID938	Acute right otitis media	50	0	80	0
TID939	Acute salpingitis	4550	10	670	0
TID940	Acute salpingo-oophoritis	4390	10	660	0
TID941	Acute sanguinous otitis media	370	0	140	0
TID942	Acute schizophrenia-like psychotic disorder	1810	0	720	0
TID943	Acute schizophrenic episode	1790	0	660	0
TID944	Acute severe exacerbation of asthma	24500	40	10240	0
TID945	Acute severe exacerbation of immunoglobin E-mediated allergic asthma	2620	0	950	0
TID946	Acute severe exacerbation of intrinsic asthma	880	0	580	0
TID947	Acute sialoadenitis	2750	0	1850	0
TID948	Acute sickle cell splenic sequestration crisis	30	0	0	0
TID949	Acute sinusitis	1362630	1010	407240	70
TID950	Acute skin disorder	51170	60	21360	0
TID951	Acute sphenoidal sinusitis	3570	0	2060	0
TID952	Acute streptococcal bronchitis	630	0	470	0
TID953	Acute stress disorder	94170	240	28680	30
TID954	Acute subendocardial infarction	24090	30	73540	10
TID955	Acute suppurative arthritis	40	0	50	0
TID956	Acute suppurative arthritis caused by bacteria	40	0	50	0
TID957	Acute suppurative laryngitis	3750	0	1790	0
TID958	Acute suppurative otitis media	107240	80	15500	0
TID959	Acute suppurative otitis media due to another disease	630	0	160	0
TID960	Acute suppurative otitis media with spontaneous rupture of ear drum	8400	0	1740	0
TID961	Acute suppurative otitis media without spontaneous rupture of ear drum	99790	70	13760	0
TID962	Acute systolic heart failure	11200	10	36470	0
TID963	Acute thyroiditis	3030	0	1040	0
TID964	Acute tonsillitis	220660	220	12160	0
TID965	Acute tracheitis	8460	0	3500	0
TID966	Acute tracheitis with obstruction	90	0	60	0
TID967	Acute tracheitis without obstruction	2560	0	1200	0
TID968	Acute tracheobronchitis	952310	1160	447320	90
TID969	Acute transient psychotic disorder	1360	0	3470	0
TID970	Acute transudative otitis media	370	0	120	0
TID971	Acute transverse myelitis	900	0	300	0
TID972	Acute tuberculosis	60	0	40	0
TID973	Acute tubotympanic catarrh	210	0	70	0
TID974	Acute tubular necrosis	11440	20	22180	0
TID975	Acute type B viral hepatitis	15690	40	5790	0
TID976	Acute ulcerative colitis	130	0	30	0
TID977	Acute ulcerative gingivitis	50	0	20	0
TID978	Acute ulcerative laryngitis	3750	0	1790	0
TID979	Acute upper respiratory infection	1601940	1650	462140	90
TID980	Acute upper respiratory infection of multiple sites	38250	20	9510	0
TID981	Acute upper urinary tract infection	78150	180	19250	0
TID982	Acute urinary tract infection	81280	190	21590	0
TID983	Acute uterine inflammatory disease	2790	20	30	0
TID984	Acute vaginitis	469620	770	52140	20
TID985	Acute vascular insufficiency	11310	20	22940	0
TID986	Acute vascular insufficiency of intestine	5050	0	8850	0
TID987	Acute viral bronchiolitis	3450	0	1390	0
TID988	Acute viral bronchitis	990	0	710	0
TID989	Acute viral disease	44010	100	20480	0
TID990	Acute viral hepatitis	31260	80	11260	0
TID991	Acute viral pharyngitis	6770	10	570	0
TID992	Acute vomiting	830	0	210	0
TID993	Acute vulvitis	14740	20	6080	0
TID994	Acute-on-chronic renal failure	280	0	1050	0
TID995	Acute-on-chronic respiratory failure	14860	30	38540	10
TID996	Adactyly	180	0	50	0
TID997	Addison's disease	2200	0	1980	0
TID998	Adenocarcinoma of head and neck	540	0	160	0
TID999	Adenocarcinoma of large intestine	70	0	130	0
TID1000	Adenocarcinoma of liver	1260	0	1950	0
TID1001	Adenocarcinoma of lung	70	0	210	0
TID1002	Adenocarcinoma of sigmoid colon	30	0	30	0
TID1003	Adenoid vegetations	50	0	20	0
TID1004	Adenoiditis	9620	0	170	0
TID1005	Adenoma of large intestine	570	0	1470	0
TID1006	Adenomatous goiter	1130	0	930	0
TID1007	Adenomatous polyp of colon	230	0	740	0
TID1008	Adenosine allergy	300	0	940	0
TID1009	Adenoviral enteritis	190	0	80	0
TID1010	Adenoviral meningitis	50	0	20	0
TID1011	Adenoviral pharyngitis	70	0	10	0
TID1012	Adenoviral pharyngoconjunctivitis	70	0	10	0
TID1013	Adenoviral pneumonia	390	0	370	0
TID1014	Adenoviral respiratory disease	450	0	380	0
TID1015	Adherent placenta	1020	0	0	0
TID1016	Adhesion of pelvic peritoneum	73920	120	9940	0
TID1017	Adhesions and disruptions of iris and ciliary body	1410	0	2540	0
TID1018	Adhesions of iris	1270	0	2150	0
TID1019	Adhesions of temporomandibular joint	620	0	180	0
TID1020	Adhesive capsulitis of shoulder	44220	40	37190	0
TID1021	Adhesive middle ear disease	1210	0	460	0
TID1022	Adhesive middle ear disease with adhesions of drum head to incus	120	0	60	0
TID1023	Adhesive middle ear disease with adhesions of drum head to promontorium	60	0	30	0
TID1024	Adhesive middle ear disease with adhesions of drum head to stapes	110	0	50	0
TID1025	Adhesive pericarditis	400	0	730	0
TID1026	Adjustment disorder	314370	570	128980	60
TID1027	Adjustment disorder with anxious mood	59420	100	18990	10
TID1028	Adjustment disorder with depressed mood	110140	230	61250	30
TID1029	Adjustment disorder with disturbance of conduct	13440	30	1690	0
TID1030	Adjustment disorder with mixed disturbance of emotions AND conduct	11560	20	1400	0
TID1031	Adjustment disorder with mixed emotional features	77440	130	22080	20
TID1032	Adjustment disorder with withdrawal	210	0	80	0
TID1033	Adjustment disorder with work inhibition	830	0	190	0
TID1034	Adjustment reaction with physical symptoms	620	0	150	0
TID1035	Administration of drug or medicament contraindicated	30	0	30	0
TID1036	Administration of medication not done due to contraindication	240	0	180	0
TID1037	Adolescent - emotional problem	930	0	40	0
TID1038	Adolescent emancipation disorder	70	0	0	0
TID1039	Adolescent idiopathic scoliosis	4190	0	1280	0
TID1040	Adolescent postural kyphosis	380	0	160	0
TID1041	Adrenal cortical hypofunction	23080	30	16180	0
TID1042	Adrenal hemorrhage	30	0	20	0
TID1043	Adrenal hyperfunction	5440	0	1440	0
TID1044	Adrenal hypofunction	24000	30	16770	0
TID1045	Adrenergic neurone blocking drug allergy	310	0	250	0
TID1046	Adrenocortical hyperfunction	5230	0	1300	0
TID1047	Adrenocorticotropic hormone hypersecretion	1130	0	340	0
TID1048	Adrenocorticotropic hormone-dependent Cushing syndrome	1130	0	340	0
TID1049	Adrenogenital disorder	2980	0	580	0
TID1050	Adrenoleukodystrophy	50	0	30	0
TID1051	Adult T-cell leukemia/lymphoma	80	0	110	0
TID1052	Adult attention deficit hyperactivity disorder	1660	0	340	0
TID1053	Adult failure to thrive syndrome	9620	20	48680	20
TID1054	Adult form of celiac disease	20	0	0	0
TID1055	Adult onset Still's disease	260	0	90	0
TID1056	Adult osteochondrosis of spine	90	0	70	0
TID1057	Adult osteomalacia due to malabsorption	50	0	80	0
TID1058	Adult osteomalacia due to malnutrition	70	0	110	0
TID1059	Adult-onset obesity	110	0	50	0
TID1060	Advanced open-angle glaucoma	80	0	720	0
TID1061	Adverse drug interaction	1570	0	1110	0
TID1062	Adverse effect of radiation therapy	3160	0	4440	0
TID1063	Adverse effect, caused by correct medicinal substance properly administered	217030	490	208160	70
TID1064	Adverse reaction	455520	720	349950	90
TID1065	Adverse reaction caused by acidifying agent	70	0	90	0
TID1066	Adverse reaction caused by alkalizing agents	30	0	20	0
TID1067	Adverse reaction caused by anterior pituitary hormone	100	0	30	0
TID1068	Adverse reaction caused by anti-common cold drug	60	0	20	0
TID1069	Adverse reaction caused by antiasthmatic	1130	0	790	0
TID1070	Adverse reaction caused by anticoagulant antagonists	120	0	310	0
TID1071	Adverse reaction caused by antidiabetic drug	3610	0	6190	0
TID1072	Adverse reaction caused by antineoplastic antibiotics	210	0	210	0
TID1073	Adverse reaction caused by antiparkinsonism drug	180	0	680	0
TID1074	Adverse reaction caused by antiplatelet agent	450	0	950	0
TID1075	Adverse reaction caused by antipruritic	100	0	50	0
TID1076	Adverse reaction caused by antipyretic	9000	30	9670	0
TID1077	Adverse reaction caused by antirheumatic	2220	10	1880	0
TID1078	Adverse reaction caused by aromatic analgesic	2020	10	1170	0
TID1079	Adverse reaction caused by bacillus Calmette-Guerin vaccine	140	0	20	0
TID1080	Adverse reaction caused by bacterial vaccines	1600	0	1000	0
TID1081	Adverse reaction caused by barbiturate	230	0	110	0
TID1082	Adverse reaction caused by biological substance	33820	30	34380	0
TID1083	Adverse reaction caused by blood or blood product	190	0	210	0
TID1084	Adverse reaction caused by caffeine	280	0	50	0
TID1085	Adverse reaction caused by cannabis	390	0	50	0
TID1086	Adverse reaction caused by central nervous system muscle-tone depressants	330	0	210	0
TID1087	Adverse reaction caused by diphtheria vaccine	50	0	0	0
TID1088	Adverse reaction caused by drug	389480	640	331690	90
TID1089	Adverse reaction caused by drug primarily acting on the smooth and skeletal muscles and respiratory system	140	0	120	0
TID1090	Adverse reaction caused by emollient cathartic	20	0	50	0
TID1091	Adverse reaction caused by enzymes	20	0	30	0
TID1092	Adverse reaction caused by epinephrine	50	0	680	0
TID1093	Adverse reaction caused by expectorant	220	0	100	0
TID1094	Adverse reaction caused by eye drug	240	0	130	0
TID1095	Adverse reaction caused by fibrinolytic drugs	110	0	340	0
TID1096	Adverse reaction caused by food	30910	30	5690	0
TID1097	Adverse reaction caused by hallucinogen	770	0	210	0
TID1098	Adverse reaction caused by hydantoin derivative	1290	0	1460	0
TID1099	Adverse reaction caused by hypnotic AND/OR sedative	11230	40	12910	0
TID1100	Adverse reaction caused by hypothalamic/pituitary hormone	170	0	110	0
TID1101	Adverse reaction caused by irritant cathartic	60	0	70	0
TID1102	Adverse reaction caused by lipotropic drugs	20	0	40	0
TID1103	Adverse reaction caused by measles vaccine	30	0	0	0
TID1104	Adverse reaction caused by mixed bacterial vaccine	60	0	20	0
TID1105	Adverse reaction caused by nitrous oxide	110	0	60	0
TID1106	Adverse reaction caused by ovarian hormone	2430	0	220	0
TID1107	Adverse reaction caused by oxytocic agents	150	0	0	0
TID1108	Adverse reaction caused by parasympatholytic and spasmolytic	610	0	600	0
TID1109	Adverse reaction caused by parathyroid and parathyroid derivatives	30	0	50	0
TID1110	Adverse reaction caused by peripheral nerve and plexus blocking anesthetic	170	0	140	0
TID1111	Adverse reaction caused by pharmaceutical excipient	490	0	300	0
TID1112	Adverse reaction caused by posterior pituitary hormones	80	0	80	0
TID1113	Adverse reaction caused by purine derivative diuretic	30	0	110	0
TID1114	Adverse reaction caused by salicylate	1740	0	2450	0
TID1115	Adverse reaction caused by saluretic agent	1210	0	4200	0
TID1116	Adverse reaction caused by skeletal muscle relaxants	830	0	870	0
TID1117	Adverse reaction caused by spinal anesthetic	540	0	390	0
TID1118	Adverse reaction caused by substance	436670	690	344690	90
TID1119	Adverse reaction caused by surface and infiltration anesthetic	250	0	160	0
TID1120	Adverse reaction caused by sympatholytic	650	0	2460	0
TID1121	Adverse reaction caused by tetanus vaccine	560	0	180	0
TID1122	Adverse reaction caused by typhoid and paratyphoid vaccines	20	0	0	0
TID1123	Adverse reaction caused by viral vaccines	1090	0	550	0
TID1124	Adverse reaction to food additive	620	0	630	0
TID1125	African histoplasmosis	60	0	50	0
TID1126	African trypanosomiasis	30	0	20	0
TID1127	After-cataract not obscuring vision	970	0	10060	0
TID1128	After-cataract with vision obscured	4860	0	46250	0
TID1129	Aganglionosis of large intestine	660	0	90	0
TID1130	Age, sex or race-related dermatoses	3550	0	30	0
TID1131	Age-related cataract	91070	70	309140	60
TID1132	Age-related macular degeneration	12670	10	155760	20
TID1133	Aggressive type unsocialized behavior disorder	5930	10	990	0
TID1134	Aggressive unsocial conduct disorder	170	0	60	0
TID1135	Agitated depression	120	0	60	0
TID1136	Agoraphobia	25960	90	5600	0
TID1137	Agoraphobia with panic attacks	15610	60	2940	0
TID1138	Agoraphobia without history of panic disorder	6460	20	1830	0
TID1139	Agranulocytosis	6130	0	6440	0
TID1140	Agrochemical or pesticide causing toxic effect	560	0	240	0
TID1141	Ainhum	30	0	20	0
TID1142	Air embolism	380	0	320	0
TID1143	Air embolism as a complication of medical care	80	0	60	0
TID1144	Air embolism as early complication of trauma	230	0	250	0
TID1145	Air-conditioner and humidifier lung	30	0	20	0
TID1146	Aircraft rotating propeller injury	80	0	20	0
TID1147	Airway trauma	80	0	60	0
TID1148	Akathisia	800	0	390	0
TID1149	Albendazole allergy	20	0	0	0
TID1150	Albinism	430	0	430	0
TID1151	Albumin solution allergy	670	0	470	0
TID1152	Alcohol abuse	220590	1200	42040	50
TID1153	Alcohol amnestic disorder	380	0	290	0
TID1154	Alcohol dependence	92460	450	26930	30
TID1155	Alcohol hallucinosis	570	0	130	0
TID1156	Alcohol intoxication	68940	420	8650	20
TID1157	Alcohol intoxication delirium	1410	10	180	0
TID1158	Alcohol metabolism modifier allergy	100	0	40	0
TID1159	Alcohol myopathy	40	0	20	0
TID1160	Alcohol products allergy	9420	10	7970	0
TID1161	Alcohol withdrawal delirium	5990	70	1810	0
TID1162	Alcohol withdrawal hallucinosis	520	0	120	0
TID1163	Alcohol withdrawal syndrome	25170	210	5820	10
TID1164	Alcohol withdrawal-induced convulsion	210	0	10	0
TID1165	Alcohol-induced anxiety disorder	280	0	70	0
TID1166	Alcohol-induced chronic pancreatitis	1520	0	280	0
TID1167	Alcohol-induced mood disorder	600	0	60	0
TID1168	Alcohol-induced organic mental disorder	36570	240	9700	10
TID1169	Alcohol-induced psychosis	4390	30	990	0
TID1170	Alcohol-induced psychotic disorder with delusions	80	0	30	0
TID1171	Alcohol-induced sleep disorder	330	0	150	0
TID1172	Alcoholic cirrhosis	13930	60	6740	0
TID1173	Alcoholic disinfectant allergy	410	0	280	0
TID1174	Alcoholic fatty liver	3730	30	1350	0
TID1175	Alcoholic fibrosis and sclerosis of liver	60	0	20	0
TID1176	Alcoholic gastritis	8000	60	980	0
TID1177	Alcoholic hepatic failure	930	0	160	0
TID1178	Alcoholic hepatitis	5460	30	890	0
TID1179	Alcoholic liver damage	26300	140	10270	0
TID1180	Alcoholic paranoia	70	0	30	0
TID1181	Alcoholic polyneuropathy	1230	0	620	0
TID1182	Alcoholism	92810	450	27080	30
TID1183	Aldehyde disinfectant allergy	1620	0	1880	0
TID1184	Aldosterone antagonists allergy	2380	0	4360	0
TID1185	Aldosterone disorder	2850	0	2340	0
TID1186	Aldosteronism	2850	0	2340	0
TID1187	Alfuzosin allergy	30	0	70	0
TID1188	Algodystrophy	24000	40	8110	0
TID1189	Alkaline chemical burn of cornea AND/OR conjunctival sac	370	0	100	0
TID1190	Alkaline chemical burn of cornea and conjunctival sac	370	0	100	0
TID1191	Alkalosis	13190	30	21040	0
TID1192	Alkylating drug allergy	370	0	270	0
TID1193	Allergen extract vaccine allergy	220	0	120	0
TID1194	Allergic arthritis	1390	0	1320	0
TID1195	Allergic arthritis of multiple sites	150	0	140	0
TID1196	Allergic arthritis of the ankle and/or foot	80	0	80	0
TID1197	Allergic arthritis of the hand	90	0	130	0
TID1198	Allergic arthritis of the pelvic region and thigh	50	0	60	0
TID1199	Allergic arthritis of the shoulder region	70	0	140	0
TID1200	Allergic asthma	113120	140	42460	0
TID1201	Allergic bronchitis	10650	20	4430	0
TID1202	Allergic bronchopulmonary aspergillosis	750	0	770	0
TID1203	Allergic colitis	2470	0	1060	0
TID1204	Allergic condition	5191030	3860	2636220	300
TID1205	Allergic conjunctivitis	118010	80	48600	10
TID1206	Allergic contact dermatitis	78380	50	32730	0
TID1207	Allergic contact dermatitis caused by adhesive	1870	0	1020	0
TID1208	Allergic contact dermatitis caused by cosmetic	1960	0	700	0
TID1209	Allergic contact dermatitis caused by drug in contact with skin	770	0	570	0
TID1210	Allergic contact dermatitis caused by dye	530	0	120	0
TID1211	Allergic contact dermatitis caused by food in contact with skin	210	0	60	0
TID1212	Allergic contact dermatitis caused by metal	4440	0	1140	0
TID1213	Allergic contact dermatitis caused by plant	43160	30	16790	0
TID1214	Allergic contact dermatitis caused by plants, except food	43160	30	16790	0
TID1215	Allergic disorder by allergen type	225780	130	85850	0
TID1216	Allergic disorder by body site affected	1526810	1080	606460	100
TID1217	Allergic disorder of digestive system	4540	0	2440	0
TID1218	Allergic disorder of respiratory system	1386690	960	553780	90
TID1219	Allergic disorder of skin	130760	140	46680	0
TID1220	Allergic disposition	4505050	3570	2459300	290
TID1221	Allergic enteritis	2470	0	1060	0
TID1222	Allergic enterocolitis	2470	0	1050	0
TID1223	Allergic gastritis	4540	0	2440	0
TID1224	Allergic gastroenteritis and colitis	2470	0	1050	0
TID1225	Allergic granulomatosis angiitis	320	0	190	0
TID1226	Allergic otitis media	7600	0	2010	0
TID1227	Allergic reaction	59170	100	20350	0
TID1228	Allergic reaction caused by animal	22100	40	9080	0
TID1229	Allergic reaction caused by bee sting	5890	0	3160	0
TID1230	Allergic reaction caused by bite and/or sting	22080	40	9050	0
TID1231	Allergic reaction caused by chemical	170	0	50	0
TID1232	Allergic reaction caused by detergent	300	0	150	0
TID1233	Allergic reaction caused by drug	1780	0	920	0
TID1234	Allergic reaction caused by dye	760	0	790	0
TID1235	Allergic reaction caused by food	8870	0	1390	0
TID1236	Allergic reaction caused by grass pollen	180	0	70	0
TID1237	Allergic reaction caused by insect bite	300	0	290	0
TID1238	Allergic reaction caused by insect venom	6880	0	3780	0
TID1239	Allergic reaction caused by pollen	180	0	70	0
TID1240	Allergic reaction caused by radiocontrast media	320	0	210	0
TID1241	Allergic reaction caused by substance	34110	50	12510	0
TID1242	Allergic reaction caused by venom	6930	0	3800	0
TID1243	Allergic reaction caused by wasp sting	310	0	220	0
TID1244	Allergic reaction, caused by correct medicinal substance properly administered	620	0	330	0
TID1245	Allergic rhinitis	1332270	890	532080	80
TID1246	Allergic rhinitis caused by animal dander	19870	20	4170	0
TID1247	Allergic rhinitis caused by animals	27000	20	6040	0
TID1248	Allergic rhinitis caused by pollen	213300	110	82840	0
TID1249	Allergic rhinitis due to food	1020	0	430	0
TID1250	Allergic urticaria	49610	90	13490	0
TID1251	Allergic urticaria and/or angioedema	49610	90	13490	0
TID1252	Allergy to X-ray contrast media	7030	10	8080	0
TID1253	Allergy to adhesive	134480	110	133100	20
TID1254	Allergy to adhesive bandage	84500	80	85160	10
TID1255	Allergy to almond oil	770	0	240	0
TID1256	Allergy to alpha glucoside inhibitor	80	0	230	0
TID1257	Allergy to aluminum	550	0	480	0
TID1258	Allergy to animal dander	68460	40	19140	0
TID1259	Allergy to animal hair	1700	0	500	0
TID1260	Allergy to animal protein	82070	50	26880	0
TID1261	Allergy to anti-infective agent	2129880	1630	1234020	160
TID1262	Allergy to antibiotic	2065260	1550	1194800	150
TID1263	Allergy to antiretroviral drug	50	0	10	0
TID1264	Allergy to apple juice	3450	0	740	0
TID1265	Allergy to bee venom	61620	100	25270	0
TID1266	Allergy to bile acid	220	0	610	0
TID1267	Allergy to biocide	3720	0	8280	0
TID1268	Allergy to caffeine	8460	0	7900	0
TID1269	Allergy to carrot	1430	0	390	0
TID1270	Allergy to cat dander	38300	20	10620	0
TID1271	Allergy to cherry	2540	0	420	0
TID1272	Allergy to cinnamon	3660	0	1110	0
TID1273	Allergy to citrus fruit	11300	10	5590	0
TID1274	Allergy to coconut oil	7520	10	1320	0
TID1275	Allergy to contrast media	81640	100	87780	20
TID1276	Allergy to corn	5790	0	3310	0
TID1277	Allergy to corticosteroid	81370	90	82410	20
TID1278	Allergy to cosmetic	4260	0	4730	0
TID1279	Allergy to dairy product	54030	40	33090	0
TID1280	Allergy to decongestant	3680	0	1760	0
TID1281	Allergy to diagnostic agent	101030	120	108200	30
TID1282	Allergy to dietary mushroom	2340	0	1250	0
TID1283	Allergy to dog dander	12820	0	3340	0
TID1284	Allergy to drug vehicle	1750	0	1720	0
TID1285	Allergy to dye	41560	70	46440	10
TID1286	Allergy to eggs	36400	50	20130	0
TID1287	Allergy to enzyme inhibitor	64840	40	169590	20
TID1288	Allergy to ertapenem	530	0	550	0
TID1289	Allergy to erythromycin	176120	130	110700	10
TID1290	Allergy to ethyl alcohol	2080	0	1700	0
TID1291	Allergy to existing dental restorative material	154460	150	59620	10
TID1292	Allergy to fish	34100	40	24010	0
TID1293	Allergy to flavor	13430	10	9480	0
TID1294	Allergy to fruit	79090	90	29620	0
TID1295	Allergy to fungus	20840	0	12570	0
TID1296	Allergy to gauze	80	0	60	0
TID1297	Allergy to grass pollen	14400	0	5890	0
TID1298	Allergy to horse dander	810	0	1110	0
TID1299	Allergy to house dust mite	13410	0	4720	0
TID1300	Allergy to hymenoptera venom	65170	110	27330	10
TID1301	Allergy to imipenem	320	0	360	0
TID1302	Allergy to insect venom	65170	110	27340	10
TID1303	Allergy to legumes	50340	70	14720	0
TID1304	Allergy to lobster	840	0	710	0
TID1305	Allergy to macrolide antibiotic	287300	200	170540	20
TID1306	Allergy to magnetic resonance imaging contrast media	400	0	210	0
TID1307	Allergy to marine crustacean	9680	10	5460	0
TID1308	Allergy to meat	6680	0	3170	0
TID1309	Allergy to meglitinide	100	0	390	0
TID1310	Allergy to meropenem	530	0	400	0
TID1311	Allergy to mold	20840	0	12540	0
TID1312	Allergy to mollusk	680	0	660	0
TID1313	Allergy to nickel	23690	20	15780	0
TID1314	Allergy to nut	38130	40	10170	0
TID1315	Allergy to oats	1380	0	680	0
TID1316	Allergy to opiate agonist	1142910	1380	823090	120
TID1317	Allergy to oyster	670	0	620	0
TID1318	Allergy to paracetamol	132140	250	74090	10
TID1319	Allergy to peanuts	38690	50	9730	0
TID1320	Allergy to penicillin	1358960	1070	787550	110
TID1321	Allergy to plant	3470	0	2560	0
TID1322	Allergy to pollen	70380	50	29700	0
TID1323	Allergy to pork	5000	0	2250	0
TID1324	Allergy to potato	900	0	440	0
TID1325	Allergy to radiopharmaceutical	81640	100	87790	20
TID1326	Allergy to ragweed pollen	22210	10	9500	0
TID1327	Allergy to raloxifene	40	0	800	0
TID1328	Allergy to red meat	6680	0	3140	0
TID1329	Allergy to reverse transcriptase inhibitor	50	0	10	0
TID1330	Allergy to rubber	308610	390	129920	30
TID1331	Allergy to rye	420	0	230	0
TID1332	Allergy to seafood	149480	150	83220	20
TID1333	Allergy to seed	3770	0	1730	0
TID1334	Allergy to sevoflurane	90	0	70	0
TID1335	Allergy to shrimp	8930	10	4810	0
TID1336	Allergy to soy	8590	0	3540	0
TID1337	Allergy to spider venom	200	0	180	0
TID1338	Allergy to strawberries	13960	20	7620	0
TID1339	Allergy to substance	4363640	3480	2428310	290
TID1340	Allergy to sufentanil	30	0	30	0
TID1341	Allergy to sulfonamide antibiotic	216130	190	136100	20
TID1342	Allergy to sulfonamides	894870	640	673010	80
TID1343	Allergy to teriparatide	40	0	180	0
TID1344	Allergy to thiazolidinedione	590	0	2010	0
TID1345	Allergy to tomato	10680	20	5120	0
TID1346	Allergy to tramadol	15510	50	12350	0
TID1347	Allergy to tree pollen	4570	0	2370	0
TID1348	Allergy to tree resin	1860	0	960	0
TID1349	Allergy to walnut	4280	0	1450	0
TID1350	Allergy to wasp venom	5610	0	3210	0
TID1351	Allergy to watermelon	2220	0	630	0
TID1352	Allergy to weed pollen	23150	10	10010	0
TID1353	Allergy to wheat	16750	10	7800	0
TID1354	Allergy to wood	5160	0	2230	0
TID1355	Allergy to wool	2960	0	2570	0
TID1356	Allescheriosis	30	0	30	0
TID1357	Allopurinol allergy	1010	0	4270	0
TID1358	Alopecia	190660	130	80680	20
TID1359	Alopecia areata	15030	10	4620	0
TID1360	Alopecia mucinosa	30	0	0	0
TID1361	Alopecia totalis	570	0	300	0
TID1362	Alopecia universalis	300	0	150	0
TID1363	Alpha-1-antitrypsin deficiency	2240	0	1370	0
TID1364	Alpha-adrenoceptor agonist allergy	22930	20	33820	0
TID1365	Alpha-adrenoceptor agonist poisoning	20	0	0	0
TID1366	Alpha-adrenoceptor blocking drug adverse reaction	70	0	50	0
TID1367	Alpha-adrenoceptor blocking drug allergy	2420	0	5890	0
TID1368	Alpha-tocopheryl allergy	110	0	200	0
TID1369	Alprazolam allergy	4250	10	4690	0
TID1370	Alteplase allergy	60	0	80	0
TID1371	Alternating esotropia	1540	0	950	0
TID1372	Alternating esotropia with A pattern	60	0	20	0
TID1373	Alternating esotropia with V pattern	120	0	40	0
TID1374	Alternating esotropia with noncommitance other than A OR V pattern	30	0	30	0
TID1375	Alternating exotropia	2100	0	920	0
TID1376	Alternating exotropia with A pattern	70	0	30	0
TID1377	Alternating exotropia with V pattern	120	0	40	0
TID1378	Alternating exotropia with noncommitance other than A OR V pattern	20	0	20	0
TID1379	Alternating hyperphoria	60	0	70	0
TID1380	Aluminum hydroxide allergy	60	0	70	0
TID1381	Alveolar hyperplasia of maxilla	70	0	30	0
TID1382	Alveolar pneumopathy	5890	10	6560	0
TID1383	Alveolar ridge abnormality	760	0	830	0
TID1384	Alveolar ridge abnormality of maxilla	140	0	80	0
TID1385	Alveolitis of jaw	4190	20	330	0
TID1386	Alzheimer's disease	6080	0	144810	20
TID1387	Amantadine allergy	630	0	910	0
TID1388	Amaurosis	2000	0	4180	0
TID1389	Amaurosis fugax	2000	0	4180	0
TID1390	Amblyopia	15380	20	8900	0
TID1391	Amebiasis of skin	20	0	20	0
TID1392	Amebic brain abscess	160	0	50	0
TID1393	Amebic colitis	20	0	10	0
TID1394	Amebic dysentery	70	0	60	0
TID1395	Amebic infection	740	0	360	0
TID1396	Amebic infection of central nervous system	160	0	50	0
TID1397	Amebic liver abscess	40	0	50	0
TID1398	Amebic nondysenteric colitis	20	0	10	0
TID1399	Amelia	70	0	20	0
TID1400	Amethocaine allergy	400	0	460	0
TID1401	Amide compound toxicity	820	0	170	0
TID1402	Amikacin allergy	90	0	100	0
TID1403	Amiloride allergy	270	0	680	0
TID1404	Amino acid deficiency	20	0	10	0
TID1405	Amino acid transport disorder	840	0	600	0
TID1406	Aminoacidemia	750	0	320	0
TID1407	Aminoglycosides adverse reaction	80	0	80	0
TID1408	Aminoglycosides allergy	19200	10	21170	0
TID1409	Aminophylline allergy	350	0	490	0
TID1410	Aminoquinoline antimalarial allergy	6420	0	5540	0
TID1411	Amiodarone allergy	700	0	5640	0
TID1412	Amitriptyline allergy	11100	20	9590	0
TID1413	Amlodipine allergy	11580	10	33880	0
TID1414	Amnestic disorder	1020	0	1500	0
TID1415	Amnion nodosum	20	0	0	0
TID1416	Amniotic cavity infection - delivered	22990	40	0	0
TID1417	Amniotic cavity infection with antenatal problem	1960	0	0	0
TID1418	Amniotic cyst	20	0	0	0
TID1419	Amniotic fluid embolism	170	0	20	0
TID1420	Amniotic fluid pulmonary embolism - delivered	50	0	0	0
TID1421	Amniotic fluid pulmonary embolism - delivered with postnatal complication	20	0	0	0
TID1422	Amniotic fluid pulmonary embolism with antenatal complication	110	0	0	0
TID1423	Amniotic fluid pulmonary embolism with postnatal complication	20	0	0	0
TID1424	Amoxapine allergy	1030	0	320	0
TID1425	Amoxicillin + clavulanate potassium allergy	18090	0	12030	0
TID1426	Amoxicillin allergy	266430	180	90330	0
TID1427	Amphetamine abuse	29860	220	720	0
TID1428	Amphetamine abuse, continuous	1280	20	40	0
TID1429	Amphetamine abuse, episodic	680	0	10	0
TID1430	Amphetamine dependence	7580	70	400	0
TID1431	Amphetamine group adverse reaction	250	0	20	0
TID1432	Amphetamine group allergy	3550	0	750	0
TID1433	Amphetamine or psychostimulant dependence in remission	1100	20	30	0
TID1434	Amphetamine or psychostimulant dependence, continuous	1380	10	70	0
TID1435	Amphetamine or psychostimulant dependence, episodic	160	0	10	0
TID1436	Amphetamine poisoning of undetermined intent	110	0	0	0
TID1437	Amphotericin allergy	130	0	70	0
TID1438	Ampicillin allergy	22870	30	18940	0
TID1439	Amyelencephalus	520	0	120	0
TID1440	Amyloidosis	2280	0	4100	0
TID1441	Amyoplasia congenita disruptive sequence	140	0	10	0
TID1442	Amyotrophic lateral sclerosis	1550	0	2580	0
TID1443	Anabolic steroids adverse reaction	360	0	60	0
TID1444	Anabolic steroids allergy	2190	0	1450	0
TID1445	Anagen effluvium	50	0	20	0
TID1446	Anal and rectal polyp	28340	30	33460	0
TID1447	Anal fissure	55170	50	13110	0
TID1448	Anal fissure and fistula	230	0	90	0
TID1449	Anal infection	20	0	0	0
TID1450	Anal polyp	93500	90	73380	10
TID1451	Anal skin tag	66450	60	41200	0
TID1452	Anal spasm	4690	0	1960	0
TID1453	Anal sphincter tear	120	0	10	0
TID1454	Analgesic adverse reaction	33520	110	33750	10
TID1455	Analgesic allergy	1430710	1740	1000420	150
TID1456	Analgesic nephropathy	110	0	260	0
TID1457	Anaphylactic shock caused by serum	150	0	60	0
TID1458	Anaphylactic shock, caused by adverse effect of correct medicinal substance properly administered	620	0	330	0
TID1459	Anaphylactic transfusion reaction	190	0	60	0
TID1460	Anaphylactoid reaction	70	0	40	0
TID1461	Anaphylaxis	27080	30	7150	0
TID1462	Anaphylaxis caused by fish	750	0	140	0
TID1463	Anaphylaxis caused by fruit	400	0	70	0
TID1464	Anaphylaxis caused by shellfish	870	0	150	0
TID1465	Anaphylaxis caused by substance	9840	0	1850	0
TID1466	Anaphylaxis caused by vegetable	1780	0	190	0
TID1467	Anaplastic lymphoma kinase negative anaplastic large cell lymphoma	30	0	30	0
TID1468	Anatomical narrow angle glaucoma	4680	0	11360	0
TID1469	Ancylostomiasis	80	0	30	0
TID1470	Andes disease	750	0	280	0
TID1471	Androgen adverse reaction	360	0	60	0
TID1472	Androgen allergy	2430	0	1640	0
TID1473	Androgen resistance syndrome	680	0	200	0
TID1474	Anemia	1455130	1760	1098850	170
TID1475	Anemia caused by chemotherapy	7710	0	11120	0
TID1476	Anemia caused by medication	7860	0	11250	0
TID1477	Anemia caused by substance	21380	40	15230	0
TID1478	Anemia co-occurrent and due to chronic kidney disease	22160	20	62180	0
TID1479	Anemia due to abnormality extrinsic to the red cell	3820	0	3110	0
TID1480	Anemia due to blood loss	236050	340	296500	50
TID1481	Anemia due to chronic blood loss	100590	130	90830	20
TID1482	Anemia due to decreased red cell production	22240	20	62000	0
TID1483	Anemia due to disturbance of hemoglobin synthesis	29730	60	7450	0
TID1484	Anemia due to enzyme deficiency	990	0	550	0
TID1485	Anemia due to intrinsic red cell abnormality	13200	30	2280	0
TID1486	Anemia due to membrane defect	1680	0	600	0
TID1487	Anemia due to protein deficiency	420	0	340	0
TID1488	Anemia during pregnancy - baby delivered	130980	290	20	0
TID1489	Anemia during pregnancy - baby not yet delivered	63680	190	60	0
TID1490	Anemia during the puerperium	61810	130	20	0
TID1491	Anemia in mother complicating pregnancy, childbirth AND/OR puerperium	226420	450	1810	0
TID1492	Anemia in neoplastic disease	6710	0	15460	0
TID1493	Anemia in the puerperium - baby delivered during current episode of care	39720	90	0	0
TID1494	Anemia in the puerperium - baby delivered during previous episode of care	11040	30	0	0
TID1495	Anemia of chronic disorder	58240	80	136490	20
TID1496	Anemia of chronic renal failure	22160	20	61960	0
TID1497	Anemia of pregnancy	28290	50	10	0
TID1498	Anemia of prematurity	190	0	0	0
TID1499	Anemia of renal disease	28850	20	79750	0
TID1500	Anemia related to disturbed deoxyribonucleic acid synthesis	45840	40	64560	20
TID1501	Anemia secondary to renal failure	28850	20	79740	0
TID1502	Anencephalus	420	0	110	0
TID1503	Anesthetic allergy	46140	60	53720	20
TID1504	Anesthetics adverse reaction	40240	30	27160	0
TID1505	Anesthetics and medical gases allergy	2110	0	2150	0
TID1506	Aneurysm	52360	60	123960	10
TID1507	Aneurysm of artery of lower extremity	1740	0	5370	0
TID1508	Aneurysm of artery of neck	2620	0	3920	0
TID1509	Aneurysm of artery of trunk	21430	20	82570	0
TID1510	Aneurysm of artery of upper extremity	660	0	1030	0
TID1511	Aneurysm of artery, other than aorta	27560	40	42210	0
TID1512	Aneurysm of celiac artery	1670	0	3560	0
TID1513	Aneurysm of coronary vessels	470	0	910	0
TID1514	Aneurysm of descending aorta	8590	10	52560	0
TID1515	Aneurysm of head and neck artery	22210	30	27880	0
TID1516	Aneurysm of heart	2810	0	4670	0
TID1517	Aneurysm of iliac artery	570	0	2760	0
TID1518	Aneurysm of peripheral artery	44110	50	112040	0
TID1519	Aneurysm of renal artery	1010	0	2340	0
TID1520	Aneurysm of splenic artery	1670	0	3560	0
TID1521	Aneurysm of subclavian artery	180	0	310	0
TID1522	Aneurysm of thoracic aorta	9040	0	26820	0
TID1523	Aneurysm of visceral artery	2040	0	4170	0
TID1524	Aneurysmal bone cyst	460	0	350	0
TID1525	Angina	91100	110	197760	30
TID1526	Angina decubitus	4010	0	6970	0
TID1527	Angina, class I	830	0	1850	0
TID1528	Angiodysplasia of colon	1080	0	4620	0
TID1529	Angiodysplasia of intestine	4230	0	17200	0
TID1530	Angioedema	40530	50	22110	0
TID1531	Angioedema and/or urticaria	87260	130	34610	0
TID1532	Angioid streaks of choroid	80	0	110	0
TID1533	Angioimmunoblastic T-cell lymphoma	20	0	40	0
TID1534	Angiokeratoma of skin	190	0	50	0
TID1535	Angiotensin II receptor antagonist adverse reaction	240	0	780	0
TID1536	Angiotensin-converting-enzyme inhibitor adverse reaction	4300	0	6260	0
TID1537	Angiotensin-converting-enzyme inhibitor pseudoallergy	76520	60	135520	20
TID1538	Angle-closure glaucoma	3270	0	8440	0
TID1539	Angle-closure glaucoma - borderline	5250	0	11440	0
TID1540	Angular blepharoconjunctivitis	790	0	830	0
TID1541	Anhidrosis	830	0	500	0
TID1542	Anhidrotic heat exhaustion	260	0	150	0
TID1543	Animal bite of abdomen	1710	0	750	0
TID1544	Animal bite of ankle	21090	50	5170	0
TID1545	Animal bite of back	1390	0	530	0
TID1546	Animal bite of chest	1120	0	520	0
TID1547	Animal bite of dorsum of hand	1970	0	710	0
TID1548	Animal bite of elbow	13630	40	3290	0
TID1549	Animal bite of eye region	350	0	110	0
TID1550	Animal bite of face	8080	20	2840	0
TID1551	Animal bite of finger	2070	0	750	0
TID1552	Animal bite of foot	4800	10	1330	0
TID1553	Animal bite of forearm	14940	40	3740	0
TID1554	Animal bite of hand	6560	10	2370	0
TID1555	Animal bite of hip	20490	50	5000	0
TID1556	Animal bite of knee	430	0	140	0
TID1557	Animal bite of lower leg	3450	0	1040	0
TID1558	Animal bite of mouth	20	0	0	0
TID1559	Animal bite of nose	30	0	10	0
TID1560	Animal bite of scalp	7810	20	2800	0
TID1561	Animal bite of shoulder	4090	10	1240	0
TID1562	Animal bite of thigh	21680	50	5310	0
TID1563	Animal bite of throat	20	0	0	0
TID1564	Animal bite of thumb	90	0	30	0
TID1565	Animal bite of toe	3160	0	890	0
TID1566	Animal bite of upper arm	8420	10	2490	0
TID1567	Animal bite of wrist	13610	40	3300	0
TID1568	Animal bite wound	231870	390	81390	30
TID1569	Animal bite wound of head	9310	20	3330	0
TID1570	Animal bite wound of head and neck	10010	20	3670	0
TID1571	Animal bite wound of lower limb	31130	70	8040	0
TID1572	Animal bite wound of neck	7600	20	2720	0
TID1573	Animal bite wound of trunk	30480	70	8590	0
TID1574	Animal bite wound of upper limb	28830	60	8370	0
TID1575	Animal sting	1060	0	380	0
TID1576	Animal-induced dermatosis	77550	190	10940	0
TID1577	Anion exchange resins allergy	400	0	1670	0
TID1578	Anionic surfactant allergy	30	0	70	0
TID1579	Aniseikonia	130	0	190	0
TID1580	Anisocoria	5260	0	2480	0
TID1581	Anisometropia	4470	0	3970	0
TID1582	Ankle joint ankylosis	280	0	110	0
TID1583	Ankle joint deformity	1210	0	1070	0
TID1584	Ankle joint effusion	29070	40	22700	0
TID1585	Ankle ulcer	5300	0	14310	0
TID1586	Ankylosing spondylitis	9650	0	4920	0
TID1587	Ankylosis of ear ossicles, except malleus	50	0	10	0
TID1588	Ankylosis of hip joint	270	0	220	0
TID1589	Ankylosis of joint	388060	540	441770	90
TID1590	Ankylosis of joint of foot	150	0	110	0
TID1591	Ankylosis of joint of hand	270	0	260	0
TID1592	Ankylosis of joint of multiple sites	50	0	50	0
TID1593	Ankylosis of joint of pelvis and/or hip	200	0	210	0
TID1594	Ankylosis of lower limb joint	7340	0	5920	0
TID1595	Ankylosis of spine	379400	530	435890	90
TID1596	Ankylosis of temporomandibular joint	620	0	180	0
TID1597	Ankylosis of the elbow joint	50	0	30	0
TID1598	Ankylosis of the wrist joint	190	0	100	0
TID1599	Ankylosis of tooth	90	0	30	0
TID1600	Ankylosis of upper limb joint	1460	0	1060	0
TID1601	Annular erythema	240	0	100	0
TID1602	Annular pancreas	30	0	20	0
TID1603	Anodontia	3760	10	2420	0
TID1604	Anogenital herpesviral infection	10190	10	1070	0
TID1605	Anogenital human papillomavirus infection	300	0	20	0
TID1606	Anogenital warts	80860	100	5800	0
TID1607	Anomalies of cerebrum	350	0	30	0
TID1608	Anomalies of great veins	1600	0	2020	0
TID1609	Anomalous atrioventricular excitation	8480	0	2560	0
TID1610	Anomalous pulmonary venous drainage	190	0	90	0
TID1611	Anomaly of chromosome X	2560	0	220	0
TID1612	Anomaly of chromosome pair	17450	20	15840	0
TID1613	Anomaly of chromosome pair 13	260	0	80	0
TID1614	Anomaly of chromosome pair 15	380	0	50	0
TID1615	Anomaly of chromosome pair 18	410	0	30	0
TID1616	Anomaly of chromosome pair 20	3160	0	14770	0
TID1617	Anomaly of chromosome pair 21	9990	10	570	0
TID1618	Anomaly of chromosome pair 4	30	0	0	0
TID1619	Anomaly of chromosome pair 5	80	0	0	0
TID1620	Anomaly of dental arch	440	0	50	0
TID1621	Anomaly of divergence	120	0	380	0
TID1622	Anomaly of eye	17930	20	16110	0
TID1623	Anomaly of jaw size	3850	0	400	0
TID1624	Anomaly of placenta	17640	10	10	0
TID1625	Anomaly of sex chromosome	2710	0	240	0
TID1626	Anomaly of tooth position	12220	20	530	0
TID1627	Anomaly of vergence system	2010	0	1290	0
TID1628	Anonychia	110	0	40	0
TID1629	Anophthalmos	300	0	270	0
TID1630	Anorectal abscess	7390	0	1840	0
TID1631	Anorectal anomaly	250	0	50	0
TID1632	Anorectal disorder	333340	340	267750	60
TID1633	Anorectal fistula	11750	0	3330	0
TID1634	Anorexia nervosa	11490	20	2170	0
TID1635	Anorexia nervosa, binge-eating purging type	880	0	30	0
TID1636	Anorexia nervosa, restricting type	740	0	50	0
TID1637	Anoxia caused by high altitude	940	0	390	0
TID1638	Anoxic brain damage during AND/OR resulting from a procedure	680	0	1730	0
TID1639	Anoxic encephalopathy	6270	0	7450	0
TID1640	Antacid adverse reaction	390	0	350	0
TID1641	Antacid allergy	1080	0	1030	0
TID1642	Antenatal care: elderly primiparous	9420	10	0	0
TID1643	Antenatal care: history of infertility	20790	0	20	0
TID1644	Antenatal care: history of trophoblastic disease	1910	0	50	0
TID1645	Antenatal care: multiparous, older than 35 years	35080	40	0	0
TID1646	Antenatal care: obstetric risk	137490	270	140	0
TID1647	Antenatal care: poor obstetric history	73110	130	60	0
TID1648	Antenatal deep vein thrombosis - delivered	540	0	80	0
TID1649	Antenatal deep vein thrombosis with antenatal complication	1810	0	190	0
TID1650	Antenatal risk factors	188020	300	170	0
TID1651	Antepartum deep phlebothrombosis	7850	10	5310	0
TID1652	Antepartum hemorrhage	253680	520	160	0
TID1653	Antepartum hemorrhage with coagulation defect	700	0	20	0
TID1654	Antepartum hemorrhage with coagulation defect - delivered	280	0	0	0
TID1655	Antepartum hemorrhage with coagulation defect - not delivered	310	0	10	0
TID1656	Anterior cord syndrome	130	0	160	0
TID1657	Anterior corneal pigmentation	70	0	60	0
TID1658	Anterior dislocation of lens	90	0	270	0
TID1659	Anterior dislocation of shoulder joint	5430	0	5670	0
TID1660	Anterior epistaxis	610	0	1160	0
TID1661	Anterior horn cell disease	280	0	240	0
TID1662	Anterior open bite	350	0	20	0
TID1663	Anterior scleritis	580	0	310	0
TID1664	Anterior spinal artery compression syndrome	120	0	140	0
TID1665	Anterior staphyloma	60	0	270	0
TID1666	Anterior subcapsular cataract	460	0	780	0
TID1667	Anterior subcapsular polar cataract	460	0	780	0
TID1668	Anterior subcapsular polar senile cataract	320	0	630	0
TID1669	Anterior synechiae	330	0	740	0
TID1670	Anterior tibial compartment syndrome	1390	0	770	0
TID1671	Anterior uveitis	26330	50	14620	0
TID1672	Anthelmintics adverse reaction	20	0	10	0
TID1673	Anthelmintics allergy	180	0	180	0
TID1674	Anthraquinone laxative allergy	240	0	330	0
TID1675	Anthrax	160	0	70	0
TID1676	Anthrax pneumonia	30	0	10	0
TID1677	Anthrax vaccine allergy	40	0	0	0
TID1678	Anti-androgens allergy	110	0	90	0
TID1679	Anti-infective nasal preparations adverse reaction	210	0	140	0
TID1680	Anti-infectives adverse reaction	35480	90	22360	10
TID1681	Antiallergenic drug adverse reaction	2620	0	1630	0
TID1682	Antiallergenic drug allergy	129770	180	79840	10
TID1683	Antiallergenic drug poisoning	5070	20	330	0
TID1684	Antiarrhythmic drug adverse reaction	560	0	3260	0
TID1685	Antiarrhythmic drug allergy	39880	60	54630	10
TID1686	Antibacterial drug adverse reaction	28010	70	17020	0
TID1687	Antibacterial drug allergy	2065260	1550	1194800	150
TID1688	Antibiotic antituberculosis drug adverse reaction	40	0	30	0
TID1689	Antibiotic antituberculosis drug allergy	1930	0	4740	0
TID1690	Antibody-mediated activation and inactivation	11530	10	8770	0
TID1691	Antibody-mediated anemia	2340	0	2560	0
TID1692	Antibody-mediated cytolysis	14630	10	10530	0
TID1693	Anticholinergic adverse reaction	620	0	600	0
TID1694	Anticholinergic allergy	25710	40	26680	0
TID1695	Anticholinesterase parasympathomimetic allergy	240	0	1700	0
TID1696	Anticoagulant adverse reaction	7720	20	28780	0
TID1697	Anticoagulant allergy	11250	10	29150	0
TID1698	Antidepressant drug adverse reaction	5020	20	3300	0
TID1699	Antidepressant drug allergy	136920	230	80370	20
TID1700	Antidiarrheal drug adverse reaction	130	0	150	0
TID1701	Antidiarrheal drug allergy	2480	0	2030	0
TID1702	Antidiuretic hormone allergy	240	0	180	0
TID1703	Antidote adverse reaction	470	0	370	0
TID1704	Antidote allergy	7830	0	8450	0
TID1705	Antidote poisoning	360	0	130	0
TID1706	Antiemetic adverse reaction	1840	0	1190	0
TID1707	Antiemetic allergy	58800	120	19470	0
TID1708	Antiemetic poisoning	5070	20	330	0
TID1709	Antiepileptic adverse reaction	8140	30	8160	0
TID1710	Antiepileptic allergy	151880	260	116550	30
TID1711	Antifungal drug adverse reaction	390	0	300	0
TID1712	Antifungal drug allergy	21970	20	14750	0
TID1713	Antihistamine poisoning	30	0	0	0
TID1714	Antihypertensive adverse reaction	9480	0	17890	0
TID1715	Antihypertensive allergy	33220	40	76420	20
TID1716	Antileprotic drug allergy	630	0	420	0
TID1717	Antimalarial drug adverse reaction	820	0	630	0
TID1718	Antimalarial drug allergy	62680	70	48790	10
TID1719	Antimetabolite allergy	4200	0	4680	0
TID1720	Antimuscarinic adverse reaction	610	0	600	0
TID1721	Antimuscarinic allergy	19160	30	22920	0
TID1722	Antimycobacterial agent adverse reaction	320	0	290	0
TID1723	Antimycobacterial agent allergy	3610	0	6320	0
TID1724	Antineoplastic adverse reaction	27210	20	33440	0
TID1725	Antineoplastic allergy	13160	0	15500	0
TID1726	Antineoplastic poisoning	70	0	70	0
TID1727	Antiphospholipid syndrome	19820	20	3310	0
TID1728	Antiprotozoal drug adverse reaction	2250	0	1450	0
TID1729	Antiprotozoal drug allergy	100610	130	74490	20
TID1730	Antipseudomonal penicillins allergy	3460	0	2280	0
TID1731	Antipyretic poisoning	9550	40	1350	0
TID1732	Antirheumatic poisoning of undetermined intent	9550	40	1350	0
TID1733	Antisera allergy	10770	0	15440	0
TID1734	Antisocial personality disorder	2140	20	150	0
TID1735	Antispasmodic allergy	5600	0	5100	0
TID1736	Antispasmodic poisoning	1140	0	170	0
TID1737	Antithyroid drug adverse reaction	410	0	230	0
TID1738	Antithyroid drug allergy	2840	0	1630	0
TID1739	Antituberculous drug adverse reaction	40	0	30	0
TID1740	Antituberculous drug allergy	2730	0	5430	0
TID1741	Antivaricose agent allergy	90	0	100	0
TID1742	Antiviral drug adverse reaction	970	0	570	0
TID1743	Antiviral drug allergy	9250	0	6530	0
TID1744	Anxiety disorder	1718770	2420	624790	170
TID1745	Anxiety disorder caused by drug	340	0	70	0
TID1746	Anxiety disorder of childhood	590	0	70	0
TID1747	Anxiety disorder of childhood OR adolescence	2030	0	330	0
TID1748	Aortic aneurysm	17580	20	75020	0
TID1749	Aortic bifurcation embolus	30	0	70	0
TID1750	Aortic cusp regurgitation	660	0	2130	0
TID1751	Aortic stenosis, non-rheumatic	9560	0	66580	0
TID1752	Aortic thromboembolism	1780	0	3970	0
TID1753	Aortic valve cusp abnormality	1030	0	2300	0
TID1754	Aortic valve disorder	65660	60	276920	40
TID1755	Aortic valve regurgitation	22050	20	85200	0
TID1756	Aortic valve stenosis	12530	0	84090	10
TID1757	Aortic valve stenosis with insufficiency	1060	0	5590	0
TID1758	Aortitis	1100	0	910	0
TID1759	Aortopulmonary window	40	0	40	0
TID1760	Apatite-associated destructive arthritis	60	0	80	0
TID1761	Apatite-related arthropathy	60	0	80	0
TID1762	Aphakia	1310	0	3400	0
TID1763	Aphakia - Soemmering's ring	20	0	60	0
TID1764	Aphakia - lens capsule present	20	0	60	0
TID1765	Aphasia as late effect of cerebrovascular accident	1780	0	5990	0
TID1766	Aphasia as late effect of cerebrovascular disease	2330	0	7560	0
TID1767	Aphthous ulcer of mouth	45620	80	15660	0
TID1768	Aphthous ulceration of skin and/or mucous membrane	45680	80	15680	0
TID1769	Apical periodontitis	35950	130	6420	0
TID1770	Aplasia of gallbladder	30	0	10	0
TID1771	Aplasia of muscle	670	0	700	0
TID1772	Aplasia of spleen	860	0	430	0
TID1773	Aplastic anemia	5290	0	7920	0
TID1774	Aplastic anemia due to drugs	140	0	190	0
TID1775	Apnea of infancy	6000	20	4120	0
TID1776	Appendicitis	83440	80	17760	0
TID1777	Appendicular concretion	530	0	160	0
TID1778	Application AND/OR injection site disorder	180	0	170	0
TID1779	Apraxia due to cerebrovascular accident	490	0	1340	0
TID1780	Aqueduct of Sylvius anomaly	110	0	20	0
TID1781	Aqueous humor misdirect	40	0	100	0
TID1782	Arachis oil allergy	180	0	70	0
TID1783	Arachnoid cyst	170	0	50	0
TID1784	Arachnoiditis	60	0	40	0
TID1785	Arbovirus encephalitis	340	0	140	0
TID1786	Arbovirus hemorrhagic fever	30	0	20	0
TID1787	Arbovirus infection	960	0	380	0
TID1788	Arcus of cornea	900	0	2860	0
TID1789	Arcus senilis	900	0	2860	0
TID1790	Ariboflavinosis	580	0	570	0
TID1791	Arrest of bone development AND/OR growth	310	0	320	0
TID1792	Arrested active phase of labor	230	0	0	0
TID1793	Arrested development following protein-calorie malnutrition	80	0	40	0
TID1794	Arterial air embolus	80	0	10	0
TID1795	Arterial aneurysm	49300	60	119330	10
TID1796	Arterial embolism	121910	180	163770	30
TID1797	Arterial embolus and thrombosis	36610	50	54930	10
TID1798	Arterial hemorrhage	9570	0	10070	0
TID1799	Arterial insufficiency	3290	0	7810	0
TID1800	Arterial malformation	14960	10	15900	0
TID1801	Arterial retinal branch occlusion	800	0	2650	0
TID1802	Arterial steal syndrome	1090	0	3460	0
TID1803	Arterial thrombosis	43410	50	69600	10
TID1804	Arterial, arteriole and capillary disease	290	0	1820	0
TID1805	Arteriosclerosis of aorta	21570	30	115560	10
TID1806	Arteriosclerosis of arterial coronary artery bypass graft	480	0	1400	0
TID1807	Arteriosclerosis of artery of extremity	24600	20	94740	0
TID1808	Arteriosclerosis of autologous coronary artery bypass graft	400	0	1570	0
TID1809	Arteriosclerosis of autologous vein coronary artery bypass graft	400	0	1570	0
TID1810	Arteriosclerosis of coronary artery bypass graft	5930	10	25530	0
TID1811	Arteriosclerosis of coronary artery bypass graft of transplanted heart	50	0	220	0
TID1812	Arteriosclerosis of nonautologous coronary artery bypass graft	20	0	70	0
TID1813	Arteriosclerotic dementia with delirium	170	0	2830	0
TID1814	Arteriosclerotic dementia with depression	670	0	2940	0
TID1815	Arteriosclerotic gangrene	1480	0	5100	0
TID1816	Arteriosclerotic vascular disease	263700	300	903190	120
TID1817	Arteriovenous disorder	6160	0	7970	0
TID1818	Arteriovenous fistula	120	0	120	0
TID1819	Arteriovenous fistula of pulmonary vessels	450	0	330	0
TID1820	Arteriovenous hemangioma	210	0	180	0
TID1821	Arteritis	18930	20	31870	0
TID1822	Arthopathy of left hip joint	12900	20	27160	0
TID1823	Arthopathy of right hip joint	12900	20	27160	0
TID1824	Arthralgia of temporomandibular joint	44930	50	16270	0
TID1825	Arthritis	722560	750	635020	120
TID1826	Arthritis associated with another disorder	23870	20	24020	0
TID1827	Arthritis caused by Escherichia coli	30	0	40	0
TID1828	Arthritis caused by Pseudomonas	30	0	40	0
TID1829	Arthritis caused by spirochaetale infection	410	0	160	0
TID1830	Arthritis caused by viral infection	180	0	220	0
TID1831	Arthritis due to parasitic infection	630	0	400	0
TID1832	Arthritis following intestinal bypass	40	0	20	0
TID1833	Arthritis mutilans	250	0	220	0
TID1834	Arthritis of elbow	125450	100	35200	0
TID1835	Arthritis of joint of toe	40	0	40	0
TID1836	Arthritis of knee	7500	0	10730	0
TID1837	Arthritis of pelvis	63540	80	50790	20
TID1838	Arthritis of spine	68380	90	85160	20
TID1839	Arthritis of wrist	1580	0	1570	0
TID1840	Arthrogryposis	150	0	10	0
TID1841	Arthropathy	3720680	4030	2623410	340
TID1842	Arthropathy associated with a hematological disorder	160	0	110	0
TID1843	Arthropathy associated with a hypersensitivity reaction	1450	0	1370	0
TID1844	Arthropathy associated with a mycosis	80	0	80	0
TID1845	Arthropathy associated with a neurological disorder	4930	0	5940	0
TID1846	Arthropathy associated with an endocrine AND/OR metabolic disorder	3090	0	3670	0
TID1847	Arthropathy associated with another disorder	63900	60	57170	10
TID1848	Arthropathy associated with another systemic disease	200	0	110	0
TID1849	Arthropathy associated with bacterial disease	450	0	420	0
TID1850	Arthropathy associated with dermatological disorder	140	0	110	0
TID1851	Arthropathy associated with helminthiasis	90	0	90	0
TID1852	Arthropathy associated with infection	5960	10	4700	0
TID1853	Arthropathy associated with non-infective gastrointestinal disorder	1280	0	410	0
TID1854	Arthropathy associated with nonspecific urethritis	820	0	370	0
TID1855	Arthropathy associated with respiratory disorder	20	0	20	0
TID1856	Arthropathy associated with viral disease	690	0	180	0
TID1857	Arthropathy due to endocrine disorder	230	0	90	0
TID1858	Arthropathy due to metabolic disorder	230	0	90	0
TID1859	Arthropathy in Behcet's syndrome	140	0	90	0
TID1860	Arthropathy in Behcet's syndrome of multiple sites	40	0	0	0
TID1861	Arthropathy of cervical spine facet joint	50	0	100	0
TID1862	Arthropathy of elbow	190290	240	68690	20
TID1863	Arthropathy of joint of hand	206370	390	187260	50
TID1864	Arthropathy of knee joint	625850	750	381830	70
TID1865	Arthropathy of lumbar facet joint	510	0	780	0
TID1866	Arthropathy of pelvis	291580	410	401370	80
TID1867	Arthropathy of spinal facet joint	48580	60	82920	0
TID1868	Arthropathy of the shoulder region associated with helminthiasis	20	0	10	0
TID1869	Arthropod bite wound	170360	290	56390	20
TID1870	Arthropod dermatosis	77270	190	10900	0
TID1871	Arthus type urticaria	180	0	160	0
TID1872	Articular cartilage disorder	465910	360	760230	110
TID1873	Articular cartilage disorder of ankle AND/OR foot	860	0	660	0
TID1874	Articular cartilage disorder of elbow	40	0	80	0
TID1875	Articular cartilage disorder of hand	310	0	1120	0
TID1876	Articular cartilage disorder of hip	3440	0	1850	0
TID1877	Articular cartilage disorder of knee	107160	110	46630	0
TID1878	Articular cartilage disorder of multiple sites	40	0	90	0
TID1879	Articular cartilage disorder of the ankle and foot	30	0	30	0
TID1880	Articular cartilage disorder of the pelvic region and thigh	2730	0	580	0
TID1881	Articular cartilage disorder of the shoulder region	4380	0	3330	0
TID1882	Articular cartilage disorder of upper arm	70	0	30	0
TID1883	Articular cartilage disorder of wrist	1130	0	1510	0
TID1884	Articular disc disorder of temporomandibular joint	2540	0	500	0
TID1885	Articular gout	3660	0	13140	0
TID1886	Asbestos-induced pleural plaque	20	0	110	0
TID1887	Asbestosis	200	0	880	0
TID1888	Ascariasis	350	0	90	0
TID1889	Ascending aorta abnormality	1220	0	7590	0
TID1890	Ascending aorta dilatation	30	0	60	0
TID1891	Ascites	45470	70	40410	0
TID1892	Ascorbic acid allergy	1100	0	1170	0
TID1893	Ascorbic acid deficiency	840	0	820	0
TID1894	Aseptic leptospiral meningitis	30	0	10	0
TID1895	Aseptic meningitis	140	0	30	0
TID1896	Aseptic necrosis of bone	16070	20	16170	0
TID1897	Aseptic necrosis of bone of upper limb	1040	0	1090	0
TID1898	Aseptic necrosis of carpal bone	20	0	0	0
TID1899	Aseptic necrosis of head AND/OR neck of femur	6810	10	7040	0
TID1900	Aseptic necrosis of head of humerus	930	0	1010	0
TID1901	Aseptic necrosis of medial femoral condyle	510	0	560	0
TID1902	Aseptic necrosis of talus	480	0	220	0
TID1903	Asperger's disorder	2260	0	80	0
TID1904	Aspergillosis	2050	0	2630	0
TID1905	Asphyxia, in liveborn infant	710	0	880	0
TID1906	Aspiration pneumonia	950	0	1710	0
TID1907	Aspiration pneumonitis	23070	80	51610	20
TID1908	Aspiration pneumonitis due to anesthesia during labor and delivery	30	0	40	0
TID1909	Aspirin adverse reaction	350	0	530	0
TID1910	Aspirin allergy	158140	210	135250	30
TID1911	Aspirin poisoning of undetermined intent	30	0	30	0
TID1912	Asplenia	860	0	430	0
TID1913	Asteatosis cutis	44640	30	42750	10
TID1914	Astemizole allergy	120	0	180	0
TID1915	Asthma	1527160	1770	545430	100
TID1916	Asthma prophylactic medication used	220	0	170	0
TID1917	Asthma without status asthmaticus	24630	30	13910	0
TID1918	Asthmatic bronchitis	82570	240	94120	40
TID1919	Asthmatic pulmonary eosinophilia	6640	20	10670	0
TID1920	Astigmatism	106440	90	67000	10
TID1921	Astringent adverse reaction	50	0	0	0
TID1922	Astringent allergy	40	0	20	0
TID1923	Astrocytoma of brain	50	0	0	0
TID1924	Asymmetrical hearing loss	10480	0	17490	0
TID1925	Asymmetrical sensorineural hearing loss	10430	0	17360	0
TID1926	Asymmetry of jaw	820	0	90	0
TID1927	Asymmetry of maxilla	280	0	40	0
TID1928	Asymptomatic bacteriuria in pregnancy	9020	20	160	0
TID1929	Asymptomatic bacteriuria in pregnancy - delivered	690	0	100	0
TID1930	Asymptomatic bacteriuria in pregnancy - delivered with postnatal complication	140	0	30	0
TID1931	Asymptomatic bacteriuria in pregnancy - not delivered	6340	10	0	0
TID1932	Asymptomatic human immunodeficiency virus infection	9020	20	1000	0
TID1933	Asymptomatic periapical periodontitis	970	0	490	0
TID1934	Ataxia as sequela of cerebrovascular disease	630	0	2020	0
TID1935	Ataxic cerebral palsy	140	0	40	0
TID1936	Atelectasis	91520	160	158210	30
TID1937	Atelosteogenesis	60	0	40	0
TID1938	Atenolol allergy	3810	0	10310	0
TID1939	Atenolol sensitivity	3810	0	10310	0
TID1940	Atheroembolism of renal arteries	20	0	110	0
TID1941	Atheroma of artery	550	0	3570	0
TID1942	Atheromatous embolus of lower limb	550	0	830	0
TID1943	Atheromatous embolus of upper limb	70	0	90	0
TID1944	Atherosclerosis of aorta	21570	30	115560	10
TID1945	Atherosclerosis of arteries of the extremities	24600	20	94730	0
TID1946	Atherosclerosis of artery	80360	90	328010	40
TID1947	Atherosclerosis of autologous vein bypass graft of limb	350	0	830	0
TID1948	Atherosclerosis of bypass graft of limb	700	0	1800	0
TID1949	Atherosclerosis of coronary artery	24300	30	83450	20
TID1950	Atherosclerosis of nonautologous biological bypass graft of limb	90	0	250	0
TID1951	Atherosclerosis of nonautologous bypass graft of limb	50	0	140	0
TID1952	Atherosclerosis of renal artery	6980	10	29220	0
TID1953	Athetoid cerebral palsy	280	0	70	0
TID1954	Athetosis	280	0	70	0
TID1955	Atonic postpartum hemorrhage	44420	80	90	0
TID1956	Atonic seizure	70	0	20	0
TID1957	Atopic conjunctivitis	59630	40	22360	0
TID1958	Atopic dermatitis	118670	70	40120	0
TID1959	Atopic immunoglobulin E-mediated allergic disorder	1383930	950	551480	90
TID1960	Atopic neurodermatitis	1140	0	640	0
TID1961	Atovaquone allergy	140	0	80	0
TID1962	Atracurium allergy	40	0	30	0
TID1963	Atresia and stenosis of aorta	1590	0	8680	0
TID1964	Atresia and stenosis of large intestine, rectum and anal canal	370	0	90	0
TID1965	Atresia of pulmonary valve	360	0	20	0
TID1966	Atrial arrhythmia	114960	130	598260	60
TID1967	Atrial fibrillation	94820	100	556460	50
TID1968	Atrial fibrillation and flutter	210	0	1270	0
TID1969	Atrial flutter	16540	20	71460	10
TID1970	Atrial premature complex	21020	30	34610	0
TID1971	Atrial septal defect	27270	20	18550	0
TID1972	Atrial septal defect as current complication following acute myocardial infarction	660	0	610	0
TID1973	Atrial septal defect with endocardial cushion defect, partial type	360	0	110	0
TID1974	Atrial septal defect within oval fossa	23700	20	15390	0
TID1975	Atrial tachycardia	460	0	1140	0
TID1976	Atrioventricular block	23990	40	94910	20
TID1977	Atrioventricular conduction disorder	23990	40	94910	20
TID1978	Atrioventricular septal defect and common atrioventricular junction	760	0	150	0
TID1979	Atrophic condition of skin	161650	70	81450	0
TID1980	Atrophic flaccid tympanic membrane	450	0	230	0
TID1981	Atrophic gastritis	70770	100	59170	20
TID1982	Atrophic iris	140	0	290	0
TID1983	Atrophic nonflaccid tympanic membrane	1300	0	510	0
TID1984	Atrophic retina	15160	20	14110	0
TID1985	Atrophic vaginitis	110330	60	172620	40
TID1986	Atrophic vulva	4590	0	8280	0
TID1987	Atrophic-hyperplastic gastritis	170	0	100	0
TID1988	Atrophoderma	120	0	40	0
TID1989	Atrophoderma vermiculatum	80	0	30	0
TID1990	Atrophy of breast	1110	0	590	0
TID1991	Atrophy of edentulous alveolar ridge	730	0	780	0
TID1992	Atrophy of edentulous mandibular alveolar ridge	100	0	100	0
TID1993	Atrophy of edentulous maxillary alveolar ridge	140	0	80	0
TID1994	Atrophy of kidney	3480	0	5200	0
TID1995	Atrophy of lacrimal gland	50	0	50	0
TID1996	Atrophy of optic disc	3240	0	5040	0
TID1997	Atrophy of orbital structure	30	0	40	0
TID1998	Atrophy of prostate	20	0	10	0
TID1999	Atrophy of salivary gland	200	0	250	0
[truncated: 16,864 more rows]
