# Supplementary material for: Adverse health correlates of intimate partner violence against older women: Mining electronic health records
Source: PLoS One. 2023 Mar 8;18(3):e0281863. doi: 10.1371/journal.pone.0281863 (PMC9994723; doi:10.1371/journal.pone.0281863)
Supplement: S2 Data — (XLSX) [file pone.0281863.s002.xlsx]

## Sheet: Summary
	IPV|BG	IPV|Senior	IPV|Senior - IPV
Mean ([LORmin, LOR, LORmax])	[+1.11, +1.65, +2.19]	[+0.88, +1.63, +2.39]	[-0.70, +0.09, +0.89]
Number of Terms - Valid (Observed)	5464	2057	2039
Number of Terms - High co-morbidity	162	13	-
Number of Terms - Moderate co-morbidity	420	64	-
Number of Terms - Minor co-morbidity	905	199	-
Number of Terms - Differential co-morbidity	-	-	162
Number of Terms - Invalid	13399	16806	16824

## Sheet: IPV|BG
TermID	Description	OR(t, IPV|BG)	N(t, SeniorIPV)	N(t, Senior)	N(t, IPV)	N(t)
TID10675	Late effect of homicide or assault	+71.1 [+44.1, +114.6] High	0	200	100	2820
TID13517	Open wound of ear drum without complication	+62.3 [+33.9, +114.3] High	0	290	60	1930
TID5212	Contusion of multiple sites	+33.8 [+28.9, +39.4] High	40	26750	850	55570
TID11542	Maltreatment syndromes	+45.1 [+28.9, +70.4] High	10	660	100	4390
TID10128	Injury undetermined whether accidentally or purposely inflicted	+41.7 [+28.5, +61.1] High	0	3590	130	6190
TID5230	Contusion of soft tissue	+31.3 [+28.1, +34.9] High	90	124800	2090	182870
TID10079	Injury of tympanic membrane	+49.5 [+27.9, +87.8] High	0	410	60	2380
TID5191	Contusion of face, scalp and neck, excluding eye(s)	+31.0 [+27.9, +34.5] High	90	120270	2010	174670
TID17191	Superficial bruising	+30.8 [+27.7, +34.2] High	90	121790	2030	178350
TID17192	Superficial bruising of head and neck	+30.8 [+27.7, +34.2] High	90	120770	2010	175920
TID17198	Superficial contused wound	+30.7 [+27.7, +34.1] High	90	121970	2030	178720
TID5220	Contusion of orbital tissues	+36.8 [+25.6, +52.8] High	0	5040	130	7030
TID9979	Injury of orbit proper	+31.4 [+23.7, +41.4] High	0	9770	210	13440
TID5148	Continuous acute alcoholic intoxication in alcoholism	+30.1 [+20.8, +43.7] High	10	1400	120	7870
TID17927	Traumatic AND/OR non-traumatic injury	+24.5 [+20.3, +29.5] High	370	2210710	6410	4713320
TID4147	Closed fracture of orbital floor (blow-out)	+31.1 [+20.2, +47.8] High	0	4280	90	5680
TID2634	Blow out fracture of orbit	+30.2 [+19.8, +46.2] High	0	4390	90	5880
TID5168	Contusion	+21.3 [+19.3, +23.4] High	220	514920	4410	1022860
TID18055	Traumatic injury	+22.9 [+19.3, +27.1] High	360	1744600	6320	4356370
TID7841	Fracture of orbit	+29.3 [+19.1, +44.9] High	0	4530	90	6000
TID6103	Disorder of bony orbit	+28.7 [+18.8, +43.8] High	0	4650	90	6130
TID5188	Contusion of eye	+22.9 [+18.8, +27.9] High	10	22600	390	34850
TID5189	Contusion of eye AND ocular adnexa	+27.5 [+17.6, +42.9] High	0	4550	80	5720
TID8325	Head and neck injury	+19.3 [+17.5, +21.3] High	220	546690	4620	1264420
TID563	Acute alcoholic intoxication in alcoholism	+22.4 [+17.5, +28.5] High	10	3620	250	22410
TID5218	Contusion of ocular adnexa	+27.2 [+17.5, +42.3] High	0	4630	80	5760
TID5238	Contusion of upper arm	+21.0 [+16.8, +26.2] High	10	18060	300	28840
TID7824	Fracture of midfacial bones	+20.2 [+16.8, +24.4] High	20	28650	430	43600
TID7888	Fracture of skull and facial bones	+20.2 [+16.8, +24.3] High	20	28080	430	43700
TID18056	Traumatic injury by site	+19.3 [+16.6, +22.3] High	340	1635340	6180	4140100
TID7781	Fracture of face bones	+19.6 [+16.5, +23.2] High	20	33750	510	54150
TID17953	Traumatic and/or non-traumatic injury of anatomical site	+19.1 [+16.4, +22.3] High	360	2106590	6240	4452350
TID8793	History of physical abuse	+20.1 [+16.1, +25.1] High	10	1990	290	29000
TID4085	Closed fracture of facial bone	+19.2 [+16.1, +23.0] High	20	29640	450	48180
TID4138	Closed fracture of nasal bones	+19.8 [+16.1, +24.3] High	10	20810	330	33800
TID9875	Injury of head	+17.0 [+15.6, +18.6] High	180	439840	3740	863270
TID6317	Disorder of nasal bone	+19.0 [+15.5, +23.4] High	10	22000	330	35170
TID5215	Contusion of multiple sites of upper limb	+23.1 [+15.4, +34.5] High	0	4150	90	7640
TID7936	Fractured nasal bones	+19.0 [+15.4, +23.3] High	10	22000	330	35170
TID9964	Injury of nasal bones	+19.0 [+15.4, +23.3] High	10	22000	330	35170
TID18834	Wound of skin	+16.9 [+15.4, +18.5] High	120	240710	2350	395300
TID104	Abrasion and/or friction burn of neck without infection	+18.3 [+15.4, +21.9] High	20	30610	440	49310
TID106	Abrasion and/or friction burn of scalp without infection	+18.3 [+15.4, +21.9] High	20	30610	440	49310
TID8801	History of psychological trauma	+32.8 [+15.4, +69.9] High	0	260	30	1750
TID7752	Fracture of bone of head	+18.0 [+15.3, +21.1] High	20	38030	530	61380
TID5173	Contusion of back	+17.8 [+15.1, +21.0] High	20	22710	510	59290
TID4341	Closed wound of head	+17.7 [+15.1, +20.7] High	30	57770	560	66200
TID85	Abrasion and/or friction burn of face without infection	+18.0 [+15.1, +21.4] High	20	31260	440	50300
TID94	Abrasion and/or friction burn of head and/or neck without infection	+18.0 [+15.1, +21.4] High	20	31260	440	50300
TID7887	Fracture of skull	+17.8 [+15.0, +21.2] High	20	32970	450	51860
TID5197	Contusion of globe of eye	+22.1 [+14.9, +32.8] High	0	5380	90	7980
TID1161	Alcohol withdrawal delirium	+22.9 [+14.5, +36.0] High	0	1810	70	5990
TID9849	Injury of face	+15.8 [+14.4, +17.4] High	90	164590	2050	345460
TID4182	Closed fracture of skull	+17.3 [+14.3, +20.9] High	20	27380	370	43470
TID9890	Injury of integument	+15.6 [+14.3, +17.0] High	160	312850	2890	587220
TID18828	Wound	+15.8 [+14.2, +17.6] High	300	1245860	5500	2654220
TID5195	Contusion of forearm	+17.2 [+13.9, +21.3] High	10	13240	290	33840
TID8656	History of abuse	+17.0 [+13.8, +20.9] High	20	2780	310	36660
TID6174	Disorder of external nose	+16.6 [+13.6, +20.2] High	20	34560	340	41450
TID14760	Polysubstance abuse	+28.8 [+13.6, +60.7] High	0	60	30	2040
TID17258	Superficial injury	+14.8 [+13.5, +16.2] High	120	215720	2400	462180
TID11828	Methamphetamine dependence	+28.2 [+13.4, +59.3] High	0	20	30	2090
TID5182	Contusion of chest	+15.0 [+13.2, +17.0] High	40	73410	850	123340
TID93	Abrasion and/or friction burn of head and/or neck	+15.5 [+13.2, +18.3] High	30	42140	480	63750
TID5169	Contusion of abdominal wall	+16.4 [+13.2, +20.5] High	0	14170	260	31570
TID13592	Open wound of lip without complication	+16.8 [+13.1, +21.5] High	0	10860	210	24890
TID4060	Closed fracture of body of mandible	+33.9 [+13.0, +88.6] High	0	260	20	1130
TID12965	Nondependent alcohol abuse, continuous	+18.1 [+13.0, +25.2] High	10	4210	120	12960
TID12982	Nondependent mixed drug abuse, continuous	+23.9 [+13.0, +44.1] High	0	400	40	3220
TID1163	Alcohol withdrawal syndrome	+16.6 [+12.9, +21.2] High	10	5820	210	25170
TID8708	History of emotional abuse	+23.8 [+12.9, +43.6] High	0	330	40	3270
TID1433	Amphetamine or psychostimulant dependence in remission	+33.8 [+12.8, +89.3] High	0	30	20	1100
TID5237	Contusion of trunk	+14.1 [+12.6, +15.7] High	50	105750	1150	186480
TID13510	Open wound of cheek without complication	+20.2 [+12.6, +32.4] High	0	2400	60	5810
TID4362	Cocaine abuse	+14.9 [+12.6, +17.8] High	0	2900	420	57370
TID13519	Open wound of ear without complication	+18.4 [+12.6, +27.1] High	0	3760	90	9500
TID10799	Lesion of scalp	+14.8 [+12.5, +17.5] High	20	39650	450	62320
TID9718	Injury by mechanism	+13.9 [+12.5, +15.5] High	290	1074960	5640	3247040
TID5239	Contusion of upper limb	+13.6 [+12.4, +15.0] High	80	125940	1700	310720
TID18833	Wound of ocular adnexa	+18.1 [+12.4, +26.4] High	0	6450	90	9720
TID7815	Fracture of mandible, closed	+19.9 [+12.4, +31.9] High	0	1920	60	5870
TID9975	Injury of nose	+14.8 [+12.4, +17.7] High	20	33210	390	53600
TID565	Acute alcoholic liver disease	+18.1 [+12.4, +26.4] High	0	2020	90	9740
TID13590	Open wound of lip	+15.7 [+12.3, +20.0] High	0	11380	210	26590
TID6439	Disorder of skin of neck	+14.3 [+12.2, +16.7] High	20	42450	510	73730
TID9748	Injury involving multiple body regions	+15.5 [+12.2, +19.8] High	10	12350	210	26820
TID6434	Disorder of skin AND/OR subcutaneous tissue of neck	+14.2 [+12.2, +16.6] High	20	42670	510	74150
TID13477	Open wound in mouth	+15.1 [+12.1, +18.8] High	0	13850	250	33080
TID6696	Drug abuse, continuous	+15.0 [+12.1, +18.6] High	10	7510	260	34650
TID120	Abrasion and/or friction burn without infection	+13.4 [+12.0, +14.9] High	70	106920	1220	209620
TID5149	Continuous chronic alcoholism	+16.3 [+12.0, +22.3] High	0	4730	130	15590
TID1428	Amphetamine abuse, continuous	+29.9 [+11.9, +75.4] High	0	40	20	1280
TID13569	Open wound of head without complication	+13.3 [+11.8, +15.0] High	60	110970	920	151900
TID16130	Scalp injury	+13.4 [+11.7, +15.2] High	40	107750	760	122020
TID1430	Amphetamine dependence	+18.0 [+11.7, +27.7] High	0	400	70	7580
TID11770	Mental disorder during pregnancy - baby not yet delivered	+14.1 [+11.7, +17.0] High	0	30	350	50170
TID11772	Mental disorder in mother complicating pregnancy	+14.1 [+11.7, +17.0] High	0	30	350	50170
TID108	Abrasion and/or friction burn of shoulder without infection	+17.8 [+11.6, +27.3] High	0	2950	70	7660
TID1427	Amphetamine abuse	+14.6 [+11.5, +18.5] High	0	720	220	29860
TID13508	Open wound of cheek	+18.5 [+11.5, +29.6] High	0	2560	60	6290
TID3473	Cheek injury	+18.4 [+11.5, +29.3] High	0	2590	60	6340
TID6722	Drug overdose	+19.1 [+11.4, +31.8] High	0	630	50	5080
TID9912	Injury of lip	+14.2 [+11.4, +17.7] High	0	15610	240	33590
TID1152	Alcohol abuse	+12.5 [+11.2, +13.9] High	50	42040	1200	220590
TID4367	Cocaine dependence	+15.6 [+11.2, +21.8] High	0	620	110	13780
TID5190	Contusion of face	+15.6 [+11.2, +21.8] High	0	11020	110	13900
TID5228	Contusion of shoulder region	+13.3 [+11.2, +15.9] High	20	34390	390	59410
TID13567	Open wound of head AND/OR neck	+12.5 [+11.2, +14.1] High	60	120760	970	170900
TID13566	Open wound of head	+12.5 [+11.1, +14.0] High	60	119340	950	167830
TID90	Abrasion and/or friction burn of forearm, without infection	+14.0 [+11.1, +17.6] High	20	16980	220	31270
TID118	Abrasion and/or friction burn of wrist without infection	+14.0 [+11.1, +17.6] High	20	16980	220	31270
TID13535	Open wound of face without complication	+12.7 [+11.0, +14.6] High	40	64760	620	102300
TID82	Abrasion and/or friction burn of elbow without infection	+13.9 [+11.0, +17.6] High	20	16980	220	31280
TID12879	Non dependent drug abuse	+12.4 [+11.0, +14.0] High	20	11490	870	152510
TID12981	Nondependent mixed drug abuse	+12.5 [+11.0, +14.1] High	20	10680	800	138370
TID14564	Poisoning caused by anticonvulsant	+14.0 [+10.9, +17.9] High	20	5100	190	26920
TID4125	Closed fracture of malar AND/OR maxillary bones	+18.2 [+10.9, +30.4] High	0	4480	50	5340
TID12109	Multiple injuries	+13.4 [+10.9, +16.5] High	20	21210	270	40400
TID14677	Poisoning caused by sedative AND/OR hypnotic	+13.8 [+10.8, +17.6] High	20	5650	200	28660
TID5179	Contusion of buttock	+14.0 [+10.8, +18.0] High	0	11870	180	25470
TID5233	Contusion of thigh	+14.1 [+10.8, +18.3] High	0	12800	170	23750
TID7814	Fracture of mandible	+17.1 [+10.8, +27.0] High	0	2200	60	6860
TID16980	Stimulant dependence	+14.0 [+10.8, +18.2] High	0	1170	170	23860
TID13628	Open wound of neck without complication	+21.6 [+10.8, +43.5] High	0	790	30	2680
TID13647	Open wound of scalp without complication	+13.3 [+10.8, +16.5] High	20	43650	250	37460
TID6740	Drug-induced delirium	+15.9 [+10.7, +23.5] High	10	10020	80	9750
TID13533	Open wound of face	+12.3 [+10.7, +14.1] High	40	68250	640	109540
TID13514	Open wound of ear	+15.4 [+10.7, +22.1] High	0	4250	90	11420
TID6727	Drug withdrawal	+12.7 [+10.7, +15.0] High	20	13510	400	64150
TID78	Abrasion and/or friction burn	+11.8 [+10.7, +13.1] High	70	136990	1290	253730
TID6695	Drug abuse	+11.9 [+10.7, +13.3] High	30	20100	1020	190400
TID9929	Injury of mandible	+17.0 [+10.7, +27.0] High	0	2200	60	6860
TID17785	Toxic effect of alcohol	+12.5 [+10.7, +14.7] High	20	11120	460	75330
TID115	Abrasion and/or friction burn of upper limb without infection	+12.7 [+10.7, +15.2] High	20	27410	360	57210
TID5214	Contusion of multiple sites of trunk	+24.9 [+10.7, +58.4] High	0	700	20	1550
TID17797	Toxic effect of ethyl alcohol	+12.5 [+10.7, +14.7] High	20	9480	450	73690
TID6445	Disorder of skull	+12.4 [+10.6, +14.5] High	20	49980	490	81290
TID13555	Open wound of forehead without complication	+13.3 [+10.6, +16.6] High	20	30060	230	34310
TID14067	Pathological drug intoxication	+12.5 [+10.6, +14.7] High	20	8860	430	70250
TID1156	Alcohol intoxication	+12.4 [+10.5, +14.6] High	20	8650	420	68940
TID1168	Alcohol-induced organic mental disorder	+13.1 [+10.5, +16.2] High	10	9700	240	36570
TID4206	Closed fracture of two ribs	+18.6 [+10.5, +33.2] High	0	6490	40	4140
TID634	Acute drug intoxication	+12.3 [+10.4, +14.5] High	20	8690	420	69550
TID4422	Combined drug dependence, excluding opioids	+15.8 [+10.4, +23.9] High	0	520	70	8690
TID9934	Injury of mouth	+12.2 [+10.4, +14.2] High	20	24980	500	84740
TID13645	Open wound of scalp	+12.9 [+10.4, +16.0] High	20	44670	250	38550
TID14602	Poisoning caused by central nervous system drug	+11.8 [+10.4, +13.3] High	40	25370	820	150480
TID15474	Psychoactive substance abuse	+11.3 [+10.4, +12.4] High	60	63120	1970	451240
TID7916	Fracture of two ribs	+18.5 [+10.4, +33.0] High	0	6520	40	4170
TID13553	Open wound of forehead	+13.0 [+10.4, +16.2] High	20	30530	230	35090
TID9864	Injury of forehead	+12.9 [+10.4, +16.1] High	20	30950	230	35340
TID2137	Barbiturate abuse	+14.5 [+10.3, +20.4] High	0	1840	100	13460
TID4418	Combined drug dependence, continuous	+15.6 [+10.3, +23.5] High	0	520	70	8690
TID6422	Disorder of scalp	+11.6 [+10.3, +13.1] High	50	115900	800	147770
TID109	Abrasion and/or friction burn of skin	+11.5 [+10.3, +12.8] High	60	108670	1000	193560
TID305	Accidental poisoning caused by benzodiazepine-based tranquilizer	+16.0 [+10.2, +25.1] High	0	1930	60	7270
TID9809	Injury of chest wall	+11.2 [+10.1, +12.4] High	60	160360	1220	249460
TID12963	Nondependent alcohol abuse	+12.6 [+10.1, +15.7] High	20	11090	230	36180
TID14670	Poisoning caused by psychotropic agent	+12.1 [+10.1, +14.4] High	20	9730	360	60390
TID17159	Substance abuse	+11.0 [+10.1, +11.9] High	60	73690	2150	525310
TID358	Accidental poisoning caused by tranquilizers	+15.9 [+10.1, +25.0] High	0	1950	60	7360
TID14588	Poisoning caused by benzodiazepine-based tranquilizer	+13.2 [+10.0, +17.3] High	10	3690	150	22370
TID6342	Disorder of orbit proper	+12.3 [+10.0, +15.2] Moderate	0	24530	250	40290
TID14687	Poisoning caused by tranquilizer	+13.9 [ +9.9, +19.4] Moderate	0	2940	100	14080
TID14603	Poisoning caused by central nervous system stimulant	+16.2 [ +9.8, +26.6] Moderate	0	460	50	5990
TID12973	Nondependent cocaine abuse	+14.0 [ +9.8, +20.0] Moderate	0	1010	90	12580
TID4261	Closed injury of head	+13.3 [ +9.8, +18.1] Moderate	10	29810	120	17680
TID15479	Psychoactive substance-induced organic mental disorder	+11.7 [ +9.7, +14.0] Moderate	20	14510	340	58700
TID113	Abrasion and/or friction burn of trunk without infection	+11.5 [ +9.7, +13.7] Moderate	30	32780	380	66740
TID6038	Disorder caused by alcohol	+10.6 [ +9.7, +11.7] Moderate	50	66770	1360	299080
TID8077	Gastrointestinal and digestive injury	+11.1 [ +9.7, +12.9] Moderate	20	32680	540	100350
TID5213	Contusion of multiple sites of lower limb	+17.0 [ +9.6, +30.1] Moderate	0	2250	40	4580
TID16352	Sedative abuse	+13.2 [ +9.6, +18.2] Moderate	0	2540	110	16210
TID101	Abrasion and/or friction burn of multiple sites	+11.5 [ +9.6, +13.9] Moderate	10	27480	320	55720
TID7864	Fracture of ramus of mandible	+22.9 [ +9.6, +54.7] Moderate	0	770	20	1720
TID9086	Hypnotic or anxiolytic dependence	+12.3 [ +9.6, +15.9] Moderate	10	10330	170	27180
TID14608	Poisoning caused by cocaine	+18.8 [ +9.5, +37.2] Moderate	0	150	30	3050
TID5227	Contusion of scapular region	+23.1 [ +9.5, +56.4] Moderate	0	690	20	1610
TID14669	Poisoning caused by psychostimulant	+14.2 [ +9.5, +21.3] Moderate	0	640	70	9620
TID9799	Injury of buttock	+12.0 [ +9.4, +15.2] Moderate	0	16630	190	31180
TID17542	Therapeutic drug dependence	+14.8 [ +9.4, +23.2] Moderate	0	490	60	7870
TID9088	Hypnotic or anxiolytic dependence, continuous	+18.3 [ +9.4, +35.7] Moderate	0	1160	30	3210
TID9827	Injury of dental structures	+11.5 [ +9.4, +14.1] Moderate	0	7040	260	45010
TID1176	Alcoholic gastritis	+14.5 [ +9.3, +22.5] Moderate	0	980	60	8000
TID3489	Chest injury	+10.2 [ +9.3, +11.3] Moderate	70	199110	1320	299200
TID9847	Injury of eye region	+10.6 [ +9.3, +12.0] Moderate	30	58170	670	133640
TID3855	Chronic post-traumatic stress disorder	+10.5 [ +9.2, +12.0] Moderate	30	14260	680	136510
TID2733	Broken tooth without complication	+11.7 [ +9.2, +14.9] Moderate	0	4730	190	31990
TID13712	Opioid abuse	+10.9 [ +9.2, +12.9] Moderate	0	9390	380	70800
TID12975	Nondependent cocaine abuse, continuous	+18.1 [ +9.2, +35.7] Moderate	0	220	30	3220
TID6183	Disorder of facial bone	+10.2 [ +9.1, +11.4] Moderate	30	59610	910	194690
TID14565	Poisoning caused by antidepressant	+12.5 [ +9.1, +17.1] Moderate	0	1660	110	17070
TID16680	Soft tissue injury	+9.9 [ +9.1, +10.7] Moderate	240	744280	4590	2225520
TID10057	Injury of teeth	+11.2 [ +9.1, +13.8] Moderate	0	6860	250	44430
TID9752	Injury of abdominal wall	+10.9 [ +9.1, +13.2] Moderate	10	25760	300	55010
TID9750	Injury of abdomen	+10.5 [ +9.1, +12.1] Moderate	20	47110	530	104710
TID4579	Concussion injury of body structure	+10.2 [ +9.0, +11.6] Moderate	20	42050	740	153860
TID4580	Concussion injury of brain	+10.2 [ +9.0, +11.6] Moderate	20	42040	740	153860
TID9976	Injury of ocular adnexa	+12.4 [ +9.0, +17.0] Moderate	0	8300	110	17360
TID354	Accidental poisoning caused by psychotropic agent	+12.8 [ +9.0, +18.3] Moderate	0	2700	90	13660
TID10320	Intracranial injury	+10.1 [ +9.0, +11.3] Moderate	40	84510	900	194300
TID9966	Injury of neck	+9.7 [ +9.0, +10.5] Moderate	90	187780	2220	617120
TID5199	Contusion of hip	+10.9 [ +9.0, +13.2] Moderate	30	50320	280	51480
TID13631	Open wound of nose without complication	+13.8 [ +8.9, +21.4] Moderate	0	6140	60	8420
TID7909	Fracture of tooth	+11.0 [ +8.9, +13.6] Moderate	0	6350	240	43400
TID14606	Poisoning caused by chemical substance	+10.1 [ +8.9, +11.4] Moderate	40	29160	730	154130
TID18003	Traumatic brain injury	+10.0 [ +8.8, +11.2] Moderate	30	72970	790	169870
TID4582	Concussion with less than 1 hour loss of consciousness	+12.0 [ +8.8, +16.4] Moderate	0	4580	110	17940
TID12969	Nondependent cannabis abuse	+11.9 [ +8.7, +16.3] Moderate	0	960	110	18040
TID13603	Open wound of mouth without complication	+14.2 [ +8.7, +23.1] Moderate	0	2600	50	6830
TID13552	Open wound of forearm without complication	+11.3 [ +8.7, +14.6] Moderate	0	18670	160	27890
TID318	Accidental poisoning caused by central nervous system stimulants	+20.7 [ +8.7, +49.1] Moderate	0	180	20	1870
TID5705	Depressed bipolar I disorder	+10.4 [ +8.7, +12.4] Moderate	10	11590	330	63900
TID5241	Contusion of wrist	+10.8 [ +8.6, +13.6] Moderate	10	15260	200	36470
TID5186	Contusion of elbow	+10.5 [ +8.6, +12.8] Moderate	10	21010	270	51350
TID422	Acquired brain injury	+9.6 [ +8.6, +10.8] Moderate	30	80090	790	175740
TID1154	Alcohol dependence	+9.9 [ +8.5, +11.6] Moderate	30	26930	450	92460
TID8774	History of mood disorder	+12.4 [ +8.5, +17.9] Moderate	0	2620	80	12580
TID8802	History of psychotic disorder	+14.8 [ +8.5, +25.8] Moderate	0	1500	40	5220
TID11773	Mental disorder in the puerperium - baby delivered	+10.3 [ +8.5, +12.4] Moderate	0	0	300	58440
TID1182	Alcoholism	+9.9 [ +8.5, +11.5] Moderate	30	27080	450	92810
TID8811	History of schizophrenia	+14.8 [ +8.5, +25.7] Moderate	0	1500	40	5220
TID9804	Injury of central nervous system	+9.5 [ +8.5, +10.7] Moderate	30	84000	810	182280
TID3322	Central nervous system muscle-tone depressant poisoning	+19.7 [ +8.5, +45.8] Moderate	0	240	20	1990
TID17199	Superficial contusion of neck	+16.4 [ +8.5, +31.8] Moderate	0	1490	30	3480
TID15476	Psychoactive substance use disorder	+9.6 [ +8.5, +11.0] Moderate	30	38620	650	141530
TID3037	Cannabis abuse	+9.6 [ +8.4, +10.9] Moderate	0	5560	620	134930
TID18831	Wound of abdomen	+10.0 [ +8.4, +12.0] Moderate	10	29260	330	66010
TID15475	Psychoactive substance dependence	+9.7 [ +8.4, +11.2] Moderate	30	30510	520	110530
TID80	Abrasion and/or friction burn of ankle without infection	+10.2 [ +8.4, +12.4] Moderate	20	28760	270	52700
TID6747	Drug-induced gastrointestinal disturbance	+12.9 [ +8.4, +19.9] Moderate	0	2660	60	9070
TID111	Abrasion and/or friction burn of thigh without infection	+10.2 [ +8.4, +12.4] Moderate	20	28760	270	52700
TID97	Abrasion and/or friction burn of hip without infection	+10.2 [ +8.4, +12.4] Moderate	20	28760	270	52700
TID7481	Fetal or neonatal effect of maternal use of tobacco	+9.6 [ +8.4, +11.1] Moderate	0	30	510	108830
TID14899	Posttraumatic stress disorder	+9.4 [ +8.4, +10.7] Moderate	30	17980	720	161610
TID5216	Contusion of neck	+16.1 [ +8.4, +31.2] Moderate	0	1520	30	3590
TID18005	Traumatic brain injury with loss of consciousness	+9.8 [ +8.3, +11.6] Moderate	20	26670	380	78270
TID11768	Mental disorder caused by drug	+9.4 [ +8.3, +10.7] Moderate	40	48520	660	147570
TID14612	Poisoning caused by drug AND/OR medicinal substance	+9.2 [ +8.3, +10.2] Moderate	50	82810	1030	248630
TID12121	Multiple open wounds of head	+15.9 [ +8.3, +30.5] Moderate	0	2540	30	3680
TID99	Abrasion and/or friction burn of lower limb without infection	+9.9 [ +8.3, +11.9] Moderate	30	32230	310	62900
TID5198	Contusion of hand	+9.4 [ +8.3, +10.7] Moderate	30	39360	620	137720
TID13698	Open wound of wrist without complication	+11.4 [ +8.2, +15.8] Moderate	0	4250	100	17040
TID7479	Fetal or neonatal effect of maternal transmission of substance	+9.5 [ +8.2, +10.9] Moderate	0	1010	520	113140
TID4583	Concussion with loss of consciousness	+9.7 [ +8.2, +11.5] Moderate	10	19160	350	72350
TID7089	Episodic chronic alcoholism	+19.0 [ +8.2, +44.2] Moderate	0	450	20	2050
TID9732	Injury due to legal intervention	+19.2 [ +8.2, +45.2] Moderate	0	100	20	1960
TID5150	Continuous opioid dependence	+10.7 [ +8.2, +14.0] Moderate	20	6750	140	25590
TID4353	Cluster B personality disorder	+10.1 [ +8.1, +12.6] Moderate	0	3260	210	40920
TID13549	Open wound of forearm	+10.3 [ +8.1, +12.9] Moderate	0	25790	190	36480
TID18004	Traumatic brain injury with brief loss of consciousness	+11.1 [ +8.1, +15.0] Moderate	0	7120	110	19460
TID9839	Injury of ear	+11.2 [ +8.1, +15.5] Moderate	0	7230	100	17420
TID353	Accidental poisoning caused by psychostimulants	+15.6 [ +8.1, +30.0] Moderate	0	270	30	3760
TID13626	Open wound of neck	+15.4 [ +8.0, +29.5] Moderate	0	1650	30	3730
TID1174	Alcoholic fatty liver	+15.4 [ +8.0, +29.6] Moderate	0	1350	30	3730
TID6744	Drug-induced disorder of liver	+10.4 [ +8.0, +13.7] Moderate	0	10280	140	26320
TID10321	Intracranial injury with loss of consciousness	+9.3 [ +8.0, +10.9] Moderate	20	31640	420	91640
TID317	Accidental poisoning caused by central nervous system drug	+10.3 [ +8.0, +13.4] Moderate	0	4470	150	28460
TID1179	Alcoholic liver damage	+10.4 [ +7.9, +13.6] Moderate	0	10270	140	26300
TID8657	History of alcoholism	+12.8 [ +7.9, +20.6] Moderate	0	3610	50	7590
TID12983	Nondependent mixed drug abuse, episodic	+11.0 [ +7.9, +15.1] Moderate	0	1350	100	17790
TID15499	Psychostimulant dependence	+13.6 [ +7.9, +23.4] Moderate	0	380	40	5660
TID2755	Bruise of head	+9.5 [ +7.9, +11.4] Moderate	20	65290	300	63080
TID2518	Bipolar affective disorder, current episode depression	+9.4 [ +7.9, +11.1] Moderate	10	13610	350	75340
TID10430	Jaw injury	+9.3 [ +7.9, +11.0] Moderate	10	19540	370	80140
TID10888	Liver damage	+10.3 [ +7.9, +13.6] Moderate	0	10270	140	26300
TID10021	Injury of scapular region	+18.7 [ +7.9, +44.4] Moderate	0	850	20	2050
TID18008	Traumatic brain injury with no loss of consciousness	+9.3 [ +7.9, +11.1] Moderate	10	29570	340	73120
TID9974	Injury of nervous system	+8.8 [ +7.9, +9.9] Moderate	30	93790	840	205340
TID2660	Borderline personality disorder	+9.8 [ +7.8, +12.4] Moderate	0	2590	190	38230
TID7817	Fracture of maxilla	+17.9 [ +7.7, +41.3] Moderate	0	2090	20	2170
TID14654	Poisoning caused by opiate AND/OR related narcotic	+11.1 [ +7.7, +15.9] Moderate	0	4690	80	14110
TID17732	Tobacco dependence syndrome	+8.3 [ +7.7, +8.9] Moderate	120	339610	3470	1443390
TID11599	Maternal drug exposure	+10.2 [ +7.6, +13.7] Moderate	0	70	120	22860
TID7754	Fracture of bone of nasal sinus	+17.7 [ +7.6, +41.2] Moderate	0	2090	20	2170
TID12984	Nondependent opioid abuse	+10.4 [ +7.6, +14.3] Moderate	0	3020	100	18800
TID4051	Closed fracture of base of skull	+12.9 [ +7.6, +22.1] Moderate	0	4020	40	5950
TID12964	Nondependent alcohol abuse in remission	+10.4 [ +7.6, +14.3] Moderate	0	6330	100	18840
TID4058	Closed fracture of base of skull without intracranial injury	+14.5 [ +7.5, +28.1] Moderate	0	2580	30	4000
TID16682	Soft tissue lesion of elbow region	+8.9 [ +7.5, +10.5] Moderate	20	31840	360	81640
TID6700	Drug dependence during pregnancy - baby not yet delivered	+11.5 [ +7.5, +17.6] Moderate	0	0	60	10120
TID6758	Drug-induced mood disorder	+12.0 [ +7.5, +19.4] Moderate	0	590	50	8050
TID1734	Antisocial personality disorder	+17.6 [ +7.5, +41.4] Moderate	0	150	20	2140
TID4160	Closed fracture of rib	+9.2 [ +7.4, +11.4] Moderate	10	63760	220	47230
TID15480	Psychoactive substance-induced organic mood disorder	+12.0 [ +7.4, +19.4] Moderate	0	590	50	8050
TID10098	Injury of upper extremity	+8.0 [ +7.4, +8.6] Moderate	190	666800	3470	1487370
TID14085	Patient noncompliance - general	+8.5 [ +7.4, +9.7] Moderate	50	71470	540	131040
TID4586	Concussion with no loss of consciousness	+8.9 [ +7.4, +10.6] Moderate	0	18750	310	69930
TID5207	Contusion of lower limb	+8.1 [ +7.4, +8.9] Moderate	90	221220	1450	421750
TID11548	Mania	+10.2 [ +7.4, +14.0] Moderate	0	5220	100	19190
TID10015	Injury of ribs	+9.1 [ +7.4, +11.2] Moderate	20	67180	230	50050
TID12028	Mood disorder of manic type	+10.1 [ +7.4, +13.9] Moderate	0	5220	100	19190
TID3039	Cannabis dependence	+10.1 [ +7.3, +13.9] Moderate	0	720	100	19300
TID14626	Poisoning caused by heroin	+10.8 [ +7.3, +15.9] Moderate	0	190	70	12630
TID4369	Cocaine dependence, continuous	+16.6 [ +7.3, +37.8] Moderate	0	130	20	2340
TID12966	Nondependent alcohol abuse, episodic	+12.6 [ +7.3, +21.6] Moderate	0	1030	40	6130
TID13629	Open wound of nose	+11.2 [ +7.3, +17.1] Moderate	0	7780	60	10350
TID14552	Poisoning caused by analgesic drug	+8.9 [ +7.3, +10.9] Moderate	10	9110	250	55660
TID5692	Dental abscess	+14.0 [ +7.3, +26.9] Moderate	0	620	30	4090
TID13701	Open wound without complication	+7.9 [ +7.3, +8.6] Moderate	100	279130	1830	577120
TID14655	Poisoning caused by opiate analgesic drug	+9.8 [ +7.3, +13.3] Moderate	0	3190	110	21770
TID4146	Closed fracture of one rib	+9.8 [ +7.3, +13.3] Moderate	10	26610	110	21890
TID8373	Hematemesis	+9.2 [ +7.3, +11.6] Moderate	10	20420	180	38480
TID14325	Personality disorder	+8.5 [ +7.3, +10.1] Moderate	20	22260	370	87390
TID8306	Hallucinogen dependence	+9.9 [ +7.2, +13.7] Moderate	0	750	100	19500
TID11553	Manic disorder, single episode	+10.1 [ +7.2, +14.0] Moderate	0	4570	90	17490
TID12974	Nondependent cocaine abuse in remission	+11.5 [ +7.2, +18.4] Moderate	0	730	50	8370
TID13717	Opioid dependence	+8.4 [ +7.2, +9.8] Moderate	20	23100	430	104230
TID16355	Sedative dependence	+10.3 [ +7.2, +14.7] Moderate	0	8510	80	15200
TID1169	Alcohol-induced psychosis	+13.4 [ +7.2, +25.1] Moderate	0	990	30	4390
TID7840	Fracture of one rib	+9.7 [ +7.2, +13.1] Moderate	10	26750	110	22010
TID7865	Fracture of rib	+8.8 [ +7.2, +10.9] Moderate	10	66530	220	49300
TID11777	Mental disorders during pregnancy, childbirth and the puerperium	+8.1 [ +7.1, +9.1] Moderate	0	360	650	168840
TID7745	Fracture of base of skull	+12.1 [ +7.1, +20.8] Moderate	0	4170	40	6340
TID6940	Emotionally unstable personality disorder	+8.8 [ +7.1, +11.0] Moderate	0	4780	200	44740
TID4282	Closed skull fracture without intracranial injury	+11.9 [ +7.0, +20.1] Moderate	0	3800	40	6490
TID267	Accidental poisoning	+8.2 [ +7.0, +9.5] Moderate	20	28670	410	101710
TID16979	Stimulant abuse	+9.5 [ +7.0, +12.8] Moderate	0	1880	110	22680
TID10097	Injury of upper arm	+7.9 [ +7.0, +9.0] Moderate	40	148820	640	169320
TID5206	Contusion of lower leg	+8.4 [ +6.9, +10.2] Moderate	10	38920	260	61450
TID329	Accidental poisoning caused by drugs, medicines and biologicals	+8.3 [ +6.9, +9.9] Moderate	10	19060	310	74910
TID6698	Drug dependence	+7.4 [ +6.9, +8.0] Moderate	160	656960	3860	1935210
TID6701	Drug dependence during pregnancy, childbirth and the puerperium	+9.6 [ +6.9, +13.5] Moderate	0	0	90	18080
TID14541	Poisoning	+7.6 [ +6.9, +8.3] Moderate	70	123510	1230	369100
TID2139	Barbiturate dependence	+10.4 [ +6.9, +15.7] Moderate	0	6020	60	11170
TID7285	Falling injury	+7.7 [ +6.8, +8.6] Moderate	110	313020	800	222880
TID12970	Nondependent cannabis abuse in remission	+11.6 [ +6.8, +19.7] Moderate	0	360	40	6730
TID14657	Poisoning caused by opium alkaloid	+11.6 [ +6.8, +19.7] Moderate	0	1760	40	6660
TID293	Accidental poisoning caused by analgesic	+9.5 [ +6.8, +13.3] Moderate	0	2660	90	18310
TID2516	Bipolar I disorder, single manic episode	+9.7 [ +6.8, +13.9] Moderate	0	4110	80	16070
TID9840	Injury of elbow	+7.6 [ +6.8, +8.5] Moderate	50	108900	850	240830
TID6702	Drug dependence in mother complicating pregnancy, childbirth AND/OR puerperium	+9.9 [ +6.8, +14.6] Moderate	0	70	70	13690
TID10315	Intracranial hemorrhage following injury without open intracranial wound AND with no loss of consciousness	+15.4 [ +6.7, +35.3] Moderate	0	9590	20	2490
TID4063	Closed fracture of bones of trunk	+8.1 [ +6.7, +9.8] Moderate	20	110760	260	63770
TID7241	Facial laceration	+9.3 [ +6.7, +13.0] Moderate	0	11820	90	18750
TID11769	Mental disorder during pregnancy - baby delivered	+7.8 [ +6.7, +9.1] Moderate	0	230	410	106540
TID12843	Nicotine dependence	+7.2 [ +6.7, +7.7] Moderate	150	623670	3710	1844050
TID9508	Infection of tooth	+7.6 [ +6.7, +8.6] Moderate	20	21050	600	164150
TID2693	Brain injury without open intracranial wound	+10.1 [ +6.7, +15.2] Moderate	10	25310	60	11590
TID7755	Fracture of bones of trunk	+8.1 [ +6.7, +9.7] Moderate	20	115850	270	66650
TID9863	Injury of forearm	+7.4 [ +6.7, +8.1] Moderate	70	187770	1080	325790
TID13684	Open wound of upper arm without complication	+12.6 [ +6.7, +23.9] Moderate	0	4190	30	4570
TID4135	Closed fracture of multiple ribs	+9.2 [ +6.6, +12.8] Moderate	0	30890	90	19050
TID5222	Contusion of pelvic region	+15.1 [ +6.6, +34.3] Moderate	0	740	20	2590
TID13550	Open wound of forearm with complication	+14.9 [ +6.6, +33.5] Moderate	0	1720	20	2530
TID719	Acute gonococcal cervicitis	+15.0 [ +6.6, +33.9] Moderate	0	20	20	2550
TID18057	Traumatic injury due to event	+7.4 [ +6.6, +8.2] Moderate	110	320950	840	244440
TID5694	Dental caries	+7.5 [ +6.6, +8.5] Moderate	20	20810	590	163200
TID2113	Bacterial oral infection	+7.5 [ +6.6, +8.5] Moderate	20	20820	590	163200
TID14550	Poisoning caused by amphetamine	+15.2 [ +6.6, +35.0] Moderate	0	90	20	2510
TID5103	Conjunctival hemorrhage	+8.5 [ +6.6, +10.9] Moderate	0	32020	150	34610
TID6222	Disorder of hard tissues of teeth	+7.5 [ +6.6, +8.5] Moderate	20	21010	590	163830
TID5353	Cracked tooth	+11.2 [ +6.6, +19.0] Moderate	0	620	40	6800
TID4335	Closed traumatic subdural intracranial hemorrhage	+12.2 [ +6.5, +22.9] Moderate	0	15140	30	4720
TID10023	Injury of shoulder and upper arm	+7.2 [ +6.5, +7.9] Moderate	70	269190	1140	354980
TID13513	Open wound of chest wall, uncomplicated	+15.4 [ +6.5, +36.5] Moderate	0	1260	20	2410
TID91	Abrasion and/or friction burn of hand without infection	+8.9 [ +6.5, +12.1] Moderate	0	8810	100	21860
TID10655	Late effect of accidental injury	+8.7 [ +6.5, +11.5] Moderate	10	16620	120	27070
TID2529	Bipolar disorder	+7.1 [ +6.5, +7.9] Moderate	40	65930	1180	371530
TID13651	Open wound of shoulder region	+14.7 [ +6.5, +33.4] Moderate	0	1200	20	2530
TID16489	Severe depressed bipolar I disorder without psychotic features	+10.3 [ +6.5, +16.4] Moderate	0	1660	50	9390
TID13476	Open wound	+7.0 [ +6.5, +7.6] Moderate	120	386280	2060	760730
TID13772	Organic mood disorder	+9.0 [ +6.5, +12.6] Moderate	0	6650	90	19340
TID17926	Traumatic AND/OR non-traumatic brain injury	+7.2 [ +6.5, +8.0] Moderate	70	337490	900	270750
TID10691	Late effect of motor vehicle accident	+9.7 [ +6.4, +14.6] Moderate	0	2980	60	12040
TID11884	Mild hyperemesis-not delivered	+7.7 [ +6.4, +9.2] Moderate	0	10	300	78120
TID14025	Partial congenital absence of teeth	+10.1 [ +6.4, +15.9] Moderate	0	2050	50	9630
TID12986	Nondependent opioid abuse, continuous	+10.2 [ +6.4, +16.2] Moderate	0	2400	50	9520
TID18493	Urogenital infection caused by Trichomonas vaginalis	+7.7 [ +6.4, +9.3] Moderate	0	2250	270	69440
TID2129	Bacterial vaginosis	+9.1 [ +6.4, +13.0] Moderate	0	810	80	17010
TID9435	Infection caused by Trichomonas	+7.5 [ +6.4, +8.7] Moderate	0	3630	400	108510
TID5967	Disease caused by Trichomonadidae	+7.4 [ +6.4, +8.7] Moderate	0	3630	400	108510
TID18115	Trichomonal vulvovaginitis	+7.8 [ +6.4, +9.5] Moderate	0	1620	230	58360
TID10504	Ketorolac allergy	+8.0 [ +6.4, +10.1] Moderate	0	9010	180	44050
TID5972	Disease caused by flagellate protozoan	+7.4 [ +6.4, +8.7] Moderate	0	3800	400	108790
TID12258	Neck sprain	+7.0 [ +6.4, +7.6] Moderate	50	103960	1360	451160
TID14678	Poisoning caused by skeletal muscle relaxant	+14.4 [ +6.4, +32.5] Moderate	0	320	20	2700
TID4648	Congenital absence of jaw	+10.0 [ +6.4, +15.8] Moderate	0	2050	50	9630
TID12958	Noncollision motor vehicle traffic accident involving accidental poisoning from exhaust gas generated by motor vehicle while in motion, passenger of motor vehicle injured	+14.3 [ +6.4, +32.1] Moderate	0	440	20	2690
TID301	Accidental poisoning caused by aromatic analgesic	+14.1 [ +6.3, +31.3] Moderate	0	550	20	2690
TID17743	Tooth disorder	+7.1 [ +6.3, +7.9] Moderate	20	38300	810	245110
TID336	Accidental poisoning caused by heroin	+9.9 [ +6.3, +15.6] Moderate	0	140	50	9800
TID4650	Congenital absence of mouth	+9.9 [ +6.3, +15.6] Moderate	0	2100	50	9670
TID10311	Intracranial hemorrhage following injury without open intracranial wound	+9.8 [ +6.3, +15.5] Moderate	0	24190	50	9810
TID13695	Open wound of wrist	+8.4 [ +6.3, +11.3] Moderate	0	10890	110	25580
TID4368	Cocaine dependence in remission	+13.8 [ +6.2, +30.6] Moderate	0	180	20	2770
TID13770	Organic mental disorder	+7.1 [ +6.2, +8.0] Moderate	100	478790	630	185600
TID410	Acquired absence of teeth	+9.1 [ +6.2, +13.2] Moderate	0	5000	70	15010
TID5202	Contusion of knee	+7.1 [ +6.2, +8.1] Moderate	40	88510	530	153110
TID299	Accidental poisoning caused by antidepressants	+13.9 [ +6.2, +31.1] Moderate	0	550	20	2790
TID2698	Brain injury without open intracranial wound AND with no loss of consciousness	+14.3 [ +6.2, +33.3] Moderate	0	9890	20	2680
TID10060	Injury of thigh	+7.0 [ +6.2, +7.9] Moderate	60	221750	660	197550
TID6301	Disorder of mandible	+9.3 [ +6.2, +14.1] Moderate	0	3470	60	12480
TID5681	Delusional disorder	+8.6 [ +6.2, +12.0] Moderate	20	20850	90	20340
TID16479	Severe bipolar I disorder	+8.1 [ +6.2, +10.6] Moderate	0	6530	130	31560
TID2514	Bipolar I disorder	+7.1 [ +6.2, +8.3] Moderate	20	21770	430	122340
TID7826	Fracture of multiple ribs	+8.5 [ +6.2, +11.8] Moderate	0	32950	90	20480
TID16480	Severe bipolar disorder	+8.0 [ +6.2, +10.5] Moderate	0	6530	130	31560
TID12985	Nondependent opioid abuse in remission	+10.3 [ +6.1, +17.2] Moderate	0	530	40	7600
TID13741	Oral infection	+7.0 [ +6.1, +7.9] Moderate	20	24220	610	181980
TID14555	Poisoning caused by anesthetic AND/OR muscle-tone depressant	+14.0 [ +6.1, +32.1] Moderate	0	380	20	2720
TID8156	Genitourinary tract infection in pregnancy - not delivered	+7.0 [ +6.1, +8.0] Moderate	0	150	510	149320
TID4640	Congenital absence of alimentary tract	+9.7 [ +6.1, +15.3] Moderate	0	2260	50	10000
TID6699	Drug dependence during pregnancy - baby delivered	+11.4 [ +6.1, +21.4] Moderate	0	0	30	5030
TID9352	Infected face	+6.9 [ +6.1, +7.8] Moderate	20	29710	630	189830
TID605	Acute cervicitis	+13.9 [ +6.1, +31.5] Moderate	0	30	20	2730
TID8683	History of brain disorder	+8.2 [ +6.1, +10.9] Moderate	10	13710	110	26290
TID15426	Protozoan infection	+7.1 [ +6.1, +8.2] Moderate	0	7850	410	117230
TID810	Acute metritis	+13.7 [ +6.1, +30.9] Moderate	0	30	20	2790
TID5021	Congenital partial absence of alimentary tract	+9.6 [ +6.1, +15.1] Moderate	0	2260	50	10000
TID14581	Poisoning caused by aromatic analgesic	+8.8 [ +6.1, +12.8] Moderate	0	1460	70	15450
TID9985	Injury of pelvic girdle	+6.7 [ +6.1, +7.4] Moderate	100	296680	990	322560
TID9645	Inflammatory disorder of bone of jaw	+7.0 [ +6.0, +8.1] Moderate	10	19830	440	127850
TID8252	Gonorrhea	+7.9 [ +6.0, +10.3] Moderate	0	560	130	32260
TID724	Acute gonorrhea of lower genitourinary tract	+8.1 [ +6.0, +10.8] Moderate	0	280	110	26550
TID6200	Disorder of forearm	+6.6 [ +6.0, +7.2] Moderate	90	259000	1390	488330
TID10117	Injury of wrist	+6.6 [ +6.0, +7.3] Moderate	80	191430	1150	387490
TID12128	Multiple personality disorder	+13.4 [ +6.0, +29.7] Moderate	0	460	20	2850
TID10078	Injury of trunk	+6.4 [ +6.0, +6.9] Moderate	140	498480	3040	1441830
TID6471	Disorder of teeth AND/OR supporting structures	+6.6 [ +6.0, +7.2] Moderate	40	87330	1380	486700
TID9510	Infection of uterus	+13.4 [ +6.0, +30.0] Moderate	0	40	20	2910
TID10721	Late pregnancy vomiting - not delivered	+8.0 [ +6.0, +10.8] Moderate	0	0	110	26640
TID6364	Disorder of periapical tissues of tooth	+6.9 [ +6.0, +7.9] Moderate	10	22480	470	139140
TID4671	Congenital anomaly in number of teeth	+9.0 [ +6.0, +13.6] Moderate	0	4280	60	12980
TID9729	Injury due to exposure to external cause	+6.6 [ +6.0, +7.2] Moderate	60	181650	1150	392350
TID983	Acute uterine inflammatory disease	+13.4 [ +5.9, +30.4] Moderate	0	30	20	2790
TID5178	Contusion of breast	+11.0 [ +5.9, +20.4] Moderate	0	4640	30	5210
TID16481	Severe bipolar disorder with psychotic features	+8.4 [ +5.9, +11.9] Moderate	0	4450	80	18390
TID14171	Periapical abscess without a sinus	+6.9 [ +5.9, +8.0] Moderate	10	19330	420	123900
TID8242	Gonococcal cervicitis	+13.3 [ +5.9, +29.8] Moderate	0	30	20	2820
TID723	Acute gonorrhea of genitourinary tract	+7.9 [ +5.9, +10.6] Moderate	0	300	110	26960
TID8732	History of injury	+7.0 [ +5.9, +8.3] Moderate	40	74400	320	91610
TID12971	Nondependent cannabis abuse, continuous	+9.9 [ +5.9, +16.6] Moderate	0	430	40	7780
TID3607	Chronic alcoholism in remission	+8.3 [ +5.9, +11.8] Moderate	0	7460	80	18690
TID205	Abscess of oral soft tissue	+6.8 [ +5.9, +7.9] Moderate	10	19560	420	124450
TID11938	Mixed bipolar I disorder	+7.7 [ +5.9, +10.0] Moderate	0	5890	130	33270
TID14169	Periapical abscess	+6.8 [ +5.9, +7.9] Moderate	10	19560	420	124450
TID193	Abscess of jaw	+6.8 [ +5.9, +7.9] Moderate	10	19560	420	124460
TID2648	Bone abscess	+6.8 [ +5.9, +7.9] Moderate	10	19750	420	124710
TID14811	Post-traumatic dementia	+7.5 [ +5.9, +9.5] Moderate	0	10170	160	42020
TID14822	Postconcussion syndrome	+7.4 [ +5.9, +9.4] Moderate	0	10170	160	42020
TID10727	Late vomiting of pregnancy	+7.6 [ +5.9, +10.0] Moderate	0	0	130	33150
TID6750	Drug-induced hepatitis	+10.7 [ +5.8, +19.6] Moderate	0	890	30	5470
TID316	Accidental poisoning caused by central depressant	+8.4 [ +5.8, +12.2] Moderate	0	1850	70	16050
TID2636	Blunt injury	+22.3 [ +5.8, +85.4] Moderate	0	240	10	850
TID11942	Mixed bipolar affective disorder	+7.6 [ +5.8, +9.9] Moderate	0	5920	130	33410
TID13607	Open wound of multiple sites of face without complication	+13.3 [ +5.8, +30.4] Moderate	0	2120	20	2790
TID9882	Injury of hip region	+6.5 [ +5.8, +7.3] Moderate	80	244160	750	243770
TID6276	Disorder of lip	+6.9 [ +5.8, +8.2] Moderate	20	46920	290	83440
TID10676	Late effect of injury	+6.8 [ +5.8, +8.0] Moderate	40	55450	330	96800
TID13498	Open wound of back, uncomplicated	+12.8 [ +5.8, +28.5] Moderate	0	1540	20	2990
TID5171	Contusion of ankle	+8.0 [ +5.8, +11.0] Moderate	0	7490	90	22050
TID11600	Maternal drug use	+8.7 [ +5.8, +13.0] Moderate	0	10	60	13250
TID14230	Periodontal disease	+6.6 [ +5.7, +7.5] Moderate	20	30090	510	158920
TID4527	Complication of injury	+6.7 [ +5.7, +7.9] Moderate	40	60300	350	104130
TID4820	Congenital anomaly of tooth	+8.6 [ +5.7, +12.8] Moderate	0	4320	60	13700
TID9819	Injury of connective tissue	+6.2 [ +5.7, +6.6] Moderate	230	1084400	3920	2335240
TID10024	Injury of shoulder region	+6.4 [ +5.7, +7.1] Moderate	50	175050	810	270320
TID716	Acute gingivitis	+10.5 [ +5.7, +19.2] Moderate	0	1520	30	5540
TID8800	History of psychiatric disorder	+6.6 [ +5.7, +7.6] Moderate	30	42980	440	135630
TID13528	Open wound of external ear without complication	+10.5 [ +5.7, +19.3] Moderate	0	2480	30	5530
TID9593	Infective/parasitic disease in preg/childbirth/puerperium	+7.7 [ +5.7, +10.4] Moderate	0	120	100	25440
TID16501	Severe mixed bipolar I disorder	+8.8 [ +5.7, +13.8] Moderate	0	1870	50	11050
TID5685	Dementia associated with another disease	+7.1 [ +5.7, +8.8] Moderate	40	167420	180	50080
TID9654	Inflammatory disorder of jaw region	+6.4 [ +5.7, +7.2] Moderate	20	37360	600	194320
TID16681	Soft tissue lesion	+6.1 [ +5.7, +6.7] Moderate	350	2306610	5360	4801000
TID9874	Injury of hand	+6.1 [ +5.6, +6.6] Moderate	80	208730	1720	681030
TID1178	Alcoholic hepatitis	+10.4 [ +5.6, +19.3] Moderate	0	890	30	5460
TID5928	Disease caused by Gram-negative cocci	+7.3 [ +5.6, +9.4] Moderate	0	6130	140	37700
TID16211	Second degree burn of neck	+22.8 [ +5.6, +92.4] Moderate	0	150	10	810
TID16487	Severe depressed bipolar I disorder	+8.2 [ +5.6, +11.8] Moderate	0	3290	70	16550
TID17409	Symptomatic periapical periodontitis	+7.3 [ +5.6, +9.5] Moderate	0	5740	130	34560
TID18095	Traumatic subdural intracranial hemorrhage	+10.4 [ +5.6, +19.1] Moderate	0	17800	30	5620
TID206	Abscess of oral tissue	+6.5 [ +5.6, +7.5] Moderate	10	23220	440	137080
TID5939	Disease caused by Neisseria	+7.3 [ +5.6, +9.4] Moderate	0	6130	140	37700
TID9962	Injury of musculoskeletal system	+6.0 [ +5.6, +6.5] Moderate	230	1140000	4040	2510550
TID8153	Genitourinary tract infection in pregnancy	+6.4 [ +5.6, +7.2] Moderate	0	290	590	191430
TID7523	Fibrosis of liver caused by alcohol	+8.4 [ +5.6, +12.5] Moderate	0	6740	60	13950
TID8790	History of peptic ulcer	+7.1 [ +5.6, +9.0] Moderate	20	57800	160	43950
TID16505	Severe mood disorder without psychotic features	+8.1 [ +5.6, +11.8] Moderate	0	2910	70	16550
TID6738	Drug-induced cirrhosis of liver	+8.4 [ +5.6, +12.4] Moderate	0	6740	60	13930
TID14700	Poisoning of undetermined intent caused by drug	+8.8 [ +5.6, +13.7] Moderate	0	1590	50	10980
TID6508	Disorder of upper extremity	+6.0 [ +5.6, +6.4] Moderate	260	1270120	4000	2476640
TID1172	Alcoholic cirrhosis	+8.3 [ +5.6, +12.4] Moderate	0	6740	60	13930
TID2520	Bipolar affective disorder, current episode mixed	+7.3 [ +5.6, +9.7] Moderate	0	5600	120	31910
TID8155	Genitourinary tract infection in pregnancy - delivered with postnatal complication	+9.3 [ +5.6, +15.4] Moderate	0	30	40	8300
TID16483	Severe bipolar disorder without psychotic features	+8.1 [ +5.6, +11.6] Moderate	0	2950	70	16740
TID7088	Episodic acute alcoholic intoxication in alcoholism	+22.7 [ +5.6, +92.4] Moderate	0	140	10	810
TID10570	Laceration of head	+6.7 [ +5.5, +8.1] Moderate	20	69220	240	70710
TID12120	Multiple open wounds of face	+12.1 [ +5.5, +26.6] Moderate	0	2330	20	3200
TID175	Abscess of connective tissue	+6.4 [ +5.5, +7.4] Moderate	10	22490	420	132870
TID3847	Chronic periodontitis	+7.0 [ +5.5, +8.8] Moderate	0	9400	160	44810
TID15333	Procedure refused	+6.2 [ +5.5, +7.0] Moderate	60	122390	680	229400
TID10571	Laceration of head and neck	+6.7 [ +5.5, +8.1] Moderate	20	69490	240	71280
TID13521	Open wound of elbow	+9.1 [ +5.5, +15.2] Moderate	0	11870	40	8250
TID877	Acute pelvic inflammatory disease	+7.4 [ +5.5, +10.0] Moderate	0	660	100	26360
TID2090	Bacterial genital infection	+6.9 [ +5.5, +8.7] Moderate	0	4190	170	48290
TID4126	Closed fracture of mandible, angle of jaw	+22.7 [ +5.5, +94.1] Moderate	0	100	10	790
TID5193	Contusion of finger	+6.8 [ +5.5, +8.5] Moderate	0	10310	180	51720
TID18049	Traumatic hemorrhage	+8.1 [ +5.5, +12.1] Moderate	0	31220	60	14330
TID17827	Toxic hepatitis	+9.9 [ +5.5, +17.9] Moderate	0	1160	30	5870
TID12125	Multiple open wounds without complication	+12.0 [ +5.5, +26.6] Moderate	0	2290	20	3130
TID11882	Mild hyperemesis gravidarum	+6.4 [ +5.5, +7.5] Moderate	0	30	340	106280
TID3654	Chronic disease of teeth AND/OR supporting structures	+6.7 [ +5.4, +8.2] Moderate	0	13630	210	62150
TID8183	Gingival and periodontal disease	+6.2 [ +5.4, +7.0] Moderate	20	40640	580	194250
TID14622	Poisoning caused by gastrointestinal system drug	+10.0 [ +5.4, +18.4] Moderate	0	660	30	5760
TID17954	Traumatic and/or non-traumatic injury of back	+5.9 [ +5.4, +6.4] Moderate	100	317930	1760	729290
TID112	Abrasion and/or friction burn of toe without infection	+8.4 [ +5.4, +13.1] Moderate	0	3820	50	11550
TID1769	Apical periodontitis	+7.0 [ +5.4, +9.1] Moderate	0	6420	130	35950
TID14231	Periodontitis	+6.8 [ +5.4, +8.4] Moderate	0	10940	180	52330
TID16670	Sodium disorder	+8.4 [ +5.4, +13.0] Moderate	0	26670	50	11630
TID2100	Bacterial infection of the digestive tract	+6.1 [ +5.4, +6.8] Moderate	30	97420	670	230920
TID2645	Bone AND/OR joint disorder of back in mother complicating pregnancy, childbirth AND/OR puerperium	+7.7 [ +5.4, +11.2] Moderate	0	110	70	17500
TID2646	Bone AND/OR joint disorder of lower extremities in mother complicating pregnancy, childbirth AND/OR puerperium	+7.8 [ +5.4, +11.2] Moderate	0	110	70	17500
TID16885	Sprain of wrist and/or hand	+6.1 [ +5.4, +6.8] Moderate	30	53080	640	219550
TID669	Acute exacerbation of chronic schizoaffective schizophrenia	+11.9 [ +5.4, +26.5] Moderate	0	970	20	3150
TID6254	Disorder of jaw	+5.8 [ +5.4, +6.3] Moderate	60	150260	1580	642070
TID2644	Bone AND/OR joint disorder in mother complicating pregnancy, childbirth AND/OR puerperium	+7.7 [ +5.4, +11.2] Moderate	0	120	70	17510
TID2128	Bacterial urogenital infection	+6.3 [ +5.4, +7.5] Moderate	0	9590	310	97570
TID2647	Bone AND/OR joint disorder of pelvis in mother complicating pregnancy, childbirth AND/OR puerperium	+7.7 [ +5.4, +11.1] Moderate	0	110	70	17500
TID16502	Severe mixed bipolar I disorder with psychotic features	+9.8 [ +5.4, +17.9] Moderate	0	1200	30	5870
TID16883	Sprain of upper extremity	+5.9 [ +5.4, +6.4] Moderate	50	136960	1170	445120
TID16148	Schizophrenia	+6.5 [ +5.3, +8.0] Moderate	20	26290	220	66480
TID3512	Chlamydia trachomatis infection of genital structure	+11.8 [ +5.3, +26.0] Moderate	0	0	20	3240
TID89	Abrasion and/or friction burn of foot without infection	+8.3 [ +5.3, +12.9] Moderate	0	3820	50	11550
TID13688	Open wound of upper limb without complication	+5.9 [ +5.3, +6.6] Moderate	40	106500	800	285870
TID5194	Contusion of foot	+6.2 [ +5.3, +7.1] Moderate	20	43990	410	134410
TID6547	Disorder of wrist region	+5.8 [ +5.3, +6.4] Moderate	90	246280	1240	479970
TID7186	Excessive vomiting in pregnancy	+6.1 [ +5.3, +7.1] Moderate	0	50	430	141730
TID13511	Open wound of chest wall	+9.7 [ +5.3, +17.8] Moderate	0	3820	30	5880
TID8956	Hyperemesis	+6.1 [ +5.3, +7.0] Moderate	0	340	430	142390
TID18447	Upper gastrointestinal hemorrhage	+6.4 [ +5.3, +7.8] Moderate	20	71050	230	70720
TID7741	Fracture of angle of mandible	+19.7 [ +5.3, +73.6] Moderate	0	110	10	950
TID348	Accidental poisoning caused by opiate agonist	+7.8 [ +5.3, +11.6] Moderate	0	1740	60	14930
TID16503	Severe mixed bipolar I disorder without psychotic features	+9.5 [ +5.2, +17.4] Moderate	0	810	30	6040
TID16884	Sprain of wrist	+6.0 [ +5.2, +7.0] Moderate	20	37700	420	140890
TID15500	Psychotic disorder	+5.8 [ +5.2, +6.5] Moderate	70	154770	750	272600
TID2857	Burn of back of hand	+8.6 [ +5.2, +14.3] Moderate	0	1910	40	8850
TID6223	Disorder of head	+5.7 [ +5.2, +6.2] Moderate	360	2724880	5600	5741900
TID9872	Injury of globe of eye	+6.2 [ +5.2, +7.4] Moderate	20	28300	280	90130
TID181	Abscess of face	+5.9 [ +5.2, +6.7] Moderate	20	41410	560	196480
TID13718	Opioid dependence in remission	+8.7 [ +5.2, +14.5] Moderate	0	740	40	8790
TID8704	History of drug abuse	+8.1 [ +5.2, +12.6] Moderate	0	650	50	11970
TID3288	Cellulitis of forearm	+6.1 [ +5.2, +7.2] Moderate	0	33160	320	105110
TID4340	Closed wound	+5.6 [ +5.2, +6.0] Moderate	140	662700	1690	726190
TID3269	Cellulitis and abscess of forearm	+6.1 [ +5.2, +7.2] Moderate	0	33140	320	105090
TID3305	Cellulitis of upper arm	+6.1 [ +5.2, +7.2] Moderate	0	33160	320	105110
TID16875	Sprain of shoulder and upper arm	+5.8 [ +5.2, +6.5] Moderate	30	90530	700	253920
TID17821	Toxic encephalopathy	+7.7 [ +5.2, +11.5] Moderate	20	27400	60	14860
TID222	Abscess of upper arm	+6.1 [ +5.2, +7.2] Moderate	0	33150	320	105090
TID187	Abscess of forearm	+6.1 [ +5.2, +7.2] Moderate	0	33140	320	105100
TID3276	Cellulitis and abscess of upper arm	+6.1 [ +5.1, +7.1] Moderate	0	33150	320	105090
TID13524	Open wound of elbow without complication	+9.3 [ +5.1, +16.7] Moderate	0	10010	30	6170
TID13771	Organic mental disorder of unknown etiology	+6.4 [ +5.1, +7.9] Moderate	50	180000	190	58830
TID5679	Delirium	+6.5 [ +5.1, +8.3] Moderate	40	173420	150	44790
TID12831	Neurosis	+5.8 [ +5.1, +6.5] Moderate	30	55790	600	213990
TID10338	Intraocular hemorrhage	+6.5 [ +5.1, +8.3] Moderate	10	45720	150	44810
TID13685	Open wound of upper limb	+5.7 [ +5.1, +6.3] Moderate	40	132810	890	338010
TID9524	Infectious disease in mother complicating pregnancy, childbirth AND/OR puerperium	+5.7 [ +5.1, +6.3] Moderate	0	810	780	290540
TID14698	Poisoning of undetermined intent	+6.3 [ +5.1, +7.7] Moderate	20	26090	200	62850
TID14601	Poisoning caused by cardiovascular system drug	+9.3 [ +5.1, +17.1] Moderate	0	6040	30	6030
TID16859	Sprain of ligament of joint	+5.4 [ +5.1, +5.8] Moderate	150	472520	3110	1738270
TID16855	Sprain of ligament	+5.4 [ +5.1, +5.8] Moderate	150	472590	3110	1738530
TID8154	Genitourinary tract infection in pregnancy - delivered	+6.9 [ +5.1, +9.5] Moderate	0	40	90	25150
TID10842	Ligament injury	+5.4 [ +5.1, +5.8] Moderate	150	472610	3110	1739440
TID13572	Open wound of hip AND thigh without complication	+7.8 [ +5.1, +12.1] Moderate	0	3100	50	12330
TID12955	Noncollision motor vehicle traffic accident involving accidental poisoning from exhaust gas generated by motor vehicle while in motion	+9.1 [ +5.1, +16.4] Moderate	0	930	30	6420
TID13573	Open wound of hip and/or thigh	+7.8 [ +5.1, +12.1] Moderate	0	3120	50	12390
TID8246	Gonococcal female pelvic infection	+11.1 [ +5.0, +24.3] Moderate	0	40	20	3400
TID16844	Sprain of elbow and forearm	+6.8 [ +5.0, +9.1] Moderate	0	5350	100	28680
TID4604	Confusional state	+6.4 [ +5.0, +8.1] Moderate	40	175720	150	45810
TID10588	Laceration of mouth	+7.8 [ +5.0, +12.1] Moderate	0	6680	50	12220
TID9811	Injury of coccyx	+9.2 [ +5.0, +16.7] Moderate	0	3210	30	6360
TID279	Accidental poisoning by motor vehicle exhaust gas	+8.2 [ +5.0, +13.4] Moderate	0	1460	40	9340
TID4104	Closed fracture of hand	+5.9 [ +5.0, +7.0] Moderate	20	37990	310	104090
TID4061	Closed fracture of bone	+5.4 [ +5.0, +5.9] Moderate	130	647710	1640	717720
TID6037	Disorder by body site	+7.5 [ +5.0, +11.3] Moderate	420	5107840	6820	12349180
TID7399	Female gonococcal pelvic inflammatory disease	+11.0 [ +5.0, +24.0] Moderate	0	40	20	3400
TID6274	Disorder of ligament	+5.4 [ +5.0, +5.8] Moderate	150	476920	3110	1754070
TID5973	Disease caused by parasite	+5.7 [ +5.0, +6.6] Moderate	10	38470	460	162820
TID4130	Closed fracture of metacarpal bone	+6.5 [ +5.0, +8.6] Moderate	0	16840	120	35720
TID6297	Disorder of magnesium metabolism	+6.1 [ +5.0, +7.3] Moderate	20	110570	230	75110
TID16447	Sequelae of injuries of head	+8.2 [ +5.0, +13.6] Minor	0	4590	40	9250
TID13658	Open wound of thorax	+7.7 [ +5.0, +11.9] Minor	0	6450	50	12500
TID13686	Open wound of upper limb with complication	+7.0 [ +5.0, +9.7] Minor	0	10180	80	22220
TID3616	Chronic asthmatic bronchitis	+6.1 [ +5.0, +7.4] Minor	40	89870	220	71720
TID14668	Poisoning caused by psychodysleptic	+10.7 [ +5.0, +23.1] Minor	0	260	20	3630
TID10314	Intracranial hemorrhage following injury without open intracranial wound AND with loss of consciousness	+11.1 [ +5.0, +24.6] Minor	0	5070	20	3420
TID14651	Poisoning caused by nonopioid analgesic	+7.6 [ +5.0, +11.7] Minor	0	1470	50	12680
TID8703	History of disorder of connective tissue	+6.4 [ +5.0, +8.3] Minor	30	54030	130	39550
TID1137	Agoraphobia with panic attacks	+7.4 [ +4.9, +11.0] Minor	0	2940	60	15610
TID3511	Chlamydia trachomatis infection	+6.5 [ +4.9, +8.4] Minor	0	310	120	36250
TID9910	Injury of ligament of hand	+5.9 [ +4.9, +7.0] Minor	20	17730	270	90940
TID16846	Sprain of hand	+5.9 [ +4.9, +7.0] Minor	20	17730	270	90940
TID8712	History of fall	+5.9 [ +4.9, +7.1] Minor	70	237160	250	83740
TID3517	Chlamydial infection of lower genitourinary tract	+6.9 [ +4.9, +9.6] Minor	0	80	80	22690
TID4030	Closed fracture finger middle phalanx	+6.6 [ +4.9, +8.9] Minor	0	9470	100	29570
TID1136	Agoraphobia	+6.7 [ +4.9, +9.2] Minor	0	5600	90	25960
TID10440	Joint injury	+5.3 [ +4.9, +5.6] Minor	190	741800	3290	1957730
TID11946	Mixed bipolar affective disorder, severe, with psychosis	+8.9 [ +4.9, +16.0] Minor	0	1350	30	6530
TID13526	Open wound of external ear	+8.8 [ +4.9, +15.7] Minor	0	2700	30	6590
TID7822	Fracture of middle AND/OR proximal phalanx of finger	+6.5 [ +4.9, +8.6] Minor	0	11280	110	33010
TID3712	Chronic gingivitis	+7.0 [ +4.9, +10.0] Minor	0	4520	70	19410
TID14674	Poisoning caused by salicylate	+10.6 [ +4.9, +23.0] Minor	0	650	20	3570
TID16514	Severe recurrent major depression	+5.8 [ +4.9, +7.0] Minor	20	23770	270	91570
TID14950	Premature rupture of membranes with antenatal problem	+6.3 [ +4.9, +8.2] Minor	0	0	130	40120
TID6156	Disorder of elbow	+5.4 [ +4.9, +6.0] Minor	60	159970	940	375490
TID6711	Drug groups primarily affecting central nervous system adverse reaction	+6.2 [ +4.9, +7.9] Minor	20	44380	150	47310
TID14537	Pneumonitis due to inhalation of food or vomitus	+6.8 [ +4.9, +9.5] Minor	20	51020	80	22640
TID17668	Thrombosis of vein of upper limb	+7.5 [ +4.9, +11.5] Minor	0	8240	50	12920
TID16529	Sexually transmitted infectious disease	+5.5 [ +4.9, +6.1] Minor	0	25260	690	263440
TID16493	Severe major depression without psychotic features	+5.7 [ +4.9, +6.8] Minor	20	29780	320	111160
TID16627	Skin lesion	+5.2 [ +4.9, +5.6] Minor	270	1325770	3960	2716480
TID2653	Bone injury	+5.3 [ +4.9, +5.7] Minor	140	728650	1770	814030
TID13323	Open fracture of facial bones	+10.4 [ +4.9, +22.2] Minor	0	2120	20	3770
TID14535	Pneumonitis caused by inhaled substance	+6.8 [ +4.9, +9.5] Minor	20	51230	80	22820
TID13589	Open wound of limb	+5.3 [ +4.9, +5.8] Minor	60	239900	1190	498770
TID1731	Antipyretic poisoning	+7.9 [ +4.9, +13.0] Minor	0	1350	40	9550
TID6311	Disorder of mouth	+5.2 [ +4.9, +5.7] Minor	80	346770	1860	870420
TID18683	Viral disease in mother complicating pregnancy, childbirth AND/OR puerperium	+6.1 [ +4.9, +7.6] Minor	0	40	170	54960
TID8910	Huntington's chorea	+10.6 [ +4.9, +23.1] Minor	0	760	20	3600
TID7748	Fracture of bone	+5.2 [ +4.8, +5.7] Minor	140	728060	1760	812710
TID16491	Severe major depression	+5.7 [ +4.8, +6.6] Minor	30	33210	340	120290
TID1732	Antirheumatic poisoning of undetermined intent	+7.9 [ +4.8, +13.0] Minor	0	1350	40	9550
TID10301	Intracranial hemorrhage following injury	+7.4 [ +4.8, +11.5] Minor	0	29830	50	12950
TID7797	Fracture of hand	+5.7 [ +4.8, +6.7] Minor	20	41490	320	112450
TID1907	Aspiration pneumonitis	+6.7 [ +4.8, +9.3] Minor	20	51610	80	23070
TID8713	History of female sterilization	+5.7 [ +4.8, +6.6] Minor	0	21380	330	116450
TID13504	Open wound of buccal mucosa without complication	+17.9 [ +4.8, +66.4] Minor	0	350	10	1020
TID1454	Analgesic adverse reaction	+6.4 [ +4.8, +8.4] Minor	10	33750	110	33520
TID8829	History of tubal ligation	+5.7 [ +4.8, +6.6] Minor	0	21380	330	116410
TID10303	Intracranial hemorrhage following injury with loss of consciousness	+10.4 [ +4.8, +22.4] Minor	0	5290	20	3710
TID8714	History of fracture	+6.3 [ +4.8, +8.2] Minor	30	51850	120	37240
TID10581	Laceration of lip	+7.9 [ +4.8, +12.9] Minor	0	5680	40	9710
TID13681	Open wound of upper arm	+7.9 [ +4.8, +13.0] Minor	0	8530	40	9630
TID16490	Severe depression	+5.6 [ +4.8, +6.6] Minor	30	33280	340	120560
TID8815	History of sterilization	+5.6 [ +4.8, +6.6] Minor	0	21390	330	116820
TID11603	Maternal gonorrhea during pregnancy, childbirth and the puerperium	+10.3 [ +4.8, +22.2] Minor	0	30	20	3690
TID6506	Disorder of upper arm	+5.3 [ +4.8, +5.8] Minor	60	239920	1040	430170
TID7821	Fracture of metacarpal bone	+6.3 [ +4.8, +8.2] Minor	0	17810	120	37290
TID3277	Cellulitis and abscess of upper limb	+5.5 [ +4.8, +6.4] Minor	10	56700	410	149260
TID16516	Severe recurrent major depression without psychotic features	+5.8 [ +4.8, +6.9] Minor	20	21680	250	85960
TID9933	Injury of metacarpal bone	+6.2 [ +4.8, +8.2] Minor	0	17810	120	37290
TID18781	Vomiting of pregnancy	+5.4 [ +4.8, +6.2] Minor	0	100	530	199630
TID1489	Anemia during pregnancy - baby not yet delivered	+5.9 [ +4.8, +7.2] Minor	0	60	190	63680
TID16851	Sprain of jaw	+10.3 [ +4.8, +22.4] Minor	0	990	20	3770
TID1918	Asthmatic bronchitis	+5.7 [ +4.8, +6.9] Minor	40	94120	240	82570
TID4031	Closed fracture finger proximal phalanx	+6.4 [ +4.8, +8.6] Minor	0	10370	100	30450
TID2519	Bipolar affective disorder, current episode manic	+6.5 [ +4.8, +8.8] Minor	0	7160	90	27000
TID9916	Injury of lower extremity	+5.1 [ +4.8, +5.4] Minor	200	815400	2980	1719710
TID13700	Open wound with complication	+6.0 [ +4.8, +7.5] Minor	10	30570	160	52270
TID5683	Dementia	+5.8 [ +4.8, +7.1] Minor	70	377330	200	67420
TID17847	Toxic pneumonitis	+6.5 [ +4.8, +8.8] Minor	20	54530	90	26890
TID6341	Disorder of oral soft tissues	+5.2 [ +4.7, +5.7] Minor	50	165580	1050	440750
TID13975	Parametritis	+6.6 [ +4.7, +9.1] Minor	0	630	80	23440
TID16857	Sprain of ligament of elbow	+6.3 [ +4.7, +8.5] Minor	0	5840	100	30600
TID875	Acute parametritis	+6.6 [ +4.7, +9.2] Minor	0	630	80	23440
TID9921	Injury of lumbar spine	+5.2 [ +4.7, +5.8] Minor	40	142490	910	373750
TID12255	Nausea, vomiting and diarrhea	+10.4 [ +4.7, +22.7] Minor	0	810	20	3600
TID16463	Serositis	+6.3 [ +4.7, +8.5] Minor	0	3430	100	30670
TID223	Abscess of upper limb	+5.4 [ +4.7, +6.2] Minor	10	59160	430	160270
TID7823	Fracture of middle phalanx of finger	+6.3 [ +4.7, +8.4] Minor	0	10010	100	30900
TID11028	Lumbar sprain	+5.2 [ +4.7, +5.8] Minor	20	71750	760	304720
TID13632	Open wound of ocular adnexa	+10.4 [ +4.7, +22.9] Minor	0	1660	20	3460
TID13564	Open wound of hand except fingers without complication	+5.7 [ +4.7, +7.0] Minor	0	27990	210	72000
TID16877	Sprain of spinal ligament	+5.1 [ +4.7, +5.6] Minor	50	134780	1280	565040
TID11012	Lower urinary tract infectious disease	+6.9 [ +4.7, +10.2] Minor	0	11560	60	16740
TID16131	Scalp laceration	+6.9 [ +4.7, +10.1] Minor	0	26270	60	16810
TID16145	Schizoaffective schizophrenia	+6.2 [ +4.7, +8.2] Minor	10	10130	110	34570
TID16560	Sickle cell trait	+6.2 [ +4.7, +8.3] Minor	0	3090	100	31270
TID5665	Dehydration	+5.1 [ +4.7, +5.7] Minor	90	351230	980	413170
TID6993	Endometritis	+8.4 [ +4.7, +15.0] Minor	0	20	30	6940
TID16861	Sprain of ligament of lumbosacral joint	+5.8 [ +4.7, +7.2] Minor	0	15670	180	61030
TID4071	Closed fracture of condylar process of mandible	+17.6 [ +4.7, +66.1] Minor	0	560	10	1060
TID8750	History of malignant neoplasm of cervix	+6.1 [ +4.7, +7.9] Minor	0	21150	120	38400
TID12172	Musculoskeletal disorder of the neck	+5.0 [ +4.7, +5.4] Minor	110	410290	1770	849290
TID6177	Disorder of extremity	+5.0 [ +4.7, +5.4] Minor	350	2463900	5060	4693350
TID9796	Injury of breast	+7.2 [ +4.6, +11.0] Minor	0	8050	50	13450
TID16751	Spinal injury	+5.0 [ +4.6, +5.5] Minor	80	284740	1400	635180
TID2531	Bipolar disorder in partial remission	+8.3 [ +4.6, +14.8] Minor	0	1740	30	6970
TID13936	Panic disorder	+5.2 [ +4.6, +5.9] Minor	30	52680	600	237220
TID8628	Heterozygous hemoglobinopathy	+6.2 [ +4.6, +8.3] Minor	0	3090	100	31270
TID14853	Postnatal infection	+8.2 [ +4.6, +14.6] Minor	0	80	30	7110
TID13565	Open wound of hand, excluding finger(s)	+5.6 [ +4.6, +6.8] Minor	0	30350	220	77760
TID7669	Foreign body in orifice	+6.4 [ +4.6, +8.9] Minor	0	9780	80	24190
TID18020	Traumatic dislocation of clavicle	+8.3 [ +4.6, +15.0] Minor	0	1910	30	6970
TID7411	Female pelvic peritonitis	+6.4 [ +4.6, +8.8] Minor	0	860	80	24350
TID4292	Closed traumatic dislocation acromioclavicular joint	+8.3 [ +4.6, +14.9] Minor	0	1900	30	6960
TID7727	Fracture at wrist and/or hand level	+5.3 [ +4.6, +6.1] Minor	30	82370	400	152720
TID18017	Traumatic dislocation of acromioclavicular joint	+8.2 [ +4.6, +14.6] Minor	0	1910	30	6970
TID6442	Disorder of skin of upper limb	+5.1 [ +4.5, +5.8] Minor	30	113780	580	232630
TID9405	Infection caused by Escherichia coli	+5.6 [ +4.5, +6.9] Minor	30	106270	190	66900
TID7856	Fracture of proximal phalanx of finger	+6.1 [ +4.5, +8.1] Minor	0	11000	100	31840
TID4133	Closed fracture of middle AND/OR proximal phalanx of finger	+6.1 [ +4.5, +8.1] Minor	0	10810	100	31870
TID12026	Mood disorder	+4.8 [ +4.5, +5.2] Minor	250	1000520	3610	2444430
TID15617	Pyelonephritis	+5.1 [ +4.5, +5.8] Minor	10	49750	520	206270
TID16141	Schizoaffective disorder	+5.9 [ +4.5, +7.7] Minor	10	11640	120	39560
TID7847	Fracture of phalanx of hand	+5.5 [ +4.5, +6.6] Minor	10	25750	220	79090
TID8700	History of deliberate self harm	+6.9 [ +4.5, +10.6] Minor	0	1200	50	13960
TID4297	Closed traumatic dislocation of clavicle	+8.2 [ +4.5, +14.8] Minor	0	1900	30	6960
TID6449	Disorder of soft tissue	+5.0 [ +4.5, +5.5] Minor	390	3419820	5910	7261050
TID9791	Injury of body cavity structure	+8.1 [ +4.5, +14.5] Minor	0	4570	30	7050
TID7584	Fluid volume disorder	+4.9 [ +4.5, +5.4] Minor	100	443260	1100	491060
TID18456	Upper urinary tract infection	+5.1 [ +4.5, +5.8] Minor	10	51990	520	208490
TID740	Acute hepatitis C	+6.9 [ +4.5, +10.5] Minor	0	4870	50	14110
TID9115	Hyponatremia	+7.3 [ +4.5, +11.8] Minor	0	24550	40	10650
TID9109	Hypokalemia	+4.9 [ +4.5, +5.4] Minor	110	489110	1080	482290
TID11774	Mental disorder in the puerperium - baby delivered during previous episode of care	+5.7 [ +4.5, +7.2] Minor	0	210	140	48090
TID77	Abrasion	+5.4 [ +4.5, +6.5] Minor	20	57060	230	84070
TID3826	Chronic pain syndrome	+5.1 [ +4.5, +5.9] Minor	40	101500	430	169420
TID7765	Fracture of condylar process of mandible	+16.2 [ +4.5, +58.4] Minor	0	580	10	1130
TID13579	Open wound of knee and/or leg and/or ankle	+5.6 [ +4.5, +7.0] Minor	10	55330	160	56060
TID13937	Panic disorder with agoraphobia	+6.9 [ +4.5, +10.5] Minor	0	2730	50	14100
TID9722	Injury caused by low temperature	+9.6 [ +4.5, +20.6] Minor	0	1340	20	3900
TID8450	Hemorrhage into subdural space of neuraxis	+7.2 [ +4.5, +11.7] Minor	0	30120	40	10750
TID11107	Magnesium disorder	+5.3 [ +4.5, +6.4] Minor	30	138050	250	92720
TID10693	Late effect of nervous system injury	+7.2 [ +4.4, +11.8] Minor	0	5310	40	10600
TID156	Abrasion, upper arm	+9.5 [ +4.4, +20.2] Minor	0	3100	20	4010
TID8442	Hemorrhage in early pregnancy, antepartum	+5.2 [ +4.4, +6.2] Minor	0	10	300	113920
TID13978	Paranoid schizophrenia	+6.7 [ +4.4, +10.2] Minor	0	7220	50	14550
TID18702	Viral hepatitis type C	+5.3 [ +4.4, +6.3] Minor	10	31430	270	101560
TID9865	Injury of free lower limb	+4.7 [ +4.4, +5.1] Minor	170	714370	2690	1572700
TID13242	On examination - dental caries	+5.4 [ +4.4, +6.5] Minor	0	11070	210	76560
TID3827	Chronic pancreatitis	+6.3 [ +4.4, +8.9] Minor	0	12240	70	21730
TID9473	Infection of digestive system	+4.8 [ +4.4, +5.3] Minor	60	201870	1110	504290
TID3281	Cellulitis of buttock	+5.6 [ +4.4, +7.2] Minor	0	9840	140	48700
TID2530	Bipolar disorder in full remission	+9.3 [ +4.4, +19.4] Minor	0	1430	20	4140
TID7074	Epilepsy in mother complicating pregnancy	+7.8 [ +4.4, +13.9] Minor	0	10	30	7290
TID505	Acquired metabolic and toxic encephalopathies	+6.4 [ +4.4, +9.4] Minor	20	33230	60	18000
TID3688	Chronic gastric ulcer with hemorrhage	+9.6 [ +4.4, +20.9] Minor	0	9530	20	4000
TID9403	Infection caused by Enterobacteriaceae	+5.3 [ +4.4, +6.4] Minor	40	139510	230	85390
TID10689	Late effect of intracranial injury without skull fracture	+7.9 [ +4.4, +14.0] Minor	0	3680	30	7410
TID9859	Injury of finger	+4.9 [ +4.4, +5.4] Minor	40	104520	880	385590
TID17116	Subdural intracranial hemorrhage	+7.2 [ +4.4, +11.7] Minor	0	30120	40	10750
TID2532	Bipolar disorder in remission	+6.7 [ +4.4, +10.1] Minor	0	3930	50	14680
TID6098	Disorder of body wall	+4.7 [ +4.4, +5.0] Minor	180	995980	2760	1642190
TID6769	Drug-related disorder	+4.7 [ +4.4, +5.1] Minor	340	2578250	5140	5057110
TID8689	History of central nervous system disorder	+5.3 [ +4.4, +6.4] Minor	40	164240	230	85750
TID2523	Bipolar affective disorder, currently depressed, moderate	+7.1 [ +4.4, +11.5] Minor	0	2130	40	10800
TID10065	Injury of thoracic spine	+5.1 [ +4.4, +5.9] Minor	20	79640	380	150610
TID8989	Hyperosmolality and or hypernatremia	+6.4 [ +4.4, +9.3] Minor	20	42560	60	18200
TID6221	Disorder of hand	+4.7 [ +4.4, +5.1] Minor	130	517670	2010	1064730
TID18777	Vomiting	+4.7 [ +4.4, +5.0] Minor	100	424050	2410	1362150
TID16435	Sequela of intracranial injury	+7.7 [ +4.4, +13.7] Minor	0	3680	30	7410
TID17608	Thoracic back sprain	+5.1 [ +4.4, +5.9] Minor	0	28270	340	133450
TID9529	Infectious disease of digestive tract	+4.8 [ +4.3, +5.3] Minor	40	157120	860	380480
TID8051	Gastric hemorrhage	+6.4 [ +4.3, +9.3] Minor	10	27080	60	18400
TID6198	Disorder of fluid AND/OR electrolyte	+4.7 [ +4.3, +5.0] Minor	180	1008990	1870	974890
TID15756	Recurrent major depressive episodes, severe, with psychosis	+6.6 [ +4.3, +10.1] Minor	0	5050	50	14620
TID8188	Gingivitis	+5.7 [ +4.3, +7.5] Minor	0	8850	110	37590
TID2927	Burn of upper limb	+5.5 [ +4.3, +7.0] Minor	0	10820	140	49540
TID3729	Chronic hepatitis C	+5.5 [ +4.3, +6.9] Minor	0	18010	150	53640
TID3306	Cellulitis of upper limb	+4.9 [ +4.3, +5.6] Minor	20	70650	450	184450
TID8150	Genitourinary chlamydia infection	+5.8 [ +4.3, +7.9] Minor	0	100	90	29920
TID13680	Open wound of trunk without complication	+6.0 [ +4.3, +8.2] Minor	0	12730	80	26000
TID4639	Congenital absence	+6.6 [ +4.3, +10.0] Minor	0	4400	50	14710
TID12972	Nondependent cannabis abuse, episodic	+9.3 [ +4.3, +20.1] Minor	0	220	20	4050
TID12171	Musculoskeletal and connective tissue disorder	+4.6 [ +4.3, +4.9] Minor	320	2335690	4450	3745450
TID17382	Suspected clinical finding	+5.5 [ +4.3, +6.9] Minor	0	24620	140	50090
TID14578	Poisoning caused by antirheumatic	+6.3 [ +4.3, +9.2] Minor	0	2170	60	18400
TID3933	Chronic viral hepatitis	+5.3 [ +4.3, +6.6] Minor	0	21000	170	62400
TID5709	Depressive disorder	+4.6 [ +4.3, +4.9] Minor	240	966670	3360	2271510
TID12802	Neuroleptic adverse reaction	+9.1 [ +4.3, +19.4] Minor	0	2270	20	4150
TID14773	Possible clinical finding	+5.4 [ +4.3, +6.9] Minor	0	24620	140	50090
TID16597	Single major depressive episode, severe, with psychosis	+7.6 [ +4.3, +13.4] Minor	0	3140	30	7660
TID4222	Closed fracture of zygoma	+16.6 [ +4.3, +64.1] Minor	0	800	10	1080
TID5205	Contusion of lower back	+9.2 [ +4.3, +19.8] Minor	0	2240	20	4150
TID14907	Potassium disorder	+4.7 [ +4.3, +5.1] Minor	120	612040	1140	538140
TID17297	Superficial injury of head and neck	+5.1 [ +4.3, +6.1] Minor	10	27270	240	92480
TID17644	Thrombophlebitis of superficial veins of upper extremities	+7.5 [ +4.3, +13.2] Minor	0	4500	30	7800
TID129	Abrasion of head and/or neck	+6.1 [ +4.3, +8.6] Minor	0	18410	70	22210
TID10564	Laceration of forearm	+7.5 [ +4.3, +13.3] Minor	0	8180	30	7540
TID3264	Cellulitis and abscess of buttock	+5.5 [ +4.3, +7.0] Minor	0	9050	130	46320
TID5226	Contusion of scalp	+6.5 [ +4.3, +9.9] Minor	0	23290	50	14860
TID9343	Infantile melanodontia	+7.6 [ +4.3, +13.7] Minor	0	1350	30	7420
TID13502	Open wound of buccal mucosa	+16.1 [ +4.3, +61.2] Minor	0	370	10	1090
TID18065	Traumatic injury of external genitalia	+9.0 [ +4.2, +19.0] Minor	0	1410	20	4270
TID3728	Chronic hepatitis	+5.2 [ +4.2, +6.5] Minor	0	24770	180	67070
TID2925	Burn of two OR more fingers not including thumb	+9.0 [ +4.2, +19.1] Minor	0	730	20	4320
TID4164	Closed fracture of sacrum AND/OR coccyx without spinal cord injury	+6.9 [ +4.2, +11.2] Minor	0	11710	40	11000
TID6138	Disorder of connective tissue	+4.5 [ +4.2, +4.9] Minor	330	2459700	4630	4113070
TID9758	Injury of ankle	+4.6 [ +4.2, +4.9] Minor	90	259890	1560	794800
TID12008	Monoplegia	+9.0 [ +4.2, +19.3] Minor	0	5490	20	4050
TID6819	Dysthymia	+4.7 [ +4.2, +5.1] Minor	70	173520	870	396880
TID7540	First degree burn	+6.2 [ +4.2, +9.1] Minor	0	3810	60	18760
TID11767	Mental disorder	+4.5 [ +4.2, +4.8] Minor	310	1631660	4320	3586390
TID11881	Mild depressed bipolar I disorder	+9.0 [ +4.2, +19.3] Minor	0	950	20	4220
TID2934	Burn of wrist	+8.9 [ +4.2, +19.0] Minor	0	990	20	4310
TID10557	Laceration of eye region	+6.8 [ +4.2, +11.0] Minor	0	8770	40	11370
TID2696	Brain injury without open intracranial wound AND with loss of consciousness	+8.7 [ +4.2, +18.0] Minor	0	5690	20	4420
TID12254	Nausea and vomiting	+4.5 [ +4.2, +4.9] Minor	80	343250	1840	982990
TID3805	Chronic obstructive bronchitis	+5.5 [ +4.2, +7.2] Minor	30	66190	110	38720
TID6549	Disorder of zygomatic bone	+15.3 [ +4.2, +55.4] Minor	0	890	10	1230
TID18086	Traumatic pneumothorax without open wound into thorax	+8.7 [ +4.2, +17.9] Minor	0	2690	20	4520
TID7328	Family history of mental disorder	+5.4 [ +4.2, +7.0] Minor	0	8210	120	43120
TID17358	Superficial venous thrombosis of upper extremity	+7.5 [ +4.2, +13.3] Minor	0	4500	30	7800
TID1099	Adverse reaction caused by hypnotic AND/OR sedative	+6.8 [ +4.2, +11.1] Minor	0	12910	40	11230
TID16353	Sedative adverse reaction	+6.8 [ +4.2, +11.0] Minor	0	12910	40	11230
TID953	Acute stress disorder	+5.0 [ +4.2, +6.0] Minor	30	28680	240	94170
TID5203	Contusion of lip	+14.5 [ +4.2, +50.4] Minor	0	780	10	1270
TID5998	Dislocation of acromioclavicular joint	+7.3 [ +4.2, +12.9] Minor	0	2240	30	7870
TID10041	Injury of sternum	+8.7 [ +4.2, +18.3] Minor	0	6020	20	4450
TID1385	Alveolitis of jaw	+8.8 [ +4.2, +18.8] Minor	0	330	20	4190
TID7931	Fracture of zygomatic complex	+15.4 [ +4.2, +56.6] Minor	0	870	10	1190
TID3275	Cellulitis and abscess of trunk	+4.8 [ +4.2, +5.6] Minor	10	43170	350	144900
TID8506	Hepatitis with hepatic coma	+8.8 [ +4.2, +18.7] Minor	0	1590	20	4340
TID18699	Viral hepatitis C with coma	+8.8 [ +4.2, +18.7] Minor	0	1570	20	4300
TID13657	Open wound of thigh	+5.7 [ +4.1, +7.9] Minor	0	21310	80	26930
TID17112	Subdural hemorrhage following injury without open intracranial wound AND with no loss of consciousness	+15.8 [ +4.1, +60.3] Minor	0	5630	10	1100
TID17557	Third degree burn	+8.9 [ +4.1, +19.3] Minor	0	1770	20	4190
TID13561	Open wound of hand	+4.6 [ +4.1, +5.2] Minor	20	83490	600	265390
TID3303	Cellulitis of trunk	+4.8 [ +4.1, +5.5] Minor	10	46860	370	154570
TID6157	Disorder of electrolytes	+4.5 [ +4.1, +4.9] Minor	150	812640	1280	637280
TID8184	Gingival disease	+5.4 [ +4.1, +7.1] Minor	0	10120	110	39680
TID8313	Haloperidol allergy	+6.7 [ +4.1, +10.9] Minor	0	3900	40	11360
TID2820	Burn erythema of hand	+7.3 [ +4.1, +13.1] Minor	0	1370	30	7880
TID5668	Delayed AND/OR secondary postpartum hemorrhage	+6.3 [ +4.1, +9.6] Minor	0	0	50	15260
TID17296	Superficial injury of head	+5.0 [ +4.1, +6.0] Minor	10	26620	230	91400
TID291	Accidental poisoning caused by alcoholic beverage	+15.4 [ +4.1, +57.3] Minor	0	120	10	1160
TID14314	Persistent vomiting	+5.3 [ +4.1, +6.7] Minor	10	17020	130	48030
TID14475	Plants - toxic effect	+7.3 [ +4.1, +12.8] Minor	0	2830	30	7840
TID7891	Fracture of sternum	+8.7 [ +4.1, +18.6] Minor	0	6010	20	4440
TID6431	Disorder of skin	+4.4 [ +4.1, +4.7] Minor	300	1645960	4430	3843740
TID7073	Epilepsy	+4.7 [ +4.1, +5.4] Minor	30	80820	430	184580
TID138	Abrasion of trunk	+7.2 [ +4.1, +12.8] Minor	0	3510	30	7860
TID15960	Reversible ischemic neurologic deficit syndrome	+5.0 [ +4.1, +6.1] Minor	50	212960	200	78660
TID4028	Closed fracture finger metacarpal base	+7.2 [ +4.1, +12.8] Minor	0	4260	30	7890
TID173	Abscess of buttock	+5.2 [ +4.1, +6.6] Minor	0	10120	140	52480
TID734	Acute hemorrhagic gastritis	+8.7 [ +4.1, +18.5] Minor	0	5650	20	4370
TID13568	Open wound of head with complication	+7.3 [ +4.1, +13.0] Minor	0	3620	30	7790
TID86	Abrasion and/or friction burn of finger without infection	+7.3 [ +4.1, +12.9] Minor	0	2430	30	7850
TID16899	Sprains and strains of joints and adjacent muscles	+4.8 [ +4.1, +5.6] Minor	0	35090	300	124310
TID7845	Fracture of phalanx of finger	+5.1 [ +4.1, +6.4] Minor	10	18730	150	56910
TID18539	Vaginitis and vulvovaginitis	+4.4 [ +4.1, +4.8] Minor	30	92450	1450	753050
TID1346	Allergy to tramadol	+6.1 [ +4.1, +9.3] Minor	0	12350	50	15510
TID6432	Disorder of skin AND/OR subcutaneous tissue	+4.4 [ +4.1, +4.7] Minor	300	1712890	4510	4005290
TID11606	Maternal hypotension syndrome	+8.7 [ +4.1, +18.7] Minor	0	10	20	4340
TID1709	Antiepileptic adverse reaction	+7.2 [ +4.1, +12.7] Minor	0	8160	30	8140
TID4145	Closed fracture of one or more phalanges of hand	+5.2 [ +4.1, +6.8] Minor	0	13550	120	44650
TID3834	Chronic peptic ulcer	+8.4 [ +4.1, +17.5] Minor	0	6630	20	4560
TID15752	Recurrent major depressive episodes	+4.6 [ +4.1, +5.1] Minor	50	98390	590	266220
TID3456	Cervicitis and endocervicitis	+4.7 [ +4.0, +5.5] Minor	0	12660	320	134510
TID6376	Disorder of phosphorus metabolism	+5.3 [ +4.0, +6.9] Minor	10	50350	110	40610
TID16358	Seizure disorder	+4.6 [ +4.0, +5.3] Minor	30	81860	430	187380
TID11588	Maternal care for diminished fetal movements	+4.7 [ +4.0, +5.5] Minor	0	20	320	134640
TID1063	Adverse effect, caused by correct medicinal substance properly administered	+4.6 [ +4.0, +5.2] Minor	70	208160	490	217030
TID3887	Chronic schizophrenia	+7.1 [ +4.0, +12.7] Minor	0	4520	30	8100
TID5775	Dextropropoxyphene allergy	+5.6 [ +4.0, +7.7] Minor	0	31600	80	27840
TID6053	Disorder of abdominal wall	+4.6 [ +4.0, +5.1] Minor	30	139220	530	237220
TID15680	Rapidly progressive periodontitis	+8.5 [ +4.0, +17.8] Minor	0	910	20	4540
TID6485	Disorder of thigh	+4.4 [ +4.0, +4.8] Minor	130	586580	1260	641830
TID9642	Inflammatory disease of the uterus	+4.6 [ +4.0, +5.3] Minor	0	18730	430	188030
TID9902	Injury of knee	+4.4 [ +4.0, +4.7] Minor	90	269480	1360	703300
TID11026	Lumbar spondylosis	+8.6 [ +4.0, +18.5] Minor	0	4340	20	4400
TID11824	Methadone analog allergy	+5.2 [ +4.0, +6.7] Minor	10	54530	120	44630
TID366	Accidental poisoning with ethyl alcohol	+14.5 [ +4.0, +51.9] Minor	0	120	10	1230
TID10235	Internal injury of chest	+5.5 [ +4.0, +7.6] Minor	0	31140	80	27890
TID7409	Female pelvic inflammatory disease	+4.4 [ +4.0, +4.8] Minor	10	67660	980	478000
TID8142	Genital infection	+4.4 [ +4.0, +4.8] Minor	20	68520	1000	490100
TID6550	Disorder presenting primarily with chorea	+8.6 [ +4.0, +18.4] Minor	0	1130	20	4370
TID7396	Female genital infection	+4.4 [ +4.0, +4.8] Minor	10	68010	980	479700
TID13713	Opioid analgesic adverse reaction	+5.8 [ +4.0, +8.5] Minor	10	20630	60	19830
TID16495	Severe major depression, single episode, without psychotic features	+5.4 [ +4.0, +7.3] Minor	0	9930	90	32380
TID4150	Closed fracture of phalanx of finger	+5.1 [ +4.0, +6.5] Minor	10	16050	130	49430
TID9625	Inflammation of pancreas caused by alcohol	+8.4 [ +4.0, +17.7] Minor	0	600	20	4480
TID13574	Open wound of hip region	+6.1 [ +4.0, +9.2] Minor	0	9190	50	16060
TID13596	Open wound of lower limb	+4.6 [ +4.0, +5.3] Minor	30	122350	410	179480
TID15749	Recurrent major depression	+4.5 [ +4.0, +5.0] Minor	60	120360	660	306540
TID18695	Viral hepatitis	+4.7 [ +4.0, +5.4] Minor	20	48250	320	136790
TID8505	Hepatitis due to infection	+4.7 [ +4.0, +5.4] Minor	20	48370	320	136920
TID195	Abscess of limb	+4.4 [ +4.0, +4.8] Minor	50	220570	860	415660
TID6193	Disorder of fetus or newborn	+4.4 [ +4.0, +4.9] Minor	0	15510	810	388290
TID10889	Liver disorder due to infection	+4.6 [ +4.0, +5.4] Minor	20	48480	320	137030
TID13599	Open wound of lower limb without complication	+4.8 [ +4.0, +5.8] Minor	10	40880	220	89910
TID6546	Disorder of wrist joint	+4.5 [ +4.0, +5.1] Minor	40	141490	530	241270
TID2790	Burn	+4.7 [ +4.0, +5.5] Minor	10	30220	270	113990
TID15809	Renal disease in pregnancy AND/OR puerperium without hypertension	+5.8 [ +4.0, +8.4] Minor	0	100	60	19840
TID9862	Injury of foot	+4.3 [ +4.0, +4.6] Minor	80	263670	1420	754620
TID3270	Cellulitis and abscess of hand excluding digits	+5.6 [ +4.0, +7.8] Minor	0	14600	70	24330
TID5911	Disease caused by Arthropod	+4.8 [ +4.0, +5.8] Minor	10	13110	200	81540
TID9917	Injury of lower leg	+4.3 [ +4.0, +4.7] Minor	70	266690	1130	574790
TID13495	Open wound of back	+8.4 [ +4.0, +17.7] Minor	0	3680	20	4530
TID6105	Disorder of brain	+4.2 [ +3.9, +4.5] Minor	200	1122510	2190	1310930
TID13970	Paralytic syndrome of one limb	+8.2 [ +3.9, +17.0] Minor	0	6500	20	4740
TID17276	Superficial injury of eye AND/OR adnexa	+4.9 [ +3.9, +6.0] Minor	10	19090	180	72590
TID22	Abdominal pregnancy	+6.3 [ +3.9, +10.1] Minor	0	70	40	12120
TID128	Abrasion of head	+5.7 [ +3.9, +8.2] Minor	0	18030	60	20430
TID1870	Arthropod dermatosis	+4.8 [ +3.9, +5.9] Minor	0	10900	190	77270
TID2867	Burn of digits of hand	+6.3 [ +3.9, +10.0] Minor	0	2640	40	12070
TID17648	Thrombophlebitis of upper extremities	+6.3 [ +3.9, +10.0] Minor	0	7750	40	12350
TID1576	Animal-induced dermatosis	+4.8 [ +3.9, +5.9] Minor	0	10940	190	77550
TID8899	Human bite - wound	+8.2 [ +3.9, +17.2] Minor	0	230	20	4660
TID2917	Burn of skin of body region	+4.9 [ +3.9, +6.1] Minor	0	14640	160	63820
TID4552	Complication of the puerperium	+4.5 [ +3.9, +5.2] Minor	0	1490	370	163160
TID6427	Disorder of shoulder region	+4.3 [ +3.9, +4.7] Minor	80	429870	1030	518300
TID6455	Disorder of soft tissue of upper limb	+4.3 [ +3.9, +4.8] Minor	60	239620	810	393610
TID2916	Burn of skin	+4.9 [ +3.9, +6.1] Minor	0	14650	160	63860
TID3265	Cellulitis and abscess of face	+4.8 [ +3.9, +6.0] Minor	0	20090	170	68590
TID8769	History of malignant neoplasm of uterine adnexa	+5.9 [ +3.9, +8.9] Minor	0	18120	50	16430
TID14137	Peptic ulcer	+4.9 [ +3.9, +6.1] Minor	20	68430	160	64470
TID17837	Toxic metabolic encephalopathy	+5.1 [ +3.9, +6.7] Minor	30	88040	110	41780
TID5927	Disease caused by Gram-negative bacteria	+4.3 [ +3.9, +4.8] Minor	50	228120	790	383580
TID14559	Poisoning caused by anti-infective agent	+8.1 [ +3.9, +16.8] Minor	0	2730	20	4800
TID244	Acariasis	+4.9 [ +3.9, +6.1] Minor	0	9970	150	59730
TID2935	Burn of wrist(s) and hand(s)	+5.3 [ +3.9, +7.1] Minor	0	7210	90	33100
TID6278	Disorder of lipid storage and metabolism	+6.9 [ +3.9, +12.1] Minor	0	4100	30	8270
TID7930	Fracture of zygoma	+14.8 [ +3.9, +56.5] Minor	0	870	10	1190
TID10012	Injury of respiratory system	+5.3 [ +3.9, +7.3] Minor	0	30240	80	29130
TID11843	Metritis	+4.5 [ +3.9, +5.2] Minor	0	17420	380	169360
TID16496	Severe manic bipolar I disorder	+6.8 [ +3.9, +12.0] Minor	0	2450	30	8380
TID17268	Superficial injury of cornea	+4.8 [ +3.9, +6.0] Minor	0	16830	160	64450
TID8833	History of urinary stone	+4.5 [ +3.9, +5.2] Minor	0	62280	340	150140
TID1157	Alcohol intoxication delirium	+13.0 [ +3.9, +43.3] Minor	0	180	10	1410
TID6134	Disorder of coccyx	+5.0 [ +3.9, +6.4] Minor	0	19140	120	46700
TID8169	Gestational edema without hypertension	+5.3 [ +3.9, +7.3] Minor	0	130	80	29110
TID4536	Complication of obstetrical surgical wound	+5.5 [ +3.9, +7.7] Minor	0	130	70	24810
TID6974	Endogenous depression	+4.4 [ +3.9, +5.0] Minor	50	94110	480	221470
TID4221	Closed fracture of vertebral column without spinal cord injury	+5.0 [ +3.9, +6.4] Minor	30	102640	120	46890
TID18798	Vulvovaginitis	+4.2 [ +3.9, +4.5] Minor	30	125520	1660	934910
TID6357	Disorder of pelvic girdle	+4.2 [ +3.9, +4.5] Minor	150	663590	1420	772030
TID11532	Malnutrition of moderate degree (Gomez: 60% to less than 75% of standard weight)	+6.2 [ +3.9, +10.0] Minor	0	24010	40	12400
TID17073	Subarachnoid hemorrhage following injury without open intracranial wound	+8.2 [ +3.9, +17.6] Minor	0	8920	20	4570
TID6069	Disorder of ankle	+4.2 [ +3.9, +4.5] Minor	110	375810	1640	922620
TID6245	Disorder of integument	+4.1 [ +3.9, +4.4] Minor	300	1822350	4610	4343050
TID18797	Vulvovaginal disease	+4.2 [ +3.9, +4.5] Minor	30	127000	1680	951420
TID14690	Poisoning caused by venomous spider	+6.6 [ +3.9, +11.5] Minor	0	2280	30	8800
TID2884	Burn of hand	+5.3 [ +3.8, +7.2] Minor	0	6390	80	29520
TID13000	Noninflammatory disorder of the vagina	+4.2 [ +3.8, +4.5] Minor	30	79030	1230	653180
TID16488	Severe depressed bipolar I disorder with psychotic features	+6.6 [ +3.8, +11.5] Minor	0	1960	30	8540
TID17275	Superficial injury of eye	+4.7 [ +3.8, +5.9] Minor	0	18150	170	69830
TID3202	Carious exposure of pulp	+6.1 [ +3.8, +9.7] Minor	0	2240	40	12700
TID4626	Congenital abnormality of oral cavity	+5.6 [ +3.8, +8.1] Minor	0	6350	60	20620
TID5926	Disease caused by Gram-negative bacillus	+4.6 [ +3.8, +5.4] Minor	40	166810	250	108100
TID7926	Fracture of vertebra without spinal cord lesion	+4.9 [ +3.8, +6.4] Minor	30	102940	120	47090
TID8832	History of urinary disease	+4.2 [ +3.8, +4.7] Minor	50	251810	790	391650
TID14149	Peptic ulcer without hemorrhage, without perforation AND without obstruction	+4.9 [ +3.8, +6.2] Minor	10	53240	130	51930
TID13539	Open wound of finger without complication	+4.4 [ +3.8, +5.1] Minor	10	45650	370	167750
TID6487	Disorder of thoracic spine	+4.3 [ +3.8, +4.9] Minor	40	166060	470	218800
TID8759	History of malignant neoplasm of ovary	+5.8 [ +3.8, +8.8] Minor	0	18120	50	16430
TID9613	Inflammation of cervix	+4.4 [ +3.8, +5.1] Minor	0	17400	360	162750
TID13534	Open wound of face with complication	+7.9 [ +3.8, +16.5] Minor	0	2030	20	4750
TID394	Acidosis	+4.5 [ +3.8, +5.4] Minor	30	133100	260	113480
TID18794	Vulvitis	+4.1 [ +3.8, +4.4] Minor	30	142000	1760	1018400
TID6314	Disorder of musculoskeletal system	+4.1 [ +3.8, +4.4] Minor	360	3158380	4950	5073570
TID6633	Dissociative disorder	+5.2 [ +3.8, +7.1] Minor	0	9500	80	29770
TID916	Acute pyelonephritis	+8.0 [ +3.8, +16.9] Minor	0	1160	20	4630
TID3273	Cellulitis and abscess of neck	+6.0 [ +3.8, +9.6] Minor	0	4540	40	12720
TID14147	Peptic ulcer without hemorrhage AND without perforation	+4.8 [ +3.8, +6.2] Minor	10	53720	130	52350
TID3170	Cardiac channelopathy	+5.5 [ +3.8, +8.0] Minor	0	13810	60	21120
TID13618	Open wound of multiple sites of one upper limb without complication	+6.1 [ +3.8, +9.7] Minor	0	7760	40	12550
TID11595	Maternal distress	+7.9 [ +3.8, +16.3] Minor	0	70	20	4890
TID16593	Single major depressive episode	+4.3 [ +3.8, +4.9] Minor	50	93700	470	220420
TID16617	Skeletal muscle relaxant allergy	+5.2 [ +3.8, +7.1] Minor	0	20470	80	29860
TID6398	Disorder of puerperium	+4.4 [ +3.8, +5.0] Minor	0	1870	390	179740
TID9820	Injury of cornea	+4.7 [ +3.8, +5.8] Minor	0	17280	160	66190
TID157	Abscess	+4.1 [ +3.8, +4.4] Minor	90	399220	1660	953990
TID4219	Closed fracture of vertebral column	+4.8 [ +3.8, +6.0] Minor	30	124490	140	56920
TID8141	Genital herpes simplex	+4.5 [ +3.8, +5.3] Minor	0	12310	260	114520
TID9569	Infective disorder of head	+4.2 [ +3.8, +4.6] Minor	40	120140	940	483630
TID3285	Cellulitis of face	+4.6 [ +3.8, +5.7] Minor	0	22520	180	75910
TID6545	Disorder of vulva	+4.1 [ +3.8, +4.4] Minor	40	161140	1780	1044650
TID6056	Disorder of acid-base balance	+4.4 [ +3.8, +5.2] Minor	40	152500	280	125060
TID2842	Burn erythema of upper limb	+6.0 [ +3.8, +9.5] Minor	0	2290	40	13030
TID2861	Burn of chest wall	+7.9 [ +3.8, +16.5] Minor	0	1320	20	4770
TID9090	Hypo-osmolality and or hyponatremia	+4.4 [ +3.8, +5.2] Minor	50	283820	290	130110
TID918	Acute pyelonephritis without medullary necrosis	+4.6 [ +3.8, +5.6] Minor	0	18810	180	76700
TID10946	Long QT syndrome	+5.5 [ +3.8, +7.9] Minor	0	13810	60	21120
TID11114	Major depression with psychotic features	+5.9 [ +3.8, +9.4] Minor	0	4880	40	13080
TID13580	Open wound of knee and/or leg and/or ankle with complication	+6.5 [ +3.8, +11.3] Minor	0	13180	30	8860
TID16871	Sprain of sacroiliac region	+4.9 [ +3.8, +6.4] Minor	0	14710	110	43420
TID982	Acute urinary tract infection	+4.6 [ +3.8, +5.6] Minor	0	21590	190	81280
TID1076	Adverse reaction caused by antipyretic	+6.5 [ +3.8, +11.3] Minor	0	9670	30	9000
TID3515	Chlamydial infection	+4.3 [ +3.8, +5.0] Minor	0	2440	380	175870
TID18608	Venereal disease in mother complicating pregnancy, childbirth AND/OR puerperium	+6.0 [ +3.8, +9.6] Minor	0	40	40	12620
TID870	Acute pancreatitis	+4.6 [ +3.8, +5.5] Minor	10	54760	200	85880
TID5329	Costal cartilage injury	+5.4 [ +3.7, +7.8] Minor	0	9810	60	21430
TID13536	Open wound of finger	+4.3 [ +3.7, +4.9] Minor	10	53310	410	192010
TID5442	Cutaneous acariasis	+4.7 [ +3.7, +6.0] Minor	0	9010	140	57720
TID5734	Dermatosis caused by Arachnida	+4.7 [ +3.7, +6.0] Minor	0	9010	140	57720
TID5737	Dermatosis caused by mites	+4.7 [ +3.7, +6.0] Minor	0	9010	140	57720
TID8456	Hemorrhage of intracranial meningeal space	+5.2 [ +3.7, +7.3] Minor	10	47960	70	25780
TID3272	Cellulitis and abscess of lower limb	+4.2 [ +3.7, +4.8] Minor	40	155870	490	234650
TID9600	Infestation caused by Sarcoptes	+4.7 [ +3.7, +6.0] Minor	0	8880	140	57600
TID11748	Meningeal hemorrhage	+5.3 [ +3.7, +7.4] Minor	10	48120	70	25840
TID1488	Anemia during pregnancy - baby delivered	+4.4 [ +3.7, +5.1] Minor	0	20	290	130980
TID9601	Infestation caused by Sarcoptes scabiei var hominis	+4.7 [ +3.7, +5.9] Minor	0	8880	140	57600
TID8447	Hemorrhage into meningeal space of neuraxis	+5.2 [ +3.7, +7.4] Minor	10	48120	70	25840
TID4733	Congenital anomaly of jaw	+5.4 [ +3.7, +7.8] Minor	0	5780	60	21400
TID17278	Superficial injury of face	+5.6 [ +3.7, +8.5] Minor	0	5680	50	17070
TID9927	Injury of male genital organ	+12.9 [ +3.7, +45.0] Minor	0	210	10	1440
TID12999	Noninflammatory disorder of the female genital organs	+4.0 [ +3.7, +4.4] Minor	30	91330	1270	701980
TID139	Abrasion of upper limb	+5.2 [ +3.7, +7.3] Minor	0	17450	70	26010
TID6229	Disorder of hip region	+4.1 [ +3.7, +4.5] Minor	110	444000	880	457910
TID9530	Infectious disease of genitourinary system	+4.0 [ +3.7, +4.2] Minor	210	1083500	3080	2243390
TID6502	Disorder of tympanic membrane	+4.8 [ +3.7, +6.1] Minor	0	18130	120	49280
TID1680	Anti-infectives adverse reaction	+4.9 [ +3.7, +6.6] Minor	10	22360	90	35480
TID9868	Injury of gastrointestinal tract	+6.4 [ +3.7, +11.0] Minor	0	4740	30	9000
TID1652	Antepartum hemorrhage	+4.2 [ +3.7, +4.7] Minor	0	160	520	253680
TID14942	Pregnancy with mental disorders	+5.2 [ +3.7, +7.2] Minor	0	40	70	26080
TID2102	Bacterial infectious disease	+3.9 [ +3.7, +4.2] Minor	130	550170	2540	1704350
TID3619	Chronic bronchitis	+4.5 [ +3.7, +5.4] Minor	40	117030	200	87670
TID981	Acute upper urinary tract infection	+4.5 [ +3.7, +5.5] Minor	0	19250	180	78150
TID9638	Inflammatory disease of liver	+4.2 [ +3.7, +4.8] Minor	20	85680	400	189660
TID3905	Chronic tracheobronchitis	+4.5 [ +3.7, +5.4] Minor	40	117190	200	87900
TID14566	Poisoning caused by antidiabetic agent	+7.5 [ +3.7, +15.2] Minor	0	7190	20	5100
TID2892	Burn of lower leg	+7.6 [ +3.7, +15.6] Minor	0	950	20	5020
TID7075	Epilepsy, not refractory	+4.5 [ +3.7, +5.4] Minor	10	36800	200	88060
TID2578	Blind or low vision - one eye only	+7.6 [ +3.7, +15.7] Minor	0	5040	20	4990
TID298	Accidental poisoning caused by anticonvulsant and antiparkinsonism drugs	+11.9 [ +3.7, +38.7] Minor	0	1010	10	1540
TID1434	Amphetamine or psychostimulant dependence, continuous	+13.2 [ +3.7, +47.8] Minor	0	70	10	1380
TID4213	Closed fracture of upper limb	+4.1 [ +3.7, +4.6] Minor	50	225850	560	277090
TID4759	Congenital anomaly of mouth	+5.3 [ +3.7, +7.6] Minor	0	6900	60	21670
TID17627	Threatened abortion	+4.1 [ +3.7, +4.6] Minor	0	90	570	283100
TID8441	Hemorrhage in early pregnancy	+4.2 [ +3.7, +4.9] Minor	0	40	340	159440
TID16492	Severe major depression with psychotic features	+5.8 [ +3.7, +9.1] Minor	0	4880	40	13080
TID2915	Burn of single finger, not thumb	+7.5 [ +3.7, +15.2] Minor	0	1410	20	5120
TID17308	Superficial injury of neck	+5.8 [ +3.7, +9.2] Minor	0	4500	40	13210
TID7924	Fracture of upper limb	+4.1 [ +3.7, +4.6] Minor	50	240020	590	295340
TID198	Abscess of lower limb	+4.1 [ +3.7, +4.7] Minor	40	161800	520	256030
TID3739	Chronic infectious disease	+4.3 [ +3.7, +5.2] Minor	30	76570	250	113330
TID1698	Antidepressant drug adverse reaction	+7.6 [ +3.7, +15.7] Minor	0	3300	20	5020
TID6182	Disorder of face	+3.9 [ +3.6, +4.2] Minor	250	1349540	4050	3541780
TID8799	History of pregnancy with abortive outcome	+5.0 [ +3.6, +6.8] Minor	0	20	80	31090
TID9926	Injury of male external genital organs	+12.4 [ +3.6, +42.1] Minor	0	210	10	1440
TID13687	Open wound of upper limb with tendon involvement	+6.4 [ +3.6, +11.1] Minor	0	1890	30	9020
TID9637	Inflammatory disease of female genital structure	+3.9 [ +3.6, +4.2] Minor	60	302490	2100	1332930
TID4142	Closed fracture of neck of metacarpal bone	+7.4 [ +3.6, +15.0] Minor	0	2010	20	5250
TID7901	Fracture of thoracic spine	+5.5 [ +3.6, +8.2] Minor	10	52790	50	17510
TID15963	Rhabdomyolysis	+6.3 [ +3.6, +10.9] Minor	0	13380	30	9040
TID220	Abscess of trunk	+4.1 [ +3.6, +4.6] Minor	20	79440	530	263010
TID8465	Hemorrhagic complication of pregnancy	+4.1 [ +3.6, +4.6] Minor	0	240	540	268450
TID16449	Sequelae of injuries of neck and trunk	+7.5 [ +3.6, +15.5] Minor	0	10430	20	5050
TID2522	Bipolar affective disorder, currently depressed, mild	+7.5 [ +3.6, +15.7] Minor	0	1180	20	5040
TID4140	Closed fracture of navicular bone of wrist	+6.4 [ +3.6, +11.3] Minor	0	4410	30	8980
TID14814	Post-traumatic wound infection	+5.2 [ +3.6, +7.5] Minor	0	13250	60	21870
TID4508	Complication following molar AND/OR ectopic pregnancy	+6.3 [ +3.6, +10.9] Minor	0	180	30	9230
TID5210	Contusion of lung without open wound into thorax	+7.5 [ +3.6, +15.7] Minor	0	2250	20	5000
TID5235	Contusion of toe	+4.7 [ +3.6, +6.1] Minor	10	17880	110	45380
TID5708	Depressed bipolar I disorder in remission	+7.5 [ +3.6, +15.7] Minor	0	1450	20	4980
TID8167	Gestational edema	+4.9 [ +3.6, +6.7] Minor	0	140	80	31230
TID10069	Injury of toe	+4.2 [ +3.6, +4.8] Minor	30	74700	380	182370
TID990	Acute viral hepatitis	+4.9 [ +3.6, +6.8] Minor	0	11260	80	31260
TID11528	Mallory-Weiss tear	+7.4 [ +3.6, +15.1] Minor	0	2730	20	5130
TID1708	Antiemetic poisoning	+7.4 [ +3.6, +15.1] Minor	0	330	20	5070
TID6382	Disorder of pleura	+4.4 [ +3.6, +5.4] Minor	0	38520	190	84500
TID14459	Placental abruption - delivered	+5.7 [ +3.6, +9.1] Minor	0	0	40	13460
TID9801	Injury of cartilage	+5.2 [ +3.6, +7.5] Minor	0	10120	60	22110
TID14648	Poisoning caused by methadone	+12.4 [ +3.6, +42.6] Minor	0	320	10	1530
TID11972	Moderate mixed bipolar I disorder	+7.4 [ +3.6, +15.4] Minor	0	900	20	5140
TID14492	Pleurisy	+4.4 [ +3.6, +5.5] Minor	0	26230	170	74750
TID9651	Inflammatory disorder of genitourinary system	+3.8 [ +3.6, +4.1] Minor	110	563030	2610	1808340
TID11527	Mallory-Weiss syndrome	+7.4 [ +3.6, +15.1] Minor	0	2730	20	5120
TID16462	Serosal tear of esophagus	+7.5 [ +3.6, +15.7] Minor	0	2740	20	5140
TID8537	Hereditary hemoglobin S	+4.7 [ +3.6, +6.1] Minor	0	8120	110	45600
TID3071	Carbuncle	+4.4 [ +3.6, +5.3] Minor	0	19980	190	85230
TID12263	Necrosis of anatomical site	+3.9 [ +3.6, +4.3] Minor	130	765690	1020	560020
TID736	Acute hepatitis	+4.9 [ +3.6, +6.7] Minor	0	11480	80	31690
TID197	Abscess of lower leg	+4.2 [ +3.6, +4.9] Minor	30	112770	310	147300
TID3271	Cellulitis and abscess of lower leg	+4.2 [ +3.6, +4.9] Minor	30	112770	310	147300
TID8817	History of substance abuse	+3.9 [ +3.6, +4.3] Minor	90	428910	920	498120
TID14386	Phobic disorder	+4.7 [ +3.6, +6.2] Minor	0	7810	100	41110
TID17008	Strain of neck muscle	+4.1 [ +3.6, +4.8] Minor	20	41430	350	168520
TID9956	Injury of muscle of neck	+4.1 [ +3.6, +4.8] Minor	20	41430	350	168520
TID8540	Hereditary hemoglobinopathy due to globin chain mutation	+4.6 [ +3.6, +6.0] Minor	0	8150	110	45690
TID3293	Cellulitis of lower leg	+4.2 [ +3.6, +4.9] Minor	30	112780	310	147300
TID6829	Ear lesion	+4.4 [ +3.6, +5.3] Minor	10	37420	180	80480
TID10181	Insect bite, nonvenomous, of wrist	+5.7 [ +3.6, +9.0] Minor	0	3300	40	13610
TID10601	Laceration of stomach	+7.4 [ +3.6, +15.2] Minor	0	2750	20	5160
TID13597	Open wound of lower limb with complication	+5.7 [ +3.6, +9.0] Minor	0	9840	40	13640
TID3040	Cannabis dependence in remission	+11.5 [ +3.6, +37.2] Minor	0	80	10	1690
TID3291	Cellulitis of head	+4.3 [ +3.6, +5.1] Minor	10	30000	220	101370
TID7616	Folliculitis	+4.3 [ +3.6, +5.2] Minor	0	22630	210	95870
TID7927	Fracture of vertebral column	+4.5 [ +3.6, +5.6] Minor	40	154090	150	65400
TID10793	Lesion of ligaments of the ankle region	+3.9 [ +3.6, +4.4] Minor	20	84350	770	408450
TID13938	Panic disorder without agoraphobia	+4.2 [ +3.6, +4.9] Minor	20	29710	300	142430
TID16142	Schizoaffective disorder, bipolar type	+6.2 [ +3.6, +10.9] Minor	0	2230	30	9100
TID16835	Sprain of ankle	+3.9 [ +3.6, +4.4] Minor	20	84350	770	408450
TID2517	Bipolar II disorder	+5.1 [ +3.6, +7.4] Minor	0	3000	60	22440
TID13615	Open wound of multiple sites of one upper limb	+5.6 [ +3.6, +8.9] Minor	0	8540	40	13660
TID5223	Contusion of periorbital region	+7.3 [ +3.6, +15.2] Minor	0	5790	20	5060
TID2086	Bacterial folliculitis	+4.3 [ +3.6, +5.2] Minor	0	21560	200	91260
TID5596	Deficiency of macronutrients	+4.4 [ +3.6, +5.4] Minor	40	143860	170	75530
TID9022	Hypertension AND/OR vomiting complicating pregnancy childbirth AND/OR puerperium	+3.9 [ +3.6, +4.3] Minor	0	2380	770	409860
TID13667	Open wound of toe without complication	+5.1 [ +3.6, +7.3] Minor	0	9650	60	22750
TID2801	Burn any degree involving less than 10 percent of body surface	+5.3 [ +3.6, +8.0] Minor	0	3470	50	17850
TID10042	Injury of stomach	+7.1 [ +3.6, +14.3] Minor	0	2890	20	5440
TID15755	Recurrent major depressive episodes, moderate	+4.2 [ +3.6, +5.0] Minor	30	40400	260	122490
TID10165	Insect bite, nonvenomous, of elbow	+5.6 [ +3.5, +9.0] Minor	0	3290	40	13630
TID1567	Animal bite of wrist	+5.6 [ +3.5, +8.9] Minor	0	3300	40	13610
TID6086	Disorder of back	+3.8 [ +3.5, +4.0] Minor	220	1268890	2650	1872530
TID7996	Furuncle	+4.3 [ +3.5, +5.2] Minor	0	21550	200	91230
TID1683	Antiallergenic drug poisoning	+7.3 [ +3.5, +15.2] Minor	0	330	20	5070
TID17189	Superficial bacterial infection of skin	+4.3 [ +3.5, +5.2] Minor	0	21560	200	91260
TID13575	Open wound of jaw	+5.6 [ +3.5, +8.9] Minor	0	4460	40	13690
TID18075	Traumatic intracranial subarachnoid hemorrhage	+7.2 [ +3.5, +14.5] Minor	0	9980	20	5270
TID16747	Spinal cord injury without spinal bone injury	+7.3 [ +3.5, +15.1] Minor	0	3120	20	5130
TID1548	Animal bite of elbow	+5.6 [ +3.5, +9.0] Minor	0	3290	40	13630
TID2091	Bacterial infection by site	+3.8 [ +3.5, +4.1] Minor	80	255820	1480	885490
TID17313	Superficial injury of scalp	+5.6 [ +3.5, +8.8] Minor	0	4720	40	14010
TID6195	Disorder of finger	+3.8 [ +3.5, +4.2] Minor	70	251400	1060	596830
TID1491	Anemia in mother complicating pregnancy, childbirth AND/OR puerperium	+4.0 [ +3.5, +4.5] Minor	0	1810	450	226420
TID11108	Magnesium sulfate allergy	+5.1 [ +3.5, +7.3] Minor	0	15060	60	22690
TID2725	Brief depressive adjustment reaction	+4.2 [ +3.5, +5.1] Minor	30	53530	210	97660
TID2652	Bone inflammatory disease	+3.9 [ +3.5, +4.4] Minor	30	105410	590	306760
TID225	Abscess of vulva	+4.5 [ +3.5, +5.9] Minor	0	8040	110	46890
TID18491	Urinary tract infectious disease	+3.7 [ +3.5, +4.0] Minor	200	1053550	2660	1897400
TID18538	Vaginitis	+3.8 [ +3.5, +4.0] Minor	50	282250	1820	1148510
TID10116	Injury of vulva	+7.1 [ +3.5, +14.6] Minor	0	950	20	5340
TID13766	Organic anxiety disorder	+5.5 [ +3.5, +8.8] Minor	0	7100	40	13810
TID14556	Poisoning caused by anesthetic agent	+12.6 [ +3.5, +45.1] Minor	0	270	10	1370
TID6477	Disorder of the central nervous system	+3.7 [ +3.5, +4.0] Minor	240	1423290	2350	1606050
TID7830	Fracture of navicular bone of wrist	+6.1 [ +3.5, +10.7] Minor	0	4640	30	9320
TID6437	Disorder of skin of head	+3.8 [ +3.5, +4.2] Minor	60	252350	900	497350
TID6070	Disorder of ankle joint	+3.8 [ +3.5, +4.2] Minor	40	141950	870	479170
TID11119	Major puerperal infection	+7.2 [ +3.5, +14.9] Minor	0	70	20	5130
TID12991	Nongonococcal urethritis	+7.1 [ +3.5, +14.5] Minor	0	370	20	5290
TID16032	Risperidone allergy	+7.0 [ +3.5, +14.1] Minor	0	1610	20	5410
TID16185	Second degree burn	+4.5 [ +3.5, +5.7] Minor	0	11660	120	51980
TID16853	Sprain of knee and leg	+4.0 [ +3.5, +4.5] Minor	20	65090	420	211780
TID183	Abscess of female pelvis	+4.5 [ +3.5, +5.8] Minor	0	8090	110	47050
TID3296	Cellulitis of neck	+5.5 [ +3.5, +8.7] Minor	0	5000	40	13840
TID4529	Complication of internal device	+4.9 [ +3.5, +6.8] Minor	10	35990	70	27530
TID6522	Disorder of vagina	+3.7 [ +3.5, +4.0] Minor	80	433470	2360	1620580
TID930	Acute respiratory failure	+4.2 [ +3.5, +5.0] Minor	40	197950	220	103440
TID6433	Disorder of skin AND/OR subcutaneous tissue of head	+3.8 [ +3.5, +4.2] Minor	60	253500	900	499650
TID13488	Open wound of anterior abdominal wall without complication	+6.1 [ +3.5, +10.6] Minor	0	5090	30	9380
TID6058	Disorder of acromioclavicular joint	+5.5 [ +3.5, +8.7] Minor	0	4330	40	13900
TID8826	History of tobacco use	+3.8 [ +3.5, +4.2] Minor	90	428390	880	487470
TID18084	Traumatic pneumothorax	+7.1 [ +3.5, +14.5] Minor	0	3350	20	5470
TID189	Abscess of hand	+4.4 [ +3.5, +5.7] Minor	0	27500	120	52710
TID4070	Closed fracture of clavicle	+5.2 [ +3.5, +7.7] Minor	0	13960	50	18710
TID5249	Contusion, shoulder and upper arm, multiple sites	+7.1 [ +3.5, +14.7] Minor	0	3040	20	5150
TID13060	Nonvenomous insect bite of trunk without infection	+5.0 [ +3.5, +7.2] Minor	0	6400	60	23110
TID4170	Closed fracture of shaft of bone of forearm	+5.9 [ +3.5, +10.2] Minor	0	6120	30	9630
TID10910	Local infection of wound	+4.9 [ +3.5, +7.1] Minor	0	13650	60	23440
TID1686	Antibacterial drug adverse reaction	+4.8 [ +3.5, +6.7] Minor	0	17020	70	28010
TID13543	Open wound of foot	+4.2 [ +3.4, +5.1] Minor	10	33430	180	83870
TID16864	Sprain of lower extremity	+3.7 [ +3.4, +4.0] Minor	70	218990	1370	825220
TID6287	Disorder of lumbar spine	+3.7 [ +3.4, +4.0] Minor	110	562920	1310	782690
TID579	Acute and subacute liver necrosis	+5.9 [ +3.4, +10.2] Minor	0	6800	30	9500
TID16845	Sprain of foot	+4.0 [ +3.4, +4.8] Minor	10	30300	270	132230
TID1028	Adjustment disorder with depressed mood	+4.1 [ +3.4, +4.9] Minor	30	61250	230	110140
TID9356	Infected insect bite by site	+5.5 [ +3.4, +8.8] Minor	0	3830	40	13840
TID10556	Laceration of esophagus	+7.2 [ +3.4, +15.0] Minor	0	2760	20	5160
TID13304	Open fracture of bone	+4.7 [ +3.4, +6.4] Minor	0	23840	80	33040
TID3090	Carbuncle of upper arm and forearm	+5.9 [ +3.4, +10.1] Minor	0	1490	30	9870
TID18050	Traumatic hemorrhage into subarachnoid space of neuraxis	+7.0 [ +3.4, +14.5] Minor	0	9980	20	5270
TID7650	Foreign body in genitourinary tract	+4.9 [ +3.4, +7.0] Minor	0	2610	60	23440
TID3263	Cellulitis	+3.7 [ +3.4, +4.0] Minor	80	402060	1360	823560
TID13277	Open fracture	+4.6 [ +3.4, +6.3] Minor	0	23850	80	33090
TID9993	Injury of pleura	+7.0 [ +3.4, +14.3] Minor	0	3370	20	5480
TID16699	Somatoform autonomic dysfunction - respiratory tract	+5.9 [ +3.4, +10.2] Minor	0	1640	30	9700
TID11825	Methadone analog poisoning	+11.9 [ +3.4, +41.4] Minor	0	320	10	1530
TID13961	Paralytic ileus	+4.6 [ +3.4, +6.3] Minor	0	37500	80	33330
TID203	Abscess of neck	+5.4 [ +3.4, +8.6] Minor	0	4970	40	14220
TID3294	Cellulitis of lower limb	+3.8 [ +3.4, +4.3] Minor	40	191340	530	281410
TID8499	Hepatic necrosis	+5.8 [ +3.4, +10.0] Minor	0	6930	30	9720
TID6099	Disorder of bone	+3.6 [ +3.4, +3.9] Minor	260	1963160	2670	1962300
TID11965	Moderate bipolar disorder	+7.0 [ +3.4, +14.2] Minor	0	1010	20	5480
TID16860	Sprain of ligament of lower limb	+3.7 [ +3.4, +4.0] Minor	60	207550	1310	792240
TID17323	Superficial injury of thigh without infection	+5.0 [ +3.4, +7.5] Minor	0	5670	50	19230
TID17739	Tonic-clonic epilepsy	+4.7 [ +3.4, +6.5] Minor	0	10160	70	28800
TID6282	Disorder of lower extremity	+3.6 [ +3.4, +3.8] Minor	290	1956630	3790	3341140
TID1744	Anxiety disorder	+3.6 [ +3.4, +3.9] Minor	170	624790	2420	1718770
TID4195	Closed fracture of thoracic vertebra without spinal cord injury	+5.3 [ +3.4, +8.4] Minor	0	43030	40	14340
TID13933	Pancreatitis	+4.1 [ +3.4, +4.8] Minor	20	64270	220	106700
TID15493	Psychophysical visual disturbance	+6.9 [ +3.4, +13.9] Minor	0	8180	20	5540
TID184	Abscess of finger	+4.7 [ +3.4, +6.6] Minor	0	13380	70	28660
TID469	Acquired deformity of trunk	+3.8 [ +3.4, +4.3] Minor	60	287830	560	300750
TID9525	Infectious disease of abdomen	+3.8 [ +3.4, +4.2] Minor	40	167870	610	331200
TID17320	Superficial injury of skin	+4.1 [ +3.4, +4.9] Minor	20	32810	210	101300
TID7397	Female genital tract infection	+3.7 [ +3.4, +4.1] Minor	10	61780	730	405170
TID15537	Pulmonary emphysema	+4.2 [ +3.4, +5.3] Minor	30	136720	140	64120
TID8694	History of clinical finding in subject	+3.6 [ +3.4, +3.8] Minor	290	1892810	3370	2779000
TID1841	Arthropathy	+3.6 [ +3.4, +3.8] Minor	340	2623410	4030	3720680
TID7903	Fracture of thoracic spine without spinal cord lesion	+5.4 [ +3.4, +8.5] Minor	0	43170	40	14410
TID15854	Respiratory failure	+4.0 [ +3.4, +4.8] Minor	50	232870	240	117870
TID2445	Beta lactam adverse reaction	+5.8 [ +3.4, +10.1] Minor	0	5780	30	9900
TID2904	Burn of neck	+12.0 [ +3.4, +42.7] Minor	0	380	10	1500
TID3778	Chronic mental disorder	+3.7 [ +3.4, +4.1] Minor	70	180830	850	484120
TID16404	Sepsis caused by Escherichia coli	+5.8 [ +3.4, +9.9] Minor	0	17310	30	10000
TID2885	Burn of head AND/OR neck	+5.3 [ +3.4, +8.4] Minor	0	3790	40	14430
TID9142	Hypovolemia	+4.2 [ +3.4, +5.1] Minor	20	87980	160	75240
TID8004	Furuncle of forearm	+5.8 [ +3.4, +9.9] Minor	0	1480	30	9870
TID9591	Infective vaginitis	+3.7 [ +3.4, +4.1] Minor	10	61430	720	402600
TID16203	Second degree burn of hand	+5.3 [ +3.4, +8.3] Minor	0	3050	40	14590
TID3783	Chronic mood disorder	+3.7 [ +3.3, +4.1] Minor	70	176180	830	473480
TID17300	Superficial injury of hip without infection	+5.0 [ +3.3, +7.4] Minor	0	5670	50	19230
TID667	Acute exacerbation of chronic obstructive airways disease	+4.0 [ +3.3, +4.9] Minor	50	177450	200	96810
TID989	Acute viral disease	+4.4 [ +3.3, +5.8] Minor	0	20480	100	44010
TID5326	Corticosteroids adverse reaction	+4.7 [ +3.3, +6.5] Minor	0	31990	70	29070
TID17298	Superficial injury of hip	+4.8 [ +3.3, +6.9] Minor	0	7240	60	24230
TID18732	Visual disturbance	+3.7 [ +3.3, +4.2] Minor	70	227790	590	322870
TID6202	Disorder of free lower limb	+3.6 [ +3.3, +3.8] Minor	260	1667550	3410	2854180
TID6259	Disorder of joint of spine	+3.6 [ +3.3, +3.8] Minor	170	893850	1940	1303360
TID17262	Superficial injury of ankle without infection	+5.0 [ +3.3, +7.5] Minor	0	5670	50	19230
TID5211	Contusion of mouth	+11.7 [ +3.3, +41.1] Minor	0	920	10	1520
TID7758	Fracture of carpal bone	+4.4 [ +3.3, +5.9] Minor	10	39190	90	39370
TID15855	Respiratory insufficiency	+3.9 [ +3.3, +4.7] Minor	50	243420	250	124710
TID15773	Red eye	+4.3 [ +3.3, +5.6] Minor	0	12970	110	49690
TID17328	Superficial injury of trunk	+4.5 [ +3.3, +6.1] Minor	0	10810	80	34060
TID5217	Contusion of nose	+6.8 [ +3.3, +13.9] Minor	0	2930	20	5570
TID5895	Discharge of eye	+4.3 [ +3.3, +5.6] Minor	0	12930	110	49580
TID13664	Open wound of toe	+4.6 [ +3.3, +6.4] Minor	0	14520	70	29160
TID7834	Fracture of neck of metacarpal bone	+6.7 [ +3.3, +13.6] Minor	0	2200	20	5600
TID8012	Furuncle of upper arm	+5.7 [ +3.3, +9.8] Minor	0	1480	30	9870
TID8789	History of past delivery	+3.8 [ +3.3, +4.4] Minor	0	630	380	199510
TID6322	Disorder of neck	+3.5 [ +3.3, +3.8] Minor	250	1832410	3180	2577720
TID16158	Sciatica	+3.7 [ +3.3, +4.1] Minor	60	233200	630	349810
TID290	Accidental poisoning caused by alcohol	+11.1 [ +3.3, +37.3] Minor	0	1620	10	1660
TID6529	Disorder of vertebral column	+3.5 [ +3.3, +3.8] Minor	190	1019800	2110	1462680
TID3968	Clavicle injury	+4.9 [ +3.3, +7.3] Minor	0	14550	50	19520
TID7762	Fracture of clavicle	+4.9 [ +3.3, +7.3] Minor	0	14550	50	19490
TID8661	History of artery embolism	+4.3 [ +3.3, +5.5] Minor	10	55410	110	49880
TID8803	History of pulmonary embolus	+4.3 [ +3.3, +5.5] Minor	10	55410	110	49880
TID10530	Labor and delivery complicated by fetal heart rate anomaly	+3.8 [ +3.3, +4.3] Minor	0	90	400	211790
TID1493	Anemia in the puerperium - baby delivered during current episode of care	+4.4 [ +3.3, +5.8] Minor	0	0	90	39720
TID1863	Arthropathy of joint of hand	+3.8 [ +3.3, +4.3] Minor	50	187260	390	206370
TID3089	Carbuncle of trunk	+5.2 [ +3.3, +8.2] Minor	0	3740	40	14550
TID3854	Chronic post-traumatic headache	+5.7 [ +3.3, +9.7] Minor	0	2630	30	10120
TID1026	Adjustment disorder	+3.7 [ +3.3, +4.1] Minor	60	128980	570	314370
TID4469	Complete miscarriage	+4.4 [ +3.3, +5.8] Minor	0	120	90	39590
TID1553	Animal bite of forearm	+5.1 [ +3.3, +8.0] Minor	0	3740	40	14940
TID1646	Antenatal care: obstetric risk	+3.9 [ +3.3, +4.5] Minor	0	140	270	137490
TID9158	Ibuprofen allergy	+3.9 [ +3.3, +4.6] Minor	10	57200	240	121090
TID3806	Chronic obstructive lung disease	+3.7 [ +3.3, +4.1] Minor	110	611840	580	322250
TID8379	Hematoma	+4.2 [ +3.3, +5.3] Minor	0	52010	120	55640
TID14866	Postoperative infection	+4.2 [ +3.3, +5.4] Minor	0	36030	120	55500
TID6451	Disorder of soft tissue of limb	+3.5 [ +3.3, +3.8] Minor	130	519110	1600	1042960
TID14932	Precipitate labor - delivered	+4.7 [ +3.3, +6.7] Minor	0	0	60	24770
TID15718	Recurrent depression	+3.6 [ +3.3, +4.0] Minor	70	174130	810	469810
TID8823	History of thrombosis	+3.9 [ +3.3, +4.8] Minor	30	125220	200	99140
TID16157	Sciatic neuropathy	+3.6 [ +3.3, +4.0] Minor	60	240100	640	361510
TID514	Acquired postural lordosis	+6.6 [ +3.3, +13.3] Minor	0	2750	20	5690
TID12938	Non-steroidal anti-inflammatory drug sensitivity	+3.6 [ +3.3, +4.0] Minor	50	278260	730	419200
TID12937	Non-steroidal anti-inflammatory drug allergy	+3.6 [ +3.3, +4.0] Minor	50	278250	730	419200
TID7879	Fracture of shaft of radius and/or ulna	+5.6 [ +3.3, +9.8] Minor	0	6550	30	10200
TID2938	Burns classified according to percentage of body surface involved	+4.8 [ +3.3, +7.2] Minor	0	4150	50	19670
TID17260	Superficial injury of ankle	+4.6 [ +3.3, +6.6] Minor	0	7440	60	24890
TID715	Acute genitourinary disorder	+3.6 [ +3.3, +3.9] Minor	90	496250	910	540290
TID12919	Non-opioid analgesic allergy	+3.6 [ +3.3, +4.0] Minor	50	283040	740	427080
TID8122	Generalized epilepsy	+4.4 [ +3.3, +5.9] Minor	0	12590	80	34870
TID2524	Bipolar affective disorder, currently depressed, severe, with psychosis	+6.6 [ +3.3, +13.3] Minor	0	1300	20	5770
TID7686	Foreign body in vulva and vagina	+4.8 [ +3.3, +7.1] Minor	0	1170	50	20010
TID9881	Injury of hip and thigh	+4.5 [ +3.3, +6.3] Minor	30	121580	70	30080
TID17405	Symptomatic disorders in pregnancy	+3.6 [ +3.3, +4.0] Minor	0	560	770	447770
TID15830	Renal tubular disorder	+4.0 [ +3.2, +4.9] Minor	0	41050	170	83270
TID578	Acute and subacute iridocyclitis	+6.5 [ +3.2, +13.0] Minor	0	3260	20	5830
TID14099	Pelvic abscess	+4.1 [ +3.2, +5.1] Minor	0	13790	140	67220
TID10169	Insect bite, nonvenomous, of forearm	+5.1 [ +3.2, +8.1] Minor	0	3740	40	14940
TID1490	Anemia during the puerperium	+4.1 [ +3.2, +5.2] Minor	0	20	130	61810
TID8707	History of embolism	+3.8 [ +3.2, +4.6] Minor	30	150110	240	122510
TID10614	Laceration of wrist	+6.6 [ +3.2, +13.3] Minor	0	1740	20	5880
TID17448	Systemic inflammatory response syndrome	+3.7 [ +3.2, +4.3] Minor	40	211850	340	180980
TID7685	Foreign body in vulva	+4.8 [ +3.2, +7.2] Minor	0	1170	50	20010
TID7648	Foreign body in female genital organs and perineum	+4.8 [ +3.2, +7.2] Minor	0	1170	50	20010
TID4049	Closed fracture of base of metacarpal bone other than first metacarpal	+6.5 [ +3.2, +13.0] Minor	0	3210	20	5930
TID6262	Disorder of knee	+3.5 [ +3.2, +3.7] Minor	130	603840	1590	1050990
TID6438	Disorder of skin of lower limb	+3.5 [ +3.2, +3.9] Minor	90	308510	860	511470
TID8702	History of disorder	+3.4 [ +3.2, +3.7] Minor	260	1729680	3000	2423210
TID10856	Lipid storage disease	+6.6 [ +3.2, +13.4] Minor	0	3040	20	5850
TID4391	Coliform septicemia	+5.5 [ +3.2, +9.5] Minor	0	17780	30	10440
TID6430	Disorder of skeletal system	+3.4 [ +3.2, +3.6] Minor	280	2116970	3020	2447620
TID2546	Bite wound of skin	+4.0 [ +3.2, +5.0] Minor	10	22240	150	73050
TID4510	Complication occurring during pregnancy	+3.5 [ +3.2, +3.7] Minor	0	5810	1510	988920
TID12228	Myositis	+3.5 [ +3.2, +3.8] Minor	90	355610	1130	701180
TID14762	Poor fetal growth affecting management	+3.9 [ +3.2, +4.7] Minor	0	40	200	101270
TID3088	Carbuncle of skin AND/OR subcutaneous tissue	+4.0 [ +3.2, +4.9] Minor	0	19010	160	79010
TID12049	Motor vehicle injury	+3.6 [ +3.2, +4.1] Minor	20	56380	530	297800
TID13221	Old myocardial infarction	+4.0 [ +3.2, +5.0] Minor	50	182430	140	67830
TID1573	Animal bite wound of trunk	+4.4 [ +3.2, +6.1] Minor	0	8590	70	30480
TID9379	Infection by site	+3.4 [ +3.2, +3.6] Minor	260	1596900	3980	3774230
TID9658	Inflammatory disorder of muscle	+3.5 [ +3.2, +3.8] Minor	90	357130	1130	702820
TID10153	Insect bite of trunk	+4.4 [ +3.2, +6.1] Minor	0	8580	70	30470
TID1775	Apnea of infancy	+6.4 [ +3.2, +12.7] Minor	0	4120	20	6000
TID5811	Diagnostic dye allergy	+4.6 [ +3.2, +6.5] Minor	10	30460	60	25270
TID13537	Open wound of finger with complication	+5.5 [ +3.2, +9.3] Minor	0	3700	30	10620
TID1555	Animal bite of hip	+4.7 [ +3.2, +7.0] Minor	0	5000	50	20490
TID10899	Liver regeneration	+4.1 [ +3.2, +5.3] Minor	0	46900	110	51920
TID3955	Cirrhosis of liver	+4.1 [ +3.2, +5.3] Minor	0	46900	110	51920
TID10151	Insect bite of pelvic region	+4.7 [ +3.2, +7.0] Minor	0	5010	50	20490
TID6865	Ectopic pregnancy	+4.0 [ +3.2, +5.0] Minor	0	4260	140	68190
TID16098	Ruptured membranes	+3.7 [ +3.2, +4.4] Minor	0	50	270	142230
TID13063	Nonvenomous insect bite of wrist without infection	+5.4 [ +3.2, +9.2] Minor	0	2550	30	10810
TID14263	Peripheral neuralgia	+3.5 [ +3.2, +3.9] Minor	60	254450	640	370720
TID6351	Disorder of pancreas	+3.8 [ +3.2, +4.4] Minor	30	118430	260	136360
TID7684	Foreign body in vagina	+4.8 [ +3.2, +7.1] Minor	0	1170	50	20060
TID10173	Insect bite, nonvenomous, of lower limb, infected	+6.4 [ +3.2, +12.7] Minor	0	1420	20	6070
TID17321	Superficial injury of thigh	+4.5 [ +3.2, +6.5] Minor	0	7560	60	25490
TID6719	Drug groups primarily affecting the musculoskeletal system allergy	+4.2 [ +3.2, +5.6] Minor	10	59720	90	41170
TID13562	Open wound of hand except fingers with complication	+6.3 [ +3.2, +12.7] Minor	0	2990	20	5990
TID2740	Bronchiolar disease	+3.6 [ +3.2, +4.0] Minor	110	617890	590	338960
TID4121	Closed fracture of lower limb	+3.6 [ +3.2, +4.0] Minor	60	302500	580	332730
TID13042	Nonvenomous insect bite of forearm without infection	+5.4 [ +3.2, +9.2] Minor	0	2550	30	10810
TID16402	Sepsis	+3.7 [ +3.2, +4.3] Minor	40	199650	310	166190
TID15790	Refusal of treatment by patient	+4.1 [ +3.2, +5.2] Minor	0	26880	120	57530
TID9719	Injury caused by animal	+5.0 [ +3.2, +7.9] Minor	0	5470	40	15320
TID6459	Disorder of spinal region	+3.4 [ +3.2, +3.6] Minor	210	1193590	2260	1664760
TID11589	Maternal care for fetus	+3.6 [ +3.2, +4.1] Minor	0	150	410	227120
TID12921	Non-organic psychosis	+4.5 [ +3.2, +6.4] Minor	0	14690	60	25560
TID14931	Precipitate labor	+4.4 [ +3.2, +6.0] Minor	0	0	70	30740
TID16587	Simple schizophrenia	+6.5 [ +3.2, +13.3] Minor	0	2760	20	5810
TID6284	Disorder of lower leg	+3.4 [ +3.2, +3.6] Minor	150	845170	1650	1120400
TID9592	Infective vulvitis	+3.5 [ +3.2, +3.9] Minor	10	60440	660	387140
TID9845	Injury of external ear	+5.4 [ +3.2, +9.1] Minor	0	4870	30	10810
TID10157	Insect bite to leg - nonvenomous	+4.4 [ +3.2, +6.0] Minor	0	8030	70	31110
TID12976	Nondependent cocaine abuse, episodic	+11.0 [ +3.2, +38.3] Minor	0	120	10	1670
TID13179	Obstructive apnea of newborn	+6.3 [ +3.2, +12.7] Minor	0	4120	20	6000
TID3020	Candida infection of genital region	+3.5 [ +3.2, +3.9] Minor	10	60640	660	386960
TID14583	Poisoning caused by arthropod venom	+4.1 [ +3.2, +5.4] Minor	0	16230	100	47040
TID8497	Hepatic fibrosis	+4.1 [ +3.2, +5.2] Minor	0	47260	110	52700
TID975	Acute type B viral hepatitis	+4.9 [ +3.2, +7.7] Minor	0	5790	40	15690
TID5782	Diabetes mellitus during pregnancy - baby not yet delivered	+4.3 [ +3.2, +5.8] Minor	0	180	80	36260
TID10300	Intracranial hemorrhage	+4.2 [ +3.2, +5.5] Minor	20	74590	90	41380
TID1318	Allergy to paracetamol	+3.7 [ +3.2, +4.4] Minor	10	74090	250	132140
TID10171	Insect bite, nonvenomous, of hip	+4.7 [ +3.2, +7.0] Minor	0	5000	50	20490
TID11116	Major depressive disorder	+3.4 [ +3.2, +3.6] Minor	160	574360	1900	1338690
TID8775	History of musculoskeletal disease	+3.7 [ +3.1, +4.3] Minor	50	152730	290	156350
TID13482	Open wound of abdominal wall without complication	+5.4 [ +3.1, +9.3] Minor	0	5910	30	10650
TID13671	Open wound of toenail	+4.5 [ +3.1, +6.4] Minor	0	11870	60	25830
TID16494	Severe major depression, single episode, with psychotic features	+6.4 [ +3.1, +13.1] Minor	0	2150	20	5710
TID150	Abrasion, knee	+4.9 [ +3.1, +7.7] Minor	0	10370	40	15780
TID10158	Insect bite to trunk - nonvenomous	+4.5 [ +3.1, +6.4] Minor	0	7180	60	25830
TID10542	Laceration of abdomen	+4.9 [ +3.1, +7.6] Minor	0	4710	40	15540
TID14095	Pediculosis capitis	+4.9 [ +3.1, +7.7] Minor	0	1210	40	15410
TID17330	Superficial injury of trunk without infection	+4.5 [ +3.1, +6.4] Minor	0	7810	60	25580
TID8622	Herpetic vulvovaginitis	+4.9 [ +3.1, +7.7] Minor	0	1330	40	15770
TID12992	Noninfectious colitis	+3.5 [ +3.1, +3.9] Minor	40	175230	690	409260
TID3033	Candidiasis of urogenital site	+3.5 [ +3.1, +3.9] Minor	10	72120	670	396760
TID12994	Noninfectious enteritis	+3.5 [ +3.1, +3.8] Minor	40	175260	690	409260
TID1571	Animal bite wound of lower limb	+4.3 [ +3.1, +6.0] Minor	0	8040	70	31130
TID3463	Cesarean wound disruption - delivered with postnatal complication	+6.3 [ +3.1, +12.6] Minor	0	0	20	6060
TID8891	Hormone, synthetic hormone substitute or hormone antagonist adverse reaction	+4.2 [ +3.1, +5.7] Minor	0	39600	80	36470
TID9841	Injury of esophagus	+6.4 [ +3.1, +13.2] Minor	0	3120	20	5870
TID4312	Closed traumatic dislocation of joint of shoulder region	+4.6 [ +3.1, +6.8] Minor	0	13650	50	20920
TID4496	Complication	+3.3 [ +3.1, +3.5] Minor	170	891280	3260	2805090
TID11626	Maxillary anomaly	+6.4 [ +3.1, +13.0] Minor	0	2340	20	5880
TID13033	Nonvenomous insect bite of elbow without infection	+5.4 [ +3.1, +9.2] Minor	0	2550	30	10810
TID8960	Hyperemesis gravidarum with metabolic disturbance	+4.6 [ +3.1, +6.9] Minor	0	20	50	20820
TID9112	Hypomagnesemia	+4.2 [ +3.1, +5.5] Minor	0	61960	90	41680
TID4151	Closed fracture of phalanx of foot	+3.9 [ +3.1, +4.8] Minor	0	31050	150	75780
TID7923	Fracture of upper jaw, closed	+10.4 [ +3.1, +34.3] Minor	0	1830	10	1790
TID14884	Postpartum hemorrhage	+4.0 [ +3.1, +5.1] Minor	0	100	120	58450
TID1707	Antiemetic allergy	+4.0 [ +3.1, +5.0] Minor	0	19470	120	58800
TID10161	Insect bite, nonvenomous, of ankle	+4.6 [ +3.1, +6.8] Minor	0	5170	50	21090
TID895	Acute peritonitis	+4.1 [ +3.1, +5.5] Minor	0	8220	90	42160
TID5735	Dermatosis caused by Insecta	+4.6 [ +3.1, +6.8] Minor	0	1950	50	21060
TID6325	Disorder of nervous system	+3.3 [ +3.1, +3.5] Minor	300	2040770	3210	2747580
TID7807	Fracture of lower limb	+3.5 [ +3.1, +3.9] Minor	60	324390	620	365310
TID8065	Gastric ulcer without hemorrhage, without perforation AND without obstruction	+4.1 [ +3.1, +5.5] Minor	10	45730	90	41960
TID10150	Insect bite of lower limb	+4.3 [ +3.1, +5.9] Minor	0	8040	70	31130
TID12828	Neuropathy of lower limb	+3.4 [ +3.1, +3.8] Minor	70	294800	730	439030
TID3035	Candidiasis of vulva	+3.5 [ +3.1, +3.8] Minor	10	60430	650	385890
TID5208	Contusion of lung	+6.3 [ +3.1, +12.6] Minor	0	2830	20	5930
TID13046	Nonvenomous insect bite of hip without infection	+4.9 [ +3.1, +7.6] Minor	0	3940	40	16000
TID10654	Late effect of accidental fall	+6.1 [ +3.1, +12.1] Minor	0	10000	20	6200
TID17030	Streptococcus agalactiae infection	+3.6 [ +3.1, +4.1] Minor	0	5630	390	218900
TID18705	Viral hepatitis without hepatic coma	+4.6 [ +3.1, +6.7] Minor	0	8010	50	21100
TID5283	Corneal lesion	+3.8 [ +3.1, +4.6] Minor	10	38340	190	98790
TID8730	History of infectious disease	+3.5 [ +3.1, +3.9] Minor	30	153980	600	353430
TID10249	Interstitial nephritis	+3.7 [ +3.1, +4.5] Minor	0	29110	210	110320
TID12782	Neuralgia	+3.4 [ +3.1, +3.8] Minor	70	306340	750	453750
TID6589	Disruption of cesarean wound in the puerperium	+6.2 [ +3.1, +12.3] Minor	0	10	20	6210
TID11913	Miscarriage with complication	+4.2 [ +3.1, +5.7] Minor	0	140	80	36880
TID16221	Second degree burn of trunk	+6.3 [ +3.1, +12.6] Minor	0	1690	20	6170
TID16371	Self inflicted injury	+6.3 [ +3.1, +12.7] Minor	0	330	20	6050
TID3034	Candidiasis of vagina	+3.4 [ +3.1, +3.8] Minor	10	60620	650	386910
TID7744	Fracture of base of metacarpal bone other than first metacarpal	+6.2 [ +3.1, +12.2] Minor	0	3330	20	6160
TID6790	Duodenitis	+3.5 [ +3.1, +4.0] Minor	50	148320	430	245120
TID7627	Foreign body	+3.6 [ +3.1, +4.2] Minor	30	71840	300	164490
TID8071	Gastroduodenitis	+3.5 [ +3.1, +4.0] Minor	50	128050	390	219950
TID9597	Infestation caused by Pediculus	+4.6 [ +3.1, +6.8] Minor	0	1930	50	21010
TID4987	Congenital malformation of upper alimentary tract	+4.3 [ +3.1, +5.9] Minor	0	24700	70	31910
TID984	Acute vaginitis	+3.4 [ +3.1, +3.8] Minor	20	52140	770	469620
TID3266	Cellulitis and abscess of finger	+4.4 [ +3.1, +6.3] Minor	0	12440	60	26060
TID10995	Low blood pressure	+3.5 [ +3.1, +4.0] Minor	70	302250	400	226800
TID11529	Malnutrition (calorie)	+4.3 [ +3.1, +5.9] Minor	20	60390	70	31770
TID1544	Animal bite of ankle	+4.6 [ +3.1, +6.7] Minor	0	5170	50	21090
TID6507	Disorder of upper digestive tract	+3.3 [ +3.1, +3.5] Minor	300	2019640	4320	4463300
TID11549	Manic bipolar I disorder	+5.3 [ +3.1, +9.0] Minor	0	3200	30	10820
TID16498	Severe manic bipolar I disorder with psychotic features, mood-congruent	+6.2 [ +3.1, +12.3] Minor	0	1880	20	6140
TID18224	Tubulointerstitial nephritis	+3.9 [ +3.1, +4.8] Minor	0	17910	140	70800
TID8069	Gastroduodenal disorder	+3.5 [ +3.1, +4.0] Minor	50	128640	390	220840
TID9852	Injury of female external genital organs	+10.4 [ +3.1, +35.2] Minor	0	250	10	1770
TID16225	Second degree burn of upper limb	+4.4 [ +3.1, +6.3] Minor	0	5450	60	26270
TID7742	Fracture of ankle	+3.7 [ +3.1, +4.4] Minor	20	69630	210	111410
TID2918	Burn of thigh	+6.3 [ +3.1, +12.8] Minor	0	1650	20	6100
TID17194	Superficial burn of finger	+10.1 [ +3.1, +32.8] Minor	0	310	10	1840
TID6383	Disorder of pleura AND/OR pleural cavity	+3.6 [ +3.1, +4.2] Minor	30	196210	300	166090
TID8083	Gastrointestinal hemorrhage	+3.4 [ +3.1, +3.8] Minor	70	305380	590	350070
TID13057	Nonvenomous insect bite of thigh without infection	+4.8 [ +3.1, +7.6] Minor	0	3940	40	16000
TID4066	Closed fracture of carpal bone	+4.1 [ +3.1, +5.6] Minor	10	36520	80	37350
TID6898	Effusion of joint of hand	+5.2 [ +3.1, +9.0] Minor	0	7080	30	10870
TID10674	Late effect of fracture of upper extremities	+6.3 [ +3.1, +12.7] Minor	0	6480	20	6010
TID6484	Disorder of the urinary system	+3.3 [ +3.1, +3.5] Minor	270	1836980	3220	2798810
TID9596	Infestation caused by Anoplura	+4.5 [ +3.1, +6.7] Minor	0	1930	50	21030
TID13028	Nonvenomous insect bite of ankle without infection	+4.8 [ +3.1, +7.4] Minor	0	3940	40	16000
TID14460	Placental abruption - not delivered	+6.2 [ +3.1, +12.6] Minor	0	0	20	6090
TID6389	Disorder of pregnancy	+3.3 [ +3.1, +3.5] Minor	0	12610	2110	1567140
TID9923	Injury of lung	+4.5 [ +3.1, +6.6] Minor	0	25470	50	21510
TID11879	Mild bipolar disorder	+6.1 [ +3.1, +12.1] Minor	0	1370	20	6210
TID8011	Furuncle of trunk	+4.8 [ +3.1, +7.5] Minor	0	4000	40	16210
TID10814	Leukocytosis	+3.5 [ +3.1, +3.9] Minor	40	208610	430	247970
TID10991	Louse infestation	+4.5 [ +3.1, +6.7] Minor	0	1930	50	21050
TID11613	Maternal obesity syndrome	+3.6 [ +3.1, +4.2] Minor	0	370	270	148830
TID13656	Open wound of shoulder region without complication	+10.6 [ +3.1, +37.0] Minor	0	610	10	1660
TID17271	Superficial injury of elbow	+4.8 [ +3.1, +7.4] Minor	0	4540	40	16090
TID17716	Tietze's disease	+3.6 [ +3.1, +4.3] Minor	20	34380	240	130420
TID9457	Infection following procedure	+3.8 [ +3.1, +4.8] Minor	0	44340	130	65470
TID11945	Mixed bipolar affective disorder, moderate	+6.2 [ +3.1, +12.7] Minor	0	1080	20	6090
TID17800	Toxic effect of gas, fumes AND/OR vapors	+5.2 [ +3.1, +8.9] Minor	0	3550	30	11130
TID8719	History of gynecological disorder	+3.4 [ +3.1, +3.8] Minor	20	97430	560	333360
TID18044	Traumatic dislocation of shoulder region	+4.5 [ +3.1, +6.6] Minor	0	14020	50	21630
TID130	Abrasion of lower limb	+4.2 [ +3.1, +5.8] Minor	0	21620	70	31970
TID1494	Anemia in the puerperium - baby delivered during previous episode of care	+5.2 [ +3.1, +8.9] Minor	0	0	30	11040
TID7245	Factitious disorder	+6.1 [ +3.1, +12.3] Minor	0	3580	20	6330
TID9945	Injury of muscle	+3.4 [ +3.1, +3.7] Minor	40	147930	790	490640
TID14948	Premature rupture of membranes	+3.6 [ +3.1, +4.3] Minor	0	40	240	130720
TID16497	Severe manic bipolar I disorder with psychotic features	+6.1 [ +3.1, +12.3] Minor	0	1880	20	6140
TID18070	Traumatic injury of skeletal muscle	+3.4 [ +3.1, +3.7] Minor	40	147930	790	490640
TID18100	Trazodone allergy	+5.2 [ +3.1, +8.7] Minor	0	8020	30	11200
TID4521	Complication of health care	+3.6 [ +3.1, +4.4] Minor	10	81320	210	113010
TID4534	Complication of medical care	+3.6 [ +3.1, +4.4] Minor	10	81080	210	112940
TID6358	Disorder of pelvic peritoneum	+3.6 [ +3.0, +4.2] Minor	0	28040	270	149270
TID7177	Exacerbation of asthma	+3.4 [ +3.0, +3.9] Minor	30	107730	480	281730
TID8377	Hematological agents adverse reaction	+5.2 [ +3.0, +9.0] Minor	0	32880	30	10820
TID10609	Laceration of upper limb	+3.7 [ +3.0, +4.4] Minor	0	46850	200	107040
TID16874	Sprain of shoulder	+3.9 [ +3.0, +4.9] Minor	0	31520	120	59930
TID2959	Butyrophenone allergy	+4.7 [ +3.0, +7.4] Minor	0	5350	40	16260
TID4179	Closed fracture of shoulder	+4.0 [ +3.0, +5.3] Minor	10	73730	90	43300
TID10178	Insect bite, nonvenomous, of thigh	+4.5 [ +3.0, +6.6] Minor	0	5310	50	21680
TID8338	Heart disease in mother complicating pregnancy, childbirth AND/OR puerperium	+4.7 [ +3.0, +7.3] Minor	0	20	40	16280
TID7844	Fracture of pelvis	+4.5 [ +3.0, +6.5] Minor	10	49190	50	21810
TID694	Acute gastric ulcer without hemorrhage AND without perforation	+6.1 [ +3.0, +12.2] Minor	0	7810	20	6360
TID2923	Burn of trunk	+5.1 [ +3.0, +8.7] Minor	0	3450	30	11250
TID5330	Costal chondritis	+3.6 [ +3.0, +4.2] Minor	20	34570	240	131060
TID5664	Dehiscence of surgical wound	+4.1 [ +3.0, +5.5] Minor	0	20790	80	37610
TID17334	Superficial injury of upper limb	+4.0 [ +3.0, +5.2] Minor	0	16480	100	48910
TID17335	Superficial injury of wrist	+4.7 [ +3.0, +7.4] Minor	0	4640	40	16260
TID14473	Plantar fasciitis	+6.0 [ +3.0, +11.9] Minor	0	2520	20	6340
TID1088	Adverse reaction caused by drug	+3.4 [ +3.0, +3.7] Minor	90	331690	640	389480
TID8117	Generalized anxiety disorder	+3.3 [ +3.0, +3.6] Minor	80	211620	910	578410
TID6256	Disorder of joint of ankle and/or foot	+3.3 [ +3.0, +3.6] Minor	100	365640	1180	781090
TID16994	Strain of back muscle	+3.5 [ +3.0, +4.1] Minor	0	39120	300	168520
TID461	Acquired deformity of pelvis	+4.7 [ +3.0, +7.4] Minor	0	18650	40	16300
TID848	Acute nephropathy	+3.5 [ +3.0, +4.1] Minor	60	354410	320	180880
TID17003	Strain of muscle of chest wall	+3.9 [ +3.0, +5.0] Minor	0	13190	110	54580
TID17005	Strain of muscle of trunk	+3.5 [ +3.0, +4.0] Minor	10	52810	380	219040
TID57	Abnormal weight gain in pregnancy	+3.5 [ +3.0, +4.2] Minor	0	370	270	149910
TID4095	Closed fracture of foot	+3.5 [ +3.0, +4.1] Minor	20	83980	310	175080
TID4412	Coma	+4.2 [ +3.0, +5.7] Minor	0	27820	70	32470
TID5114	Connective tissue disorder by body site	+3.4 [ +3.0, +3.8] Minor	20	154610	590	356470
TID10124	Injury to motor vehicle occupant without traffic accident	+10.2 [ +3.0, +34.3] Minor	0	850	10	1810
TID9730	Injury due to impact of moving subject with the stationary object	+4.7 [ +3.0, +7.4] Minor	0	21350	40	16250
TID12803	Neuroleptic allergy	+3.7 [ +3.0, +4.6] Minor	10	33740	150	78270
TID14287	Peritonitis	+3.8 [ +3.0, +4.9] Minor	0	20730	120	60720
TID14514	Pneumonia caused by Gram positive bacteria	+4.7 [ +3.0, +7.3] Minor	10	21740	40	16190
TID9203	Ill-defined disorder of eye	+3.8 [ +3.0, +4.7] Minor	0	21460	140	72380
TID9918	Injury of lower respiratory tract	+4.5 [ +3.0, +6.6] Minor	0	25590	50	21690
TID16533	Shock	+4.2 [ +3.0, +5.7] Minor	0	52680	70	32650
TID17002	Strain of muscle at thorax level	+3.9 [ +3.0, +5.0] Minor	0	13360	110	54980
TID6303	Disorder of maxilla	+6.2 [ +3.0, +12.7] Minor	0	2370	20	6030
TID12166	Muscle strain	+3.3 [ +3.0, +3.6] Minor	40	147220	780	488990
TID15896	Retention of urine	+3.7 [ +3.0, +4.6] Minor	30	108890	150	78410
TID1562	Animal bite of thigh	+4.4 [ +3.0, +6.5] Minor	0	5310	50	21680
TID2528	Bipolar affective disorder, currently manic, severe, with psychosis	+6.1 [ +3.0, +12.2] Minor	0	1880	20	6140
TID17466	Tachyarrhythmia	+3.4 [ +3.0, +3.8] Minor	50	244930	560	337760
TID16776	Splinter in hand	+5.2 [ +3.0, +8.9] Minor	0	4140	30	11060
TID16852	Sprain of knee	+3.4 [ +3.0, +3.8] Minor	20	83170	480	285010
TID1138	Agoraphobia without history of panic disorder	+5.9 [ +3.0, +11.6] Minor	0	1830	20	6460
TID9911	Injury of ligament of knee	+3.4 [ +3.0, +3.8] Minor	20	83170	480	285030
TID9958	Injury of muscle of trunk	+3.4 [ +3.0, +3.9] Minor	10	53400	380	220350
TID17339	Superficial injury without infection	+3.5 [ +3.0, +4.0] Minor	30	66930	330	188690
TID16550	Shoulder strain	+9.6 [ +3.0, +30.7] Minor	0	720	10	1970
TID7751	Fracture of bone of forefoot	+3.5 [ +3.0, +4.1] Minor	20	73660	270	151020
TID7877	Fracture of shaft of metacarpal bone	+5.8 [ +3.0, +11.3] Minor	0	2960	20	6590
TID8054	Gastric ulcer	+3.8 [ +3.0, +4.7] Minor	10	75940	130	67020
TID8962	Hyperemesis gravidarum with metabolic disturbance - not delivered	+4.7 [ +3.0, +7.4] Minor	0	0	40	16100
TID9428	Infection caused by Staphylococcus aureus	+3.5 [ +3.0, +4.0] Minor	20	101130	330	189010
TID4035	Closed fracture lumbar vertebra	+4.4 [ +3.0, +6.5] Minor	10	57370	50	21760
TID14179	Perichondritis	+3.6 [ +3.0, +4.2] Minor	20	38430	240	132770
TID17288	Superficial injury of forearm	+4.7 [ +3.0, +7.3] Minor	0	4850	40	16410
TID18477	Urethritis	+4.4 [ +3.0, +6.6] Minor	0	7260	50	21610
TID7789	Fracture of foot	+3.5 [ +3.0, +4.0] -	20	90770	330	189590
TID8538	Hereditary hemoglobinopathy	+3.8 [ +3.0, +4.8] Minor	0	13830	120	60920
TID9303	Incomplete miscarriage	+3.8 [ +3.0, +4.9] Minor	0	90	110	55620
TID9957	Injury of muscle of thorax	+3.8 [ +3.0, +4.9] Minor	0	13610	110	55420
TID11935	Mixed acid-base balance disorder	+6.1 [ +3.0, +12.2] Minor	0	9570	20	6330
TID4048	Closed fracture of ankle	+3.6 [ +3.0, +4.3] -	20	67550	200	108320
TID4196	Closed fracture of three ribs	+9.3 [ +3.0, +29.0] -	0	3910	10	2050
TID15432	Pruritic rash	+4.4 [ +3.0, +6.5] -	0	9770	50	21700
TID16482	Severe bipolar disorder with psychotic features, mood-congruent	+6.0 [ +3.0, +12.2] -	0	1880	20	6140
TID7846	Fracture of phalanx of foot	+3.7 [ +3.0, +4.6] -	0	32640	150	78780
TID11115	Major depression, single episode	+3.2 [ +3.0, +3.4] -	140	526170	1670	1197050
TID3085	Carbuncle of lower limb	+4.6 [ +3.0, +7.1] -	0	3540	40	16610
TID14484	Platelet disorder	+3.5 [ +3.0, +4.1] -	30	158540	280	158930
TID7906	Fracture of tibia AND fibula	+4.1 [ +3.0, +5.6] -	0	25770	70	33180
TID9025	Hypertension in the obstetric context	+3.8 [ +3.0, +4.8] -	0	1150	120	61660
TID3026	Candidiasis	+3.3 [ +3.0, +3.6] -	50	205880	900	581550
TID13546	Open wound of foot except toes without complication	+3.9 [ +3.0, +5.2] -	0	13400	90	44050
TID14924	Pre-existing hypertension in obstetric context	+3.8 [ +3.0, +4.8] -	0	990	120	61610
TID161	Abscess of axilla	+4.6 [ +3.0, +7.1] -	0	1550	40	16660
TID11916	Miscarriage without complication	+3.6 [ +3.0, +4.4] -	0	2380	180	97660
TID13678	Open wound of trunk	+3.7 [ +3.0, +4.6] -	0	24380	140	73530
TID4245	Closed fracture thoracic vertebra	+4.6 [ +3.0, +7.2] -	10	50150	40	16650
TID16504	Severe mood disorder with psychotic features	+6.0 [ +3.0, +12.2] -	0	1880	20	6140
TID4605	Congenital OR acquired abnormality of cervix affecting pregnancy	+4.2 [ +3.0, +6.0] -	0	120	60	27750
TID9383	Infection caused by Ascomycetes	+3.2 [ +3.0, +3.5] -	50	207960	900	583870
TID10136	Injury while boarding or alighting from motor car	+10.2 [ +3.0, +34.9] -	0	840	10	1790
TID2893	Burn of lower limb	+4.4 [ +3.0, +6.4] -	0	5930	50	21790
TID17310	Superficial injury of neck without infection	+5.0 [ +3.0, +8.4] -	0	3910	30	11500
TID697	Acute gastritis	+3.6 [ +3.0, +4.3] -	20	47490	190	103920
TID3807	Chronic obstructive pulmonary disease with acute lower respiratory infection	+4.6 [ +3.0, +7.1] -	20	30620	40	16570
TID11830	Methicillin resistant Staphylococcus aureus infection	+3.4 [ +3.0, +4.0] -	20	81460	290	166180
TID7423	Fentanyl allergy	+4.6 [ +3.0, +7.2] -	0	12990	40	16580
TID12243	Naproxen allergy	+3.8 [ +3.0, +4.8] -	0	41950	120	62050
TID1064	Adverse reaction	+3.3 [ +3.0, +3.6] -	90	349950	720	455520
TID8072	Gastroenteritis	+3.2 [ +3.0, +3.5] -	80	352240	1030	683050
TID7777	Fracture of distal end of tibia	+4.1 [ +3.0, +5.6] -	10	25380	70	33290
TID8539	Hereditary hemoglobinopathy disorder homozygous for hemoglobin S	+5.0 [ +3.0, +8.4] -	0	1600	30	11390
TID12995	Noninfectious gastroenteritis	+3.3 [ +3.0, +3.6] -	50	218320	750	477590
TID8418	Hemoglobinopathy	+3.7 [ +3.0, +4.7] -	0	18370	130	68000
TID9318	Indication for care AND/OR intervention in labor AND/OR delivery	+3.6 [ +3.0, +4.4] -	0	60	170	92350
TID7884	Fracture of shoulder	+3.9 [ +3.0, +5.1] -	20	76330	90	45000
TID9522	Infectious disease	+3.1 [ +3.0, +3.4] -	290	2034910	4700	5352390
TID17315	Superficial injury of scalp without infection	+5.0 [ +3.0, +8.5] -	0	3910	30	11490
TID4714	Congenital anomaly of face	+4.2 [ +3.0, +5.9] -	0	7950	60	27670
TID1118	Adverse reaction caused by substance	+3.3 [ +2.9, +3.6] -	90	344690	690	436670
TID1568	Animal bite wound	+3.4 [ +2.9, +3.8] -	30	81390	390	231870
TID8491	Hepatic coma due to viral hepatitis	+9.6 [ +2.9, +31.2] -	0	910	10	1930
TID6151	Disorder of digit	+3.2 [ +2.9, +3.4] -	150	674860	1660	1206060
TID6486	Disorder of thoracic segment of trunk	+3.1 [ +2.9, +3.3] -	330	2996260	4020	4083740
TID8055	Gastric ulcer with hemorrhage	+5.8 [ +2.9, +11.5] -	0	15450	20	6570
TID8356	Helicobacter-associated disease	+3.8 [ +2.9, +5.0] -	0	29040	100	50570
TID8885	Homozygous hemoglobinopathy	+5.0 [ +2.9, +8.4] -	0	1600	30	11390
TID16684	Soft tissue lesion of knee region	+3.3 [ +2.9, +3.7] -	40	138640	550	339550
TID2643	Boil of upper limb	+5.0 [ +2.9, +8.4] -	0	1940	30	11490
TID5246	Contusion, genital organs	+9.5 [ +2.9, +30.9] -	0	340	10	1940
TID8691	History of cerebrovascular disease	+3.8 [ +2.9, +4.8] -	30	145550	110	56270
TID16427	Septic shock	+4.5 [ +2.9, +7.0] -	0	25620	40	16660
TID8119	Generalized convulsive epilepsy	+4.2 [ +2.9, +5.9] -	0	9830	60	27650
TID2544	Bite - wound	+3.3 [ +2.9, +3.8] -	30	81600	390	232910
TID4089	Closed fracture of fibula	+3.7 [ +2.9, +4.6] -	20	47480	130	68410
TID6065	Disorder of amniotic cavity AND/OR membrane	+3.3 [ +2.9, +3.8] -	0	140	430	259490
TID15508	Puerperal endometritis	+5.9 [ +2.9, +11.7] -	0	0	20	6580
TID16926	Staphylococcal infectious disease	+3.4 [ +2.9, +3.8] -	20	120150	360	213040
TID17632	Thrombocytopenic disorder	+3.5 [ +2.9, +4.1] -	20	136310	230	129850
TID5118	Constipation	+3.2 [ +2.9, +3.4] -	120	546630	1130	767480
TID6429	Disorder of skeletal muscle	+3.1 [ +2.9, +3.4] -	160	816540	1850	1384040
TID15838	Residual foreign body in soft tissue	+4.0 [ +2.9, +5.5] -	0	10480	70	33660
TID17514	Tension-type headache	+3.4 [ +2.9, +4.0] -	10	32710	260	149090
TID6454	Disorder of soft tissue of trunk	+3.1 [ +2.9, +3.4] -	110	537880	1440	1022650
TID13047	Nonvenomous insect bite of lower limb without infection	+4.3 [ +2.9, +6.4] -	0	5710	50	22130
TID17411	Syncope	+3.2 [ +2.9, +3.5] -	70	355770	760	489650
TID8781	History of obstetric problem	+3.3 [ +2.9, +3.8] -	0	22900	420	253600
TID17387	Suspected fetal damage from maternal drug use	+4.9 [ +2.9, +8.3] -	0	20	30	11610
TID6488	Disorder of thorax	+3.1 [ +2.9, +3.3] -	320	2918050	3920	3942790
TID7976	Functional cyst of ovary	+3.6 [ +2.9, +4.5] -	0	2400	140	74850
TID14523	Pneumonia caused by Streptococcus	+4.9 [ +2.9, +8.2] -	0	15760	30	11850
TID16450	Sequelae of injuries of upper limb	+5.8 [ +2.9, +11.4] -	0	6640	20	6430
TID17280	Superficial injury of face without infection	+4.9 [ +2.9, +8.3] -	0	3910	30	11600
TID8798	History of pregnancy	+3.3 [ +2.9, +3.7] -	0	22900	420	253600
TID926	Acute renal impairment	+3.4 [ +2.9, +4.1] -	60	345730	240	137070
TID6289	Disorder of lung	+3.1 [ +2.9, +3.4] -	180	1160010	1300	908700
TID9368	Infection as complication of medical care	+3.6 [ +2.9, +4.5] -	10	54850	140	75480
TID9633	Inflammatory and toxic neuropathy	+5.9 [ +2.9, +12.1] -	0	6750	20	6200
TID529	Acquired thrombocytopenia	+4.3 [ +2.9, +6.3] -	0	22220	50	22460
TID925	Acute renal failure syndrome	+3.4 [ +2.9, +4.0] -	60	345710	240	137060
TID6501	Disorder of trunk	+3.2 [ +2.9, +3.5] -	380	4050580	5890	8589620
TID18714	Viral meningitis	+4.9 [ +2.9, +8.1] -	0	2240	30	12010
TID8692	History of cesarean section	+3.4 [ +2.9, +3.9] -	0	490	280	162770
TID12027	Mood disorder due to a general medical condition	+5.7 [ +2.9, +11.1] -	0	3300	20	6750
TID4538	Complication of pregnancy, childbirth and/or the puerperium	+3.1 [ +2.9, +3.3] -	0	20630	2290	1830500
TID6478	Disorder of the genitourinary system	+3.1 [ +2.9, +3.3] -	290	2144250	4560	5117920
TID8332	Healthcare associated infectious disease	+3.6 [ +2.9, +4.5] -	10	55090	140	75560
TID8741	History of major vascular surgery	+4.9 [ +2.9, +8.2] -	0	17800	30	11630
TID10155	Insect bite to arm - nonvenomous	+4.1 [ +2.9, +5.7] -	0	8240	60	28440
TID6028	Dislocations, sprains and strains involving head with neck	+3.7 [ +2.9, +4.6] -	0	17470	120	63920
TID9628	Inflammation of small intestine	+3.3 [ +2.9, +3.7] -	50	161310	450	275970
TID16227	Second degree burn of wrist AND/OR hand	+4.5 [ +2.9, +7.0] -	0	3560	40	16950
TID16773	Splinter in arm	+4.9 [ +2.9, +8.2] -	0	4340	30	11760
TID6509	Disorder of upper gastrointestinal tract	+3.1 [ +2.9, +3.3] -	260	1735950	3130	2812540
TID9442	Infection caused by antimicrobial resistant bacteria	+3.4 [ +2.9, +3.9] -	20	88270	290	169800
TID1869	Arthropod bite wound	+3.4 [ +2.9, +3.9] -	20	56390	290	170360
TID6152	Disorder of duodenum	+3.3 [ +2.9, +3.7] -	60	200500	470	290120
TID8063	Gastric ulcer without hemorrhage AND without perforation	+3.7 [ +2.9, +4.8] -	10	57340	100	52020
TID18163	Tubal pregnancy	+4.2 [ +2.9, +6.2] -	0	830	50	22610
TID9858	Injury of fibula	+3.6 [ +2.9, +4.4] -	20	54520	150	81970
TID6428	Disorder of skeletal AND/OR smooth muscle	+3.1 [ +2.9, +3.3] -	160	890630	1890	1439580
TID10175	Insect bite, nonvenomous, of scalp	+5.7 [ +2.9, +11.3] -	0	2380	20	6540
TID13486	Open wound of anterior abdominal wall	+4.8 [ +2.9, +8.0] -	0	6660	30	11980
TID6041	Disorder characterized by eosinophilia	+5.7 [ +2.9, +11.1] -	0	10840	20	6820
TID6192	Disorder of fetal structure	+3.2 [ +2.9, +3.6] -	0	1080	570	360060
TID212	Abscess of skin AND/OR subcutaneous tissue	+3.4 [ +2.9, +3.9] -	20	49790	270	158590
TID2622	Blister without infection	+4.5 [ +2.9, +6.9] -	0	12670	40	17390
TID6029	Dislocations, sprains and strains involving multiple body regions	+3.6 [ +2.9, +4.6] -	0	17470	120	63920
TID7152	Essential thrombocythemia	+4.1 [ +2.9, +5.8] -	0	23770	60	28140
TID7784	Fracture of fibula	+3.6 [ +2.9, +4.4] -	20	54520	150	81970
TID14940	Pregnancy with abortive outcome	+3.2 [ +2.9, +3.6] -	0	3840	500	311870
TID8583	Herpes simplex	+3.2 [ +2.9, +3.6] -	20	68130	540	339640
TID5992	Disease suspected	+4.5 [ +2.9, +6.9] -	0	230	40	17220
TID11602	Maternal gonorrhea during pregnancy - baby not yet delivered	+9.2 [ +2.9, +29.4] -	0	0	10	1980
TID17302	Superficial injury of lower extremity without infection	+3.9 [ +2.9, +5.2] -	0	12250	80	40140
TID2726	Brief reactive psychosis	+5.8 [ +2.9, +11.9] -	0	2130	20	6420
TID17634	Thrombocytosis	+4.1 [ +2.9, +5.7] -	0	23900	60	28370
TID1710	Antiepileptic allergy	+3.4 [ +2.9, +3.9] -	30	116550	260	151880
TID9513	Infection resistant to penicillin	+5.7 [ +2.9, +11.3] -	0	6520	20	6630
TID9898	Injury of intrathoracic organ	+4.2 [ +2.9, +6.1] -	0	26670	50	22940
TID15391	Prolonged rupture of membranes	+4.2 [ +2.9, +6.1] -	0	20	50	23000
TID8067	Gastritis	+3.1 [ +2.9, +3.3] -	110	479660	1250	881410
TID10154	Insect bite of upper limb	+4.0 [ +2.9, +5.7] -	0	8280	60	28590
TID17304	Superficial injury of lower limb	+3.7 [ +2.9, +4.8] -	10	16790	100	52210
TID2191	Benign essential hypertension complicating pregnancy, childbirth and the puerperium - not delivered	+3.9 [ +2.9, +5.3] -	0	140	70	34740
TID3290	Cellulitis of hand	+3.5 [ +2.9, +4.3] -	0	39720	150	83110
TID6896	Effusion of joint	+3.3 [ +2.9, +3.7] -	50	181320	400	245380
TID10744	Laxative allergy	+3.8 [ +2.9, +5.1] -	0	28760	80	40290
TID8328	Head burn	+4.8 [ +2.9, +8.0] -	0	3150	30	12060
TID6030	Dislocations/sprains/strains	+3.6 [ +2.9, +4.6] -	0	17550	120	64160
TID9659	Inflammatory disorder of musculoskeletal system	+3.0 [ +2.9, +3.3] -	190	1033990	2110	1669990
TID13934	Pancytopenia	+4.2 [ +2.9, +6.1] -	0	29120	50	23060
TID2610	Blister of skin without infection	+4.8 [ +2.9, +8.2] -	0	8970	30	11860
TID7806	Fracture of lower leg	+3.4 [ +2.9, +4.0] -	30	94230	240	140250
TID8686	History of cardiovascular disease	+3.2 [ +2.9, +3.6] -	90	459210	490	307810
TID13026	Nonvenomous insect bite	+3.3 [ +2.9, +3.9] -	20	51550	270	159380
TID15538	Pulmonary eosinophilia	+5.7 [ +2.9, +11.3] -	0	10680	20	6640
TID9451	Infection caused by resistant organism	+3.3 [ +2.9, +3.8] -	20	99680	300	179420
TID17177	Sulfonamide adverse reaction	+5.5 [ +2.9, +10.7] -	0	3500	20	6740
TID2879	Burn of forearm	+4.8 [ +2.9, +8.1] -	0	2200	30	11970
TID7808	Fracture of lumbar spine	+4.2 [ +2.9, +6.1] -	10	61090	50	23190
TID6295	Disorder of lysosomal enzyme	+5.7 [ +2.8, +11.3] -	0	3380	20	6590
TID17347	Superficial thrombophlebitis	+4.2 [ +2.8, +6.1] -	0	18930	50	23090
TID3643	Chronic digestive system disorder	+3.1 [ +2.8, +3.4] -	60	232550	800	532550
TID6281	Disorder of liver	+3.1 [ +2.8, +3.4] -	60	346750	840	563250
TID8415	Hemoglobin S sickling disorder without crisis	+5.5 [ +2.8, +10.7] -	0	940	20	6870
TID15862	Respiratory tract congestion	+5.7 [ +2.8, +11.4] -	0	1870	20	6640
TID2642	Boil of lower limb	+4.4 [ +2.8, +6.8] -	0	3650	40	17590
TID8417	Hemoglobin SS disease without crisis	+5.7 [ +2.8, +11.4] -	0	890	20	6610
TID12759	Nephritis	+3.3 [ +2.8, +3.9] -	10	76660	250	147390
TID18698	Viral hepatitis B without hepatic coma	+4.4 [ +2.8, +6.8] -	0	6560	40	17310
TID5503	Cyst of ovary	+3.1 [ +2.8, +3.3] -	20	60690	1180	831820
TID4702	Congenital anomaly of digestive organ	+3.7 [ +2.8, +4.9] -	0	39010	90	46490
TID11905	Miscarriage	+3.2 [ +2.8, +3.6] -	0	3410	460	289050
TID6199	Disorder of foot	+3.0 [ +2.8, +3.2] -	150	679480	1870	1444600
TID12237	Nalbuphine allergy	+5.7 [ +2.8, +11.3] -	0	3120	20	6720
TID2593	Blister of foot without infection	+5.5 [ +2.8, +10.8] -	0	4980	20	6860
TID5510	Cyst of uterine adnexa	+3.1 [ +2.8, +3.3] -	20	60860	1180	833150
TID13577	Open wound of jaw without complication	+4.8 [ +2.8, +8.0] -	0	4120	30	12070
TID7413	Female reproductive system disorder	+3.0 [ +2.8, +3.2] -	130	738850	3600	3523410
TID9023	Hypertension complicating pregnancy, childbirth and the puerperium	+3.7 [ +2.8, +4.7] -	0	280	100	52780
TID5479	Cyst of abdomen	+3.1 [ +2.8, +3.3] -	20	99450	1210	859080
TID8490	Hepatic coma due to hepatitis	+9.2 [ +2.8, +29.6] -	0	910	10	1930
TID10142	Insect bite - wound	+3.3 [ +2.8, +3.8] -	20	52360	270	161300
TID12317	Neonatal respiratory system disorder	+4.8 [ +2.8, +8.2] -	0	5020	30	11710
TID16201	Second degree burn of forearm	+5.6 [ +2.8, +11.2] -	0	1190	20	6850
TID17292	Superficial injury of hand	+4.2 [ +2.8, +6.1] -	0	8380	50	23040
TID9647	Inflammatory disorder of cartilage	+3.3 [ +2.8, +3.9] -	20	42990	240	141400
TID16934	Status epilepticus	+5.5 [ +2.8, +10.9] -	0	3810	20	7010
TID43	Abnormal involuntary movement	+3.4 [ +2.8, +4.1] -	30	92270	190	109240
TID14130	Penicillin adverse reaction	+5.6 [ +2.8, +11.1] -	0	3480	20	6850
TID17359	Superficial wound of body region	+3.3 [ +2.8, +3.8] -	20	52440	270	161470
TID1078	Adverse reaction caused by aromatic analgesic	+9.1 [ +2.8, +29.1] -	0	1170	10	2020
TID3568	Chondritis	+3.3 [ +2.8, +3.9] -	20	42990	240	141400
TID5263	Cord entanglement without compression	+3.3 [ +2.8, +3.8] -	0	10	300	181280
TID8743	History of male genital disorder	+3.2 [ +2.8, +3.7] -	0	23100	390	241960
TID14530	Pneumonitis	+3.1 [ +2.8, +3.4] -	90	496410	680	447790
TID18736	Visual system disorder	+3.0 [ +2.8, +3.2] -	190	1278750	2070	1648190
TID17818	Toxic effect of venom	+3.6 [ +2.8, +4.5] -	10	22790	120	65360
TID1574	Animal bite wound of upper limb	+4.0 [ +2.8, +5.6] -	0	8370	60	28830
TID6375	Disorder of phosphate, calcium and vitamin D metabolism	+3.3 [ +2.8, +3.9] -	40	213770	250	148420
TID6150	Disorder of digestive tract	+3.0 [ +2.8, +3.2] -	330	2621770	4650	5400980
TID6188	Disorder of female genital tract	+3.0 [ +2.8, +3.2] -	120	715730	3500	3389790
TID1919	Asthmatic pulmonary eosinophilia	+5.6 [ +2.8, +11.3] -	0	10670	20	6640
TID6408	Disorder of reproductive system	+3.0 [ +2.8, +3.2] -	140	816400	3670	3649510
TID15328	Procedure carried out on subject	+3.3 [ +2.8, +3.8] -	20	77250	260	155700
TID17960	Traumatic arthropathy of lower extremity	+5.5 [ +2.8, +10.8] -	0	4930	20	6980
TID6148	Disorder of digestive system	+3.0 [ +2.8, +3.2] -	330	2757070	4790	5708050
TID10795	Lesion of nerve root and/or plexus	+3.2 [ +2.8, +3.5] -	50	249390	480	306080
TID12011	Monoplegia of lower limb	+9.0 [ +2.8, +28.8] -	0	2520	10	2010
TID13059	Nonvenomous insect bite of trunk with infection	+5.5 [ +2.8, +10.9] -	0	1750	20	6860
TID18131	Tricyclic antidepressant poisoning	+9.0 [ +2.8, +29.0] -	0	240	10	1930
TID6359	Disorder of pelvic region of trunk	+3.0 [ +2.8, +3.2] -	240	1582760	4290	4703460
TID9096	Hypocalcemia	+3.6 [ +2.8, +4.7] -	10	50800	100	53450
TID11032	Lumbosacral radiculitis	+3.2 [ +2.8, +3.6] -	50	239540	460	292980
TID17616	Thoracic radiculitis	+3.2 [ +2.8, +3.6] -	50	239410	460	292860
TID18268	Type 2 diabetes mellitus with hyperosmolar coma	+5.5 [ +2.8, +10.7] -	0	7700	20	6940
TID2614	Blister of toe without infection	+5.6 [ +2.8, +11.0] -	0	4980	20	6860
TID6582	Displacement of intervertebral disc without myelopathy	+3.7 [ +2.8, +5.0] -	0	17890	80	41390
TID16822	Spondylosis without myelopathy	+3.2 [ +2.8, +3.6] -	70	322370	400	250970
TID17612	Thoracic neuritis	+3.2 [ +2.8, +3.5] -	50	239410	460	292840
TID11029	Lumbosacral neuritis	+3.2 [ +2.8, +3.5] -	50	239590	460	293000
TID5591	Deficiency anemias	+3.9 [ +2.8, +5.5] -	10	37420	60	29420
TID9355	Infected insect bite	+4.1 [ +2.8, +5.9] -	0	6830	50	23650
TID11741	Melena due to gastrointestinal hemorrhage	+3.3 [ +2.8, +3.9] -	20	107510	240	143170
TID12168	Muscular dystrophy	+5.5 [ +2.8, +10.9] -	0	1970	20	6880
TID13344	Open fracture of lower limb	+4.7 [ +2.8, +7.9] -	0	9680	30	12170
TID1699	Antidepressant drug allergy	+3.3 [ +2.8, +3.9] -	20	80370	230	136920
TID2631	Blood coagulation disorder, categorized by value of screening test	+3.7 [ +2.8, +5.0] -	20	79160	80	41260
TID3769	Chronic liver disease	+3.2 [ +2.8, +3.6] -	20	114170	360	224180
TID6128	Disorder of cellular component of blood	+3.0 [ +2.8, +3.3] -	80	479250	880	604690
TID8555	Hereditary red blood cell disorder	+3.5 [ +2.8, +4.4] -	0	17560	120	66180
TID13064	Nonvenomous insect bite with infection	+4.1 [ +2.8, +5.9] -	0	6810	50	23620
TID14106	Pelvic injury	+3.0 [ +2.8, +3.3] -	40	102340	890	612530
TID15431	Pruritic disorders	+3.2 [ +2.8, +3.6] -	30	119310	430	272510
TID18159	Trunk nerve lesion	+3.1 [ +2.8, +3.5] -	50	246610	470	301040
TID4207	Closed fracture of ulna	+3.8 [ +2.8, +5.2] -	10	36380	70	35640
TID5987	Disease of renal parenchyma	+3.2 [ +2.8, +3.8] -	20	112810	280	169940
TID8522	Hereditary disorder of cellular element of blood	+3.5 [ +2.8, +4.4] -	0	17600	120	66240
TID1936	Atelectasis	+3.4 [ +2.8, +4.2] -	30	158210	160	91520
TID6390	Disorder of product of conception	+3.1 [ +2.8, +3.4] -	0	1160	790	536540
TID11033	Lumbosacral radiculopathy	+3.1 [ +2.8, +3.5] -	50	246610	470	301040
TID14949	Premature rupture of membranes - delivered	+3.6 [ +2.8, +4.7] -	0	0	100	53560
TID4120	Closed fracture of lower leg	+3.3 [ +2.8, +4.0] -	20	80050	200	117230
TID6452	Disorder of soft tissue of lower limb	+3.0 [ +2.8, +3.3] -	90	331280	1040	733210
TID14587	Poisoning caused by bee sting	+3.9 [ +2.8, +5.5] -	0	10800	60	29510
TID14916	Pre-eclampsia or eclampsia with pre-existing hypertension - delivered	+5.6 [ +2.8, +11.1] -	0	20	20	6810
TID5303	Corpus luteum cyst	+3.8 [ +2.8, +5.2] -	0	620	70	35890
TID16567	Sickling disorder due to hemoglobin S	+4.3 [ +2.8, +6.6] -	0	5390	40	18010
TID17412	Syncope and collapse	+3.1 [ +2.8, +3.5] -	40	224770	470	301890
TID8025	Galactorrhea not associated with childbirth	+3.9 [ +2.8, +5.4] -	0	1630	60	30010
TID5784	Diabetes mellitus in mother complicating pregnancy, childbirth AND/OR puerperium	+3.6 [ +2.8, +4.8] -	0	1610	90	47960
TID6187	Disorder of female genital organs	+2.9 [ +2.8, +3.1] -	120	693630	3350	3208930
TID17338	Superficial injury with infection	+3.9 [ +2.8, +5.5] -	0	9850	60	29870
TID17617	Thoracic radiculopathy	+3.1 [ +2.8, +3.5] -	50	241280	460	295220
TID2521	Bipolar affective disorder, currently depressed, in full remission	+9.1 [ +2.8, +29.6] -	0	730	10	2040
TID11049	Luteal cystic ovary disease	+3.8 [ +2.8, +5.1] -	0	620	70	35890
TID14191	Perinatal depression	+4.0 [ +2.8, +5.9] -	0	90	50	23710
TID6087	Disorder of basal ganglia	+3.3 [ +2.8, +3.9] -	30	148300	210	124280
TID14798	Post-laminectomy syndrome	+3.8 [ +2.8, +5.2] -	0	35550	70	35780
TID1647	Antenatal care: poor obstetric history	+3.5 [ +2.8, +4.3] -	0	60	130	73110
TID16577	Simple chronic bronchitis	+4.6 [ +2.8, +7.6] -	0	14030	30	12730
TID1483	Anemia due to disturbance of hemoglobin synthesis	+3.9 [ +2.8, +5.5] -	0	7450	60	29730
TID13251	Oophoritis	+4.0 [ +2.8, +5.9] -	0	2500	50	24110
TID5781	Diabetes mellitus during pregnancy - baby delivered	+4.6 [ +2.8, +7.8] -	0	930	30	12430
TID14084	Patient examined	+3.4 [ +2.8, +4.1] -	20	40360	160	92220
TID2508	Bimalleolar fracture of ankle	+4.0 [ +2.8, +5.9] -	0	20240	50	23920
TID6718	Drug groups primarily affecting the gastrointestinal system allergy	+3.3 [ +2.8, +3.8] -	20	96610	230	138480
TID11802	Metabolic encephalopathy	+3.9 [ +2.8, +5.4] -	20	67370	60	29570
TID15318	Primary uterine inertia - delivered	+3.9 [ +2.8, +5.5] -	0	0	60	29830
TID504	Acquired lordosis	+5.5 [ +2.8, +10.9] -	0	3560	20	6920
TID5383	Crushing injury	+4.0 [ +2.8, +5.8] -	0	5500	50	24050
TID10993	Low back strain	+3.2 [ +2.8, +3.7] -	0	38260	270	165080
TID14042	Partial thickness burn of face, head or neck	+8.5 [ +2.8, +26.0] -	0	510	10	2180
TID15436	Pruritus of male genital organs	+3.4 [ +2.8, +4.2] -	0	19410	150	86430
TID3435	Cervical post-laminectomy syndrome	+5.4 [ +2.8, +10.4] -	0	4320	20	7230
TID8451	Hemorrhage of abdominal cavity structure	+4.6 [ +2.8, +7.7] -	0	3460	30	12560
TID11612	Maternal obesity complicating pregnancy, childbirth and the puerperium, antepartum	+3.3 [ +2.8, +3.9] -	0	40	200	119020
TID12000	Mononeuritis	+3.3 [ +2.8, +4.0] -	30	119390	190	112420
TID70	Abnormality of organs AND/OR soft tissues of pelvis affecting pregnancy	+3.3 [ +2.8, +3.9] -	0	960	220	132100
TID11038	Lung consolidation	+3.1 [ +2.8, +3.4] -	90	463300	630	421410
TID14509	Pneumonia	+3.1 [ +2.8, +3.4] -	90	463300	630	421410
TID904	Acute posthemorrhagic anemia	+3.2 [ +2.8, +3.8] -	40	236940	250	152220
TID6285	Disorder of lower respiratory system	+2.9 [ +2.8, +3.1] -	230	1552940	2460	2104910
TID7904	Fracture of three ribs	+9.0 [ +2.8, +29.7] -	0	3910	10	2060
TID9655	Inflammatory disorder of lower respiratory tract	+2.9 [ +2.8, +3.1] -	180	1017470	2100	1715500
TID14883	Postpartum depression	+4.0 [ +2.8, +5.9] -	0	90	50	23710
TID18221	Tubo-ovarian inflammatory disease	+4.0 [ +2.8, +5.8] -	0	2470	50	23940
TID4393	Colitis	+3.0 [ +2.8, +3.3] -	60	327160	780	535830
TID16367	Selective serotonin re-uptake inhibitor allergy	+3.4 [ +2.8, +4.2] -	10	48390	140	80050
TID7093	Epistaxis	+3.4 [ +2.7, +4.1] -	30	87170	160	93140
TID9540	Infectious disorder of kidney	+3.9 [ +2.7, +5.4] -	0	9310	60	29820
TID14458	Placental abruption	+4.0 [ +2.7, +5.8] -	0	30	50	24000
TID6261	Disorder of kidney and/or ureter	+3.0 [ +2.7, +3.2] -	150	1057770	1360	1014880
TID4129	Closed fracture of medial malleolus	+3.8 [ +2.7, +5.4] -	10	23280	60	30310
TID4199	Closed fracture of tibia AND fibula	+3.8 [ +2.7, +5.4] -	0	23870	60	30260
TID6369	Disorder of peritoneum	+3.1 [ +2.7, +3.5] -	10	106460	400	256710
TID7651	Foreign body in hand	+4.6 [ +2.7, +7.6] -	0	4830	30	12660
TID8495	Hepatic encephalopathy	+4.6 [ +2.7, +7.7] -	0	8760	30	12380
TID9339	Inevitable abortion incomplete	+9.3 [ +2.7, +31.7] -	0	10	10	1860
TID12778	Nervous system and sense organ diseases	+3.2 [ +2.7, +3.7] -	30	70580	260	159590
TID13065	Nonvenomous insect bite without infection	+3.2 [ +2.7, +3.8] -	20	43420	220	132650
TID18819	White blood cell disorder	+3.0 [ +2.7, +3.4] -	60	313240	560	371960
TID3953	Cirrhosis - non-alcoholic	+3.8 [ +2.7, +5.4] -	0	31230	60	30140
TID16334	Secondary peripheral neuropathy	+8.8 [ +2.7, +28.5] -	0	1610	10	2090
TID9323	Induced termination of pregnancy	+4.0 [ +2.7, +5.7] -	0	360	50	24630
TID11740	Melena	+3.2 [ +2.7, +3.7] -	30	131190	270	167070
TID4499	Complication associated with device	+3.2 [ +2.7, +3.7] -	30	175910	280	174240
TID6180	Disorder of eye region	+2.9 [ +2.7, +3.1] -	170	1183300	1720	1350990
TID5525	Cystitis	+3.0 [ +2.7, +3.4] -	50	230410	610	411000
TID17283	Superficial injury of finger without infection	+4.6 [ +2.7, +7.6] -	0	4120	30	12590
TID1650	Antenatal risk factors	+3.1 [ +2.7, +3.6] -	0	170	300	188020
TID7620	Food poisoning	+5.3 [ +2.7, +10.4] -	0	2700	20	7130
TID8488	Hepatic coma	+4.6 [ +2.7, +7.8] -	0	8670	30	12310
TID2744	Bronchitis	+2.9 [ +2.7, +3.1] -	140	717680	1820	1451740
TID16988	Storage disease	+5.2 [ +2.7, +10.0] -	0	3830	20	7420
TID17850	Toxic reaction to hornets, wasps and bees	+3.9 [ +2.7, +5.7] -	0	8950	50	24390
TID6166	Disorder of eosinophil	+5.3 [ +2.7, +10.3] -	0	11140	20	7270
TID10796	Lesion of oral mucosa	+3.5 [ +2.7, +4.4] -	0	21450	110	61780
TID14769	Portal hypertension	+4.5 [ +2.7, +7.5] -	0	11180	30	12860
TID14629	Poisoning caused by hornet sting	+4.0 [ +2.7, +5.8] -	0	9050	50	24560
TID6050	Disorder of Bartholin's gland	+3.7 [ +2.7, +5.0] -	0	4780	70	36770
TID7653	Foreign body in head	+3.6 [ +2.7, +4.7] -	0	17660	90	48880
TID8679	History of blood disorder	+3.4 [ +2.7, +4.2] -	10	37780	140	81160
TID11036	Lumbosacral spondylosis without myelopathy	+3.1 [ +2.7, +3.5] -	60	282520	350	223990
TID6052	Disorder of abdominal segment of trunk	+2.9 [ +2.7, +3.1] -	330	3072950	4890	6051580
TID6347	Disorder of ovary	+2.9 [ +2.7, +3.2] -	30	134020	1260	938790
TID17868	Tracheobronchitis	+2.9 [ +2.7, +3.1] -	140	719160	1820	1455840
TID7946	Friedlander's bacillus infection	+4.5 [ +2.7, +7.6] -	0	30660	30	12690
TID8592	Herpes simplex of female genitalia	+4.1 [ +2.7, +6.4] -	0	1590	40	18610
TID6263	Disorder of labor / delivery	+2.9 [ +2.7, +3.2] -	0	2690	1120	821630
TID9104	Hypoglycemic disorder	+3.2 [ +2.7, +3.9] -	30	79790	200	121280
TID15863	Respiratory tract hemorrhage	+3.3 [ +2.7, +4.0] -	30	88040	160	94360
TID15343	Profound impairment, one eye	+5.3 [ +2.7, +10.5] -	0	11610	20	6980
TID2764	Bulimia nervosa	+4.5 [ +2.7, +7.5] -	0	660	30	12820
TID4131	Closed fracture of metatarsal bone	+3.4 [ +2.7, +4.3] -	0	40630	120	68530
TID11034	Lumbosacral spondylosis	+3.1 [ +2.7, +3.5] -	60	284090	350	225300
TID15632	Pyogenic infection of skin and subcutaneous tissues caused by bacterium	+3.1 [ +2.7, +3.6] -	10	37500	280	175910
TID4178	Closed fracture of shaft of ulna	+5.2 [ +2.7, +10.2] -	0	4690	20	7410
TID6113	Disorder of bronchus	+2.9 [ +2.7, +3.1] -	190	1126460	1990	1633860
TID7610	Follicular cyst of ovary	+3.6 [ +2.7, +4.8] -	0	1830	80	43050
TID6044	Disorder characterized by pain	+2.9 [ +2.7, +3.0] -	170	813050	2430	2110740
TID6518	Disorder of uterine cervix	+2.9 [ +2.7, +3.2] -	20	123140	840	594160
TID10183	Insect-related poisoning	+3.9 [ +2.7, +5.7] -	0	8960	50	24400
TID11936	Mixed anxiety and depressive disorder	+3.2 [ +2.7, +3.7] -	10	44950	230	142310
TID17867	Tracheobronchial disorder	+2.9 [ +2.7, +3.1] -	190	1137460	2000	1648190
TID1250	Allergic urticaria	+3.5 [ +2.7, +4.6] -	0	13490	90	49610
TID5991	Disease related peripheral neuropathy	+8.4 [ +2.7, +26.2] -	0	1610	10	2080
TID8597	Herpes simplex without complication	+3.1 [ +2.7, +3.5] -	10	48930	350	225790
TID9230	Immunologic urticaria	+3.5 [ +2.7, +4.6] -	0	13490	90	49610
TID13374	Open fracture of phalanx of finger	+5.2 [ +2.7, +10.2] -	0	2540	20	7250
TID17294	Superficial injury of hand without infection	+4.1 [ +2.7, +6.3] -	0	6520	40	18750
TID8794	History of pneumonia	+3.4 [ +2.7, +4.4] -	20	63420	100	56330
TID6447	Disorder of small intestine	+3.0 [ +2.7, +3.3] -	60	246350	540	365650
TID4310	Closed traumatic dislocation of joint of finger	+5.2 [ +2.7, +10.1] -	0	4120	20	7410
TID4381	Coccyx sprain	+8.0 [ +2.7, +23.8] -	0	630	10	2380
TID9335	Indwelling catheter inserted	+3.4 [ +2.7, +4.4] -	0	32380	100	56320
TID11698	Medication-induced movement disorder	+5.2 [ +2.7, +10.3] -	0	5960	20	7230
TID6516	Disorder of urinary tract proper	+2.9 [ +2.7, +3.1] -	130	770640	1230	924200
TID8152	Genitourinary tract hemorrhage	+3.1 [ +2.7, +3.7] -	0	49210	250	156250
TID14888	Postprocedural pelvic peritoneal adhesions	+3.4 [ +2.7, +4.3] -	0	8100	110	62360
TID3400	Cerebral lipidosis	+7.8 [ +2.7, +22.5] -	0	60	10	2450
TID9304	Incomplete miscarriage with complication	+3.8 [ +2.7, +5.3] -	0	70	60	30700
TID11586	Maternal AND/OR fetal condition affecting labor AND/OR delivery	+2.9 [ +2.7, +3.1] -	0	2690	1090	805060
TID17273	Superficial injury of elbow without infection	+4.5 [ +2.7, +7.5] -	0	3540	30	13010
TID12785	Neuritis	+2.9 [ +2.7, +3.2] -	80	447560	860	615350
TID217	Abscess of thorax	+3.9 [ +2.7, +5.6] -	0	5210	50	25080
TID1077	Adverse reaction caused by antirheumatic	+8.4 [ +2.7, +26.3] -	0	1880	10	2220
TID6480	Disorder of the lower urinary tract	+2.9 [ +2.7, +3.2] -	100	533070	940	681140
TID7647	Foreign body in eye	+4.1 [ +2.7, +6.2] -	0	8120	40	19060
TID7820	Fracture of medial malleolus	+3.7 [ +2.7, +5.3] -	10	23690	60	30780
TID9666	Inflammatory neuropathy	+2.9 [ +2.7, +3.2] -	80	447920	860	615730
TID1251	Allergic urticaria and/or angioedema	+3.5 [ +2.7, +4.6] -	0	13490	90	49610
TID12954	Nonatopic immunoglobulin E-mediated allergic disorder	+3.5 [ +2.7, +4.6] -	0	13490	90	49610
TID4123	Closed fracture of lumbar vertebra without spinal cord injury	+4.1 [ +2.7, +6.2] -	0	49030	40	18790
TID13525	Open wound of elbow, forearm and wrist	+8.7 [ +2.7, +28.5] -	0	330	10	1950
TID15568	Puncture wound - injury	+3.7 [ +2.7, +5.2] -	0	12020	60	31230
TID46	Abnormal metabolic state in diabetes mellitus	+3.7 [ +2.7, +5.2] -	0	18350	60	30990
TID4299	Closed traumatic dislocation of digit of hand	+5.2 [ +2.7, +10.0] -	0	4120	20	7410
TID9650	Inflammatory disorder of extremity	+2.8 [ +2.7, +3.0] -	130	711180	1630	1295960
TID10166	Insect bite, nonvenomous, of face	+5.1 [ +2.7, +9.9] -	0	2710	20	7630
TID15670	Radiculitis	+2.9 [ +2.7, +3.2] -	60	346760	730	514420
TID119	Abrasion and/or friction burn with infection	+5.1 [ +2.6, +9.7] -	0	4750	20	7650
TID6514	Disorder of urinary bladder	+2.9 [ +2.6, +3.2] -	90	496650	850	611160
TID7365	Family history: Respiratory disease	+3.5 [ +2.6, +4.5] -	10	33080	90	49940
TID10433	Jejunal ulcer	+5.1 [ +2.6, +9.7] -	0	4240	20	7390
TID15396	Promethazine allergy	+3.5 [ +2.6, +4.7] -	0	21520	80	43820
TID1485	Anemia due to intrinsic red cell abnormality	+4.4 [ +2.6, +7.3] -	0	2280	30	13200
TID3084	Carbuncle of leg (excluding foot)	+5.2 [ +2.6, +10.3] -	0	1060	20	7120
TID6097	Disorder of body system	+3.1 [ +2.6, +3.7] -	410	5074760	6670	11980330
TID5638	Degeneration of thoracolumbar intervertebral disc	+3.8 [ +2.6, +5.6] -	0	33820	50	25150
TID7216	Extrapyramidal disease	+3.4 [ +2.6, +4.4] -	10	99770	100	56860
TID7303	Family history of central nervous system disorder	+3.4 [ +2.6, +4.4] -	20	53410	100	56960
TID7773	Fracture of distal end of fibula	+3.4 [ +2.6, +4.5] -	10	36220	90	50520
TID6175	Disorder of extraembryonic membrane	+2.9 [ +2.6, +3.2] -	0	1720	710	502690
TID7809	Fracture of lumbar spine - no cord lesion	+4.0 [ +2.6, +6.2] -	0	49170	40	18850
TID15435	Pruritus of genital organs	+3.2 [ +2.6, +4.0] -	0	20490	150	90470
TID3168	Cardiac arrhythmia	+2.8 [ +2.6, +3.1] -	150	1137230	1160	877140
TID7339	Family history of stroke	+3.4 [ +2.6, +4.4] -	20	53410	100	56960
TID9314	Increased lactation	+3.7 [ +2.6, +5.2] -	0	1690	60	31420
TID14264	Peripheral neuritis	+2.9 [ +2.6, +3.2] -	60	354860	730	521180
TID17684	Thyroid dysfunction during pregnancy - baby not yet delivered	+3.7 [ +2.6, +5.1] -	0	50	60	31370
TID6141	Disorder of cornea	+3.1 [ +2.6, +3.6] -	20	112590	250	159940
TID15694	Reactive psychoses	+5.0 [ +2.6, +9.7] -	0	2640	20	7490
TID176	Abscess of digit	+3.3 [ +2.6, +4.1] -	20	43130	130	77460
TID13148	Obstetrical injury to pelvic organ	+4.4 [ +2.6, +7.2] -	0	40	30	13320
TID16442	Sequelae of disorders classified by disorder-system	+3.8 [ +2.6, +5.5] -	20	55460	50	25290
TID3918	Chronic ulcer of skin	+3.3 [ +2.6, +4.2] -	30	139940	110	63970
TID6717	Drug groups primarily affecting the central nervous system allergy	+2.8 [ +2.6, +3.0] -	150	972360	1730	1412940
TID14164	Perforation of tympanic membrane	+3.6 [ +2.6, +4.8] -	0	13790	70	37640
TID17501	Tendon injury - upper limb	+3.2 [ +2.6, +3.9] -	20	84980	150	90860
TID18288	Ulcer of anastomosis	+5.1 [ +2.6, +10.1] -	0	4240	20	7390
TID136	Abrasion of scalp	+8.3 [ +2.6, +26.2] -	0	3100	10	2320
TID1031	Adjustment disorder with mixed emotional features	+3.3 [ +2.6, +4.1] -	20	22080	130	77440
TID4173	Closed fracture of shaft of fibula	+4.0 [ +2.6, +6.1] -	0	12060	40	19070
TID5629	Degeneration of cervical intervertebral disc	+3.1 [ +2.6, +3.6] -	30	144980	250	160590
TID10067	Injury of tibia	+3.3 [ +2.6, +4.1] -	20	50590	120	70820
TID14632	Poisoning caused by insect venom	+3.7 [ +2.6, +5.1] -	0	11610	60	31150
TID68	Abnormality of forces of labor	+3.1 [ +2.6, +3.6] -	0	390	220	139460
TID2120	Bacterial pneumonia	+3.4 [ +2.6, +4.5] -	30	66850	90	50520
TID16700	Somatoform disorder	+3.4 [ +2.6, +4.5] -	10	17810	90	51050
TID2189	Benign essential hypertension complicating pregnancy, childbirth and the puerperium - delivered	+4.0 [ +2.6, +6.0] -	0	90	40	19610
TID7437	Fetal condition affecting obstetrical care of mother	+2.9 [ +2.6, +3.2] -	0	440	610	429270
TID9102	Hypoglycemia	+3.2 [ +2.6, +3.8] -	30	64730	170	104830
TID7905	Fracture of tibia	+3.3 [ +2.6, +4.1] -	20	50590	120	70800
TID437	Acquired curvature of spine	+3.8 [ +2.6, +5.5] -	10	38480	50	25510
TID1955	Atonic postpartum hemorrhage	+3.5 [ +2.6, +4.6] -	0	90	80	44420
TID3025	Candidal vulvovaginitis	+3.0 [ +2.6, +3.4] -	0	41010	380	255920
TID7882	Fracture of shaft of ulna	+5.0 [ +2.6, +9.7] -	0	5040	20	7880
TID15317	Primary uterine inertia	+3.5 [ +2.6, +4.8] -	0	0	70	38020
TID5989	Disease of the respiratory system complicating pregnancy, childbirth and/or the puerperium	+3.6 [ +2.6, +5.1] -	0	540	60	31880
TID6184	Disorder of fallopian tube and ovary	+3.8 [ +2.6, +5.4] -	0	4010	50	25520
TID11816	Metatarsal bone fracture	+3.2 [ +2.6, +4.0] -	0	44830	130	77760
TID625	Acute disease of cardiovascular system	+2.8 [ +2.6, +3.1] -	140	877700	960	715500
TID1455	Analgesic allergy	+2.8 [ +2.6, +3.0] -	150	1000420	1740	1430710
TID5930	Disease caused by Gram-positive coccus	+2.8 [ +2.6, +3.0] -	40	196100	1080	818040
TID10185	Insomnia	+2.8 [ +2.6, +3.1] -	90	389920	890	656210
TID13231	Oligohydramnios - delivered	+3.6 [ +2.6, +5.1] -	0	0	60	31920
TID6567	Disorders of initiating and maintaining sleep	+2.8 [ +2.6, +3.1] -	90	390140	890	656970
TID7980	Functional disorder of intestine	+2.8 [ +2.6, +3.0] -	150	695440	1340	1049400
TID8090	Gastrojejunal ulcer	+5.1 [ +2.6, +10.1] -	0	4240	20	7390
TID15750	Recurrent major depression in partial remission	+3.6 [ +2.6, +5.1] -	20	16660	60	31470
TID132	Abrasion of nose	+7.8 [ +2.6, +23.5] -	0	2850	10	2390
TID4033	Closed fracture involving joint	+3.0 [ +2.6, +3.5] -	50	245840	270	176240
TID5398	Crushing injury of lower limb	+5.0 [ +2.6, +9.7] -	0	2110	20	7470
TID6009	Dislocation of joint of upper limb	+3.4 [ +2.6, +4.4] -	0	34120	90	51060
TID14258	Peripheral nerve disease	+2.8 [ +2.6, +3.0] -	170	913470	1610	1305040
TID17018	Strain of tendon of upper limb	+3.2 [ +2.6, +4.0] -	20	80450	140	84490
TID7714	Foreign body on external eye	+4.3 [ +2.6, +7.1] -	0	5390	30	13470
TID10080	Injury of ulna	+3.5 [ +2.6, +4.8] -	10	38910	70	37940
TID1474	Anemia	+2.8 [ +2.6, +3.0] -	170	1098850	1760	1455130
TID5982	Disease of circulatory system complicating pregnancy childbirth and puerperium	+2.9 [ +2.6, +3.3] -	0	4080	410	278750
TID8088	Gastrointestinal tract vascular insufficiency	+4.3 [ +2.6, +7.1] -	0	29700	30	13510
TID10539	Laceration - injury	+2.8 [ +2.6, +3.1] -	30	135940	910	675350
TID1572	Animal bite wound of neck	+5.0 [ +2.6, +9.6] -	0	2720	20	7600
TID4027	Closed fracture distal tibia	+3.6 [ +2.6, +5.0] -	10	24240	60	31880
TID11112	Major depression in partial remission	+3.6 [ +2.6, +5.0] -	20	16870	60	31750
TID1300	Allergy to hymenoptera venom	+3.3 [ +2.6, +4.2] -	10	27330	110	65170
TID6131	Disorder of cervical spine	+2.9 [ +2.6, +3.2] -	80	315790	540	378590
TID17036	Stress and adjustment reaction	+3.4 [ +2.6, +4.5] -	10	23390	80	45370
TID15754	Recurrent major depressive episodes, mild	+3.5 [ +2.6, +4.7] -	0	18860	70	38670
TID5929	Disease caused by Gram-positive bacteria	+2.8 [ +2.6, +3.0] -	60	265010	1140	875590
TID7917	Fracture of ulna	+3.5 [ +2.6, +4.8] -	10	38910	70	37940
TID8330	Headache disorder	+2.8 [ +2.6, +3.0] -	80	254970	1570	1272660
TID17357	Superficial vein thrombosis	+3.8 [ +2.6, +5.5] -	0	21880	50	25630
TID1696	Anticoagulant adverse reaction	+4.9 [ +2.6, +9.4] -	0	28780	20	7720
TID6238	Disorder of immune function	+2.9 [ +2.6, +3.2] -	70	361200	600	425880
TID7779	Fracture of distal phalanx of finger	+4.3 [ +2.6, +7.2] -	0	4000	30	13190
TID18701	Viral hepatitis type B	+3.6 [ +2.6, +5.0] -	0	12870	60	32140
TID1302	Allergy to insect venom	+3.3 [ +2.6, +4.2] -	10	27340	110	65170
TID4198	Closed fracture of tibia	+3.3 [ +2.6, +4.3] -	20	44210	100	58150
TID5637	Degeneration of thoracic intervertebral disc	+3.6 [ +2.6, +5.0] -	10	43520	60	32080
TID9360	Infected superficial injury, by site	+4.0 [ +2.6, +6.1] -	0	6580	40	19480
TID10174	Insect bite, nonvenomous, of neck	+5.0 [ +2.6, +9.6] -	0	2710	20	7580
TID15536	Pulmonary embolism	+3.2 [ +2.6, +3.9] -	20	97060	140	85280
TID18027	Traumatic dislocation of joint of finger	+4.9 [ +2.6, +9.5] -	0	4360	20	7750
TID14694	Poisoning caused by wasp sting	+3.7 [ +2.6, +5.4] -	0	9710	50	25930
TID6051	Disorder of abdomen	+2.7 [ +2.6, +2.9] -	330	2935180	4680	5762680
TID9648	Inflammatory disorder of digestive system	+2.7 [ +2.6, +2.9] -	210	1217630	3290	3316520
TID10801	Lesion of skin of foot	+3.0 [ +2.6, +3.6] -	30	64500	210	134300
TID17007	Strain of muscle of upper limb	+3.1 [ +2.6, +3.7] -	0	41090	180	113340
TID1191	Alkalosis	+4.3 [ +2.6, +7.1] -	0	21040	30	13190
TID11375	Malignant tumor of cervix	+3.6 [ +2.6, +5.0] -	0	16870	60	32380
TID11652	Mechanical complication of device	+3.1 [ +2.6, +3.8] -	20	100790	170	106540
TID12776	Nerve root disorder	+2.8 [ +2.6, +3.1] -	70	394470	790	581100
TID11792	Metabolic acidosis, increased anion gap, accumulation of organic acids	+3.7 [ +2.6, +5.4] -	0	12360	50	25830
TID6324	Disorder of nerve root and/or plexus	+2.8 [ +2.6, +3.1] -	70	400870	810	599000
TID9459	Infection of amniotic cavity	+3.7 [ +2.6, +5.4] -	0	0	50	25600
TID1767	Aphthous ulcer of mouth	+3.4 [ +2.6, +4.5] -	0	15660	80	45620
TID4595	Conduction disorder of the heart	+2.8 [ +2.6, +3.1] -	100	623130	630	453480
TID9152	Iatrogenic hypotension	+4.3 [ +2.6, +7.2] -	0	27120	30	13560
TID9624	Inflammation of orbit proper	+5.0 [ +2.6, +9.6] -	0	2770	20	7480
TID10569	Laceration of hand	+3.2 [ +2.6, +3.9] -	0	28280	140	85750
TID16858	Sprain of ligament of finger	+4.3 [ +2.6, +7.1] -	0	2620	30	13420
TID17499	Tendon injury	+3.1 [ +2.6, +3.7] -	20	90940	170	107330
TID6482	Disorder of the peripheral nervous system	+2.7 [ +2.6, +2.9] -	170	973030	1650	1363640
TID1227	Allergic reaction	+3.3 [ +2.6, +4.2] -	0	20350	100	59170
TID13547	Open wound of foot with complication	+4.8 [ +2.6, +9.0] -	0	4500	20	7970
TID1029	Adjustment disorder with disturbance of conduct	+4.2 [ +2.5, +7.0] -	0	1690	30	13440
TID6208	Disorder of gastrointestinal tract	+2.7 [ +2.5, +2.9] -	310	2402200	3670	3917650
TID6361	Disorder of pelvis	+2.7 [ +2.5, +2.9] -	210	1343520	3280	3322920
TID18325	Umbilical cord around neck	+2.9 [ +2.5, +3.3] -	0	20	400	275850
TID3268	Cellulitis and abscess of foot excluding toe	+3.5 [ +2.5, +4.7] -	0	31500	70	39190
TID4309	Closed traumatic dislocation of joint	+3.1 [ +2.5, +3.9] -	20	42430	140	86690
TID5631	Degeneration of intervertebral disc	+2.8 [ +2.5, +3.1] -	100	477060	630	455430
TID5645	Degenerative disorder of cartilage	+2.8 [ +2.5, +3.1] -	100	477060	630	455430
TID7286	Fallopian tube disorder	+3.2 [ +2.5, +4.0] -	0	7560	120	72510
TID14539	Pneumothorax	+3.7 [ +2.5, +5.4] -	0	25880	50	26140
TID6380	Disorder of placenta	+2.9 [ +2.5, +3.3] -	0	340	340	231630
TID17329	Superficial injury of trunk with infection	+4.9 [ +2.5, +9.6] -	0	2300	20	7600
TID1027	Adjustment disorder with anxious mood	+3.3 [ +2.5, +4.2] -	10	18990	100	59420
TID1560	Animal bite of scalp	+4.9 [ +2.5, +9.3] -	0	2800	20	7810
TID1671	Anterior uveitis	+3.7 [ +2.5, +5.3] -	0	14620	50	26330
TID6818	Dyssomnia	+2.8 [ +2.5, +3.0] -	90	439460	1000	766480
TID7108	Eruption of skin	+2.7 [ +2.5, +2.9] -	70	305520	1310	1044840
TID4149	Closed fracture of pelvis	+3.9 [ +2.5, +5.9] -	10	46300	40	19950
TID15623	Pyoderma	+2.9 [ +2.5, +3.3] -	20	72590	360	247170
TID18451	Upper respiratory infection	+3.0 [ +2.5, +3.5] -	10	48600	240	158380
TID1768	Aphthous ulceration of skin and/or mucous membrane	+3.4 [ +2.5, +4.5] -	0	15680	80	45680
TID5262	Cord entanglement	+2.9 [ +2.5, +3.2] -	0	30	400	277830
TID5706	Depressed bipolar I disorder in full remission	+7.5 [ +2.5, +22.4] -	0	870	10	2450
TID6897	Effusion of joint of ankle AND/OR foot	+3.3 [ +2.5, +4.2] -	10	38730	100	59270
TID9807	Injury of cervical spine	+4.2 [ +2.5, +7.0] -	0	17890	30	13460
TID16819	Spondylosis	+2.8 [ +2.5, +3.0] -	140	734780	910	690100
TID6005	Dislocation of joint	+3.0 [ +2.5, +3.6] -	20	67960	190	122840
TID11867	Migraine	+2.7 [ +2.5, +2.9] -	70	208030	1390	1122900
TID1595	Ankylosis of spine	+2.8 [ +2.5, +3.1] -	90	435890	530	379400
TID6227	Disorder of hemostatic system	+2.8 [ +2.5, +3.2] -	50	316880	470	332550
TID18589	Vascular headache	+2.7 [ +2.5, +2.9] -	70	209560	1390	1125620
TID1589	Ankylosis of joint	+2.8 [ +2.5, +3.1] -	90	441770	540	388060
TID4489	Complex regional pain syndrome	+3.7 [ +2.5, +5.3] -	0	9090	50	26170
[truncated: 3,465 more rows]

## Sheet: IPV|Senior
TermID	Description	OR(t, IPV|Senior)	N(t, SeniorIPV)	N(t, Senior)	N(t, IPV)	N(t)
TID8656	History of abuse	+91.4 [+27.9, +299.4] High	20	2780	310	36660
TID11542	Maltreatment syndromes	+194.7 [+27.9, +1358.4] High	10	660	100	4390
TID14564	Poisoning caused by anticonvulsant	+50.4 [+16.2, +156.6] High	20	5100	190	26920
TID14677	Poisoning caused by sedative AND/OR hypnotic	+46.3 [+15.5, +138.3] High	20	5650	200	28660
TID5148	Continuous acute alcoholic intoxication in alcoholism	+85.8 [+13.7, +535.5] High	10	1400	120	7870
TID5150	Continuous opioid dependence	+38.9 [+12.9, +116.9] High	20	6750	140	25590
TID3855	Chronic post-traumatic stress disorder	+28.2 [+12.1, +65.8] High	30	14260	680	136510
TID8793	History of physical abuse	+64.6 [+10.8, +386.9] High	10	1990	290	29000
TID14602	Poisoning caused by central nervous system drug	+21.7 [+10.8, +43.6] High	40	25370	820	150480
TID634	Acute drug intoxication	+29.9 [+10.5, +85.0] High	20	8690	420	69550
TID1156	Alcohol intoxication	+29.5 [+10.5, +82.6] High	20	8650	420	68940
TID5212	Contusion of multiple sites	+20.8 [+10.5, +41.1] High	40	26750	850	55570
TID14067	Pathological drug intoxication	+29.4 [+10.3, +84.0] High	20	8860	430	70250
TID14899	Posttraumatic stress disorder	+22.1 [+10.0, +48.7] Moderate	30	17980	720	161610
TID17797	Toxic effect of ethyl alcohol	+27.3 [ +9.8, +75.7] Moderate	20	9480	450	73690
TID14606	Poisoning caused by chemical substance	+18.5 [ +9.5, +36.3] Moderate	40	29160	730	154130
TID14670	Poisoning caused by psychotropic agent	+26.4 [ +9.5, +73.8] Moderate	20	9730	360	60390
TID1152	Alcohol abuse	+16.7 [ +9.3, +29.9] Moderate	50	42040	1200	220590
TID6695	Drug abuse	+19.8 [ +9.1, +43.0] Moderate	30	20100	1020	190400
TID12963	Nondependent alcohol abuse	+23.6 [ +8.7, +63.7] Moderate	20	11090	230	36180
TID17785	Toxic effect of alcohol	+23.0 [ +8.6, +61.4] Moderate	20	11120	460	75330
TID12981	Nondependent mixed drug abuse	+23.6 [ +8.6, +65.1] Moderate	20	10680	800	138370
TID12879	Non dependent drug abuse	+22.5 [ +8.4, +60.4] Moderate	20	11490	870	152510
TID15474	Psychoactive substance abuse	+13.7 [ +8.1, +23.0] Moderate	60	63120	1970	451240
TID17192	Superficial bruising of head and neck	+11.6 [ +7.5, +18.1] Moderate	90	120770	2010	175920
TID5191	Contusion of face, scalp and neck, excluding eye(s)	+11.6 [ +7.4, +17.9] Moderate	90	120270	2010	174670
TID17198	Superficial contused wound	+11.5 [ +7.4, +17.9] Moderate	90	121970	2030	178720
TID17191	Superficial bruising	+11.5 [ +7.4, +17.7] Moderate	90	121790	2030	178350
TID5230	Contusion of soft tissue	+11.2 [ +7.3, +17.2] Moderate	90	124800	2090	182870
TID5168	Contusion	+10.1 [ +7.1, +14.4] Moderate	220	514920	4410	1022860
TID1182	Alcoholism	+14.8 [ +7.1, +30.8] Moderate	30	27080	450	92810
TID18055	Traumatic injury	+12.2 [ +7.0, +21.0] Moderate	360	1744600	6320	4356370
TID6727	Drug withdrawal	+18.5 [ +7.0, +49.4] Moderate	20	13510	400	64150
TID1154	Alcohol dependence	+14.7 [ +7.0, +31.1] Moderate	30	26930	450	92460
TID17159	Substance abuse	+11.6 [ +6.9, +19.4] Moderate	60	73690	2150	525310
TID563	Acute alcoholic intoxication in alcoholism	+33.9 [ +6.9, +165.8] Moderate	10	3620	250	22410
TID9890	Injury of integument	+9.7 [ +6.8, +13.8] Moderate	160	312850	2890	587220
TID8325	Head and neck injury	+9.6 [ +6.8, +13.4] Moderate	220	546690	4620	1264420
TID15479	Psychoactive substance-induced organic mental disorder	+17.6 [ +6.7, +46.2] Moderate	20	14510	340	58700
TID953	Acute stress disorder	+13.9 [ +6.6, +29.2] Moderate	30	28680	240	94170
TID14588	Poisoning caused by benzodiazepine-based tranquilizer	+33.9 [ +6.6, +174.5] Moderate	10	3690	150	22370
TID12965	Nondependent alcohol abuse, continuous	+30.1 [ +6.4, +141.1] Moderate	10	4210	120	12960
TID17258	Superficial injury	+9.4 [ +6.4, +13.7] Moderate	120	215720	2400	462180
TID15475	Psychoactive substance dependence	+13.1 [ +6.3, +27.4] Moderate	30	30510	520	110530
TID11112	Major depression in partial remission	+15.5 [ +6.3, +38.5] Moderate	20	16870	60	31750
TID99	Abrasion and/or friction burn of lower limb without infection	+12.6 [ +6.2, +25.8] Moderate	30	32230	310	62900
TID5239	Contusion of upper limb	+9.5 [ +6.2, +14.7] Moderate	80	125940	1700	310720
TID6038	Disorder caused by alcohol	+10.6 [ +6.2, +18.1] Moderate	50	66770	1360	299080
TID118	Abrasion and/or friction burn of wrist without infection	+15.3 [ +6.1, +38.5] Moderate	20	16980	220	31270
TID15750	Recurrent major depression in partial remission	+15.5 [ +6.1, +39.5] Moderate	20	16660	60	31470
TID90	Abrasion and/or friction burn of forearm, without infection	+15.2 [ +6.0, +38.4] Moderate	20	16980	220	31270
TID120	Abrasion and/or friction burn without infection	+9.6 [ +6.0, +15.2] Moderate	70	106920	1220	209620
TID82	Abrasion and/or friction burn of elbow without infection	+15.2 [ +6.0, +38.2] Moderate	20	16980	220	31280
TID11768	Mental disorder caused by drug	+11.2 [ +6.0, +20.9] Moderate	40	48520	660	147570
TID16490	Severe depression	+12.2 [ +6.0, +24.7] Moderate	30	33280	340	120560
TID113	Abrasion and/or friction burn of trunk without infection	+12.4 [ +6.0, +25.5] Moderate	30	32780	380	66740
TID18056	Traumatic injury by site	+9.4 [ +6.0, +14.8] Moderate	340	1635340	6180	4140100
TID9718	Injury by mechanism	+8.7 [ +6.0, +12.6] Moderate	290	1074960	5640	3247040
TID16491	Severe major depression	+12.1 [ +6.0, +24.6] Moderate	30	33210	340	120290
TID9875	Injury of head	+8.2 [ +5.9, +11.4] Moderate	180	439840	3740	863270
TID9910	Injury of ligament of hand	+14.6 [ +5.8, +36.6] Moderate	20	17730	270	90940
TID16846	Sprain of hand	+14.5 [ +5.8, +36.4] Moderate	20	17730	270	90940
TID18834	Wound of skin	+8.3 [ +5.8, +12.0] Moderate	120	240710	2350	395300
TID16680	Soft tissue injury	+8.1 [ +5.8, +11.3] Moderate	240	744280	4590	2225520
TID14085	Patient noncompliance - general	+9.8 [ +5.8, +16.6] Moderate	50	71470	540	131040
TID17927	Traumatic AND/OR non-traumatic injury	+10.3 [ +5.8, +18.3] Moderate	370	2210710	6410	4713320
TID9849	Injury of face	+8.4 [ +5.7, +12.6] Moderate	90	164590	2050	345460
TID10676	Late effect of injury	+9.9 [ +5.5, +17.8] Moderate	40	55450	330	96800
TID18828	Wound	+8.0 [ +5.5, +11.5] Moderate	300	1245860	5500	2654220
TID17953	Traumatic and/or non-traumatic injury of anatomical site	+9.1 [ +5.4, +15.1] Moderate	360	2106590	6240	4452350
TID14541	Poisoning	+8.3 [ +5.3, +13.0] Moderate	70	123510	1230	369100
TID9508	Infection of tooth	+12.3 [ +5.2, +29.3] Moderate	20	21050	600	164150
TID15476	Psychoactive substance use disorder	+10.3 [ +5.2, +20.6] Moderate	30	38620	650	141530
TID5694	Dental caries	+12.5 [ +5.1, +30.9] Moderate	20	20810	590	163200
TID4527	Complication of injury	+9.1 [ +5.1, +16.3] Moderate	40	60300	350	104130
TID5681	Delusional disorder	+12.5 [ +5.0, +30.8] Moderate	20	20850	90	20340
TID12109	Multiple injuries	+12.2 [ +5.0, +29.3] Moderate	20	21210	270	40400
TID6222	Disorder of hard tissues of teeth	+12.3 [ +5.0, +30.5] Minor	20	21010	590	163830
TID14612	Poisoning caused by drug AND/OR medicinal substance	+8.4 [ +5.0, +14.1] Minor	50	82810	1030	248630
TID2113	Bacterial oral infection	+12.4 [ +5.0, +30.8] Minor	20	20820	590	163200
TID9966	Injury of neck	+7.3 [ +4.9, +10.9] Minor	90	187780	2220	617120
TID5198	Contusion of hand	+9.8 [ +4.9, +19.7] Minor	30	39360	620	137720
TID109	Abrasion and/or friction burn of skin	+7.9 [ +4.9, +12.9] Minor	60	108670	1000	193560
TID2514	Bipolar I disorder	+11.9 [ +4.9, +28.8] Minor	20	21770	430	122340
TID16516	Severe recurrent major depression without psychotic features	+11.9 [ +4.9, +29.1] Minor	20	21680	250	85960
TID15755	Recurrent major depressive episodes, moderate	+9.7 [ +4.9, +19.6] Minor	30	40400	260	122490
TID15751	Recurrent major depression in remission	+11.9 [ +4.8, +29.5] Minor	20	21660	60	38270
TID1031	Adjustment disorder with mixed emotional features	+11.8 [ +4.8, +28.6] Minor	20	22080	130	77440
TID13569	Open wound of head without complication	+7.7 [ +4.8, +12.4] Minor	60	110970	920	151900
TID78	Abrasion and/or friction burn	+7.5 [ +4.8, +11.6] Minor	70	136990	1290	253730
TID93	Abrasion and/or friction burn of head and/or neck	+9.4 [ +4.7, +18.5] Minor	30	42140	480	63750
TID13535	Open wound of face without complication	+8.4 [ +4.7, +15.1] Minor	40	64760	620	102300
TID14325	Personality disorder	+11.5 [ +4.7, +28.1] Minor	20	22260	370	87390
TID2529	Bipolar disorder	+8.3 [ +4.7, +14.8] Minor	40	65930	1180	371530
TID8800	History of psychiatric disorder	+9.2 [ +4.7, +18.2] Minor	30	42980	440	135630
TID9934	Injury of mouth	+10.9 [ +4.6, +25.6] Minor	20	24980	500	84740
TID1163	Alcohol withdrawal syndrome	+20.6 [ +4.6, +92.4] Minor	10	5820	210	25170
TID5173	Contusion of back	+11.2 [ +4.6, +27.4] Minor	20	22710	510	59290
TID13717	Opioid dependence	+11.0 [ +4.6, +26.3] Minor	20	23100	430	104230
TID12026	Mood disorder	+6.3 [ +4.5, +8.7] Minor	250	1000520	3610	2444430
TID13566	Open wound of head	+7.2 [ +4.5, +11.3] Minor	60	119340	950	167830
TID13533	Open wound of face	+7.9 [ +4.5, +14.0] Minor	40	68250	640	109540
TID16514	Severe recurrent major depression	+10.9 [ +4.5, +26.6] Minor	20	23770	270	91570
TID16593	Single major depressive episode	+7.4 [ +4.5, +12.1] Minor	50	93700	470	220420
TID13741	Oral infection	+10.5 [ +4.5, +24.6] Minor	20	24220	610	181980
TID6974	Endogenous depression	+7.4 [ +4.4, +12.4] Minor	50	94110	480	221470
TID15333	Procedure refused	+7.0 [ +4.4, +11.1] Minor	60	122390	680	229400
TID15749	Recurrent major depression	+7.0 [ +4.4, +11.2] Minor	60	120360	660	306540
TID13567	Open wound of head AND/OR neck	+7.0 [ +4.4, +11.1] Minor	60	120760	970	170900
TID11767	Mental disorder	+6.2 [ +4.3, +8.9] Minor	310	1631660	4320	3586390
TID5709	Depressive disorder	+5.9 [ +4.3, +8.1] Minor	240	966670	3360	2271510
TID15500	Psychotic disorder	+6.6 [ +4.3, +10.2] Minor	70	154770	750	272600
TID5182	Contusion of chest	+7.4 [ +4.3, +13.0] Minor	40	73410	850	123340
TID15752	Recurrent major depressive episodes	+7.0 [ +4.2, +11.7] Minor	50	98390	590	266220
TID5207	Contusion of lower limb	+6.2 [ +4.2, +9.1] Minor	90	221220	1450	421750
TID1026	Adjustment disorder	+6.7 [ +4.2, +10.6] Minor	60	128980	570	314370
TID10117	Injury of wrist	+6.2 [ +4.2, +9.3] Minor	80	191430	1150	387490
TID8732	History of injury	+7.3 [ +4.2, +12.7] Minor	40	74400	320	91610
TID10098	Injury of upper extremity	+5.7 [ +4.2, +7.8] Minor	190	666800	3470	1487370
TID14698	Poisoning of undetermined intent	+9.9 [ +4.2, +23.5] Minor	20	26090	200	62850
TID7888	Fracture of skull and facial bones	+9.7 [ +4.2, +22.4] Minor	20	28080	430	43700
TID16681	Soft tissue lesion	+6.4 [ +4.1, +9.9] Minor	350	2306610	5360	4801000
TID17732	Tobacco dependence syndrome	+5.8 [ +4.1, +8.2] Minor	120	339610	3470	1443390
TID4182	Closed fracture of skull	+9.7 [ +4.1, +22.8] Minor	20	27380	370	43470
TID16855	Sprain of ligament	+5.6 [ +4.1, +7.8] Minor	150	472590	3110	1738530
TID18005	Traumatic brain injury with loss of consciousness	+9.5 [ +4.1, +21.9] Minor	20	26670	380	78270
TID10842	Ligament injury	+5.6 [ +4.1, +7.7] Minor	150	472610	3110	1739440
TID16859	Sprain of ligament of joint	+5.6 [ +4.1, +7.7] Minor	150	472520	3110	1738270
TID16148	Schizophrenia	+9.6 [ +4.1, +23.0] Minor	20	26290	220	66480
TID12258	Neck sprain	+6.7 [ +4.1, +11.0] Minor	50	103960	1360	451160
TID6274	Disorder of ligament	+5.6 [ +4.0, +7.7] Minor	150	476920	3110	1754070
TID5199	Contusion of hip	+7.8 [ +4.0, +15.2] Minor	30	50320	280	51480
TID5237	Contusion of trunk	+6.6 [ +4.0, +10.9] Minor	50	105750	1150	186480
TID17821	Toxic encephalopathy	+9.5 [ +4.0, +22.7] Minor	20	27400	60	14860
TID8714	History of fracture	+7.6 [ +4.0, +14.5] Minor	30	51850	120	37240
TID115	Abrasion and/or friction burn of upper limb without infection	+9.3 [ +4.0, +21.7] Minor	20	27410	360	57210
TID111	Abrasion and/or friction burn of thigh without infection	+9.2 [ +4.0, +21.5] Minor	20	28760	270	52700
TID6696	Drug abuse, continuous	+16.5 [ +3.9, +69.3] Minor	10	7510	260	34650
TID7285	Falling injury	+5.6 [ +3.9, +7.9] Minor	110	313020	800	222880
TID8703	History of disorder of connective tissue	+7.5 [ +3.9, +14.2] Minor	30	54030	130	39550
TID9840	Injury of elbow	+6.4 [ +3.9, +10.4] Minor	50	108900	850	240830
TID13936	Panic disorder	+7.6 [ +3.9, +14.8] Minor	30	52680	600	237220
TID13701	Open wound without complication	+5.6 [ +3.9, +7.9] Minor	100	279130	1830	577120
TID2725	Brief depressive adjustment reaction	+7.5 [ +3.9, +14.2] Minor	30	53530	210	97660
TID6431	Disorder of skin	+5.5 [ +3.9, +7.7] Minor	300	1645960	4430	3843740
TID9352	Infected face	+8.9 [ +3.9, +20.1] Minor	20	29710	630	189830
TID16885	Sprain of wrist and/or hand	+7.5 [ +3.9, +14.3] Minor	30	53080	640	219550
TID16627	Skin lesion	+5.3 [ +3.9, +7.4] Minor	270	1325770	3960	2716480
TID7824	Fracture of midfacial bones	+9.1 [ +3.9, +21.3] Minor	20	28650	430	43600
TID9874	Injury of hand	+5.7 [ +3.8, +8.4] Minor	80	208730	1720	681030
TID13553	Open wound of forehead	+8.7 [ +3.8, +19.7] Minor	20	30530	230	35090
TID18057	Traumatic injury due to event	+5.4 [ +3.8, +7.6] Minor	110	320950	840	244440
TID15718	Recurrent depression	+5.8 [ +3.8, +8.8] Minor	70	174130	810	469810
TID6819	Dysthymia	+5.8 [ +3.8, +8.7] Minor	70	173520	870	396880
TID8117	Generalized anxiety disorder	+5.7 [ +3.8, +8.3] Minor	80	211620	910	578410
TID9872	Injury of globe of eye	+8.9 [ +3.8, +20.8] Minor	20	28300	280	90130
TID3807	Chronic obstructive pulmonary disease with acute lower respiratory infection	+8.6 [ +3.8, +19.6] Minor	20	30620	40	16570
TID6547	Disorder of wrist region	+5.5 [ +3.8, +8.0] Minor	90	246280	1240	479970
TID80	Abrasion and/or friction burn of ankle without infection	+8.7 [ +3.8, +20.0] Minor	20	28760	270	52700
TID97	Abrasion and/or friction burn of hip without infection	+9.0 [ +3.8, +21.3] Minor	20	28760	270	52700
TID267	Accidental poisoning	+8.8 [ +3.8, +20.4] Minor	20	28670	410	101710
TID3783	Chronic mood disorder	+5.7 [ +3.8, +8.6] Minor	70	176180	830	473480
TID10320	Intracranial injury	+6.5 [ +3.8, +11.1] Minor	40	84510	900	194300
TID12831	Neurosis	+7.2 [ +3.8, +13.7] Minor	30	55790	600	213990
TID14230	Periodontal disease	+8.7 [ +3.8, +20.1] Minor	20	30090	510	158920
TID3778	Chronic mental disorder	+5.7 [ +3.8, +8.5] Minor	70	180830	850	484120
TID106	Abrasion and/or friction burn of scalp without infection	+8.5 [ +3.8, +19.2] Minor	20	30610	440	49310
TID4085	Closed fracture of facial bone	+8.7 [ +3.8, +20.3] Minor	20	29640	450	48180
TID10440	Joint injury	+5.0 [ +3.7, +6.7] Minor	190	741800	3290	1957730
TID6508	Disorder of upper extremity	+5.1 [ +3.7, +6.9] Minor	260	1270120	4000	2476640
TID13938	Panic disorder without agoraphobia	+8.7 [ +3.7, +20.1] Minor	20	29710	300	142430
TID1744	Anxiety disorder	+5.1 [ +3.7, +6.8] Minor	170	624790	2420	1718770
TID13555	Open wound of forehead without complication	+8.6 [ +3.7, +19.9] Minor	20	30060	230	34310
TID16493	Severe major depression without psychotic features	+8.7 [ +3.7, +20.3] Minor	20	29780	320	111160
TID6432	Disorder of skin AND/OR subcutaneous tissue	+5.2 [ +3.7, +7.2] Minor	300	1712890	4510	4005290
TID6422	Disorder of scalp	+6.0 [ +3.7, +9.7] Minor	50	115900	800	147770
TID104	Abrasion and/or friction burn of neck without infection	+8.3 [ +3.7, +18.6] Minor	20	30610	440	49310
TID9985	Injury of pelvic girdle	+5.2 [ +3.7, +7.4] Minor	100	296680	990	322560
TID4341	Closed wound of head	+6.9 [ +3.7, +12.8] Minor	30	57770	560	66200
TID9916	Injury of lower extremity	+4.9 [ +3.7, +6.6] Minor	200	815400	2980	1719710
TID11116	Major depressive disorder	+5.0 [ +3.7, +6.7] Minor	160	574360	1900	1338690
TID6200	Disorder of forearm	+5.3 [ +3.7, +7.6] Minor	90	259000	1390	488330
TID6254	Disorder of jaw	+5.6 [ +3.7, +8.7] Minor	60	150260	1580	642070
TID6177	Disorder of extremity	+5.6 [ +3.6, +8.7] Minor	350	2463900	5060	4693350
TID9864	Injury of forehead	+8.2 [ +3.6, +18.5] Minor	20	30950	230	35340
TID16682	Soft tissue lesion of elbow region	+8.2 [ +3.6, +18.6] Minor	20	31840	360	81640
TID9758	Injury of ankle	+5.2 [ +3.6, +7.5] Minor	90	259890	1560	794800
TID13476	Open wound	+5.0 [ +3.6, +7.0] Minor	120	386280	2060	760730
TID94	Abrasion and/or friction burn of head and/or neck without infection	+8.2 [ +3.6, +18.6] Minor	20	31260	440	50300
TID5202	Contusion of knee	+6.1 [ +3.6, +10.4] Minor	40	88510	530	153110
TID6471	Disorder of teeth AND/OR supporting structures	+6.2 [ +3.6, +10.6] Minor	40	87330	1380	486700
TID9863	Injury of forearm	+5.4 [ +3.6, +8.0] Minor	70	187770	1080	325790
TID9847	Injury of eye region	+6.9 [ +3.6, +13.1] Minor	30	58170	670	133640
TID10321	Intracranial injury with loss of consciousness	+8.1 [ +3.6, +18.3] Minor	20	31640	420	91640
TID17320	Superficial injury of skin	+8.0 [ +3.6, +17.9] Minor	20	32810	210	101300
TID85	Abrasion and/or friction burn of face without infection	+8.1 [ +3.5, +18.4] Minor	20	31260	440	50300
TID9902	Injury of knee	+5.1 [ +3.5, +7.3] Minor	90	269480	1360	703300
TID14552	Poisoning caused by analgesic drug	+13.6 [ +3.5, +52.3] Minor	10	9110	250	55660
TID505	Acquired metabolic and toxic encephalopathies	+8.0 [ +3.5, +18.0] Minor	20	33230	60	18000
TID3616	Chronic asthmatic bronchitis	+6.0 [ +3.5, +10.3] Minor	40	89870	220	71720
TID6223	Disorder of head	+5.6 [ +3.5, +8.8] Minor	360	2724880	5600	5741900
TID6183	Disorder of facial bone	+6.7 [ +3.5, +12.8] Minor	30	59610	910	194690
TID7887	Fracture of skull	+7.8 [ +3.5, +17.5] Minor	20	32970	450	51860
TID931	Acute respiratory infection	+6.6 [ +3.5, +12.5] Minor	30	60130	100	77980
TID8077	Gastrointestinal and digestive injury	+8.0 [ +3.5, +18.2] Minor	20	32680	540	100350
TID10078	Injury of trunk	+4.8 [ +3.5, +6.5] Minor	140	498480	3040	1441830
TID11113	Major depression in remission	+7.9 [ +3.5, +18.1] Minor	20	31910	80	51810
TID9819	Injury of connective tissue	+4.7 [ +3.5, +6.2] Minor	230	1084400	3920	2335240
TID1918	Asthmatic bronchitis	+5.8 [ +3.5, +9.9] Minor	40	94120	240	82570
TID6449	Disorder of soft tissue	+7.1 [ +3.5, +14.7] Minor	390	3419820	5910	7261050
TID6156	Disorder of elbow	+5.3 [ +3.5, +8.2] Minor	60	159970	940	375490
TID9975	Injury of nose	+7.7 [ +3.5, +17.3] Minor	20	33210	390	53600
TID1028	Adjustment disorder with depressed mood	+6.5 [ +3.5, +12.2] Minor	30	61250	230	110140
TID17954	Traumatic and/or non-traumatic injury of back	+4.8 [ +3.4, +6.8] Minor	100	317930	1760	729290
TID7781	Fracture of face bones	+7.7 [ +3.4, +17.2] Minor	20	33750	510	54150
TID9809	Injury of chest wall	+5.3 [ +3.4, +8.1] Minor	60	160360	1220	249460
TID6245	Disorder of integument	+4.7 [ +3.4, +6.6] Minor	300	1822350	4610	4343050
TID8069	Gastroduodenal disorder	+5.4 [ +3.4, +8.6] Minor	50	128640	390	220840
TID3489	Chest injury	+5.1 [ +3.4, +7.5] Minor	70	199110	1320	299200
TID5228	Contusion of shoulder region	+7.6 [ +3.4, +17.0] Minor	20	34390	390	59410
TID9532	Infectious disease of lung	+5.7 [ +3.4, +9.5] Minor	40	96360	110	78290
TID8071	Gastroduodenitis	+5.4 [ +3.4, +8.7] Minor	50	128050	390	219950
TID9102	Hypoglycemia	+6.2 [ +3.4, +11.4] Minor	30	64730	170	104830
TID1168	Alcohol-induced organic mental disorder	+12.8 [ +3.3, +48.8] Minor	10	9700	240	36570
TID6069	Disorder of ankle	+4.6 [ +3.3, +6.4] Minor	110	375810	1640	922620
TID11115	Major depression, single episode	+4.5 [ +3.3, +6.1] Minor	140	526170	1670	1197050
TID9882	Injury of hip region	+4.8 [ +3.3, +7.0] Minor	80	244160	750	243770
TID5330	Costal chondritis	+7.4 [ +3.3, +16.4] Minor	20	34570	240	131060
TID11867	Migraine	+4.9 [ +3.3, +7.2] Minor	70	208030	1390	1122900
TID17716	Tietze's disease	+7.4 [ +3.3, +16.6] Minor	20	34380	240	130420
TID16877	Sprain of spinal ligament	+5.2 [ +3.3, +8.2] Minor	50	134780	1280	565040
TID9962	Injury of musculoskeletal system	+4.4 [ +3.3, +5.8] Minor	230	1140000	4040	2510550
TID4104	Closed fracture of hand	+7.0 [ +3.3, +14.8] Minor	20	37990	310	104090
TID18589	Vascular headache	+4.8 [ +3.3, +7.1] Minor	70	209560	1390	1125620
TID17727	Tinea pedis	+7.3 [ +3.3, +16.4] Minor	20	34850	80	67660
TID10801	Lesion of skin of foot	+6.1 [ +3.3, +11.3] Minor	30	64500	210	134300
TID3805	Chronic obstructive bronchitis	+6.1 [ +3.2, +11.4] Minor	30	66190	110	38720
TID17339	Superficial injury without infection	+6.0 [ +3.2, +11.2] Minor	30	66930	330	188690
TID9865	Injury of free lower limb	+4.3 [ +3.2, +5.8] Minor	170	714370	2690	1572700
TID1063	Adverse effect, caused by correct medicinal substance properly administered	+4.8 [ +3.2, +7.1] Minor	70	208160	490	217030
TID6174	Disorder of external nose	+7.3 [ +3.2, +16.7] Minor	20	34560	340	41450
TID14106	Pelvic injury	+5.4 [ +3.2, +8.9] Minor	40	102340	890	612530
TID6740	Drug-induced delirium	+11.8 [ +3.2, +43.5] Minor	10	10020	80	9750
TID6698	Drug dependence	+4.3 [ +3.2, +5.7] Minor	160	656960	3860	1935210
TID8330	Headache disorder	+4.6 [ +3.2, +6.7] Minor	80	254970	1570	1272660
TID16883	Sprain of upper extremity	+5.1 [ +3.2, +8.0] Minor	50	136960	1170	445120
TID2091	Bacterial infection by site	+4.6 [ +3.2, +6.7] Minor	80	255820	1480	885490
TID9654	Inflammatory disorder of jaw region	+7.0 [ +3.2, +15.5] Minor	20	37360	600	194320
TID2120	Bacterial pneumonia	+5.9 [ +3.2, +11.0] Minor	30	66850	90	50520
TID6182	Disorder of face	+4.3 [ +3.2, +5.7] Minor	250	1349540	4050	3541780
TID3826	Chronic pain syndrome	+5.3 [ +3.2, +9.0] Minor	40	101500	430	169420
TID10799	Lesion of scalp	+6.7 [ +3.2, +14.1] Minor	20	39650	450	62320
TID17428	Synovitis	+5.3 [ +3.1, +8.9] Minor	40	101300	220	188300
TID5758	Developmental disorder	+6.9 [ +3.1, +15.1] Minor	20	36860	510	425210
TID16864	Sprain of lower extremity	+4.6 [ +3.1, +6.8] Minor	70	218990	1370	825220
TID14179	Perichondritis	+6.8 [ +3.1, +15.0] Minor	20	38430	240	132770
TID17252	Superficial foreign body without major open wound AND without infection	+11.2 [ +3.1, +40.3] Minor	10	11180	60	35090
TID9859	Injury of finger	+5.2 [ +3.1, +8.6] Minor	40	104520	880	385590
TID6438	Disorder of skin of lower limb	+4.4 [ +3.1, +6.1] Minor	90	308510	860	511470
TID12778	Nervous system and sense organ diseases	+5.6 [ +3.1, +10.3] Minor	30	70580	260	159590
TID12843	Nicotine dependence	+4.1 [ +3.1, +5.5] Minor	150	623670	3710	1844050
TID9862	Injury of foot	+4.4 [ +3.1, +6.4] Minor	80	263670	1420	754620
TID16145	Schizoaffective schizophrenia	+11.8 [ +3.1, +45.4] Minor	10	10130	110	34570
TID7627	Foreign body	+5.6 [ +3.1, +10.3] Minor	30	71840	300	164490
TID9086	Hypnotic or anxiolytic dependence	+11.8 [ +3.1, +45.4] Minor	10	10330	170	27180
TID11011	Lower respiratory tract infection	+4.8 [ +3.1, +7.6] Minor	50	144080	180	140290
TID12172	Musculoskeletal disorder of the neck	+4.2 [ +3.0, +5.8] Minor	110	410290	1770	849290
TID16141	Schizoaffective disorder	+10.9 [ +3.0, +39.0] Minor	10	11640	120	39560
TID6221	Disorder of hand	+4.1 [ +3.0, +5.6] Minor	130	517670	2010	1064730
TID7752	Fracture of bone of head	+6.7 [ +3.0, +14.8] Minor	20	38030	530	61380
TID9729	Injury due to exposure to external cause	+4.6 [ +3.0, +7.0] Minor	60	181650	1150	392350
TID17743	Tooth disorder	+6.7 [ +3.0, +14.6] Minor	20	38300	810	245110
TID6769	Drug-related disorder	+4.4 [ +3.0, +6.4] Minor	340	2578250	5140	5057110
TID16884	Sprain of wrist	+6.6 [ +3.0, +14.7] Minor	20	37700	420	140890
TID6256	Disorder of joint of ankle and/or foot	+4.2 [ +3.0, +5.8] Minor	100	365640	1180	781090
TID18732	Visual disturbance	+4.4 [ +3.0, +6.5] Minor	70	227790	590	322870
TID6451	Disorder of soft tissue of limb	+4.1 [ +3.0, +5.5] -	130	519110	1600	1042960
TID13688	Open wound of upper limb without complication	+5.0 [ +3.0, +8.4] -	40	106500	800	285870
TID14084	Patient examined	+6.4 [ +3.0, +14.0] -	20	40360	160	92220
TID10069	Injury of toe	+5.4 [ +2.9, +9.8] -	30	74700	380	182370
TID16130	Scalp injury	+4.9 [ +2.9, +8.3] -	40	107750	760	122020
TID6790	Duodenitis	+4.6 [ +2.9, +7.3] -	50	148320	430	245120
TID1841	Arthropathy	+4.3 [ +2.9, +6.2] -	340	2623410	4030	3720680
TID6138	Disorder of connective tissue	+4.2 [ +2.9, +5.9] -	330	2459700	4630	4113070
TID6507	Disorder of upper digestive tract	+4.0 [ +2.9, +5.5] -	300	2019640	4320	4463300
TID9530	Infectious disease of genitourinary system	+3.9 [ +2.9, +5.1] -	210	1083500	3080	2243390
TID8694	History of clinical finding in subject	+3.9 [ +2.9, +5.3] -	290	1892810	3370	2779000
TID18003	Traumatic brain injury	+5.4 [ +2.9, +10.1] -	30	72970	790	169870
TID8712	History of fall	+4.3 [ +2.9, +6.3] -	70	237160	250	83740
TID4309	Closed traumatic dislocation of joint	+6.2 [ +2.9, +13.3] -	20	42430	140	86690
TID6325	Disorder of nervous system	+3.9 [ +2.9, +5.3] -	300	2040770	3210	2747580
TID6357	Disorder of pelvic girdle	+3.8 [ +2.9, +5.1] -	150	663590	1420	772030
TID2102	Bacterial infectious disease	+3.9 [ +2.9, +5.2] -	130	550170	2540	1704350
TID6439	Disorder of skin of neck	+6.1 [ +2.9, +13.1] -	20	42450	510	73730
TID6452	Disorder of soft tissue of lower limb	+4.1 [ +2.9, +5.7] -	90	331280	1040	733210
TID7797	Fracture of hand	+6.3 [ +2.9, +13.7] -	20	41490	320	112450
TID1088	Adverse reaction caused by drug	+4.0 [ +2.9, +5.7] -	90	331690	640	389480
TID8775	History of musculoskeletal disease	+4.5 [ +2.9, +7.1] -	50	152730	290	156350
TID10996	Low blood pressure reading	+10.9 [ +2.9, +41.6] -	10	10650	20	8690
TID16751	Spinal injury	+4.1 [ +2.9, +5.9] -	80	284740	1400	635180
TID4579	Concussion injury of body structure	+6.1 [ +2.9, +13.2] -	20	42050	740	153860
TID3739	Chronic infectious disease	+5.2 [ +2.9, +9.4] -	30	76570	250	113330
TID8183	Gingival and periodontal disease	+6.2 [ +2.9, +13.4] -	20	40640	580	194250
TID13000	Noninflammatory disorder of the vagina	+5.1 [ +2.8, +9.2] -	30	79030	1230	653180
TID9748	Injury involving multiple body regions	+10.0 [ +2.8, +35.4] -	10	12350	210	26820
TID9956	Injury of muscle of neck	+6.1 [ +2.8, +13.3] -	20	41430	350	168520
TID12171	Musculoskeletal and connective tissue disorder	+4.0 [ +2.8, +5.6] -	320	2335690	4450	3745450
TID6151	Disorder of digit	+3.8 [ +2.8, +5.0] -	150	674860	1660	1206060
TID6229	Disorder of hip region	+3.9 [ +2.8, +5.3] -	110	444000	880	457910
TID6199	Disorder of foot	+3.8 [ +2.8, +5.0] -	150	679480	1870	1444600
TID9647	Inflammatory disorder of cartilage	+6.0 [ +2.8, +12.6] -	20	42990	240	141400
TID176	Abscess of digit	+6.0 [ +2.8, +12.9] -	20	43130	130	77460
TID17430	Synovitis and tenosynovitis	+5.1 [ +2.8, +9.2] -	30	79240	190	162350
TID4580	Concussion injury of brain	+6.1 [ +2.8, +13.4] -	20	42040	740	153860
TID6152	Disorder of duodenum	+4.2 [ +2.8, +6.3] -	60	200500	470	290120
TID3905	Chronic tracheobronchitis	+4.6 [ +2.8, +7.7] -	40	117190	200	87900
TID6044	Disorder characterized by pain	+3.7 [ +2.8, +4.9] -	170	813050	2430	2110740
TID17008	Strain of neck muscle	+6.1 [ +2.8, +13.2] -	20	41430	350	168520
TID8989	Hyperosmolality and or hypernatremia	+6.0 [ +2.8, +12.9] -	20	42560	60	18200
TID9379	Infection by site	+3.7 [ +2.8, +4.9] -	260	1596900	3980	3774230
TID9473	Infection of digestive system	+4.2 [ +2.8, +6.3] -	60	201870	1110	504290
TID3619	Chronic bronchitis	+4.6 [ +2.8, +7.6] -	40	117030	200	87670
TID458	Acquired deformity of lower limb	+4.1 [ +2.8, +6.2] -	60	204040	210	223820
TID6282	Disorder of lower extremity	+3.7 [ +2.8, +5.1] -	290	1956630	3790	3341140
TID5705	Depressed bipolar I disorder	+10.2 [ +2.8, +37.3] -	10	11590	330	63900
TID6520	Disorder of uveal tract	+5.9 [ +2.8, +12.5] -	20	44430	60	46190
TID449	Acquired deformity of joint of foot	+4.3 [ +2.8, +6.7] -	50	159380	150	176850
TID1118	Adverse reaction caused by substance	+3.9 [ +2.8, +5.5] -	90	344690	690	436670
TID13065	Nonvenomous insect bite without infection	+5.9 [ +2.8, +12.8] -	20	43420	220	132650
TID18491	Urinary tract infectious disease	+3.6 [ +2.7, +4.8] -	200	1053550	2660	1897400
TID181	Abscess of face	+6.0 [ +2.7, +13.3] -	20	41410	560	196480
TID1064	Adverse reaction	+3.8 [ +2.7, +5.4] -	90	349950	720	455520
TID13647	Open wound of scalp without complication	+6.0 [ +2.7, +13.0] -	20	43650	250	37460
TID15503	Ptosis of eyelid	+5.8 [ +2.7, +12.3] -	20	43040	20	21970
TID422	Acquired brain injury	+5.0 [ +2.7, +9.1] -	30	80090	790	175740
TID6195	Disorder of finger	+4.0 [ +2.7, +5.8] -	70	251400	1060	596830
TID12003	Mononeuropathy of lower limb	+5.9 [ +2.7, +12.8] -	20	43460	90	57540
TID7980	Functional disorder of intestine	+3.6 [ +2.7, +4.8] -	150	695440	1340	1049400
TID7039	Entrapment neuropathy of upper limb	+4.3 [ +2.7, +6.6] -	50	161750	360	283930
TID6477	Disorder of the central nervous system	+3.6 [ +2.7, +4.7] -	240	1423290	2350	1606050
TID11686	Median nerve entrapment	+4.2 [ +2.7, +6.6] -	50	161750	360	283930
TID10794	Lesion of median nerve	+4.2 [ +2.7, +6.5] -	50	163550	370	287510
TID16860	Sprain of ligament of lower limb	+4.0 [ +2.7, +6.0] -	60	207550	1310	792240
TID2581	Blindness AND/OR vision impairment level	+4.9 [ +2.7, +8.8] -	30	82040	100	73880
TID3216	Carpal tunnel syndrome	+4.2 [ +2.7, +6.5] -	50	161750	360	283930
TID4198	Closed fracture of tibia	+5.8 [ +2.7, +12.5] -	20	44210	100	58150
TID4572	Compression neuropathy of upper limb	+4.2 [ +2.7, +6.5] -	50	161750	360	283930
TID9104	Hypoglycemic disorder	+4.9 [ +2.7, +8.9] -	30	79790	200	121280
TID11687	Median neuropathy	+4.2 [ +2.7, +6.5] -	50	163560	370	287510
TID5665	Dehydration	+3.8 [ +2.7, +5.3] -	90	351230	980	413170
TID2544	Bite - wound	+4.9 [ +2.7, +8.8] -	30	81600	390	232910
TID3568	Chondritis	+5.8 [ +2.7, +12.4] -	20	42990	240	141400
TID9628	Inflammation of small intestine	+4.2 [ +2.7, +6.6] -	50	161310	450	275970
TID1568	Animal bite wound	+4.9 [ +2.7, +8.7] -	30	81390	390	231870
TID12002	Mononeuropathy	+3.8 [ +2.7, +5.4] -	80	304680	600	436200
TID16358	Seizure disorder	+4.8 [ +2.7, +8.6] -	30	81860	430	187380
TID6434	Disorder of skin AND/OR subcutaneous tissue of neck	+5.8 [ +2.7, +12.4] -	20	42670	510	74150
TID7073	Epilepsy	+4.9 [ +2.7, +8.8] -	30	80820	430	184580
TID7727	Fracture at wrist and/or hand level	+4.8 [ +2.7, +8.5] -	30	82370	400	152720
TID9569	Infective disorder of head	+4.4 [ +2.7, +7.3] -	40	120140	940	483630
TID12228	Myositis	+3.7 [ +2.7, +5.2] -	90	355610	1130	701180
TID8810	History of risk factor	+4.2 [ +2.7, +6.4] -	50	165800	420	349830
TID5194	Contusion of foot	+5.7 [ +2.7, +12.1] -	20	43990	410	134410
TID6485	Disorder of thigh	+3.6 [ +2.7, +4.8] -	130	586580	1260	641830
TID3450	Cervical spondylosis without myelopathy	+4.2 [ +2.7, +6.4] -	50	166880	240	161760
TID6341	Disorder of oral soft tissues	+4.2 [ +2.7, +6.5] -	50	165580	1050	440750
TID6417	Disorder of sacrococcygeal spine	+5.8 [ +2.7, +12.6] -	20	43840	90	75500
TID14259	Peripheral nerve entrapment syndrome	+4.1 [ +2.7, +6.4] -	50	165690	370	293060
TID15865	Respiratory tract infection	+3.9 [ +2.7, +5.6] -	70	258330	700	549780
TID9658	Inflammatory disorder of muscle	+3.7 [ +2.7, +5.2] -	90	357130	1130	702820
TID15719	Recurrent disease	+3.7 [ +2.7, +5.2] -	90	358080	1140	967630
TID9586	Infective pneumonia	+4.8 [ +2.7, +8.5] -	30	83890	100	64970
TID11007	Lower gastrointestinal hemorrhage	+4.1 [ +2.7, +6.3] -	50	168810	340	246280
TID451	Acquired deformity of joint of lower limb	+4.1 [ +2.7, +6.3] -	50	169160	160	184260
TID13645	Open wound of scalp	+5.6 [ +2.7, +11.8] -	20	44670	250	38550
TID6086	Disorder of back	+3.5 [ +2.7, +4.5] -	220	1268890	2650	1872530
TID6711	Drug groups primarily affecting central nervous system adverse reaction	+5.6 [ +2.7, +12.0] -	20	44380	150	47310
TID2518	Bipolar affective disorder, current episode depression	+9.3 [ +2.6, +32.6] -	10	13610	350	75340
TID12004	Mononeuropathy of upper limb	+4.1 [ +2.6, +6.2] -	50	168040	390	295990
TID444	Acquired deformity of foot	+4.1 [ +2.6, +6.4] -	50	166920	160	185880
TID6202	Disorder of free lower limb	+3.5 [ +2.6, +4.6] -	260	1667550	3410	2854180
TID9750	Injury of abdomen	+5.5 [ +2.6, +11.6] -	20	47110	530	104710
TID9522	Infectious disease	+3.5 [ +2.6, +4.8] -	290	2034910	4700	5352390
TID6314	Disorder of musculoskeletal system	+4.0 [ +2.6, +6.1] -	360	3158380	4950	5073570
TID7535	Finding with explicit context	+3.8 [ +2.6, +5.5] -	340	2782010	4820	6322180
TID2107	Bacterial lower respiratory infection	+4.7 [ +2.6, +8.3] -	30	83450	90	68260
TID6131	Disorder of cervical spine	+3.7 [ +2.6, +5.2] -	80	315790	540	378590
TID9804	Injury of central nervous system	+4.7 [ +2.6, +8.4] -	30	84000	810	182280
TID3447	Cervical spondylosis	+4.1 [ +2.6, +6.3] -	50	168840	240	163650
TID621	Acute digestive system disorder	+3.6 [ +2.6, +5.1] -	90	363930	2050	1930280
TID6493	Disorder of toe	+3.7 [ +2.6, +5.2] -	80	314070	620	488310
TID17398	Swelling of first metatarsophalangeal joint of hallux	+5.3 [ +2.6, +10.9] -	20	49580	70	65240
TID6529	Disorder of vertebral column	+3.4 [ +2.6, +4.4] -	190	1019800	2110	1462680
TID17202	Superficial foreign body	+9.5 [ +2.6, +34.7] -	10	12280	60	37860
TID18777	Vomiting	+3.6 [ +2.6, +4.9] -	100	424050	2410	1362150
TID7093	Epistaxis	+4.6 [ +2.6, +8.1] -	30	87170	160	93140
TID5195	Contusion of forearm	+9.3 [ +2.6, +33.3] -	10	13240	290	33840
TID14351	Pharyngitis	+3.8 [ +2.6, +5.5] -	70	263480	1830	1893860
TID6373	Disorder of pharynx	+3.7 [ +2.6, +5.2] -	80	318540	1870	1954770
TID4340	Closed wound	+3.5 [ +2.6, +4.6] -	140	662700	1690	726190
TID6459	Disorder of spinal region	+3.4 [ +2.6, +4.4] -	210	1193590	2260	1664760
TID6150	Disorder of digestive tract	+3.7 [ +2.6, +5.2] -	330	2621770	4650	5400980
TID8683	History of brain disorder	+9.0 [ +2.6, +31.1] -	10	13710	110	26290
TID6262	Disorder of knee	+3.5 [ +2.6, +4.6] -	130	603840	1590	1050990
TID8067	Gastritis	+3.5 [ +2.6, +4.8] -	110	479660	1250	881410
TID4089	Closed fracture of fibula	+5.5 [ +2.6, +11.7] -	20	47480	130	68410
TID6105	Disorder of brain	+3.4 [ +2.6, +4.4] -	200	1122510	2190	1310930
TID6276	Disorder of lip	+5.5 [ +2.6, +11.5] -	20	46920	290	83440
TID9659	Inflammatory disorder of musculoskeletal system	+3.4 [ +2.6, +4.4] -	190	1033990	2110	1669990
TID212	Abscess of skin AND/OR subcutaneous tissue	+5.3 [ +2.6, +11.1] -	20	49790	270	158590
TID456	Acquired deformity of limb	+3.8 [ +2.6, +5.7] -	60	218240	240	244420
TID9917	Injury of lower leg	+3.7 [ +2.6, +5.4] -	70	266690	1130	574790
TID5911	Disease caused by Arthropod	+9.2 [ +2.6, +32.8] -	10	13110	200	81540
TID10060	Injury of thigh	+3.8 [ +2.6, +5.6] -	60	221750	660	197550
TID18449	Upper limb nerve lesion	+3.9 [ +2.6, +6.0] -	50	176660	410	322090
TID6429	Disorder of skeletal muscle	+3.4 [ +2.6, +4.4] -	160	816540	1850	1384040
TID9109	Hypokalemia	+3.5 [ +2.6, +4.7] -	110	489110	1080	482290
TID5118	Constipation	+3.4 [ +2.6, +4.6] -	120	546630	1130	767480
TID697	Acute gastritis	+5.4 [ +2.6, +11.6] -	20	47490	190	103920
TID15863	Respiratory tract hemorrhage	+4.5 [ +2.6, +7.9] -	30	88040	160	94360
TID8505	Hepatitis due to infection	+5.3 [ +2.5, +11.0] -	20	48370	320	136920
TID9648	Inflammatory disorder of digestive system	+3.3 [ +2.5, +4.4] -	210	1217630	3290	3316520
TID6530	Disorder of vision	+3.5 [ +2.5, +4.9] -	90	375770	740	575310
TID4496	Complication	+3.3 [ +2.5, +4.3] -	170	891280	3260	2805090
TID6259	Disorder of joint of spine	+3.3 [ +2.5, +4.4] -	170	893850	1940	1303360
TID2121	Bacterial respiratory infection	+4.5 [ +2.5, +8.0] -	30	87300	110	74470
TID11776	Mental disorder usually first evident in infancy, childhood AND/OR adolescence	+5.4 [ +2.5, +11.3] -	20	48460	630	496070
TID17837	Toxic metabolic encephalopathy	+4.5 [ +2.5, +7.8] -	30	88040	110	41780
TID10023	Injury of shoulder and upper arm	+3.7 [ +2.5, +5.3] -	70	269190	1140	354980
TID7144	Esophagitis	+3.7 [ +2.5, +5.5] -	60	223820	290	242840
TID6484	Disorder of the urinary system	+3.3 [ +2.5, +4.4] -	270	1836980	3220	2798810
TID10889	Liver disorder due to infection	+5.2 [ +2.5, +10.8] -	20	48480	320	137030
TID10024	Injury of shoulder region	+3.9 [ +2.5, +6.0] -	50	175050	810	270320
TID8312	Hallux valgus AND bunion	+5.3 [ +2.5, +11.2] -	20	48780	70	64500
TID18025	Traumatic dislocation of joint	+5.3 [ +2.5, +11.1] -	20	49040	150	95820
TID13771	Organic mental disorder of unknown etiology	+3.8 [ +2.5, +5.9] -	50	180000	190	58830
TID8702	History of disorder	+3.3 [ +2.5, +4.4] -	260	1729680	3000	2423210
TID6445	Disorder of skull	+5.2 [ +2.5, +10.9] -	20	49980	490	81290
TID9497	Infection of skin	+3.7 [ +2.5, +5.5] -	60	224820	1100	949290
TID3029	Candidiasis of nails	+5.1 [ +2.5, +10.3] -	20	52440	80	59600
TID6509	Disorder of upper gastrointestinal tract	+3.3 [ +2.5, +4.3] -	260	1735950	3130	2812540
TID1053	Adult failure to thrive syndrome	+5.2 [ +2.5, +10.9] -	20	48680	20	9620
TID506	Acquired musculoskeletal deformity	+3.8 [ +2.5, +5.8] -	50	180060	200	204000
TID6208	Disorder of gastrointestinal tract	+3.4 [ +2.5, +4.6] -	310	2402200	3670	3917650
TID14708	Polyarthropathy	+3.6 [ +2.5, +5.1] -	70	279490	130	146430
TID7584	Fluid volume disorder	+3.4 [ +2.5, +4.6] -	100	443260	1100	491060
TID43	Abnormal involuntary movement	+4.4 [ +2.5, +7.7] -	30	92270	190	109240
TID667	Acute exacerbation of chronic obstructive airways disease	+3.8 [ +2.5, +5.9] -	50	177450	200	96810
TID6896	Effusion of joint	+3.8 [ +2.5, +5.8] -	50	181320	400	245380
TID14258	Peripheral nerve disease	+3.2 [ +2.5, +4.2] -	170	913470	1610	1305040
TID18695	Viral hepatitis	+5.3 [ +2.5, +11.1] -	20	48250	320	136790
TID6436	Disorder of skin appendage	+3.3 [ +2.5, +4.4] -	120	567510	1140	1435730
TID13685	Open wound of upper limb	+4.0 [ +2.5, +6.5] -	40	132810	890	338010
TID760	Acute inflammatory disease	+3.2 [ +2.5, +4.2] -	190	1074880	3120	3456000
TID6464	Disorder of stomach	+3.2 [ +2.5, +4.2] -	240	1539000	2330	2179280
TID752	Acute infectious disease	+3.3 [ +2.5, +4.4] -	120	564760	1970	1778600
TID16875	Sprain of shoulder and upper arm	+4.4 [ +2.5, +7.8] -	30	90530	700	253920
TID1837	Arthritis of pelvis	+5.1 [ +2.5, +10.7] -	20	50790	80	63540
TID6098	Disorder of body wall	+3.2 [ +2.5, +4.2] -	180	995980	2760	1642190
TID12185	Mycosis	+3.4 [ +2.5, +4.6] -	100	444440	1130	899060
TID13221	Old myocardial infarction	+3.8 [ +2.5, +5.8] -	50	182430	140	67830
TID10185	Insomnia	+3.4 [ +2.5, +4.7] -	90	389920	890	656210
TID14337	Pethidine allergy	+5.0 [ +2.5, +10.3] -	20	50490	50	33980
TID7577	Flexion deformity	+4.2 [ +2.5, +7.3] -	30	93420	40	56600
TID3460	Cervicothoracic ankylosis	+3.8 [ +2.4, +5.7] -	50	184580	260	179720
TID5241	Contusion of wrist	+8.2 [ +2.4, +27.6] -	10	15260	200	36470
TID6567	Disorders of initiating and maintaining sleep	+3.4 [ +2.4, +4.7] -	90	390140	890	656970
TID8074	Gastroesophageal reflux disease with esophagitis	+4.0 [ +2.4, +6.4] -	40	135760	160	149180
TID9974	Injury of nervous system	+4.2 [ +2.4, +7.3] -	30	93790	840	205340
TID14537	Pneumonitis due to inhalation of food or vomitus	+5.1 [ +2.4, +10.5] -	20	51020	80	22640
TID3643	Chronic digestive system disorder	+3.6 [ +2.4, +5.3] -	60	232550	800	532550
TID10067	Injury of tibia	+5.1 [ +2.4, +10.8] -	20	50590	120	70820
TID10142	Insect bite - wound	+5.0 [ +2.4, +10.4] -	20	52360	270	161300
TID12823	Neuropathy	+3.2 [ +2.4, +4.1] -	180	1005370	1670	1408340
TID7905	Fracture of tibia	+5.1 [ +2.4, +10.6] -	20	50590	120	70800
TID16684	Soft tissue lesion of knee region	+3.9 [ +2.4, +6.3] -	40	138640	550	339550
TID12829	Neuropathy of upper limb	+3.7 [ +2.4, +5.7] -	50	183200	440	335220
TID18539	Vaginitis and vulvovaginitis	+4.3 [ +2.4, +7.6] -	30	92450	1450	753050
TID1907	Aspiration pneumonitis	+5.0 [ +2.4, +10.5] -	20	51610	80	23070
TID6198	Disorder of fluid AND/OR electrolyte	+3.2 [ +2.4, +4.1] -	180	1008990	1870	974890
TID6257	Disorder of joint of foot	+3.7 [ +2.4, +5.7] -	50	186420	190	206810
TID14535	Pneumonitis caused by inhaled substance	+5.0 [ +2.4, +10.4] -	20	51230	80	22820
TID6441	Disorder of skin of trunk	+3.5 [ +2.4, +4.9] -	70	289380	810	640880
TID9649	Inflammatory disorder of digestive tract	+3.1 [ +2.4, +4.1] -	190	1090490	3020	3042440
TID9627	Inflammation of sacroiliac joint	+5.0 [ +2.4, +10.4] -	20	49410	80	62700
TID13810	Osteoarthrosis involving multiple sites but not designated as generalized	+5.0 [ +2.4, +10.2] -	20	51450	20	18450
TID623	Acute disease	+3.2 [ +2.4, +4.2] -	280	2012770	3950	4537990
TID5730	Dermatophytosis	+4.2 [ +2.4, +7.4] -	30	93720	260	222560
TID7806	Fracture of lower leg	+4.2 [ +2.4, +7.3] -	30	94230	240	140250
TID4061	Closed fracture of bone	+3.2 [ +2.4, +4.2] -	130	647710	1640	717720
TID6478	Disorder of the genitourinary system	+3.2 [ +2.4, +4.3] -	290	2144250	4560	5117920
TID12610	Neoplasm of stomach	+5.1 [ +2.4, +10.7] -	20	51160	20	35500
TID16158	Sciatica	+3.6 [ +2.4, +5.2] -	60	233200	630	349810
TID9498	Infection of skin AND/OR subcutaneous tissue	+3.5 [ +2.4, +5.0] -	70	286240	1220	1059000
TID12999	Noninflammatory disorder of the female genital organs	+4.3 [ +2.4, +7.6] -	30	91330	1270	701980
TID157	Abscess	+3.3 [ +2.4, +4.6] -	90	399220	1660	953990
TID1863	Arthropathy of joint of hand	+3.7 [ +2.4, +5.6] -	50	187260	390	206370
TID3030	Candidiasis of skin	+4.9 [ +2.4, +9.9] -	20	52520	80	59720
TID3445	Cervical spine ankylosis	+3.7 [ +2.4, +5.6] -	50	184580	260	179720
TID9655	Inflammatory disorder of lower respiratory tract	+3.1 [ +2.4, +4.1] -	180	1017470	2100	1715500
TID12254	Nausea and vomiting	+3.4 [ +2.4, +4.7] -	80	343250	1840	982990
TID6171	Disorder of esophagus	+3.1 [ +2.4, +4.0] -	220	1373180	1730	1639420
TID7303	Family history of central nervous system disorder	+4.9 [ +2.4, +9.8] -	20	53410	100	56960
TID9150	Iatrogenic disorder	+4.9 [ +2.4, +10.0] -	20	52130	50	44640
TID17868	Tracheobronchitis	+3.2 [ +2.4, +4.2] -	140	719160	1820	1455840
TID9403	Infection caused by Enterobacteriaceae	+3.9 [ +2.4, +6.2] -	40	139510	230	85390
TID7282	Failure to thrive	+4.9 [ +2.4, +10.1] -	20	51150	20	13310
TID928	Acute respiratory disease	+3.1 [ +2.4, +4.0] -	200	1190060	3140	3550790
TID3411	Cerebrovascular accident	+4.8 [ +2.4, +9.7] -	20	55660	50	40570
TID6311	Disorder of mouth	+3.3 [ +2.4, +4.7] -	80	346770	1860	870420
TID13026	Nonvenomous insect bite	+4.9 [ +2.4, +10.1] -	20	51550	270	159380
TID16103	Sacroiliac disorder	+4.9 [ +2.4, +10.1] -	20	51490	80	67300
TID2744	Bronchitis	+3.1 [ +2.4, +4.1] -	140	717680	1820	1451740
TID6435	Disorder of skin AND/OR subcutaneous tissue of trunk	+3.4 [ +2.4, +4.9] -	70	289390	810	640940
TID17359	Superficial wound of body region	+4.9 [ +2.4, +10.1] -	20	52440	270	161470
TID3746	Chronic inflammatory disorder	+3.2 [ +2.4, +4.2] -	130	651510	1560	1423450
TID6455	Disorder of soft tissue of upper limb	+3.5 [ +2.4, +5.1] -	60	239620	810	393610
TID6359	Disorder of pelvic region of trunk	+3.1 [ +2.4, +4.0] -	240	1582760	4290	4703460
TID9664	Inflammatory disorder of the respiratory tract	+3.1 [ +2.4, +4.0] -	240	1585960	3460	4195330
TID6148	Disorder of digestive system	+3.3 [ +2.4, +4.6] -	330	2757070	4790	5708050
TID9537	Infectious disorder of bronchus	+5.0 [ +2.4, +10.6] -	20	51480	70	56680
TID10655	Late effect of accidental injury	+7.7 [ +2.4, +25.0] -	10	16620	120	27070
TID6546	Disorder of wrist joint	+3.8 [ +2.4, +6.1] -	40	141490	530	241270
TID9663	Inflammatory disorder of the respiratory system	+3.1 [ +2.4, +4.0] -	240	1592790	3480	4217130
TID984	Acute vaginitis	+4.8 [ +2.4, +9.7] -	20	52140	770	469620
TID9921	Injury of lumbar spine	+3.8 [ +2.4, +6.0] -	40	142490	910	373750
TID13589	Open wound of limb	+3.5 [ +2.4, +5.0] -	60	239900	1190	498770
TID6506	Disorder of upper arm	+3.5 [ +2.4, +5.1] -	60	239920	1040	430170
TID7748	Fracture of bone	+3.1 [ +2.4, +4.1] -	140	728060	1760	812710
TID3031	Candidiasis of skin and nails	+4.8 [ +2.4, +9.9] -	20	52440	80	59600
TID6217	Disorder of hair AND/OR hair follicle	+4.1 [ +2.4, +7.1] -	30	97250	190	269180
TID2653	Bone injury	+3.1 [ +2.4, +4.1] -	140	728650	1770	814030
TID16679	Soft tissue infection	+3.4 [ +2.4, +4.8] -	70	296510	1250	1080310
TID16157	Sciatic neuropathy	+3.5 [ +2.4, +5.1] -	60	240100	640	361510
TID16442	Sequelae of disorders classified by disorder-system	+4.8 [ +2.4, +9.7] -	20	55460	50	25290
TID6070	Disorder of ankle joint	+3.8 [ +2.4, +6.1] -	40	141950	870	479170
TID6418	Disorder of sacrum	+4.8 [ +2.4, +9.9] -	20	53390	120	77920
TID4150	Closed fracture of phalanx of finger	+7.6 [ +2.4, +24.3] -	10	16050	130	49430
TID9475	Infection of external auditory canal	+4.7 [ +2.4, +9.5] -	20	55470	300	222180
TID8969	Hyperhidrosis	+4.7 [ +2.4, +9.6] -	20	53060	190	126680
TID16819	Spondylosis	+3.1 [ +2.4, +4.1] -	140	734780	910	690100
TID5596	Deficiency of macronutrients	+3.8 [ +2.4, +6.0] -	40	143860	170	75530
TID8072	Gastroenteritis	+3.3 [ +2.4, +4.6] -	80	352240	1030	683050
TID7352	Family history: Cardiovascular disease	+3.3 [ +2.3, +4.8] -	70	295430	540	427440
TID7987	Fungal infection by site	+3.3 [ +2.3, +4.5] -	80	353680	960	756160
TID6286	Disorder of lumbar disc	+3.2 [ +2.3, +4.4] -	90	410350	530	420900
TID12828	Neuropathy of lower limb	+3.3 [ +2.3, +4.8] -	70	294800	730	439030
TID6157	Disorder of electrolytes	+3.1 [ +2.3, +4.0] -	150	812640	1280	637280
TID439	Acquired deformity of ankle AND/OR foot	+3.5 [ +2.3, +5.3] -	50	191710	190	213640
TID6447	Disorder of small intestine	+3.4 [ +2.3, +5.0] -	60	246350	540	365650
TID7351	Family history: Cardiac disorder	+3.7 [ +2.3, +5.9] -	40	143360	250	188930
TID6113	Disorder of bronchus	+3.0 [ +2.3, +3.9] -	190	1126460	1990	1633860
TID6216	Disorder of hair	+4.0 [ +2.3, +7.0] -	30	97920	240	283410
TID7339	Family history of stroke	+4.8 [ +2.3, +9.7] -	20	53410	100	56960
TID1503	Anesthetic allergy	+4.7 [ +2.3, +9.6] -	20	53720	60	46140
TID5631	Degeneration of intervertebral disc	+3.1 [ +2.3, +4.2] -	100	477060	630	455430
TID7027	Enthesopathy	+3.3 [ +2.3, +4.7] -	70	302410	460	498830
TID17345	Superficial mycosis	+4.0 [ +2.3, +6.9] -	30	97020	270	227540
TID6428	Disorder of skeletal AND/OR smooth muscle	+3.0 [ +2.3, +3.9] -	160	890630	1890	1439580
TID6510	Disorder of upper respiratory system	+3.0 [ +2.3, +3.8] -	210	1316570	3330	4180900
TID17867	Tracheobronchial disorder	+3.0 [ +2.3, +3.9] -	190	1137460	2000	1648190
TID10995	Low blood pressure	+3.3 [ +2.3, +4.7] -	70	302250	400	226800
TID6454	Disorder of soft tissue of trunk	+3.1 [ +2.3, +4.1] -	110	537880	1440	1022650
TID77	Abrasion	+4.7 [ +2.3, +9.4] -	20	57060	230	84070
TID5645	Degenerative disorder of cartilage	+3.1 [ +2.3, +4.2] -	100	477060	630	455430
TID6482	Disorder of the peripheral nervous system	+3.0 [ +2.3, +3.9] -	170	973030	1650	1363640
TID12166	Muscle strain	+3.6 [ +2.3, +5.8] -	40	147220	780	488990
TID9858	Injury of fibula	+4.7 [ +2.3, +9.8] -	20	54520	150	81970
TID10097	Injury of upper arm	+3.6 [ +2.3, +5.8] -	40	148820	640	169320
TID896	Acute pharyngitis	+3.3 [ +2.3, +4.9] -	60	249290	1720	1747900
TID12931	Non-scarring alopecia	+4.6 [ +2.3, +9.3] -	20	56370	90	135690
TID13770	Organic mental disorder	+3.1 [ +2.3, +4.2] -	100	478790	630	185600
TID7108	Eruption of skin	+3.2 [ +2.3, +4.6] -	70	305520	1310	1044840
TID13081	Nutritional disorder	+3.0 [ +2.3, +3.8] -	170	980750	950	1289750
TID6468	Disorder of sweat gland	+4.6 [ +2.3, +9.4] -	20	57200	200	136600
TID6831	Ear, nose and throat disorder	+3.0 [ +2.3, +3.8] -	230	1525770	3600	4534670
TID16636	Sleep disorder	+3.0 [ +2.3, +3.9] -	140	751630	1300	1190620
TID9582	Infective otitis externa	+4.6 [ +2.3, +9.4] -	20	55470	300	222180
TID448	Acquired deformity of joint of big toe	+3.6 [ +2.3, +5.8] -	40	147880	140	152450
TID3891	Chronic sinusitis	+3.2 [ +2.3, +4.6] -	70	306430	820	823660
TID14907	Potassium disorder	+3.0 [ +2.3, +4.0] -	120	612040	1140	538140
TID18070	Traumatic injury of skeletal muscle	+3.6 [ +2.3, +5.8] -	40	147930	790	490640
TID6433	Disorder of skin AND/OR subcutaneous tissue of head	+3.3 [ +2.3, +4.8] -	60	253500	900	499650
TID16683	Soft tissue lesion of foot region	+3.4 [ +2.3, +5.1] -	50	199600	660	510640
TID12049	Motor vehicle injury	+4.5 [ +2.3, +9.1] -	20	56380	530	297800
TID6430	Disorder of skeletal system	+3.0 [ +2.3, +3.9] -	280	2116970	3020	2447620
TID18294	Ulcer of foot	+4.6 [ +2.3, +9.3] -	20	55100	20	24150
TID15330	Procedure discontinued	+3.9 [ +2.3, +6.7] -	30	100510	150	171050
TID12782	Neuralgia	+3.2 [ +2.3, +4.5] -	70	306340	750	453750
TID4221	Closed fracture of vertebral column without spinal cord injury	+3.9 [ +2.3, +6.7] -	30	102640	120	46890
TID1869	Arthropod bite wound	+4.5 [ +2.3, +9.0] -	20	56390	290	170360
TID6247	Disorder of intestine	+2.9 [ +2.3, +3.8] -	240	1645810	2400	2373130
TID6437	Disorder of skin of head	+3.3 [ +2.3, +4.8] -	60	252350	900	497350
TID2100	Bacterial infection of the digestive tract	+3.9 [ +2.3, +6.8] -	30	97420	670	230920
TID4747	Congenital anomaly of lower trunk	+4.6 [ +2.3, +9.2] -	20	55660	130	109060
TID6135	Disorder of colon	+2.9 [ +2.3, +3.7] -	200	1249840	1770	1523750
TID8817	History of substance abuse	+3.1 [ +2.3, +4.2] -	90	428910	920	498120
TID6361	Disorder of pelvis	+2.9 [ +2.2, +3.7] -	210	1343520	3280	3322920
TID7926	Fracture of vertebra without spinal cord lesion	+3.9 [ +2.2, +6.7] -	30	102940	120	47090
TID8715	History of gastrointestinal disease	+3.1 [ +2.2, +4.3] -	80	368610	260	205290
TID9945	Injury of muscle	+3.6 [ +2.2, +5.8] -	40	147930	790	490640
TID7784	Fracture of fibula	+4.6 [ +2.2, +9.3] -	20	54520	150	81970
TID8461	Hemorrhage of rectum and anus	+3.6 [ +2.2, +5.7] -	40	150230	330	235640
TID6312	Disorder of mucous membrane	+2.9 [ +2.2, +3.8] -	160	917400	1640	2021470
TID9476	Infection of external ear	+4.6 [ +2.2, +9.6] -	20	55500	300	222360
TID6285	Disorder of lower respiratory system	+2.9 [ +2.2, +3.7] -	230	1552940	2460	2104910
TID13854	Otitis media	+3.6 [ +2.2, +5.7] -	40	148140	740	733860
TID14263	Peripheral neuralgia	+3.3 [ +2.2, +4.7] -	60	254450	640	370720
TID3644	Chronic disease	+2.9 [ +2.2, +3.7] -	250	1769510	2600	2556580
TID8083	Gastrointestinal hemorrhage	+3.2 [ +2.2, +4.5] -	70	305380	590	350070
TID6268	Disorder of large intestine	+2.9 [ +2.2, +3.7] -	220	1455040	2050	1969870
TID8826	History of tobacco use	+3.0 [ +2.2, +4.2] -	90	428390	880	487470
TID6246	Disorder of intervertebral disc of thoracic spine	+4.5 [ +2.2, +9.2] -	20	55270	80	46700
TID6284	Disorder of lower leg	+2.9 [ +2.2, +3.8] -	150	845170	1650	1120400
TID1595	Ankylosis of spine	+3.0 [ +2.2, +4.1] -	90	435890	530	379400
TID2652	Bone inflammatory disease	+3.8 [ +2.2, +6.5] -	30	105410	590	306760
TID11153	Malignant hypertension	+3.8 [ +2.2, +6.6] -	30	103520	80	58420
TID11146	Malignant essential hypertension	+3.8 [ +2.2, +6.5] -	30	103000	80	58090
TID17847	Toxic pneumonitis	+4.5 [ +2.2, +9.2] -	20	54530	90	26890
TID193	Abscess of jaw	+6.7 [ +2.2, +20.5] -	10	19560	420	124460
TID6283	Disorder of lower gastrointestinal tract	+2.9 [ +2.2, +3.7] -	240	1669910	2450	2437710
TID6287	Disorder of lumbar spine	+2.9 [ +2.2, +3.9] -	110	562920	1310	782690
TID6147	Disorder of digestive organ	+3.0 [ +2.2, +4.0] -	310	2558270	4310	5123480
TID9651	Inflammatory disorder of genitourinary system	+3.0 [ +2.2, +3.9] -	110	563030	2610	1808340
TID16611	Situation with explicit context	+3.2 [ +2.2, +4.6] -	350	3207940	5160	7119100
TID7927	Fracture of vertebral column	+3.5 [ +2.2, +5.5] -	40	154090	150	65400
TID7519	Fibromyositis	+3.8 [ +2.2, +6.4] -	30	105550	310	221840
TID8073	Gastroesophageal reflux disease	+2.8 [ +2.2, +3.6] -	200	1275370	1640	1519660
TID3026	Candidiasis	+3.3 [ +2.2, +5.0] -	50	205880	900	581550
TID6056	Disorder of acid-base balance	+3.5 [ +2.2, +5.6] -	40	152500	280	125060
TID6818	Dyssomnia	+3.0 [ +2.2, +4.1] -	90	439460	1000	766480
TID6409	Disorder of respiratory system	+3.0 [ +2.2, +4.0] -	310	2562700	4410	5781260
TID6481	Disorder of the nose	+2.9 [ +2.2, +3.7] -	140	780720	1700	1795910
TID1825	Arthritis	+2.9 [ +2.2, +3.8] -	120	635020	750	722560
TID10865	Lipoma	+4.4 [ +2.2, +8.7] -	20	59110	100	96900
TID8311	Hallux valgus	+3.7 [ +2.2, +6.4] -	30	105700	120	122070
TID6330	Disorder of nose AND/OR nasopharynx	+2.9 [ +2.2, +3.7] -	140	786000	1710	1821980
TID9630	Inflammation of specific body organs	+3.0 [ +2.2, +4.0] -	320	2727850	4930	6552800
TID6331	Disorder of ocular adnexa	+3.0 [ +2.2, +4.2] -	80	381070	1030	847510
TID9383	Infection caused by Ascomycetes	+3.3 [ +2.2, +5.0] -	50	207960	900	583870
TID1589	Ankylosis of joint	+3.0 [ +2.2, +4.0] -	90	441770	540	388060
TID601	Acute bronchitis	+3.0 [ +2.2, +4.0] -	90	445470	1150	947390
TID5929	Disease caused by Gram-positive bacteria	+3.1 [ +2.2, +4.5] -	60	265010	1140	875590
TID6472	Disorder of tendon	+3.0 [ +2.2, +4.2] -	80	379040	550	528920
TID7177	Exacerbation of asthma	+3.7 [ +2.2, +6.3] -	30	107730	480	281730
TID8087	Gastrointestinal stenosis	+4.4 [ +2.2, +8.8] -	20	58680	40	34620
TID488	Acquired hallux valgus	+3.7 [ +2.2, +6.4] -	30	105620	120	122050
TID9529	Infectious disease of digestive tract	+3.4 [ +2.2, +5.3] -	40	157120	860	380480
TID1981	Atrophic gastritis	+4.4 [ +2.2, +8.7] -	20	59170	100	70770
TID9650	Inflammatory disorder of extremity	+2.9 [ +2.2, +3.7] -	130	711180	1630	1295960
TID468	Acquired deformity of toe	+3.4 [ +2.2, +5.4] -	40	157000	140	162440
TID1281	Allergy to diagnostic agent	+3.7 [ +2.2, +6.3] -	30	108200	120	101030
TID8790	History of peptic ulcer	+4.3 [ +2.2, +8.6] -	20	57800	160	43950
TID9652	Inflammatory disorder of head	+2.8 [ +2.2, +3.6] -	190	1202270	2970	3576100
TID16822	Spondylosis without myelopathy	+3.0 [ +2.2, +4.3] -	70	322370	400	250970
TID3652	Chronic disease of respiratory system	+2.8 [ +2.2, +3.6] -	180	1113030	1560	1606150
TID6470	Disorder of synovium	+3.0 [ +2.2, +4.0] -	90	442920	690	665120
TID6805	Dysphagia	+3.0 [ +2.2, +4.3] -	70	325900	370	283160
TID9405	Infection caused by Escherichia coli	+3.7 [ +2.2, +6.4] -	30	106270	190	66900
TID6209	Disorder of gastrointestinal tract mucous membrane	+3.7 [ +2.2, +6.4] -	30	105080	140	105980
TID9631	Inflammation of specific body structures or tissue	+3.0 [ +2.2, +4.1] -	330	2906340	5220	7190620
TID14830	Posterior rhinorrhea	+4.3 [ +2.2, +8.7] -	20	59130	70	96150
TID1027	Adjustment disorder with anxious mood	+6.7 [ +2.2, +20.6] -	10	18990	100	59420
TID6322	Disorder of neck	+2.8 [ +2.2, +3.6] -	250	1832410	3180	2577720
TID9029	Hypertensive emergency	+3.7 [ +2.2, +6.4] -	30	104570	80	58850
TID10253	Intervertebral disc disorder	+2.9 [ +2.2, +3.8] -	110	582930	820	667620
TID15337	Procedure with explicit context	+2.8 [ +2.2, +3.6] -	250	1819020	2690	2668370
TID18340	Undernutrition	+2.8 [ +2.2, +3.6] -	150	870670	850	1085880
TID3272	Cellulitis and abscess of lower limb	+3.4 [ +2.2, +5.4] -	40	155870	490	234650
TID1632	Anorectal disorder	+3.1 [ +2.1, +4.5] -	60	267750	340	333340
TID3218	Cartilage disorder	+2.8 [ +2.1, +3.5] -	190	1212820	1320	1271140
TID9474	Infection of ear	+4.3 [ +2.1, +8.7] -	20	60420	310	234680
TID968	Acute tracheobronchitis	+2.9 [ +2.1, +4.0] -	90	447320	1160	952310
TID779	Acute lower respiratory tract infection	+4.3 [ +2.1, +8.6] -	20	57530	80	67040
TID7845	Fracture of phalanx of finger	+6.5 [ +2.1, +19.8] -	10	18730	150	56910
TID9027	Hypertensive crisis	+3.6 [ +2.1, +6.2] -	30	108600	80	60840
TID15896	Retention of urine	+3.7 [ +2.1, +6.3] -	30	108890	150	78410
TID13080	Nutritional deficiency disorder	+2.8 [ +2.1, +3.6] -	150	876360	870	1101140
TID15960	Reversible ischemic neurologic deficit syndrome	+3.2 [ +2.1, +4.8] -	50	212960	200	78660
TID6319	Disorder of nasal sinus	+2.8 [ +2.1, +3.7] -	120	655870	1720	1985020
TID14171	Periapical abscess without a sinus	+6.5 [ +2.1, +19.8] -	10	19330	420	123900
TID6051	Disorder of abdomen	+2.9 [ +2.1, +4.0] -	330	2935180	4680	5762680
TID3028	Candidiasis of mouth	+4.2 [ +2.1, +8.4] -	20	60830	110	73880
TID11529	Malnutrition (calorie)	+4.2 [ +2.1, +8.4] -	20	60390	70	31770
TID6545	Disorder of vulva	+3.3 [ +2.1, +5.3] -	40	161140	1780	1044650
TID534	Acquired valgus deformity of joint of lower limb	+3.6 [ +2.1, +6.0] -	30	111000	120	125310
TID536	Acquired valgus deformity of limb	+3.6 [ +2.1, +6.2] -	30	111050	120	125380
TID8689	History of central nervous system disorder	+3.3 [ +2.1, +5.1] -	40	164240	230	85750
TID6408	Disorder of reproductive system	+2.7 [ +2.1, +3.5] -	140	816400	3670	3649510
TID2099	Bacterial infection of skin	+4.2 [ +2.1, +8.3] -	20	61180	610	506800
TID6404	Disorder of rectum	+3.1 [ +2.1, +4.6] -	50	216010	230	211070
TID16853	Sprain of knee and leg	+4.1 [ +2.1, +7.9] -	20	65090	420	211780
TID17304	Superficial injury of lower limb	+6.9 [ +2.1, +23.0] -	10	16790	100	52210
TID6099	Disorder of bone	+2.7 [ +2.1, +3.5] -	260	1963160	2670	1962300
TID10439	Joint derangement	+4.2 [ +2.1, +8.2] -	20	61110	160	137010
TID18130	Tricyclic antidepressant drug allergy	+7.2 [ +2.1, +24.5] -	10	16160	30	19770
TID5649	Degenerative disorder of musculoskeletal system	+2.7 [ +2.1, +3.5] -	250	1856830	1370	1387000
TID17926	Traumatic AND/OR non-traumatic brain injury	+2.9 [ +2.1, +4.1] -	70	337490	900	270750
TID195	Abscess of limb	+3.1 [ +2.1, +4.6] -	50	220570	860	415660
TID5238	Contusion of upper arm	+6.7 [ +2.1, +21.8] -	10	18060	300	28840
TID12995	Noninfectious gastroenteritis	+3.1 [ +2.1, +4.7] -	50	218320	750	477590
TID8686	History of cardiovascular disease	+2.8 [ +2.1, +3.9] -	90	459210	490	307810
TID13805	Osteoarthritis	+2.7 [ +2.1, +3.5] -	250	1856790	1370	1386490
TID198	Abscess of lower limb	+3.3 [ +2.1, +5.2] -	40	161800	520	256030
TID5503	Cyst of ovary	+4.2 [ +2.1, +8.4] -	20	60690	1180	831820
TID13851	Otitis	+3.1 [ +2.1, +4.7] -	50	218220	940	912510
TID9525	Infectious disease of abdomen	+3.2 [ +2.1, +5.1] -	40	167870	610	331200
TID2202	Benign lipomatous tumor	+4.1 [ +2.1, +8.1] -	20	62200	100	101660
TID5510	Cyst of uterine adnexa	+4.2 [ +2.1, +8.4] -	20	60860	1180	833150
TID7335	Family history of neurological disorder	+4.1 [ +2.1, +8.2] -	20	63080	120	77040
TID7413	Female reproductive system disorder	+2.7 [ +2.1, +3.5] -	130	738850	3600	3523410
TID16700	Somatoform disorder	+6.7 [ +2.1, +21.5] -	10	17810	90	51050
TID18752	Vitamin D deficiency	+2.7 [ +2.1, +3.6] -	120	669660	640	911940
TID4583	Concussion with loss of consciousness	+6.4 [ +2.1, +19.7] -	10	19160	350	72350
TID9964	Injury of nasal bones	+6.1 [ +2.1, +18.0] -	10	22000	330	35170
TID329	Accidental poisoning caused by drugs, medicines and biologicals	+6.4 [ +2.1, +20.0] -	10	19060	310	74910
TID6540	Disorder of vitamin D	+2.7 [ +2.1, +3.6] -	120	669680	640	912050
TID11797	Metabolic disease	+2.9 [ +2.1, +4.0] -	340	3119860	3030	3447960
TID6036	Disorder associated with menstruation AND/OR menopause	+2.8 [ +2.1, +3.7] -	100	533880	1370	1397290
TID979	Acute upper respiratory infection	+2.8 [ +2.1, +3.8] -	90	462140	1650	1601940
TID3271	Cellulitis and abscess of lower leg	+3.5 [ +2.1, +5.9] -	30	112770	310	147300
TID6480	Disorder of the lower urinary tract	+2.8 [ +2.1, +3.7] -	100	533070	940	681140
TID9189	Idiopathic scoliosis AND/OR kyphoscoliosis	+3.5 [ +2.1, +5.9] -	30	112980	190	156160
TID10273	Intestinal infectious disease	+3.5 [ +2.1, +6.0] -	30	111360	260	176880
TID11038	Lung consolidation	+2.8 [ +2.1, +3.8] -	90	463300	630	421410
TID12247	Nasal discharge	+4.2 [ +2.1, +8.4] -	20	59660	70	97340
TID14509	Pneumonia	+2.8 [ +2.1, +3.8] -	90	463300	630	421410
TID18232	Tumor of esophagus, stomach and/or duodenum	+4.1 [ +2.1, +7.9] -	20	62070	30	42010
TID18681	Viral disease	+2.8 [ +2.1, +3.7] -	110	596550	2140	2037640
TID3263	Cellulitis	+2.8 [ +2.1, +3.9] -	80	402060	1360	823560
TID3293	Cellulitis of lower leg	+3.5 [ +2.1, +6.0] -	30	112780	310	147300
TID5926	Disease caused by Gram-negative bacillus	+3.2 [ +2.1, +5.0] -	40	166810	250	108100
TID10927	Localized osteoarthrosis uncertain if primary OR secondary	+2.9 [ +2.1, +4.1] -	70	336700	210	174030
TID1866	Arthropathy of pelvis	+2.8 [ +2.1, +3.9] -	80	401370	410	291580
TID6289	Disorder of lung	+2.6 [ +2.1, +3.4] -	180	1160010	1300	908700
TID9644	Inflammatory disorder	+2.8 [ +2.1, +3.9] -	330	2969270	5240	7260370
TID197	Abscess of lower leg	+3.5 [ +2.1, +5.9] -	30	112770	310	147300
TID6442	Disorder of skin of upper limb	+3.5 [ +2.1, +5.9] -	30	113780	580	232630
TID6487	Disorder of thoracic spine	+3.2 [ +2.1, +5.0] -	40	166060	470	218800
TID14184	Perimenopausal disorder	+2.8 [ +2.1, +3.9] -	80	401900	340	523990
TID16430	Sequela	+3.1 [ +2.1, +4.5] -	50	223810	220	201860
TID18758	Vitamin disease	+2.7 [ +2.1, +3.5] -	130	753880	720	995140
TID6213	Disorder of glucose regulation	+3.0 [ +2.0, +4.5] -	50	225200	450	429430
TID8794	History of pneumonia	+4.0 [ +2.0, +8.0] -	20	63420	100	56330
TID11034	Lumbosacral spondylosis	+2.9 [ +2.0, +4.2] -	60	284090	350	225300
TID6137	Disorder of conjunctiva	+3.0 [ +2.0, +4.5] -	50	224960	740	627320
TID9645	Inflammatory disorder of bone of jaw	+6.5 [ +2.0, +21.0] -	10	19830	440	127850
TID10878	Lipomatous tumor	+4.1 [ +2.0, +8.1] -	20	62200	100	101660
TID3806	Chronic obstructive lung disease	+2.7 [ +2.0, +3.6] -	110	611840	580	322250
TID5685	Dementia associated with another disease	+3.2 [ +2.0, +5.0] -	40	167420	180	50080
TID14314	Persistent vomiting	+7.0 [ +2.0, +24.1] -	10	17020	130	48030
TID18757	Vitamin deficiency	+2.7 [ +2.0, +3.5] -	130	752890	720	993950
TID1500	Anemia related to disturbed deoxyribonucleic acid synthesis	+4.0 [ +2.0, +7.7] -	20	64560	40	45840
TID12824	Neuropathy associated with endocrine disorder	+3.5 [ +2.0, +5.9] -	30	113190	100	74430
TID5525	Cystitis	+3.0 [ +2.0, +4.4] -	50	230410	610	411000
TID16441	Sequelae of disorders	+3.0 [ +2.0, +4.5] -	50	223790	220	201840
TID8127	Generalized osteoarthritis	+3.0 [ +2.0, +4.5] -	50	224560	70	81070
TID3283	Cellulitis of digit	+4.0 [ +2.0, +7.8] -	20	66070	150	121490
TID11036	Lumbosacral spondylosis without myelopathy	+2.9 [ +2.0, +4.2] -	60	282520	350	223990
TID12263	Necrosis of anatomical site	+2.6 [ +2.0, +3.4] -	130	765690	1020	560020
TID5186	Contusion of elbow	+6.0 [ +2.0, +17.7] -	10	21010	270	51350
TID5801	Diabetic neuropathy	+3.5 [ +2.0, +5.9] -	30	113180	100	74410
TID1710	Antiepileptic allergy	+3.4 [ +2.0, +5.7] -	30	116550	260	151880
TID2740	Bronchiolar disease	+2.7 [ +2.0, +3.6] -	110	617890	590	338960
TID6187	Disorder of female genital organs	+2.6 [ +2.0, +3.5] -	120	693630	3350	3208930
TID15332	Procedure not done	+4.0 [ +2.0, +8.0] -	20	63690	180	121140
TID1915	Asthma	+2.7 [ +2.0, +3.6] -	100	545430	1770	1527160
TID10523	Kyphoscoliosis deformity of spine	+3.4 [ +2.0, +5.8] -	30	112830	190	155980
TID2003	Atrophy of vagina	+3.1 [ +2.0, +4.8] -	40	172680	70	110410
TID6486	Disorder of thoracic segment of trunk	+2.8 [ +2.0, +3.8] -	330	2996260	4020	4083740
TID18736	Visual system disorder	+2.6 [ +2.0, +3.3] -	190	1278750	2070	1648190
TID11089	Macrocytic anemia	+3.9 [ +2.0, +7.7] -	20	65240	40	46070
TID1339	Allergy to substance	+2.6 [ +2.0, +3.4] -	290	2428310	3480	4363640
TID1474	Anemia	+2.6 [ +2.0, +3.3] -	170	1098850	1760	1455130
TID5598	Deficiency of micronutrients	+2.6 [ +2.0, +3.4] -	130	769950	740	1034150
TID5235	Contusion of toe	+6.6 [ +2.0, +21.8] -	10	17880	110	45380
TID626	Acute disease of eye	+4.0 [ +2.0, +7.9] -	20	64520	180	215050
TID4213	Closed fracture of upper limb	+3.0 [ +2.0, +4.4] -	50	225850	560	277090
TID18284	Ulcer	+2.7 [ +2.0, +3.8] -	80	410280	530	379960
TID6516	Disorder of urinary tract proper	+2.6 [ +2.0, +3.4] -	130	770640	1230	924200
TID1985	Atrophic vaginitis	+3.1 [ +2.0, +4.8] -	40	172620	60	110330
TID7307	Family history of disorder	+2.6 [ +2.0, +3.4] -	120	699050	1160	1289960
TID10430	Jaw injury	+6.1 [ +2.0, +18.4] -	10	19540	370	80140
TID5633	Degeneration of lumbar intervertebral disc	+2.8 [ +2.0, +3.9] -	70	349370	410	304190
TID7304	Family history of clinical finding	+2.6 [ +2.0, +3.4] -	120	700690	1170	1299320
TID7936	Fractured nasal bones	+6.0 [ +2.0, +17.9] -	10	22000	330	35170
TID7342	Family history with explicit context	+2.6 [ +2.0, +3.4] -	120	700910	1170	1301700
TID12000	Mononeuritis	+3.3 [ +2.0, +5.6] -	30	119390	190	112420
TID5927	Disease caused by Gram-negative bacteria	+2.9 [ +2.0, +4.4] -	50	228120	790	383580
TID3418	Cervical disc disorder	+3.1 [ +2.0, +4.8] -	40	170900	300	216360
TID469	Acquired deformity of trunk	+2.8 [ +2.0, +4.1] -	60	287830	560	300750
TID9639	Inflammatory disease of mucous membrane	+2.6 [ +2.0, +3.4] -	120	706230	1360	1812680
TID9632	Inflammation of specific body systems	+2.7 [ +2.0, +3.6] -	320	2862160	5150	7074220
TID6450	Disorder of soft tissue of head	+2.6 [ +2.0, +3.4] -	120	702850	1870	1757560
TID14169	Periapical abscess	+6.1 [ +2.0, +18.6] -	10	19560	420	124450
TID5679	Delirium	+3.1 [ +2.0, +4.9] -	40	173420	150	44790
TID10709	Late effects of cerebrovascular disease	+3.3 [ +2.0, +5.6] -	30	120110	60	44440
TID10937	Localized, primary osteoarthritis of the pelvic region and thigh	+3.1 [ +2.0, +4.8] -	40	172980	80	91520
TID17411	Syncope	+2.8 [ +2.0, +3.9] -	70	355770	760	489650
TID8583	Herpes simplex	+3.8 [ +2.0, +7.3] -	20	68130	540	339640
TID11708	Megaloblastic anemia	+3.9 [ +2.0, +7.9] -	20	64560	40	45840
TID12992	Noninfectious colitis	+3.1 [ +2.0, +4.8] -	40	175230	690	409260
TID205	Abscess of oral soft tissue	+6.1 [ +2.0, +18.8] -	10	19560	420	124450
TID6288	Disorder of lumbosacral intervertebral disc	+2.8 [ +2.0, +4.0] -	60	294220	360	260610
TID10570	Laceration of head	+3.8 [ +2.0, +7.5] -	20	69220	240	70710
TID16754	Spinal stenosis	+2.8 [ +2.0, +3.8] -	70	356740	240	203630
TID7034	Enthesopathy of lower limb	+3.3 [ +2.0, +5.6] -	30	117810	180	183730
TID2755	Bruise of head	+3.9 [ +2.0, +7.6] -	20	65290	300	63080
TID5634	Degeneration of lumbosacral intervertebral disc	+2.8 [ +2.0, +4.0] -	60	294220	360	260610
TID6181	Disorder of eyelid	+3.0 [ +2.0, +4.7] -	40	176160	270	245260
TID6351	Disorder of pancreas	+3.3 [ +2.0, +5.6] -	30	118430	260	136360
TID9665	Inflammatory disorder of upper respiratory tract	+2.5 [ +2.0, +3.2] -	160	1028710	2790	3554400
TID13933	Pancreatitis	+3.9 [ +2.0, +7.8] -	20	64270	220	106700
TID15403	Propensity to adverse reactions to substance	+2.6 [ +2.0, +3.3] -	290	2450200	3480	4383370
TID4904	Congenital disease	+2.7 [ +2.0, +3.8] -	70	361470	620	643130
TID16439	Sequelae of cardiovascular disorders	+3.3 [ +2.0, +5.5] -	30	122170	70	45900
TID14800	Post-streptococcal disorder	+3.3 [ +2.0, +5.5] -	30	119520	50	57240
TID17276	Superficial injury of eye AND/OR adnexa	+6.3 [ +2.0, +20.3] -	10	19090	180	72590
TID8373	Hematemesis	+6.0 [ +2.0, +18.2] -	10	20420	180	38480
TID15854	Respiratory failure	+2.9 [ +2.0, +4.2] -	50	232870	240	117870
TID15431	Pruritic disorders	+3.3 [ +2.0, +5.5] -	30	119310	430	272510
TID2940	Bursitis	+3.0 [ +1.9, +4.7] -	40	176950	220	212850
TID12808	Neurologic disorder associated with type II diabetes mellitus	+3.3 [ +1.9, +5.5] -	30	121140	100	71960
TID715	Acute genitourinary disorder	+2.6 [ +1.9, +3.5] -	90	496250	910	540290
TID6238	Disorder of immune function	+2.7 [ +1.9, +3.7] -	70	361200	600	425880
TID18322	Ulnar neuropathy	+5.8 [ +1.9, +17.4] -	10	22620	70	49820
TID6188	Disorder of female genital tract	+2.5 [ +1.9, +3.3] -	120	715730	3500	3389790
TID6870	Eczema	+2.7 [ +1.9, +3.8] -	70	362260	800	872750
TID9662	Inflammatory disorder of the eye	+2.9 [ +1.9, +4.3] -	50	234220	650	642890
TID9881	Injury of hip and thigh	+3.2 [ +1.9, +5.4] -	30	121580	70	30080
TID14137	Peptic ulcer	+3.8 [ +1.9, +7.3] -	20	68430	160	64470
TID1220	Allergic disposition	+2.5 [ +1.9, +3.3] -	290	2459300	3570	4505050
TID11029	Lumbosacral neuritis	+2.8 [ +1.9, +4.2] -	50	239590	460	293000
TID14530	Pneumonitis	+2.6 [ +1.9, +3.5] -	90	496410	680	447790
TID6427	Disorder of shoulder region	+2.6 [ +1.9, +3.6] -	80	429870	1030	518300
TID625	Acute disease of cardiovascular system	+2.5 [ +1.9, +3.2] -	140	877700	960	715500
TID1862	Arthropathy of elbow	+3.8 [ +1.9, +7.4] -	20	68690	240	190290
TID4604	Confusional state	+3.0 [ +1.9, +4.7] -	40	175720	150	45810
TID8378	Hematological agents allergy	+3.0 [ +1.9, +4.6] -	40	178040	240	185080
TID13713	Opioid analgesic adverse reaction	+5.9 [ +1.9, +17.7] -	10	20630	60	19830
TID6514	Disorder of urinary bladder	+2.6 [ +1.9, +3.5] -	90	496650	850	611160
TID13596	Open wound of lower limb	+3.2 [ +1.9, +5.4] -	30	122350	410	179480
TID14947	Premature beats	+3.2 [ +1.9, +5.4] -	30	118840	70	88240
TID2648	Bone abscess	+6.3 [ +1.9, +20.3] -	10	19750	420	124710
TID6005	Dislocation of joint	+3.8 [ +1.9, +7.5] -	20	67960	190	122840
TID6219	Disorder of hair growth	+5.7 [ +1.9, +17.0] -	10	21540	70	93720
TID6488	Disorder of thorax	+2.6 [ +1.9, +3.5] -	320	2918050	3920	3942790
TID11802	Metabolic encephalopathy	+3.8 [ +1.9, +7.3] -	20	67370	60	29570
TID6094	Disorder of blood vessel	+2.5 [ +1.9, +3.2] -	260	2079000	2390	2437020
TID9637	Inflammatory disease of female genital structure	+2.8 [ +1.9, +3.9] -	60	302490	2100	1332930
TID14338	Pethidine analog allergy	+3.7 [ +1.9, +7.2] -	20	69200	90	63040
TID17617	Thoracic radiculopathy	+2.8 [ +1.9, +4.1] -	50	241280	460	295220
TID6052	Disorder of abdominal segment of trunk	+2.6 [ +1.9, +3.5] -	330	3072950	4890	6051580
TID9012	Hypersensitivity condition	+2.5 [ +1.9, +3.4] -	310	2757310	4060	5536790
TID9013	Hypersensitivity disposition	+2.5 [ +1.9, +3.2] -	290	2480390	3570	4523560
TID10571	Laceration of head and neck	+3.7 [ +1.9, +7.0] -	20	69490	240	71280
TID12216	Myocardial infarction	+2.7 [ +1.9, +3.9] -	60	299850	180	121240
TID4033	Closed fracture involving joint	+2.8 [ +1.9, +4.1] -	50	245840	270	176240
TID4048	Closed fracture of ankle	+3.7 [ +1.9, +7.3] -	20	67550	200	108320
TID6406	Disorder of refraction AND/OR accommodation	+3.0 [ +1.9, +4.6] -	40	175880	220	289460
TID8075	Gastroesophageal reflux disease without esophagitis	+2.5 [ +1.9, +3.2] -	130	803470	890	966170
TID15400	Propensity to adverse reactions	+2.5 [ +1.9, +3.3] -	290	2480440	3570	4523830
TID12994	Noninfectious enteritis	+3.0 [ +1.9, +4.6] -	40	175260	690	409260
TID6225	Disorder of hematopoietic structure	+2.6 [ +1.9, +3.6] -	80	432250	1000	1018120
TID6522	Disorder of vagina	+2.6 [ +1.9, +3.6] -	80	433470	2360	1620580
TID4219	Closed fracture of vertebral column	+3.2 [ +1.9, +5.3] -	30	124490	140	56920
TID6173	Disorder of external ear	+2.7 [ +1.9, +3.9] -	60	305650	530	498150
TID10015	Injury of ribs	+3.7 [ +1.9, +7.2] -	20	67180	230	50050
TID4121	Closed fracture of lower limb	+2.7 [ +1.9, +3.9] -	60	302500	580	332730
TID16377	Senile dementia	+3.8 [ +1.9, +7.4] -	20	68680	0	1490
TID17616	Thoracic radiculitis	+2.8 [ +1.9, +4.1] -	50	239410	460	292860
TID6364	Disorder of periapical tissues of tooth	+5.7 [ +1.9, +16.7] -	10	22480	470	139140
TID11032	Lumbosacral radiculitis	+2.8 [ +1.9, +4.1] -	50	239540	460	292980
TID6366	Disorder of perineum	+2.6 [ +1.9, +3.4] -	90	506630	1360	1305580
TID6717	Drug groups primarily affecting the central nervous system allergy	+2.4 [ +1.9, +3.1] -	150	972360	1730	1412940
TID7924	Fracture of upper limb	+2.8 [ +1.9, +4.1] -	50	240020	590	295340
TID17612	Thoracic neuritis	+2.8 [ +1.9, +4.2] -	50	239410	460	292840
TID1204	Allergic condition	+2.5 [ +1.9, +3.3] -	300	2636220	3860	5191030
TID8142	Genital infection	+3.7 [ +1.9, +7.2] -	20	68520	1000	490100
TID15855	Respiratory insufficiency	+2.8 [ +1.9, +4.1] -	50	243420	250	124710
TID5107	Conjunctivitis	+2.9 [ +1.9, +4.5] -	40	183550	580	573080
TID4975	Congenital malformation	+2.8 [ +1.9, +4.1] -	50	241500	420	483700
TID13248	Onychomycosis	+2.8 [ +1.9, +4.1] -	50	242390	200	222310
TID18159	Trunk nerve lesion	+2.8 [ +1.9, +4.0] -	50	246610	470	301040
TID14735	Polyneuropathy	+2.8 [ +1.9, +4.1] -	50	242080	240	182750
TID18707	Viral infection by site	+2.8 [ +1.9, +4.1] -	50	242260	900	811140
TID5126	Contact dermatitis	+2.6 [ +1.9, +3.6] -	70	371120	780	851440
TID7320	Family history of malignant neoplasm of gastrointestinal tract	+3.1 [ +1.9, +5.2] -	30	126090	140	162860
TID2122	Bacterial sepsis	+3.7 [ +1.9, +7.2] -	20	68890	110	71520
TID17466	Tachyarrhythmia	+2.8 [ +1.9, +4.1] -	50	244930	560	337760
TID6416	Disorder of rotator cuff	+3.2 [ +1.9, +5.3] -	30	123430	140	112320
TID4129	Closed fracture of medial malleolus	+5.5 [ +1.9, +16.0] -	10	23280	60	30310
TID6318	Disorder of nasal cavity	+2.5 [ +1.9, +3.2] -	110	659800	1310	1630830
TID18550	Varices of perineum	+2.6 [ +1.9, +3.6] -	70	377840	490	474120
TID746	Acute ill-defined cerebrovascular disease	+3.7 [ +1.9, +7.3] -	20	70190	40	23910
TID3306	Cellulitis of upper limb	+3.6 [ +1.9, +6.8] -	20	70650	450	184450
TID5432	Curvature of spine	+2.9 [ +1.9, +4.4] -	40	183830	260	210120
TID9480	Infection of gastrointestinal tract	+3.1 [ +1.9, +5.2] -	30	122770	290	201540
TID7031	Enthesopathy of hip region	+3.1 [ +1.9, +5.3] -	30	125780	110	118390
TID9666	Inflammatory neuropathy	+2.5 [ +1.9, +3.4] -	80	447920	860	615730
TID13819	Osteochondropathy	+2.4 [ +1.9, +3.1] -	140	909280	580	591910
TID18447	Upper gastrointestinal hemorrhage	+3.6 [ +1.9, +7.0] -	20	71050	230	70720
TID10230	Internal hemorrhoids without complication	+2.9 [ +1.9, +4.4] -	40	185590	180	178120
TID15623	Pyoderma	+3.6 [ +1.9, +6.8] -	20	72590	360	247170
TID6153	Disorder of ear	+2.5 [ +1.9, +3.3] -	100	591770	1330	1385280
TID18797	Vulvovaginal disease	+3.1 [ +1.9, +5.2] -	30	127000	1680	951420
TID12785	Neuritis	+2.5 [ +1.9, +3.5] -	80	447560	860	615350
TID18798	Vulvovaginitis	+3.1 [ +1.9, +5.3] -	30	125520	1660	934910
TID10795	Lesion of nerve root and/or plexus	+2.7 [ +1.9, +4.0] -	50	249390	480	306080
TID11033	Lumbosacral radiculopathy	+2.7 [ +1.9, +4.0] -	50	246610	470	301040
TID7035	Enthesopathy of pelvic region	+3.1 [ +1.9, +5.1] -	30	125780	110	118390
TID1131	Age-related cataract	+2.6 [ +1.9, +3.8] -	60	309140	70	91070
TID16634	Sleep apnea	+2.6 [ +1.9, +3.5] -	70	382060	440	501160
TID18819	White blood cell disorder	+2.6 [ +1.9, +3.7] -	60	313240	560	371960
TID14278	Peripheral vascular disease associated with another disorder	+3.7 [ +1.9, +7.3] -	20	68720	20	16210
TID8477	Hemorrhoids	+2.6 [ +1.9, +3.6] -	70	377840	490	474120
TID14114	Pelvic varices	+2.6 [ +1.9, +3.5] -	70	378510	500	478310
TID9636	Inflammatory dermatosis	+2.4 [ +1.8, +3.2] -	110	673610	1470	1599460
TID5683	Dementia	+2.6 [ +1.8, +3.6] -	70	377330	200	67420
TID6525	Disorder of vein	+2.4 [ +1.8, +3.1] -	130	828850	900	880740
TID16609	Sinusitis	+2.4 [ +1.8, +3.2] -	100	593220	1450	1833280
TID1455	Analgesic allergy	+2.4 [ +1.8, +3.0] -	150	1000420	1740	1430710
TID1864	Arthropathy of knee joint	+2.6 [ +1.8, +3.6] -	70	381830	750	625850
TID4138	Closed fracture of nasal bones	+5.8 [ +1.8, +18.1] -	10	20810	330	33800
TID18140	Triggering of digit	+3.6 [ +1.8, +6.9] -	20	73140	40	57310
TID6345	Disorder of oropharynx	+3.5 [ +1.8, +6.7] -	20	72990	600	611610
TID6697	Drug allergy	+2.3 [ +1.8, +3.0] -	260	2148540	3050	3588270
TID2416	Benign tumor of head and neck	+3.1 [ +1.8, +5.1] -	30	130080	120	183930
TID6180	Disorder of eye region	+2.3 [ +1.8, +3.0] -	170	1183300	1720	1350990
TID8823	History of thrombosis	+3.1 [ +1.8, +5.1] -	30	125220	200	99140
TID18585	Vascular disorder of pelvis	+2.5 [ +1.8, +3.5] -	70	385560	500	481830
TID531	Acquired trigger finger	+3.6 [ +1.8, +6.9] -	20	71340	40	54930
TID11028	Lumbar sprain	+3.5 [ +1.8, +6.9] -	20	71750	760	304720
TID18623	Venous varices	+2.4 [ +1.8, +3.3] -	90	530450	600	636170
TID6316	Disorder of nail	+2.6 [ +1.8, +3.7] -	60	318760	350	386570
TID8797	History of polyp of colon	+2.7 [ +1.8, +3.9] -	50	255510	90	137010
TID10923	Localized infection of skin AND/OR subcutaneous tissue	+3.5 [ +1.8, +6.9] -	20	72250	190	142750
TID5267	Corn - lesion	+3.5 [ +1.8, +6.6] -	20	73830	80	59050
TID15401	Propensity to adverse reactions to drug	+2.3 [ +1.8, +2.9] -	260	2176920	3060	3612650
TID6405	Disorder of refraction	+3.0 [ +1.8, +5.0] -	30	132690	190	252660
TID6859	Ectactic vein	+2.4 [ +1.8, +3.2] -	90	530450	600	636170
TID8832	History of urinary disease	+2.7 [ +1.8, +3.9] -	50	251810	790	391650
TID17036	Stress and adjustment reaction	+5.2 [ +1.8, +14.9] -	10	23390	80	45370
TID1216	Allergic disorder by body site affected	+2.4 [ +1.8, +3.2] -	100	606460	1080	1526810
TID11764	Menopausal syndrome	+2.6 [ +1.8, +3.6] -	60	319340	300	459450
TID18160	Trunk varices	+2.5 [ +1.8, +3.5] -	70	387820	510	488140
TID6073	Disorder of anterior segment of eye	+2.3 [ +1.8, +3.0] -	120	768230	1000	851240
TID1330	Allergy to rubber	+3.0 [ +1.8, +5.0] -	30	129920	390	308610
TID7742	Fracture of ankle	+3.5 [ +1.8, +6.9] -	20	69630	210	111410
TID6067	Disorder of anal region	+2.4 [ +1.8, +3.3] -	80	460780	620	610580
TID7751	Fracture of bone of forefoot	+3.5 [ +1.8, +6.7] -	20	73660	270	151020
TID7807	Fracture of lower limb	+2.5 [ +1.8, +3.6] -	60	324390	620	365310
TID394	Acidosis	+3.0 [ +1.8, +4.9] -	30	133100	260	113480
TID5815	Diaphragmatic hernia	+2.5 [ +1.8, +3.6] -	60	325610	230	204780
TID16743	Spinal cord disorder	+2.8 [ +1.8, +4.2] -	40	193400	210	186200
TID6083	Disorder of auditory system	+2.3 [ +1.8, +3.0] -	120	767910	1420	1481570
TID16620	Skin disorder due to physical agent AND/OR foreign substance	+3.0 [ +1.8, +4.9] -	30	132760	140	151380
TID2546	Bite wound of skin	+5.5 [ +1.8, +16.7] -	10	22240	150	73050
TID3294	Cellulitis of lower limb	+2.7 [ +1.8, +4.2] -	40	191340	530	281410
TID10740	Latex allergy	+3.0 [ +1.8, +5.1] -	30	129160	380	307890
TID17032	Streptococcus pyogenes infection	+5.4 [ +1.8, +16.0] -	10	23060	370	348000
TID10804	Lesion of ulnar nerve	+5.3 [ +1.8, +15.9] -	10	22600	70	49770
TID8089	Gastrointestinal ulcer	+2.7 [ +1.8, +4.1] -	40	198900	310	213120
TID14743	Polyp	+2.6 [ +1.8, +3.8] -	50	257580	240	360550
TID14745	Polyp of colon	+2.9 [ +1.8, +4.8] -	30	132330	70	103660
TID1729	Antiprotozoal drug allergy	+3.5 [ +1.8, +6.7] -	20	74490	130	100610
TID4393	Colitis	+2.5 [ +1.8, +3.5] -	60	327160	780	535830
TID3412	Cerebrovascular disease	+2.3 [ +1.8, +3.1] -	100	616200	380	281780
TID5589	Defect of diaphragm	+2.5 [ +1.8, +3.6] -	60	325610	230	204780
TID6347	Disorder of ovary	+3.0 [ +1.8, +4.9] -	30	134020	1260	938790
TID6583	Displacement of lumbar intervertebral disc without myelopathy	+2.9 [ +1.8, +4.9] -	30	133030	280	202810
TID9038	Hypertensive heart failure	+3.5 [ +1.8, +6.8] -	20	72000	30	19060
TID17818	Toxic effect of venom	+5.2 [ +1.8, +15.4] -	10	22790	120	65360
TID7121	Erythematous condition	+3.5 [ +1.8, +6.7] -	20	72360	140	97820
TID16453	Sequelae of neurological disorders	+2.7 [ +1.8, +4.2] -	40	194900	150	177180
TID12214	Myocardial disease	+2.4 [ +1.8, +3.3] -	80	467470	290	206250
TID4623	Congenital abnormality of lower limb and pelvic girdle	+3.4 [ +1.8, +6.7] -	20	73930	170	156510
TID3017	Callosity	+3.4 [ +1.8, +6.5] -	20	76190	80	60380
TID7820	Fracture of medial malleolus	+5.2 [ +1.8, +15.4] -	10	23690	60	30780
TID11740	Melena	+3.0 [ +1.8, +4.9] -	30	131190	270	167070
TID12776	Nerve root disorder	+2.5 [ +1.8, +3.4] -	70	394470	790	581100
TID175	Abscess of connective tissue	+5.5 [ +1.8, +17.2] -	10	22490	420	132870
TID6075	Disorder of anus	+2.9 [ +1.8, +4.8] -	30	135220	180	194350
TID6501	Disorder of trunk	+2.8 [ +1.8, +4.5] -	380	4050580	5890	8589620
TID3876	Chronic respiratory failure	+3.3 [ +1.8, +6.3] -	20	76120	50	27920
TID6324	Disorder of nerve root and/or plexus	+2.4 [ +1.8, +3.3] -	70	400870	810	599000
TID8337	Heart disease	+2.2 [ +1.8, +2.8] -	240	1963660	1600	1520490
TID4595	Conduction disorder of the heart	+2.3 [ +1.8, +3.0] -	100	623130	630	453480
TID9489	Infection of nail	+2.6 [ +1.8, +3.7] -	50	260720	270	282050
TID16821	Spondylosis with myelopathy	+2.9 [ +1.8, +4.8] -	30	133330	130	112040
TID5794	Diabetic complication	+2.5 [ +1.8, +3.5] -	60	330160	240	218670
TID9614	Inflammation of ear canal	+3.4 [ +1.8, +6.5] -	20	76830	350	270980
TID18401	Unilateral radiographic imaging of breast	+2.4 [ +1.8, +3.3] -	70	404790	340	623680
TID2105	Bacterial intestinal infectious disease	+3.3 [ +1.8, +6.4] -	20	76110	90	67740
TID6317	Disorder of nasal bone	+5.5 [ +1.8, +17.0] -	10	22000	330	35170
TID10300	Intracranial hemorrhage	+3.4 [ +1.8, +6.7] -	20	74590	90	41380
TID5930	Disease caused by Gram-positive coccus	+2.7 [ +1.8, +4.1] -	40	196100	1080	818040
TID75	Abnormality of systemic vein	+2.3 [ +1.8, +3.0] -	100	626770	670	693340
TID930	Acute respiratory failure	+2.7 [ +1.8, +4.1] -	40	197950	220	103440
TID1959	Atopic immunoglobulin E-mediated allergic disorder	+2.3 [ +1.8, +3.1] -	90	551480	950	1383930
TID3786	Chronic mucositis	+2.9 [ +1.8, +4.9] -	30	133540	200	248300
TID15671	Radiographic imaging procedure with explicit context	+2.4 [ +1.8, +3.3] -	70	405030	340	623740
TID16742	Spinal cord compression	+2.9 [ +1.8, +4.9] -	30	135190	140	113860
TID15537	Pulmonary emphysema	+2.9 [ +1.8, +4.7] -	30	136720	140	64120
TID16402	Sepsis	+2.7 [ +1.7, +4.1] -	40	199650	310	166190
TID6046	Disorder due to type 2 diabetes mellitus	+2.7 [ +1.7, +4.1] -	40	194730	140	109850
TID8519	Hereditary disease	+3.3 [ +1.7, +6.1] -	20	79310	210	168290
TID3985	Clinical finding present	+2.7 [ +1.7, +4.1] -	40	197300	510	426900
TID1715	Antihypertensive allergy	+3.3 [ +1.7, +6.4] -	20	76420	40	33220
TID5475	Cyst	+2.4 [ +1.7, +3.3] -	70	406270	1590	1410090
TID6305	Disorder of mediastinum	+2.2 [ +1.7, +2.8] -	240	1977350	1620	1539420
TID7783	Fracture of femur	+2.8 [ +1.7, +4.6] -	30	137810	40	27970
TID10059	Injury of tendon of the rotator cuff of shoulder	+3.3 [ +1.7, +6.4] -	20	79760	110	76530
TID16756	Spinal stenosis of lumbar region	+2.5 [ +1.7, +3.7] -	50	260670	140	119630
TID1910	Aspirin allergy	+2.9 [ +1.7, +4.7] -	30	135250	210	158140
TID13852	Otitis externa	+3.3 [ +1.7, +6.3] -	20	76830	350	270980
TID6915	Elevated blood pressure reading without diagnosis of hypertension	+2.7 [ +1.7, +4.1] -	40	197300	510	426900
TID10406	Ischemic heart disease	+2.4 [ +1.7, +3.2] -	80	477210	250	197670
TID6146	Disorder of diaphragm	+2.5 [ +1.7, +3.5] -	60	332580	230	208790
TID17666	Thrombosis of vein of lower limb	+2.8 [ +1.7, +4.7] -	30	139490	120	98100
TID11830	Methicillin resistant Staphylococcus aureus infection	+3.3 [ +1.7, +6.1] -	20	81460	290	166180
TID6096	Disorder of body cavity	+2.4 [ +1.7, +3.4] -	60	340550	560	433820
TID6128	Disorder of cellular component of blood	+2.3 [ +1.7, +3.2] -	80	479250	880	604690
TID1218	Allergic disorder of respiratory system	+2.3 [ +1.7, +3.1] -	90	553780	960	1386690
TID14747	Polyp of intestine	+2.6 [ +1.7, +4.1] -	40	200220	150	195880
TID9216	Immune hypersensitivity disorder by mechanism	+2.3 [ +1.7, +3.0] -	100	633500	1100	1560020
TID17657	Thrombosis of blood vessel	+2.4 [ +1.7, +3.4] -	60	337910	370	273680
TID15377	Prolapsed lumbar intervertebral disc	+2.9 [ +1.7, +4.8] -	30	133300	280	203140
TID949	Acute sinusitis	+2.4 [ +1.7, +3.3] -	70	407240	1010	1362630
TID17701	Thyrotoxicosis without goiter OR other cause	+3.3 [ +1.7, +6.4] -	20	75340	140	120070
TID2631	Blood coagulation disorder, categorized by value of screening test	+3.2 [ +1.7, +6.1] -	20	79160	80	41260
TID3877	Chronic respiratory insufficiency	+3.3 [ +1.7, +6.4] -	20	76120	50	27920
TID206	Abscess of oral tissue	+5.3 [ +1.7, +16.5] -	10	23220	440	137080
TID6261	Disorder of kidney and/or ureter	+2.2 [ +1.7, +2.8] -	150	1057770	1360	1014880
TID3699	Chronic gastritis	+3.2 [ +1.7, +6.0] -	20	81880	130	101560
TID7884	Fracture of shoulder	+3.3 [ +1.7, +6.3] -	20	76330	90	45000
TID6125	Disorder of cardiovascular system	+2.5 [ +1.7, +3.5] -	360	3728380	3840	4688850
TID17902	Transient ischemic attack	+2.6 [ +1.7, +4.0] -	40	199510	100	83460
TID10539	Laceration - injury	+2.8 [ +1.7, +4.7] -	30	135940	910	675350
TID13074	Nuclear cataract	+2.5 [ +1.7, +3.6] -	50	268480	60	81760
TID1358	Alopecia	+3.2 [ +1.7, +6.1] -	20	80680	130	190660
TID6304	Disorder of maxillary sinus	+2.8 [ +1.7, +4.6] -	30	139670	330	420360
TID9226	Immunoglobulin E-mediated allergic disorder	+2.3 [ +1.7, +3.0] -	90	559890	1020	1418150
TID10926	Localized osteoarthrosis	+2.2 [ +1.7, +2.9] -	110	719210	390	437650
TID17653	Thrombosis	+2.4 [ +1.7, +3.4] -	60	339100	370	274210
TID18301	Ulcer of skin of lower extremity	+3.3 [ +1.7, +6.2] -	20	79890	40	27780
TID11107	Magnesium disorder	+2.8 [ +1.7, +4.6] -	30	138050	250	92720
TID11627	Maxillary sinusitis	+2.8 [ +1.7, +4.6] -	30	139400	330	420240
TID4524	Complication of implant	+2.8 [ +1.7, +4.7] -	30	137020	180	122690
TID5188	Contusion of eye	+5.1 [ +1.7, +15.1] -	10	22600	390	34850
TID6310	Disorder of mineral metabolism	+2.4 [ +1.7, +3.2] -	70	408450	500	423730
TID2089	Bacterial gastrointestinal infectious disease	+3.3 [ +1.7, +6.5] -	20	77190	90	69910
TID6053	Disorder of abdominal wall	+2.8 [ +1.7, +4.7] -	30	139220	530	237220
TID3918	Chronic ulcer of skin	+2.8 [ +1.7, +4.6] -	30	139940	110	63970
TID5643	Degenerative disorder	+2.2 [ +1.7, +2.9] -	300	2778430	1960	2296960
TID7302	Family history of cancer	+2.4 [ +1.7, +3.2] -	70	408130	550	667300
TID16723	Speech and language disorder	+3.2 [ +1.7, +6.2] -	20	80020	90	91280
TID1699	Antidepressant drug allergy	+3.2 [ +1.7, +6.0] -	20	80370	230	136920
TID2628	Blood coagulation disorder	+2.5 [ +1.7, +3.6] -	50	273620	400	280630
TID13249	Onychomycosis caused by dermatophyte	+2.6 [ +1.7, +4.0] -	40	198570	130	167420
TID10065	Injury of thoracic spine	+3.3 [ +1.7, +6.2] -	20	79640	380	150610
TID15328	Procedure carried out on subject	+3.3 [ +1.7, +6.3] -	20	77250	260	155700
TID18297	Ulcer of lower extremity	+2.8 [ +1.7, +4.6] -	30	138960	60	56090
TID220	Abscess of trunk	+3.2 [ +1.7, +6.1] -	20	79440	530	263010
TID7331	Family history of neoplasm	+2.3 [ +1.7, +3.2] -	70	412040	550	671120
TID7360	Family history: Gastrointestinal disease	+2.8 [ +1.7, +4.6] -	30	142280	160	200520
TID10229	Internal hemorrhoids	+2.6 [ +1.7, +3.9] -	40	204980	210	203060
TID15544	Pulmonary hypertension	+2.8 [ +1.7, +4.6] -	30	138090	20	33860
TID4120	Closed fracture of lower leg	+3.2 [ +1.7, +6.1] -	20	80050	200	117230
TID18091	Traumatic skin changes	+3.3 [ +1.7, +6.4] -	20	76220	80	60380
TID18537	Vaginal wall prolapse	+3.2 [ +1.7, +6.1] -	20	78620	50	52710
TID6307	Disorder of menstruation	+5.1 [ +1.7, +15.4] -	10	23360	1060	824970
TID17010	Strain of rotator cuff capsule	+3.3 [ +1.7, +6.4] -	20	75300	100	70990
TID17018	Strain of tendon of upper limb	+3.2 [ +1.7, +6.0] -	20	80450	140	84490
TID14514	Pneumonia caused by Gram positive bacteria	+5.4 [ +1.7, +17.1] -	10	21740	40	16190
TID17480	Tear film insufficiency	+2.8 [ +1.7, +4.5] -	30	139820	100	103220
TID925	Acute renal failure syndrome	+2.4 [ +1.7, +3.3] -	60	345710	240	137060
TID6281	Disorder of liver	+2.4 [ +1.7, +3.3] -	60	346750	840	563250
TID12945	Non-toxic uninodular goiter	+2.7 [ +1.7, +4.5] -	30	143650	140	215500
TID10526	Kyphosis deformity of spine	+2.8 [ +1.7, +4.5] -	30	140540	200	167860
TID926	Acute renal impairment	+2.4 [ +1.7, +3.3] -	60	345730	240	137070
TID6164	Disorder of endocrine system	+2.1 [ +1.7, +2.7] -	260	2266420	2040	2896770
TID2945	Bursitis of hip	+3.2 [ +1.7, +6.1] -	20	81450	60	74120
TID1680	Anti-infectives adverse reaction	+5.1 [ +1.7, +15.6] -	10	22360	90	35480
TID15670	Radiculitis	+2.4 [ +1.7, +3.3] -	60	346760	730	514420
TID12938	Non-steroidal anti-inflammatory drug sensitivity	+2.4 [ +1.7, +3.5] -	50	278260	730	419200
TID10390	Irritable bowel syndrome	+2.5 [ +1.7, +3.9] -	40	207580	370	373330
TID7205	External hemorrhoids	+3.2 [ +1.7, +6.1] -	20	78000	150	119650
TID17053	Structural disorder of heart	+2.1 [ +1.7, +2.7] -	160	1181200	560	570560
TID13714	Opioid analgesic allergy	+2.2 [ +1.7, +2.8] -	120	823090	1380	1142910
TID8818	History of surgery	+2.1 [ +1.7, +2.7] -	130	910120	1180	966200
TID16852	Sprain of knee	+3.1 [ +1.7, +5.7] -	20	83170	480	285010
TID1316	Allergy to opiate agonist	+2.1 [ +1.7, +2.8] -	120	823090	1380	1142910
TID17434	Synovitis/tenosynovitis - hand	+4.6 [ +1.7, +12.9] -	10	27310	90	67250
TID8808	History of respiratory disease	+2.5 [ +1.7, +3.9] -	40	205490	410	303240
TID10258	Intervertebral disc prolapse	+2.7 [ +1.7, +4.4] -	30	145680	320	238960
TID6726	Drug therapy status	+2.1 [ +1.7, +2.8] -	120	820570	860	869810
TID12937	Non-steroidal anti-inflammatory drug allergy	+2.4 [ +1.7, +3.5] -	50	278250	730	419200
TID14050	Past history of procedure	+2.1 [ +1.7, +2.7] -	150	1093270	1380	1143390
TID13787	Orthostatic hypotension	+3.2 [ +1.7, +6.1] -	20	78430	90	63700
TID6375	Disorder of phosphate, calcium and vitamin D metabolism	+2.5 [ +1.7, +3.8] -	40	213770	250	148420
TID18590	Vascular insufficiency	+3.1 [ +1.7, +5.9] -	20	80480	40	26820
TID7148	Essential hypertension	+2.2 [ +1.7, +2.8] -	310	2966370	1850	2201570
TID8691	History of cerebrovascular disease	+2.7 [ +1.7, +4.4] -	30	145550	110	56270
TID2400	Benign neoplastic disease	+2.1 [ +1.7, +2.7] -	140	1009300	990	1616690
TID3861	Chronic pulmonary heart disease	+2.7 [ +1.7, +4.5] -	30	143470	50	42860
TID5789	Diabetes mellitus without complication	+3.1 [ +1.7, +6.0] -	20	81400	120	85100
TID6179	Disorder of eye proper	+2.1 [ +1.7, +2.7] -	150	1094800	1270	1120900
TID10814	Leukocytosis	+2.5 [ +1.7, +3.8] -	40	208610	430	247970
TID18440	Uninodular goiter	+2.7 [ +1.7, +4.4] -	30	144810	140	217170
TID9620	Inflammation of large intestine	+2.2 [ +1.6, +3.0] -	80	505370	900	711090
TID849	Acute nervous system disorder	+2.5 [ +1.6, +3.8] -	40	211330	110	91610
TID7194	Exostosis	+3.1 [ +1.6, +6.0] -	20	78530	130	114260
TID16012	Rhinitis	+2.2 [ +1.6, +2.9] -	90	583110	940	1411440
TID10017	Injury of rotator cuff	+3.1 [ +1.6, +5.9] -	20	79880	110	76660
TID13183	Obstructive sleep apnea syndrome	+2.4 [ +1.6, +3.4] -	50	284850	320	364170
TID4446	Communication disorder	+3.1 [ +1.6, +5.9] -	20	81720	90	94190
TID15541	Pulmonary heart disease	+2.7 [ +1.6, +4.3] -	30	146230	50	44500
TID5824	Diastolic heart failure	+2.7 [ +1.6, +4.5] -	30	143320	30	29780
TID2693	Brain injury without open intracranial wound	+4.8 [ +1.6, +14.0] -	10	25310	60	11590
TID4551	Complication of systemic hypertensive disorder	+2.2 [ +1.6, +3.1] -	70	429740	140	122990
TID7777	Fracture of distal end of tibia	+4.9 [ +1.6, +14.6] -	10	25380	70	33290
TID12919	Non-opioid analgesic allergy	+2.4 [ +1.6, +3.5] -	50	283040	740	427080
TID10922	Localized infection	+3.1 [ +1.6, +5.8] -	20	79020	230	155040
TID18538	Vaginitis	+2.4 [ +1.6, +3.4] -	50	282250	1820	1148510
TID13089	Obesity	+2.1 [ +1.6, +2.8] -	100	676680	1460	1615510
TID17448	Systemic inflammatory response syndrome	+2.5 [ +1.6, +3.8] -	40	211850	340	180980
TID18794	Vulvitis	+2.7 [ +1.6, +4.4] -	30	142000	1760	1018400
TID4108	Closed fracture of humerus	+3.1 [ +1.6, +5.9] -	20	81440	70	46430
TID5292	Coronary arteriosclerosis	+2.1 [ +1.6, +2.7] -	110	756660	250	220750
TID1332	Allergy to seafood	+3.1 [ +1.6, +5.9] -	20	83220	150	149480
TID14264	Peripheral neuritis	+2.3 [ +1.6, +3.2] -	60	354860	730	521180
TID17501	Tendon injury - upper limb	+3.1 [ +1.6, +5.8] -	20	84980	150	90860
TID5629	Degeneration of cervical intervertebral disc	+2.7 [ +1.6, +4.4] -	30	144980	250	160590
TID6294	Disorder of lymphoid system	+2.5 [ +1.6, +3.7] -	40	211940	720	723660
TID15331	Procedure indicated	+2.1 [ +1.6, +2.8] -	100	673000	780	781960
TID4027	Closed fracture distal tibia	+4.8 [ +1.6, +14.4] -	10	24240	60	31880
TID4095	Closed fracture of foot	+3.0 [ +1.6, +5.7] -	20	83980	310	175080
TID6410	Disorder of retroperitoneal compartment	+2.1 [ +1.6, +2.6] -	150	1115570	1190	986060
TID8707	History of embolism	+2.6 [ +1.6, +4.3] -	30	150110	240	122510
TID3378	Cerebral degeneration presenting primarily with dementia	+2.6 [ +1.6, +4.2] -	30	151770	0	6280
TID14068	Pathological fracture	+3.0 [ +1.6, +5.7] -	20	81010	20	23650
TID15856	Respiratory obstruction	+2.4 [ +1.6, +3.4] -	50	285290	320	366630
TID6721	Drug indicated	+2.1 [ +1.6, +2.8] -	100	673000	780	781960
TID7847	Fracture of phalanx of hand	+4.7 [ +1.6, +13.9] -	10	25750	220	79090
TID9090	Hypo-osmolality and or hyponatremia	+2.4 [ +1.6, +3.4] -	50	283820	290	130110
TID6087	Disorder of basal ganglia	+2.6 [ +1.6, +4.3] -	30	148300	210	124280
TID6143	Disorder of coronary artery	+2.1 [ +1.6, +2.7] -	110	760590	260	225250
TID13561	Open wound of hand	+3.0 [ +1.6, +5.7] -	20	83490	600	265390
TID16835	Sprain of ankle	+3.0 [ +1.6, +5.7] -	20	84350	770	408450
TID6425	Disorder of sebaceous gland	+2.6 [ +1.6, +4.3] -	30	146750	320	640270
TID6465	Disorder of subcutaneous tissue	+4.9 [ +1.6, +14.6] -	10	24860	40	40410
TID8400	Hemiplegia	+3.0 [ +1.6, +5.6] -	20	83610	70	39780
TID13972	Paralytic syndrome on one side of the body	+3.1 [ +1.6, +5.8] -	20	84110	70	40880
TID1872	Articular cartilage disorder	+2.1 [ +1.6, +2.7] -	110	760230	360	465910
TID848	Acute nephropathy	+2.3 [ +1.6, +3.2] -	60	354410	320	180880
TID6240	Disorder of immune structure	+2.4 [ +1.6, +3.6] -	40	218450	720	730330
TID1949	Atherosclerosis of coronary artery	+3.1 [ +1.6, +5.8] -	20	83450	30	24300
TID6385	Disorder of portal venous system	+2.4 [ +1.6, +3.7] -	40	216540	230	217540
TID16108	Salicylate allergy	+2.6 [ +1.6, +4.3] -	30	147400	220	169890
TID8051	Gastric hemorrhage	+4.6 [ +1.6, +13.0] -	10	27080	60	18400
TID16169	Scoliosis deformity of spine	+2.6 [ +1.6, +4.2] -	30	152860	220	187190
TID4141	Closed fracture of neck of femur	+3.0 [ +1.6, +5.6] -	20	86930	20	10530
TID10506	Kidney disease	+2.0 [ +1.6, +2.6] -	140	1038540	1110	895720
TID9638	Inflammatory disease of liver	+3.0 [ +1.6, +5.5] -	20	85680	400	189660
TID13797	Osteitis	+3.0 [ +1.6, +5.7] -	20	86890	190	187080
TID2948	Bursitis of pelvic region	+3.0 [ +1.6, +5.8] -	20	81450	60	74120
TID1277	Allergy to corticosteroid	+3.1 [ +1.6, +5.9] -	20	82410	90	81370
TID2723	Breathing-related sleep disorder	+2.3 [ +1.6, +3.4] -	50	291830	330	368060
TID4146	Closed fracture of one rib	+4.5 [ +1.6, +12.9] -	10	26610	110	21890
TID7033	Enthesopathy of lower leg and ankle region	+3.0 [ +1.6, +5.7] -	20	85590	140	143540
TID6715	Drug groups primarily affecting the autonomic nervous system allergy	+2.6 [ +1.6, +4.2] -	30	150820	200	154350
TID8827	History of total hysterectomy	+2.6 [ +1.6, +4.3] -	30	149130	170	140960
TID15816	Renal failure syndrome	+2.2 [ +1.6, +3.0] -	70	440690	280	192760
TID3168	Cardiac arrhythmia	+2.0 [ +1.6, +2.6] -	150	1137230	1160	877140
TID6716	Drug groups primarily affecting the cardiovascular system allergy	+2.2 [ +1.6, +3.0] -	70	440830	350	304540
TID8806	History of removal of entire genital organ	+2.6 [ +1.6, +4.2] -	30	149130	170	140960
TID9911	Injury of ligament of knee	+3.0 [ +1.6, +5.7] -	20	83170	480	285030
TID6309	Disorder of middle ear	+2.4 [ +1.6, +3.6] -	40	220190	890	908690
TID9188	Idiopathic scoliosis	+4.4 [ +1.6, +12.4] -	10	27260	50	34320
TID1261	Allergy to anti-infective agent	+2.0 [ +1.6, +2.5] -	160	1234020	1630	2129880
TID6079	Disorder of artery	+2.0 [ +1.6, +2.5] -	170	1330300	710	673030
TID16580	Simple goiter	+2.4 [ +1.6, +3.6] -	40	217890	220	355920
TID6272	Disorder of lens	+2.1 [ +1.6, +2.8] -	90	605710	130	153400
TID10793	Lesion of ligaments of the ankle region	+3.0 [ +1.6, +5.7] -	20	84350	770	408450
TID16337	Secondary pulmonary hypertension	+3.0 [ +1.6, +5.6] -	20	84490	20	26220
TID2024	Autoimmune disease	+2.3 [ +1.6, +3.3] -	50	293540	370	410370
TID9028	Hypertensive disorder, systemic arterial	+2.1 [ +1.6, +2.7] -	310	3017090	2050	2425700
TID18621	Venous thrombosis	+2.3 [ +1.6, +3.3] -	50	294260	360	253650
TID1480	Anemia due to blood loss	+2.3 [ +1.6, +3.3] -	50	296500	340	236050
TID3224	Cataract	+2.1 [ +1.6, +2.8] -	90	602840	130	152220
TID6114	Disorder of bursa	+2.3 [ +1.6, +3.3] -	50	290700	380	353810
TID6306	Disorder of meninges	+2.9 [ +1.6, +5.3] -	20	89240	120	78110
TID18613	Venous embolism	+2.4 [ +1.6, +3.6] -	40	218730	250	168970
TID14786	Post-infectious disorder	+2.3 [ +1.6, +3.3] -	50	292980	210	220380
TID17507	Tendon strain	+2.9 [ +1.6, +5.5] -	20	84950	150	97000
TID5293	Coronary arteriosclerosis in native artery	+2.2 [ +1.6, +2.9] -	70	447450	140	130400
TID4550	Complication of surgical procedure	+2.2 [ +1.6, +3.1] -	60	370800	600	442510
TID8481	Hemorrhoids without complication	+2.4 [ +1.6, +3.6] -	40	220330	250	241050
TID8727	History of hysterectomy	+2.6 [ +1.6, +4.2] -	30	152090	180	147740
TID544	Acrodermatitis	+2.9 [ +1.6, +5.4] -	20	89040	180	179770
TID6572	Disorders of skin caused by physical agents	+2.5 [ +1.6, +4.0] -	30	154840	170	194520
TID1245	Allergic rhinitis	+2.1 [ +1.6, +2.8] -	80	532080	890	1332270
TID9752	Injury of abdominal wall	+4.7 [ +1.6, +14.0] -	10	25760	300	55010
TID6479	Disorder of the larynx	+3.0 [ +1.6, +5.6] -	20	87700	180	181420
TID9883	Injury of humerus	+2.9 [ +1.6, +5.5] -	20	87170	70	50580
TID6474	Disorder of tendon of shoulder region	+2.4 [ +1.6, +3.6] -	40	221770	280	240530
TID1275	Allergy to contrast media	+2.9 [ +1.6, +5.5] -	20	87780	100	81640
TID4879	Congenital connective tissue disorder	+3.0 [ +1.6, +5.6] -	20	88480	100	92120
TID6119	Disorder of carbohydrate metabolism	+2.0 [ +1.6, +2.5] -	170	1353640	1160	1372630
TID1838	Arthritis of spine	+3.0 [ +1.6, +5.7] -	20	85160	90	68380
TID12669	Neoplasm of uncertain behavior of lower limb	+2.9 [ +1.6, +5.3] -	20	91890	210	235660
TID3374	Cerebral degeneration	+2.5 [ +1.6, +4.0] -	30	155330	0	7620
TID13075	Nuclear senile cataract	+2.3 [ +1.6, +3.5] -	40	224480	50	65310
TID7028	Enthesopathy of ankle AND/OR tarsus	+2.9 [ +1.6, +5.5] -	20	85590	140	143540
TID16649	Slow transit constipation	+4.2 [ +1.6, +11.4] -	10	30230	40	32780
TID6399	Disorder of pulmonary circulation	+2.2 [ +1.6, +3.2] -	50	301810	180	139510
TID1320	Allergy to penicillin	+2.0 [ +1.6, +2.6] -	110	787550	1070	1358960
TID6511	Disorder of ureter	+2.2 [ +1.6, +3.2] -	50	296260	340	258430
TID9443	Infection caused by beta-hemolytic Streptococcus	+4.7 [ +1.6, +14.4] -	10	24880	370	350020
TID14315	Personal history of primary malignant neoplasm of breast	+2.5 [ +1.6, +4.1] -	30	156940	40	80100
TID15604	Pure hypercholesterolemia	+2.0 [ +1.5, +2.5] -	130	974220	530	622620
TID1481	Anemia due to chronic blood loss	+2.9 [ +1.5, +5.3] -	20	90830	130	100590
TID17412	Syncope and collapse	+2.3 [ +1.5, +3.5] -	40	224770	470	301890
TID8566	Hernia of abdominal cavity	+2.1 [ +1.5, +3.0] -	60	373260	370	338200
TID8730	History of infectious disease	+2.5 [ +1.5, +4.1] -	30	153980	600	353430
TID1302	Allergy to insect venom	+4.5 [ +1.5, +13.3] -	10	27340	110	65170
TID18831	Wound of abdomen	+4.3 [ +1.5, +12.0] -	10	29260	330	66010
TID6228	Disorder of hip joint	+2.3 [ +1.5, +3.5] -	40	227810	190	142810
TID15813	Renal disorders in systemic disease	+2.8 [ +1.5, +5.2] -	20	91350	40	42530
TID8397	Hematuria syndrome	+2.5 [ +1.5, +4.0] -	30	158540	250	213920
TID17499	Tendon injury	+2.8 [ +1.5, +5.2] -	20	90940	170	107330
TID12807	Neurologic disorder associated with diabetes mellitus	+2.5 [ +1.5, +3.9] -	30	159750	130	105160
TID8256	Gout	+2.5 [ +1.5, +4.0] -	30	157070	70	58810
TID16845	Sprain of foot	+4.3 [ +1.5, +11.9] -	10	30300	270	132230
TID9142	Hypovolemia	+2.9 [ +1.5, +5.4] -	20	87980	160	75240
TID8317	Hammer toe	+2.8 [ +1.5, +5.3] -	20	90390	40	48930
TID7799	Fracture of humerus	+2.8 [ +1.5, +5.3] -	20	87170	70	50580
TID7789	Fracture of foot	+2.8 [ +1.5, +5.1] -	20	90770	330	189590
TID13808	Osteoarthritis of knee	+2.5 [ +1.5, +4.0] -	30	158700	70	86960
TID6100	Disorder of bone and articular cartilage	+2.0 [ +1.5, +2.6] -	100	715040	240	341890
TID17023	Streptococcal infectious disease	+2.8 [ +1.5, +5.3] -	20	90870	790	632040
TID9442	Infection caused by antimicrobial resistant bacteria	+2.9 [ +1.5, +5.4] -	20	88270	290	169800
TID10933	Localized, primary osteoarthritis	+2.0 [ +1.5, +2.7] -	80	543230	270	339600
TID17437	Synovitis/tenosynovitis - wrist	+4.5 [ +1.5, +13.7] -	10	25990	90	65160
TID2387	Benign neoplasm of trunk	+2.0 [ +1.5, +2.6] -	90	632320	760	1102190
TID1300	Allergy to hymenoptera venom	+4.3 [ +1.5, +12.5] -	10	27330	110	65170
TID12790	Neurodevelopmental disorder	+4.1 [ +1.5, +11.0] -	10	30570	470	377630
TID17296	Superficial injury of head	+4.4 [ +1.5, +13.1] -	10	26620	230	91400
TID1936	Atelectasis	+2.4 [ +1.5, +4.0] -	30	158210	160	91520
TID2568	Blepharitis	+2.8 [ +1.5, +5.0] -	20	93370	200	156860
TID6040	Disorder characterized by edema	+2.3 [ +1.5, +3.4] -	40	236030	540	424310
TID12162	Muscle contracture	+4.2 [ +1.5, +12.0] -	10	28110	100	69920
TID1816	Arteriosclerotic vascular disease	+1.9 [ +1.5, +2.5] -	120	903190	300	263700
TID5807	Diabetic renal disease	+2.8 [ +1.5, +5.1] -	20	91180	40	42300
TID14484	Platelet disorder	+2.4 [ +1.5, +4.0] -	30	158540	280	158930
TID1325	Allergy to radiopharmaceutical	+2.9 [ +1.5, +5.5] -	20	87790	100	81640
TID1687	Antibacterial drug allergy	+1.9 [ +1.5, +2.4] -	150	1194800	1550	2065260
TID8953	Hypercholesterolemia	+1.9 [ +1.5, +2.4] -	130	999120	540	638840
TID12399	Neoplasm of digestive tract	+2.0 [ +1.5, +2.7] -	80	548000	280	413310
TID3291	Cellulitis of head	+4.2 [ +1.5, +11.6] -	10	30000	220	101370
TID5785	Diabetes mellitus type 1	+2.8 [ +1.5, +5.4] -	20	90490	160	140790
TID6055	Disorder of accommodation	+2.8 [ +1.5, +5.2] -	20	94090	70	94560
TID1262	Allergy to antibiotic	+1.9 [ +1.5, +2.4] -	150	1194800	1550	2065260
TID8994	Hyperparathyroidism	+2.8 [ +1.5, +5.2] -	20	89690	30	48450
TID12039	Morphine allergy	+2.4 [ +1.5, +4.0] -	30	160630	330	232100
TID16182	Seborrheic dermatitis	+2.4 [ +1.5, +3.9] -	30	160590	90	162840
TID1796	Arterial embolism	+2.4 [ +1.5, +3.9] -	30	163770	180	121910
TID6204	Disorder of function of stomach	+2.8 [ +1.5, +5.2] -	20	91980	220	166620
TID101	Abrasion and/or friction burn of multiple sites	+4.3 [ +1.5, +12.5] -	10	27480	320	55720
TID7840	Fracture of one rib	+4.5 [ +1.5, +13.4] -	10	26750	110	22010
TID12397	Neoplasm of digestive organ	+2.0 [ +1.5, +2.6] -	80	561140	280	417270
TID904	Acute posthemorrhagic anemia	+2.2 [ +1.5, +3.3] -	40	236940	250	152220
TID14277	Peripheral vascular disease	+1.9 [ +1.5, +2.4] -	140	1104960	580	658240
TID2654	Bone marrow disorder	+2.7 [ +1.5, +5.1] -	20	90970	70	60590
TID6206	Disorder of gallbladder	+2.2 [ +1.5, +3.3] -	40	237100	530	441510
TID615	Acute cystitis	+2.4 [ +1.5, +3.9] -	30	162900	390	278990
TID4406	Colonic lesion	+1.9 [ +1.5, +2.5] -	110	819200	440	564950
TID12053	Movement disorder	+2.4 [ +1.5, +3.8] -	30	166530	150	105700
TID2187	Benign essential hypertension	+1.9 [ +1.5, +2.4] -	120	922180	450	554680
TID2271	Benign neoplasm of large intestine	+2.0 [ +1.5, +2.8] -	60	395570	200	294950
TID17537	Tetracyclines group allergy	+2.7 [ +1.5, +5.1] -	20	94340	100	120810
TID3641	Chronic diastolic heart failure	+2.7 [ +1.5, +5.0] -	20	94680	20	18640
TID4539	Complication of procedure	+2.0 [ +1.5, +2.6] -	80	564830	920	753590
TID8719	History of gynecological disorder	+2.7 [ +1.5, +4.8] -	20	97430	560	333360
TID2676	Brachial radiculitis	+2.7 [ +1.5, +5.0] -	20	95250	270	198920
TID6917	Embolism	+2.1 [ +1.5, +3.0] -	50	313780	330	235830
TID8979	Hyperlipidemia	+1.8 [ +1.5, +2.3] -	260	2461310	1190	1832660
TID6402	Disorder of purine metabolism	+2.4 [ +1.5, +3.8] -	30	164190	70	63130
TID2195	Benign hypertension	+1.9 [ +1.5, +2.4] -	120	924940	450	556030
TID2674	Brachial neuritis	+2.7 [ +1.5, +5.0] -	20	95320	270	199050
TID18398	Unilateral procedure	+2.0 [ +1.5, +2.7] -	70	479800	480	761980
TID4681	Congenital anomaly of back	+4.1 [ +1.5, +11.7] -	10	29930	50	50050
TID6401	Disorder of purine and pyrimidine metabolism	+2.4 [ +1.5, +3.8] -	30	164540	70	63450
TID1976	Atrioventricular block	+2.7 [ +1.5, +5.0] -	20	94910	40	23990
TID6280	Disorder of lipoprotein storage and metabolism	+1.8 [ +1.5, +2.3] -	260	2464330	1190	1837940
TID9236	Impacted cerumen	+2.2 [ +1.5, +3.3] -	40	240290	190	244720
TID12032	Morbid obesity	+2.2 [ +1.5, +3.3] -	40	238750	540	601490
TID9605	Inflamed seborrheic keratosis	+2.7 [ +1.5, +4.9] -	20	94270	20	52720
TID2790	Burn	+4.1 [ +1.5, +11.5] -	10	30220	270	113990
TID6227	Disorder of hemostatic system	+2.1 [ +1.5, +3.0] -	50	316880	470	332550
TID13847	Osteoporosis	+1.9 [ +1.5, +2.4] -	110	835110	140	203850
TID6412	Disorder of right atrium	+2.3 [ +1.5, +3.8] -	30	164220	60	41060
TID6279	Disorder of lipoprotein AND/OR lipid metabolism	+1.8 [ +1.4, +2.3] -	260	2472110	1220	1860000
TID6290	Disorder of lymph node	+2.3 [ +1.4, +3.7] -	30	166840	420	401420
TID7184	Excessive cerumen in ear canal	+2.2 [ +1.4, +3.3] -	40	240430	190	244870
TID6212	Disorder of glucose metabolism	+1.8 [ +1.4, +2.3] -	150	1227090	980	1160580
TID9670	Inflammatory spondylopathy	+4.1 [ +1.4, +11.5] -	10	30460	40	30820
TID14017	Paroxysmal tachycardia	+2.7 [ +1.4, +4.9] -	20	97360	70	67460
TID729	Acute heart disease	+2.0 [ +1.4, +2.7] -	70	483060	180	184040
TID2257	Benign neoplasm of female genital organ	+2.7 [ +1.4, +5.0] -	20	96400	410	503690
TID4834	Congenital anomaly of vertebral region of back	+4.2 [ +1.4, +11.9] -	10	29930	50	50050
TID9451	Infection caused by resistant organism	+2.6 [ +1.4, +4.8] -	20	99680	300	179420
TID6660	Diverticulitis of large intestine	+2.1 [ +1.4, +2.9] -	50	323780	150	185400
TID17447	System disorder of the nervous system	+2.3 [ +1.4, +3.7] -	30	169370	160	111720
TID17297	Superficial injury of head and neck	+4.3 [ +1.4, +12.9] -	10	27270	240	92480
TID6543	Disorder of vitreous cavity	+2.3 [ +1.4, +3.7] -	30	171630	60	85400
TID2264	Benign neoplasm of intestinal tract	+2.0 [ +1.4, +2.8] -	60	398450	200	297150
TID4157	Closed fracture of radius	+2.6 [ +1.4, +4.8] -	20	95700	130	102230
TID6541	Disorder of vitreous body	+2.3 [ +1.4, +3.7] -	30	171630	60	85400
TID18581	Vascular disorder of extremity	+2.0 [ +1.4, +2.8] -	60	402390	290	331890
TID7831	Fracture of neck of femur	+2.6 [ +1.4, +4.9] -	20	97080	20	13800
TID6718	Drug groups primarily affecting the gastrointestinal system allergy	+2.6 [ +1.4, +4.9] -	20	96610	230	138480
TID3725	Chronic heart disease	+2.0 [ +1.4, +2.8] -	60	402160	90	101160
TID5646	Degenerative disorder of eye	+1.9 [ +1.4, +2.4] -	100	755370	190	251900
TID8672	History of artificial organ or tissue	+2.0 [ +1.4, +2.7] -	60	409960	120	113580
TID12073	Multi-infarct state	+3.8 [ +1.4, +10.2] -	10	31900	0	1890
TID8341	Heart valve disorder	+1.9 [ +1.4, +2.5] -	80	580150	260	316490
TID9362	Infection - suppurative	+2.7 [ +1.4, +5.1] -	20	93870	410	303920
TID12325	Neoplasm by body site	+1.8 [ +1.4, +2.2] -	190	1657990	1560	2415900
TID2192	Benign genital neoplasm	+2.6 [ +1.4, +4.8] -	20	96560	410	503820
TID14749	Polyp of large intestine	+2.3 [ +1.4, +3.7] -	30	167880	100	137050
TID15018	Primary gonarthrosis, bilateral	+2.6 [ +1.4, +4.8] -	20	99460	50	60800
TID5354	Cranial nerve disorder	+2.6 [ +1.4, +4.7] -	20	100370	130	130060
TID11930	Mitral valve disorder	+2.0 [ +1.4, +2.8] -	60	406630	200	235950
TID12398	Neoplasm of digestive system	+1.9 [ +1.4, +2.5] -	80	581180	300	436540
TID14960	Presbyopia	+2.7 [ +1.4, +5.0] -	20	93960	70	93810
TID10534	Labyrinthine disorder	+2.3 [ +1.4, +3.6] -	30	172920	160	189600
TID13048	Nonvenomous insect bite of multiple sites	+4.0 [ +1.4, +11.2] -	10	31060	140	91080
TID3882	Chronic rhinitis	+2.6 [ +1.4, +4.9] -	20	96020	130	159480
TID9062	Hypertrophy of bone	+2.6 [ +1.4, +4.7] -	20	99810	150	134120
TID1977	Atrioventricular conduction disorder	+2.6 [ +1.4, +4.9] -	20	94910	40	23990
TID4261	Closed injury of head	+4.1 [ +1.4, +11.6] -	10	29810	120	17680
TID9184	Idiopathic peripheral neuropathy	+2.3 [ +1.4, +3.7] -	30	168530	130	109950
TID6491	Disorder of thyroid gland	+1.8 [ +1.4, +2.2] -	160	1352150	1000	1579720
TID472	Acquired disorder of keratinization	+2.6 [ +1.4, +4.8] -	20	99020	110	156230
TID6659	Diverticulitis of gastrointestinal tract	+2.0 [ +1.4, +2.9] -	50	324800	150	185840
TID7862	Fracture of radius	+2.6 [ +1.4, +4.8] -	20	97880	130	104290
TID18531	Vaginal hernia	+2.6 [ +1.4, +4.8] -	20	97450	60	59000
TID2402	Benign paroxysmal positional vertigo	+2.6 [ +1.4, +4.8] -	20	98570	80	101600
TID12068	Multi-infarct dementia	+3.8 [ +1.4, +10.5] -	10	31900	0	1890
TID5811	Diagnostic dye allergy	+4.0 [ +1.4, +11.2] -	10	30460	60	25270
TID18702	Viral hepatitis type C	+3.9 [ +1.4, +10.8] -	10	31430	270	101560
TID15536	Pulmonary embolism	+2.6 [ +1.4, +4.8] -	20	97060	140	85280
TID8574	Herniated urinary bladder	+2.6 [ +1.4, +4.9] -	20	97500	60	59040
TID3369	Cerebral artery occlusion	+2.1 [ +1.4, +3.1] -	40	254010	120	92860
TID10005	Injury of radius	+2.6 [ +1.4, +4.8] -	20	97910	130	104330
TID8964	Hyperglycemia	+2.2 [ +1.4, +3.6] -	30	171960	360	344310
TID6421	Disorder of salivary structure	+2.5 [ +1.4, +4.6] -	20	102880	100	110910
TID12774	Nerve plexus disorder	+2.5 [ +1.4, +4.7] -	20	101810	290	217780
TID4824	Congenital anomaly of trunk	+2.6 [ +1.4, +4.7] -	20	100050	180	179900
TID5479	Cyst of abdomen	+2.6 [ +1.4, +4.7] -	20	99450	1210	859080
TID12646	Neoplasm of uncertain behavior of connective and soft tissue	+2.6 [ +1.4, +4.7] -	20	100810	210	238090
TID14271	Peripheral positional vertigo	+2.6 [ +1.4, +4.8] -	20	98570	80	101600
TID2259	Benign neoplasm of gastrointestinal tract	+1.9 [ +1.4, +2.7] -	60	419640	210	316540
TID6354	Disorder of parathyroid gland	+2.6 [ +1.4, +4.9] -	20	98740	40	58170
TID12754	Neoplastic disease	+1.7 [ +1.4, +2.2] -	200	1812840	1700	2615550
TID12593	Neoplasm of soft tissue	+1.8 [ +1.4, +2.3] -	100	778140	630	1152320
TID15998	Rheumatoid arthritis	+2.2 [ +1.4, +3.6] -	30	173070	180	158780
TID9397	Infection caused by Deuteromycetes	+4.0 [ +1.4, +11.3] -	10	28870	50	38000
TID12445	Neoplasm of integumentary system	+1.8 [ +1.4, +2.4] -	90	684670	440	922200
TID6244	Disorder of inner ear	+2.2 [ +1.4, +3.5] -	30	173320	160	190170
TID8302	Hair and hair follicle diseases	+3.9 [ +1.4, +11.0] -	10	29740	220	161450
TID2260	Benign neoplasm of head	+2.5 [ +1.4, +4.6] -	20	103770	90	141610
TID8687	History of cardiovascular surgery	+2.2 [ +1.4, +3.6] -	30	175660	80	60990
TID12324	Neoplasm and/or hamartoma	+1.7 [ +1.4, +2.1] -	200	1823390	1730	2655280
TID6537	Disorder of vitamin B	+2.2 [ +1.4, +3.6] -	30	174830	160	175920
TID10532	Laboratory procedures -general	+2.5 [ +1.4, +4.5] -	20	104850	130	126710
TID5786	Diabetes mellitus type 2	+1.7 [ +1.4, +2.2] -	130	1077440	750	863460
TID18008	Traumatic brain injury with no loss of consciousness	+3.9 [ +1.4, +11.3] -	10	29570	340	73120
TID15824	Renal impairment	+1.8 [ +1.4, +2.4] -	90	691630	340	270590
TID6568	Disorders of musculoskeletal implants and repairs	+2.5 [ +1.4, +4.5] -	20	106700	70	136850
TID6123	Disorder of cardiac ventricle	+1.8 [ +1.4, +2.4] -	80	606000	220	190560
TID4499	Complication associated with device	+2.2 [ +1.4, +3.5] -	30	175910	280	174240
TID6792	Dupuytren's disease	+2.5 [ +1.4, +4.7] -	20	100540	210	237710
TID7394	Female cystocele	+2.5 [ +1.4, +4.7] -	20	97410	60	59000
TID13700	Open wound with complication	+3.9 [ +1.4, +11.5] -	10	30570	160	52270
TID9134	Hypothyroidism	+1.7 [ +1.4, +2.2] -	130	1088310	700	1080370
TID5805	Diabetic peripheral neuropathy	+2.5 [ +1.4, +4.7] -	20	100650	90	63920
TID8573	Hernia, with obstruction	+2.2 [ +1.4, +3.4] -	30	181460	140	127180
TID14858	Postoperative complication	+2.0 [ +1.4, +3.0] -	40	257230	440	312300
TID2209	Benign neoplasm of abdomen	+1.8 [ +1.4, +2.5] -	70	518830	610	804330
TID2359	Benign neoplasm of soft tissue	+1.8 [ +1.4, +2.5] -	70	520320	370	757170
TID2409	Benign tumor of digestive organ	+1.9 [ +1.4, +2.6] -	60	429300	220	329980
TID2675	Brachial plexus disorder	+2.5 [ +1.4, +4.7] -	20	100260	290	215630
TID8046	Gangrenous disorder	+2.2 [ +1.4, +3.5] -	30	176680	110	112800
TID8237	Goiter	+2.0 [ +1.4, +3.0] -	40	258600	300	461620
TID12426	Neoplasm of gastrointestinal tract	+1.8 [ +1.4, +2.5] -	70	509610	250	376720
TID18744	Vitamin B deficiency	+2.2 [ +1.4, +3.5] -	30	174830	160	175920
TID5091	Congestive heart failure	+1.9 [ +1.4, +2.6] -	60	429750	130	109770
TID6116	Disorder of calcium metabolism	+2.2 [ +1.4, +3.5] -	30	176460	180	117870
TID2265	Benign neoplasm of intra-abdominal organs	+1.8 [ +1.4, +2.5] -	70	516550	600	800560
TID8685	History of cardiac surgery	+2.5 [ +1.4, +4.6] -	20	102640	30	29920
TID15683	Raynaud's disease	+3.6 [ +1.4, +9.5] -	10	35080	40	66790
TID8567	Hernia of abdominal wall	+2.5 [ +1.4, +4.6] -	20	102060	190	147830
TID13190	Occlusion of artery	+1.9 [ +1.3, +2.6] -	60	432090	160	134140
TID5806	Diabetic polyneuropathy	+2.5 [ +1.3, +4.7] -	20	100240	90	63750
TID12389	Neoplasm of colon	+1.9 [ +1.3, +2.6] -	60	428210	210	315110
TID14269	Peripheral neuropathy due to metabolic disorder	+2.5 [ +1.3, +4.6] -	20	100650	90	63920
TID10298	Intracranial artery occlusion with infarction	+3.7 [ +1.3, +10.4] -	10	32440	0	2170
TID4063	Closed fracture of bones of trunk	+2.4 [ +1.3, +4.3] -	20	110760	260	63770
TID5840	Diffuse cerebrovascular disease	+3.9 [ +1.3, +11.1] -	10	31900	0	1890
TID15305	Primary osteoporosis	+1.8 [ +1.3, +2.4] -	70	524280	80	127040
TID16388	Senile osteoporosis	+1.8 [ +1.3, +2.4] -	70	524000	80	126950
TID14965	Pressure ulcer	+2.5 [ +1.3, +4.6] -	20	101140	30	26750
TID18495	Urolithiasis	+2.1 [ +1.3, +3.4] -	30	180670	490	396900
TID6095	Disorder of blood vessels of thorax	+1.9 [ +1.3, +2.7] -	50	344830	210	168630
TID12323	Neoplasm affecting hematopoietic structure	+2.4 [ +1.3, +4.5] -	20	101620	40	70240
TID7356	Family history: Diabetes mellitus	+2.4 [ +1.3, +4.5] -	20	104590	320	266910
TID12943	Non-toxic multinodular goiter	+2.5 [ +1.3, +4.6] -	20	103900	70	137680
TID8335	Hearing loss	+1.9 [ +1.3, +2.7] -	50	344450	220	219160
TID8375	Hematologic neoplasm	+2.5 [ +1.3, +4.5] -	20	101640	40	70270
TID8973	Hyperkalemia	+2.1 [ +1.3, +3.4] -	30	176390	120	79260
TID15983	Rheumatic heart disease	+2.4 [ +1.3, +4.3] -	20	107850	50	49450
TID6655	Diverticular disease of large intestine	+1.8 [ +1.3, +2.3] -	80	612690	250	315440
TID11652	Mechanical complication of device	+2.5 [ +1.3, +4.5] -	20	100790	170	106540
TID3946	Ciprofloxacin allergy	+2.4 [ +1.3, +4.4] -	20	104270	90	96870
TID11431	Malignant tumor of lymphoid, hemopoietic AND/OR related tissue	+2.5 [ +1.3, +4.6] -	20	104950	100	81050
TID6650	Diverticula of intestine	+1.8 [ +1.3, +2.3] -	80	619960	250	319630
TID8334	Hearing disorder	+1.9 [ +1.3, +2.7] -	50	348960	230	231370
TID9428	Infection caused by Staphylococcus aureus	+2.5 [ +1.3, +4.6] -	20	101130	330	189010
TID5944	Disease caused by Papillomaviridae	+2.4 [ +1.3, +4.4] -	20	105320	490	661590
TID3546	Cholecystitis	+2.4 [ +1.3, +4.5] -	20	100780	280	225160
TID3387	Cerebral infarction	+2.0 [ +1.3, +2.9] -	40	270540	130	99360
TID18158	Trunk arterial embolus	+2.4 [ +1.3, +4.6] -	20	103170	140	87840
TID6654	Diverticular disease of colon	+1.8 [ +1.3, +2.4] -	70	527290	230	260160
TID8906	Human papillomavirus infection	+2.4 [ +1.3, +4.2] -	20	105320	490	661590
TID804	Acute maxillary sinusitis	+2.4 [ +1.3, +4.5] -	20	106830	240	354120
TID10533	Laboratory test result abnormal	+2.4 [ +1.3, +4.4] -	20	104850	130	126710
TID15974	Rheumatic disease of heart valve	+2.4 [ +1.3, +4.5] -	20	101990	50	47060
TID17695	Thyrotoxicosis	+2.4 [ +1.3, +4.4] -	20	107690	170	173330
TID6526	Disorder of vein of lower extremity	+1.9 [ +1.3, +2.9] -	40	273900	200	225680
TID827	Acute myocardial infarction	+2.1 [ +1.3, +3.4] -	30	181560	90	69950
TID8339	Heart failure	+1.8 [ +1.3, +2.4] -	70	536320	170	151120
TID8782	History of operation on musculoskeletal system	+1.9 [ +1.3, +2.9] -	40	270330	140	116590
TID13543	Open wound of foot	+3.5 [ +1.3, +9.5] -	10	33430	180	83870
TID5984	Disease of non-coronary systemic artery	+1.7 [ +1.3, +2.2] -	90	728460	290	301440
TID11741	Melena due to gastrointestinal hemorrhage	+2.4 [ +1.3, +4.3] -	20	107510	240	143170
TID3208	Carotid artery occlusion	+2.1 [ +1.3, +3.3] -	30	188800	40	36410
TID3645	Chronic disease of cardiovascular system	+1.8 [ +1.3, +2.5] -	60	444200	130	123950
TID8029	Gallbladder calculus	+2.1 [ +1.3, +3.3] -	30	184750	420	333820
TID5778	Diabetes mellitus	+1.6 [ +1.3, +2.1] -	130	1129460	870	1027800
TID8191	Glaucoma	+1.9 [ +1.3, +2.9] -	40	273120	90	102560
TID12448	Neoplasm of intra-abdominal organs	+1.7 [ +1.3, +2.2] -	90	732460	980	1141380
TID1754	Aortic valve disorder	+1.9 [ +1.3, +2.8] -	40	276920	60	65660
TID12076	Multinodular goiter	+2.4 [ +1.3, +4.3] -	20	107660	80	141570
TID12803	Neuroleptic allergy	+3.6 [ +1.3, +10.1] -	10	33740	150	78270
TID6651	Diverticular disease	+1.7 [ +1.3, +2.3] -	80	636330	260	334730
TID5945	Disease caused by Papillomavirus	+2.4 [ +1.3, +4.4] -	20	105320	490	661590
TID9035	Hypertensive heart disease	+2.0 [ +1.3, +3.2] -	30	189020	80	53810
TID17514	Tension-type headache	+3.7 [ +1.3, +10.5] -	10	32710	260	149090
TID7330	Family history of metabolic disorder	+2.3 [ +1.3, +4.2] -	20	109900	340	302590
TID16431	Sequela of cerebrovascular accident	+3.7 [ +1.3, +11.0] -	10	32950	20	12880
TID16632	Skin ulcer	+2.0 [ +1.3, +3.3] -	30	189200	130	88910
TID3209	Carotid artery stenosis	+2.1 [ +1.3, +3.3] -	30	189670	40	36490
TID6093	Disorder of blood gas	+2.3 [ +1.3, +4.3] -	20	108690	80	52060
TID8821	History of thoracic surgery	+2.3 [ +1.3, +4.3] -	20	105870	40	37390
TID11027	Lumbar spondylosis with myelopathy	+2.4 [ +1.3, +4.4] -	20	104040	100	80030
TID7804	Fracture of lateral malleolus	+3.5 [ +1.3, +9.3] -	10	35820	80	49780
TID4399	Collagen disease	+2.3 [ +1.3, +4.2] -	20	109020	160	142400
TID5642	Degenerative disease of the central nervous system	+2.0 [ +1.3, +3.2] -	30	192570	20	17730
TID9241	Impaired fasting glycaemia	+2.3 [ +1.3, +4.3] -	20	108610	60	106790
TID3647	Chronic disease of genitourinary system	+1.7 [ +1.3, +2.3] -	70	549460	280	237210
TID3545	Cholangitis	+2.3 [ +1.3, +4.4] -	20	105680	280	229040
TID3207	Carotid artery obstruction	+2.0 [ +1.3, +3.2] -	30	189730	40	36520
TID12433	Neoplasm of head AND/OR neck	+1.9 [ +1.3, +2.8] -	40	280420	180	320210
TID15062	Primary malignant neoplasm of bone marrow	+3.4 [ +1.3, +9.0] -	10	37160	20	22780
TID6291	Disorder of lymphatic system	+2.0 [ +1.3, +3.3] -	30	191830	660	690320
TID9046	Hyperthyroidism	+2.3 [ +1.3, +4.1] -	20	113220	180	179580
TID4384	Codeine allergy	+1.7 [ +1.3, +2.4] -	60	458100	450	510230
TID5987	Disease of renal parenchyma	+2.3 [ +1.3, +4.2] -	20	112810	280	169940
TID4115	Closed fracture of lateral malleolus	+3.5 [ +1.3, +9.6] -	10	34890	80	48810
TID6581	Displacement of cervical intervertebral disc without myelopathy	+3.3 [ +1.3, +8.9] -	10	37880	130	91130
TID5656	Degenerative joint disease of pelvis	+2.0 [ +1.3, +3.3] -	30	190900	90	82250
TID12327	Neoplasm of abdomen	+1.6 [ +1.3, +2.1] -	90	742800	990	1151610
TID4066	Closed fracture of carpal bone	+3.5 [ +1.3, +9.8] -	10	36520	80	37350
TID5641	Degenerative brain disorder	+2.0 [ +1.3, +3.2] -	30	191280	20	15880
TID17004	Strain of muscle of lower limb	+3.6 [ +1.3, +10.4] -	10	32810	100	80710
TID12590	Neoplasm of skin region	+1.9 [ +1.3, +2.8] -	40	280370	200	400880
TID14736	Polyneuropathy associated with another disorder	+2.3 [ +1.3, +4.3] -	20	108730	100	70520
TID4096	Closed fracture of forearm	+2.3 [ +1.3, +4.3] -	20	106580	180	116650
TID12534	Neoplasm of pelvis	+1.9 [ +1.3, +2.8] -	40	276060	790	829850
TID9144	Hypoxemia	+2.3 [ +1.2, +4.3] -	20	108640	80	52060
TID6091	Disorder of biliary tract	+1.9 [ +1.2, +2.8] -	40	279370	580	486590
TID6519	Disorder of uterus	+1.9 [ +1.2, +2.8] -	40	278760	1760	1653810
TID8966	Hyperglycemic disorder	+2.3 [ +1.2, +4.1] -	20	113410	240	271710
TID3776	Chronic maxillary sinusitis	+3.1 [ +1.2, +7.9] -	10	40960	110	85550
TID4080	Closed fracture of distal fibula	+3.5 [ +1.2, +9.9] -	10	35130	80	49260
TID7773	Fracture of distal end of fibula	+3.4 [ +1.2, +9.5] -	10	36220	90	50520
TID6297	Disorder of magnesium metabolism	+2.3 [ +1.2, +4.2] -	20	110570	230	75110
TID7309	Family history of endocrine disorders	+2.3 [ +1.2, +4.2] -	20	109920	340	302730
TID6121	Disorder of cardiac function	+1.6 [ +1.2, +2.2] -	80	660790	220	215000
TID1525	Angina	+2.0 [ +1.2, +3.1] -	30	197760	110	91100
TID4207	Closed fracture of ulna	+3.4 [ +1.2, +9.3] -	10	36380	70	35640
TID16252	Secondary hypertension	+2.0 [ +1.2, +3.2] -	30	192960	80	61970
TID12944	Non-toxic nodular goiter	+2.0 [ +1.2, +3.1] -	30	198550	170	290200
TID21	Abdominal organomegaly	+3.4 [ +1.2, +9.3] -	10	37290	110	76620
TID628	Acute disease of musculoskeletal system	+2.3 [ +1.2, +4.1] -	20	114690	160	192300
TID6185	Disorder of fascia	+2.2 [ +1.2, +4.0] -	20	117800	230	264120
TID7365	Family history: Respiratory disease	+3.6 [ +1.2, +10.4] -	10	33080	90	49940
TID7553	Fistula	+3.3 [ +1.2, +8.9] -	10	38070	40	43550
TID6383	Disorder of pleura AND/OR pleural cavity	+2.0 [ +1.2, +3.2] -	30	196210	300	166090
TID2238	Benign neoplasm of colon	+1.7 [ +1.2, +2.5] -	50	377330	190	276810
TID3769	Chronic liver disease	+2.2 [ +1.2, +4.0] -	20	114170	360	224180
TID6141	Disorder of cornea	+2.2 [ +1.2, +4.1] -	20	112590	250	159940
TID12461	Neoplasm of large intestine	+1.7 [ +1.2, +2.3] -	60	472690	230	348730
TID13964	Paralytic syndrome	+2.2 [ +1.2, +4.1] -	20	112600	120	85270
TID2990	Calculus in biliary tract	+1.9 [ +1.2, +3.1] -	30	198830	440	350600
TID4107	Closed fracture of hip	+2.2 [ +1.2, +4.1] -	20	115280	30	16680
TID766	Acute ischemic heart disease	+1.9 [ +1.2, +3.1] -	30	199790	100	76890
TID16847	Sprain of hip	+3.5 [ +1.2, +9.8] -	10	35160	120	76470
TID7755	Fracture of bones of trunk	+2.2 [ +1.2, +4.0] -	20	115850	270	66650
TID3759	Chronic kidney disease stage 3	+1.8 [ +1.2, +2.7] -	40	288010	60	58890
TID7790	Fracture of forearm	+2.3 [ +1.2, +4.2] -	20	111370	190	123190
TID12419	Neoplasm of female genital organ	+1.9 [ +1.2, +3.0] -	30	197940	760	791300
TID12864	Nodular goiter	+1.9 [ +1.2, +3.1] -	30	197920	170	287680
TID10360	Iodine compounds allergy	+2.2 [ +1.2, +4.0] -	20	116510	100	114260
TID12579	Neoplasm of skin of face	+2.2 [ +1.2, +3.9] -	20	114400	40	93840
TID518	Acquired renal cystic disease	+2.2 [ +1.2, +4.1] -	20	107610	80	61330
TID1342	Allergy to sulfonamides	+1.6 [ +1.2, +2.1] -	80	673010	640	894870
TID6109	Disorder of breast	+1.6 [ +1.2, +2.2] -	70	583760	700	933630
TID10264	Intestinal hemorrhage	+3.4 [ +1.2, +9.5] -	10	34860	60	36180
TID13827	Osteomyelitis	+3.3 [ +1.2, +9.3] -	10	37490	50	30400
TID12446	Neoplasm of intestinal tract	+1.7 [ +1.2, +2.3] -	60	478420	230	352510
TID6258	Disorder of joint of shoulder region	+1.9 [ +1.2, +3.0] -	30	204290	260	193770
TID7350	Family history: Breast disease	+1.9 [ +1.2, +3.0] -	30	206140	270	369330
TID12570	Neoplasm of skin	+1.6 [ +1.2, +2.1] -	80	674400	420	898960
TID7852	Fracture of proximal end of femur	+2.2 [ +1.2, +4.0] -	20	117790	20	16220
TID6253	Disorder of iron metabolism	+2.2 [ +1.2, +4.0] -	20	115530	100	197990
TID9039	Hypertensive renal disease	+1.8 [ +1.2, +2.6] -	40	299540	90	77520
TID6260	Disorder of keratinization	+1.8 [ +1.2, +2.6] -	40	294760	160	256140
TID7318	Family history of malignant neoplasm of breast	+1.9 [ +1.2, +3.0] -	30	206120	270	369230
TID14930	Precerebral arterial occlusion	+1.9 [ +1.2, +3.0] -	30	206330	50	41940
TID6657	Diverticulitis	+1.7 [ +1.2, +2.4] -	50	383520	170	215580
TID4529	Complication of internal device	+3.4 [ +1.2, +9.7] -	10	35990	70	27530
TID15632	Pyogenic infection of skin and subcutaneous tissues caused by bacterium	+3.3 [ +1.2, +9.1] -	10	37500	280	175910
TID3608	Chronic allergic conjunctivitis	+3.1 [ +1.2, +8.4] -	10	39690	70	94170
TID1454	Analgesic adverse reaction	+3.4 [ +1.2, +9.7] -	10	33750	110	33520
TID11763	Menopausal and postmenopausal disorders	+2.2 [ +1.2, +4.0] -	20	118620	70	107980
TID6224	Disorder of hematopoietic cell proliferation	+2.1 [ +1.2, +3.9] -	20	117800	100	85260
TID7941	Frank hematuria	+3.0 [ +1.2, +7.9] -	10	40810	60	41780
TID2343	Benign neoplasm of skin	+1.6 [ +1.2, +2.2] -	60	492810	320	695630
TID12413	Neoplasm of extremity	+1.8 [ +1.2, +2.9] -	30	211140	280	396950
TID13079	Nutritional deficiency associated condition	+1.7 [ +1.2, +2.5] -	40	302670	490	416460
TID2186	Benign epithelial neoplasm of skin	+1.6 [ +1.2, +2.3] -	50	397220	150	318010
TID7332	Family history of neoplasm of breast	+1.9 [ +1.2, +2.9] -	30	206120	270	369240
TID7618	Food allergy	+1.8 [ +1.2, +2.9] -	30	215010	480	456320
TID6232	Disorder of hyperalimentation	+2.1 [ +1.2, +3.8] -	20	124460	140	230930
TID18338	Uncomplicated senile dementia	+3.1 [ +1.2, +8.3] -	10	38900	0	870
TID16926	Staphylococcal infectious disease	+2.1 [ +1.2, +3.9] -	20	120150	360	213040
TID4724	Congenital anomaly of gastrointestinal tract	+2.9 [ +1.2, +7.4] -	10	41090	20	30900
TID5283	Corneal lesion	+3.1 [ +1.2, +8.4] -	10	38340	190	98790
TID6377	Disorder of pigmentation	+2.1 [ +1.2, +3.9] -	20	115100	90	213950
TID10279	Intestinal obstruction	+2.1 [ +1.2, +3.8] -	20	121370	160	102600
TID12755	Neoplastic disease of uncertain behavior	+1.6 [ +1.2, +2.3] -	50	397670	430	658080
TID18366	Unilateral excision of ovary	+3.2 [ +1.2, +8.9] -	10	37110	120	100490
TID3726	Chronic heart failure	+1.8 [ +1.2, +2.9] -	30	208380	40	48430
TID15868	Restless legs	+2.1 [ +1.1, +3.8] -	20	118490	140	117390
TID2947	Bursitis of lower limb	+2.1 [ +1.1, +3.7] -	20	123850	140	150610
TID8812	History of skin and/or subcutaneous tissue disease	+1.8 [ +1.1, +2.9] -	30	211100	140	177220
TID8813	History of skin disorder	+1.8 [ +1.1, +2.9] -	30	211100	140	177220
TID7753	Fracture of bone of hip region	+2.1 [ +1.1, +3.8] -	20	121910	30	19540
TID5591	Deficiency anemias	+3.1 [ +1.1, +8.5] -	10	37420	60	29420
TID11056	Lymphadenopathy	+2.1 [ +1.1, +3.8] -	20	120990	350	310390
TID8342	Heart valve regurgitation	+1.8 [ +1.1, +2.8] -	30	216350	70	81090
TID12630	Neoplasm of trunk	+1.4 [ +1.1, +1.8] -	120	1137480	1170	1611180
TID18549	Varicella-zoster virus infection	+1.8 [ +1.1, +2.9] -	30	210400	260	268550
TID15402	Propensity to adverse reactions to food	+1.8 [ +1.1, +2.8] -	30	217160	480	459800
TID5507	Cyst of skin	+2.0 [ +1.1, +3.7] -	20	130750	220	239210
TID9463	Infection of bone	+3.1 [ +1.1, +8.4] -	10	38260	50	32580
TID9668	Inflammatory polyarthropathy	+3.1 [ +1.1, +8.5] -	10	39260	40	56830
TID11023	Lumbar radiculopathy	+2.0 [ +1.1, +3.7] -	20	122730	180	144080
TID3756	Chronic kidney disease	+1.5 [ +1.1, +2.1] -	60	512590	160	153800
TID7075	Epilepsy, not refractory	+3.2 [ +1.1, +8.9] -	10	36800	200	88060
TID5909	Disease caused by Alphaherpesvirinae	+1.8 [ +1.1, +2.8] -	30	216670	290	297820
TID7758	Fracture of carpal bone	+3.1 [ +1.1, +8.5] -	10	39190	90	39370
TID7917	Fracture of ulna	+3.0 [ +1.1, +8.0] -	10	38910	70	37940
TID13784	Oropharyngeal dysphagia	+3.1 [ +1.1, +8.7] -	10	35480	30	18350
TID18579	Vascular disease of abdomen	+1.8 [ +1.1, +2.8] -	30	217410	220	174150
TID6518	Disorder of uterine cervix	+2.0 [ +1.1, +3.7] -	20	123140	840	594160
TID7029	Enthesopathy of elbow region	+3.3 [ +1.1, +9.6] -	10	36050	100	127370
TID10906	Local anesthetic drug allergy	+3.1 [ +1.1, +8.9] -	10	37930	30	28120
TID6542	Disorder of vitreous body and/or retina	+1.6 [ +1.1, +2.2] -	50	413870	140	188700
TID7321	Family history of malignant neoplasm of genital structure	+3.1 [ +1.1, +8.5] -	10	38980	100	85910
TID13078	Nutritional anemia	+1.6 [ +1.1, +2.4] -	40	314520	500	425110
TID13599	Open wound of lower limb without complication	+3.0 [ +1.1, +8.3] -	10	40880	220	89910
TID10478	Keratinizing cyst of skin	+2.0 [ +1.1, +3.6] -	20	129710	210	228080
TID18765	Vitreous degeneration	+2.0 [ +1.1, +3.7] -	20	123470	30	45880
TID15035	Primary malignant neoplasm	+1.4 [ +1.1, +1.9] -	80	738010	350	493110
TID5686	Dementia due to disorder of central nervous system	+3.0 [ +1.1, +8.4] -	10	39940	0	2570
TID6897	Effusion of joint of ankle AND/OR foot	+3.2 [ +1.1, +9.2] -	10	38730	100	59270
TID995	Acute-on-chronic respiratory failure	+3.1 [ +1.1, +8.7] -	10	38540	30	14860
TID5657	Degenerative joint disease of shoulder region	+2.0 [ +1.1, +3.6] -	20	126640	60	60290
TID5985	Disease of possible viral origin	+2.0 [ +1.1, +3.6] -	20	124540	90	241440
TID10080	Injury of ulna	+3.0 [ +1.1, +8.3] -	10	38910	70	37940
TID18584	Vascular disorder of lower extremity	+1.6 [ +1.1, +2.4] -	40	317240	210	241090
TID2354	Benign neoplasm of skin of trunk	+2.0 [ +1.1, +3.7] -	20	124190	140	267610
TID5206	Contusion of lower leg	+3.1 [ +1.1, +8.6] -	10	38920	260	61450
TID11956	Mixed hyperlipidemia	+1.5 [ +1.1, +2.0] -	60	523680	220	343030
TID2412	Benign tumor of esophagus, stomach and/or duodenum	+2.9 [ +1.1, +8.0] -	10	41150	20	31690
TID6387	Disorder of posterior segment of eye	+1.5 [ +1.1, +2.2] -	50	418650	150	194000
TID8747	History of malignant neoplasm	+1.4 [ +1.1, +1.9] -	70	632830	380	368490
TID7064	Epidermoid cyst of skin	+1.9 [ +1.1, +3.4] -	20	129700	210	228080
TID12437	Neoplasm of hematopoietic cell type	+2.0 [ +1.1, +3.6] -	20	126710	110	95390
TID12392	Neoplasm of connective tissues	+1.9 [ +1.1, +3.5] -	20	131850	240	281640
TID8663	History of arthrodesis	+2.9 [ +1.1, +7.9] -	10	42150	60	43300
TID12416	Neoplasm of face	+2.0 [ +1.1, +3.6] -	20	127590	60	108160
TID6528	Disorder of vertebra	+2.8 [ +1.1, +7.1] -	10	46680	30	21250
TID18578	Vascular dementia	+3.0 [ +1.1, +8.2] -	10	39940	0	2570
TID10477	Keratinizing cyst	+1.9 [ +1.1, +3.5] -	20	131520	220	232340
TID8785	History of operative procedure on knee	+1.7 [ +1.1, +2.7] -	30	225580	60	68540
TID1913	Asteatosis cutis	+2.9 [ +1.1, +7.6] -	10	42750	30	44640
TID12432	Neoplasm of head	+1.7 [ +1.1, +2.7] -	30	225420	130	232340
TID8778	History of neoplasm	+1.4 [ +1.1, +1.9] -	70	642900	390	387970
TID1946	Atherosclerosis of artery	+1.6 [ +1.1, +2.3] -	40	328010	90	80360
TID6126	Disorder of carotid artery	+1.7 [ +1.1, +2.7] -	30	228410	60	49680
TID10800	Lesion of skin of face	+1.9 [ +1.1, +3.4] -	20	133490	140	144970
TID4087	Closed fracture of femur	+1.9 [ +1.1, +3.5] -	20	129130	40	23380
TID6080	Disorder of artery of neck	+1.7 [ +1.1, +2.7] -	30	229590	60	50500
TID18124	Tricuspid valve disorder	+1.7 [ +1.1, +2.6] -	30	227330	100	100370
TID8679	History of blood disorder	+3.0 [ +1.1, +8.5] -	10	37780	140	81160
TID12704	Neoplasm of uncertain behavior of soft tissues	+1.6 [ +1.1, +2.3] -	40	330460	360	572460
TID8336	Heart block	+1.7 [ +1.1, +2.6] -	30	234560	90	75760
TID10644	Laryngitis	+2.8 [ +1.1, +7.2] -	10	45650	140	128360
TID14018	Paroxysmal ventricular tachycardia	+2.7 [ +1.1, +7.0] -	10	45290	30	23650
TID14280	Peripheral vertigo	+1.9 [ +1.1, +3.4] -	20	135450	120	142500
TID6084	Disorder of autonomic nervous system	+2.8 [ +1.1, +7.6] -	10	42910	110	82050
TID5732	Dermatophytosis of the body	+2.8 [ +1.1, +7.7] -	10	41360	150	114040
TID11455	Malignant tumor of pelvis	+1.9 [ +1.0, +3.5] -	20	130400	100	99490
TID18561	Varicose veins of lower extremity	+1.9 [ +1.0, +3.4] -	20	133740	80	122660
TID2313	Benign neoplasm of pelvis	+1.9 [ +1.0, +3.3] -	20	136240	430	534830
TID5583	Deep venous thrombosis of lower extremity	+1.9 [ +1.0, +3.4] -	20	134050	120	94500
TID6047	Disorder excluded	+1.3 [ +1.0, +1.7] -	130	1337840	2580	3962680
TID1537	Angiotensin-converting-enzyme inhibitor pseudoallergy	+1.9 [ +1.0, +3.4] -	20	135520	60	76520
TID15911	Retinal disorder	+1.5 [ +1.0, +2.3] -	40	334810	110	137640
TID8784	History of operative procedure on hip	+1.9 [ +1.0, +3.4] -	20	131660	50	34220
TID16694	Solitary sacroiliitis	+2.9 [ +1.0, +7.8] -	10	42770	70	55430
TID3984	Clinical finding absent	+1.3 [ +1.0, +1.7] -	130	1339120	2630	4009610
TID437	Acquired curvature of spine	+2.9 [ +1.0, +8.2] -	10	38480	50	25510
TID8065	Gastric ulcer without hemorrhage, without perforation AND without obstruction	+2.8 [ +1.0, +7.4] -	10	45730	90	41960
TID7063	Epidermoid cyst	+1.9 [ +1.0, +3.6] -	20	129730	220	228140
TID5973	Disease caused by parasite	+2.9 [ +1.0, +8.4] -	10	38470	460	162820
TID1285	Allergy to dye	+2.7 [ +1.0, +7.2] -	10	46440	70	41560
TID1341	Allergy to sulfonamide antibiotic	+1.9 [ +1.0, +3.4] -	20	136100	190	216130
TID1253	Allergy to adhesive	+1.9 [ +1.0, +3.5] -	20	133100	110	134480
TID4149	Closed fracture of pelvis	+2.7 [ +1.0, +7.1] -	10	46300	40	19950
TID17052	Structural and functional abnormalities of the kidney	+1.9 [ +1.0, +3.4] -	20	135430	100	84140
TID2247	Benign neoplasm of endocrine gland	+2.8 [ +1.0, +7.8] -	10	42460	50	59210
TID3629	Chronic conjunctivitis	+2.8 [ +1.0, +7.5] -	10	42990	70	99020
TID14279	Peripheral venous insufficiency	+1.8 [ +1.0, +3.2] -	20	143600	70	77050
TID11266	Malignant neoplasm of genitourinary organ	+1.8 [ +1.0, +3.3] -	20	135920	120	106850
TID1495	Anemia of chronic disorder	+1.9 [ +1.0, +3.4] -	20	136490	80	58240
TID12174	Musculoskeletal infective disorder	+2.7 [ +1.0, +7.4] -	10	42730	50	38630
TID9219	Immune-mediated conjunctivitis	+2.6 [ +1.0, +6.5] -	10	48600	80	118010
TID10338	Intraocular hemorrhage	+2.7 [ +1.0, +7.2] -	10	45720	150	44810
TID16943	Stenosis of artery	+1.6 [ +1.0, +2.5] -	30	239030	60	53890
TID18523	Vaccines allergy	+2.7 [ +1.0, +7.3] -	10	43260	40	39170
TID12702	Neoplasm of uncertain behavior of skin	+1.6 [ +1.0, +2.5] -	30	242380	170	349090
TID3591	Choroidal and/or chorioretinal disorder	+1.5 [ +1.0, +2.2] -	40	342000	110	143880
TID5514	Cystic disease of kidney	+1.8 [ +1.0, +3.4] -	20	135170	100	83660
TID17376	Supraventricular arrhythmia	+1.3 [ +1.0, +1.8] -	70	679220	210	204860
TID2146	Barrett's esophagus with esophagitis	+2.8 [ +1.0, +8.0] -	10	41700	40	30380
TID5655	Degenerative joint disease of hand	+1.8 [ +1.0, +3.2] -	20	138740	50	77320
TID6829	Ear lesion	+2.9 [ +1.0, +8.3] -	10	37420	180	80480
TID13539	Open wound of finger without complication	+2.7 [ +1.0, +7.4] -	10	45650	370	167750
TID15363	Prolapse of female genital organs	+1.8 [ +1.0, +3.3] -	20	137350	100	98830
TID11931	Mitral valve prolapse	+2.6 [ +1.0, +6.6] -	10	48310	40	69180
TID8264	Gram positive sepsis	+2.8 [ +1.0, +7.9] -	10	43360	90	56750
TID5637	Degeneration of thoracic intervertebral disc	+2.7 [ +1.0, +7.4] -	10	43520	60	32080
TID8666	History of artificial eye lens	+1.8 [ +1.0, +3.3] -	20	137970	20	16110
TID16816	Spondylolisthesis	+1.8 [ +1.0, +3.2] -	20	139490	90	79800
TID6189	Disorder of female pelvic region and peritoneum	+1.8 [ +1.0, +3.3] -	20	139400	120	117630
TID16392	Sensorineural hearing loss	+1.8 [ +1.0, +3.2] -	20	142280	50	71440
TID3190	Cardiomegaly	+1.6 [ +1.0, +2.5] -	30	242640	130	98930
TID8456	Hemorrhage of intracranial meningeal space	+2.6 [ +1.0, +6.8] -	10	47960	70	25780
TID7095	Epithelial neoplasm of skin	+1.4 [ +1.0, +2.0] -	50	461340	160	355330
TID8670	History of artificial joint	+1.6 [ +1.0, +2.5] -	30	240110	80	77000
TID8616	Herpesvirus infection	+1.6 [ +1.0, +2.4] -	30	246470	540	504320
TID18597	Vasculitis	+1.8 [ +1.0, +3.2] -	20	141780	150	129450
TID18244	Tumor of soft tissue of head, face and neck	+1.8 [ +1.0, +3.2] -	20	141310	70	133740
TID5581	Deep venous thrombosis	+1.8 [ +1.0, +3.2] -	20	142890	120	103690
TID8597	Herpes simplex without complication	+2.5 [ +1.0, +6.5] -	10	48930	350	225790
TID17632	Thrombocytopenic disorder	+1.8 [ +1.0, +3.3] -	20	136310	230	129850
TID10402	Ischemia	+2.6 [ +1.0, +7.2] -	10	46340	10	10980
TID18273	Type I diabetes mellitus without complication	+2.5 [ +1.0, +6.3] -	10	52060	110	73540
TID3191	Cardiomyopathy	+1.8 [ +1.0, +3.2] -	20	138760	90	76990
TID3651	Chronic disease of ocular adnexa	+2.7 [ +1.0, +7.3] -	10	43830	70	100010
TID8613	Herpes zoster without complication	+1.7 [ +1.0, +3.0] -	20	151060	140	142740
TID3397	Cerebral ischemia	+2.6 [ +1.0, +7.2] -	10	45460	10	10670
TID17424	Synovial cyst of popliteal space	+2.6 [ +1.0, +7.1] -	10	49230	60	41730
TID1718	Antimalarial drug allergy	+2.5 [ +1.0, +6.5] -	10	48790	70	62680
TID6115	Disorder of bursa of shoulder region	+1.7 [ +1.0, +3.1] -	20	141330	190	162890
TID11748	Meningeal hemorrhage	+2.5 [ +1.0, +6.6] -	10	48120	70	25840
TID464	Acquired deformity of spine	+2.6 [ +1.0, +7.3] -	10	44180	50	27850
TID11345	Malignant neoplastic disease	+1.2 [ +1.0, +1.6] -	100	1065390	530	831860
TID6658	Diverticulitis of colon	+1.7 [ +1.0, +3.0] -	20	146470	90	90390
TID15617	Pyelonephritis	+2.5 [ +1.0, +6.4] -	10	49750	520	206270
TID3188	Cardiac valve prolapse	+2.5 [ +1.0, +6.4] -	10	48310	40	69180
TID18520	Vaccine, immunoglobulins and antisera allergy	+2.4 [ +1.0, +5.9] -	10	53480	50	47290
TID1966	Atrial arrhythmia	+1.3 [ +1.0, +1.8] -	60	598260	130	114960
TID6160	Disorder of endocrine gonad	+2.7 [ +0.9, +7.4] -	10	46170	350	341620
TID3275	Cellulitis and abscess of trunk	+2.7 [ +0.9, +7.5] -	10	43170	350	144900
TID730	Acute heart failure	+1.7 [ +0.9, +3.1] -	20	147660	30	35100
TID11936	Mixed anxiety and depressive disorder	+2.6 [ +0.9, +7.0] -	10	44950	230	142310
TID12588	Neoplasm of skin of trunk	+1.7 [ +0.9, +3.1] -	20	145610	140	284170
TID15269	Primary malignant neoplasm of trunk	+1.3 [ +0.9, +1.9] -	50	488750	170	295400
TID12360	Neoplasm of bone marrow	+2.6 [ +0.9, +7.1] -	10	46590	20	25110
TID3549	Cholelithiasis AND cholecystitis without obstruction	+2.4 [ +0.9, +6.3] -	10	54580	160	123140
TID6376	Disorder of phosphorus metabolism	+2.5 [ +0.9, +6.7] -	10	50350	110	40610
TID16687	Soft tissue lesion of shoulder region	+2.5 [ +0.9, +6.7] -	10	47100	60	61470
TID2450	Beta-adrenoceptor blocking drug allergy	+2.5 [ +0.9, +6.6] -	10	48730	30	22120
TID15449	Pseudoallergy to substance	+1.7 [ +0.9, +3.1] -	20	150730	60	85350
TID1386	Alzheimer's disease	+1.7 [ +0.9, +3.0] -	20	144810	0	6080
TID11210	Malignant neoplasm of abdomen	+1.5 [ +0.9, +2.3] -	30	263240	170	178140
TID10381	Iron deficiency anemia	+1.5 [ +0.9, +2.3] -	30	259630	460	385790
TID11331	Malignant neoplasm of thorax	+1.4 [ +0.9, +2.0] -	40	369140	90	224450
TID7361	Family history: Genitourinary disease	+2.5 [ +0.9, +6.8] -	10	49930	120	106690
TID1205	Allergic conjunctivitis	+2.5 [ +0.9, +6.5] -	10	48600	80	118010
TID2775	Bundle branch block	+1.7 [ +0.9, +3.0] -	20	156200	50	52140
TID8983	Hypermetropia	+2.6 [ +0.9, +7.4] -	10	43470	50	49080
TID2145	Barrett's esophagus	+2.5 [ +0.9, +6.7] -	10	48650	40	36320
TID11268	Malignant neoplasm of intraabdominal organ	+1.5 [ +0.9, +2.3] -	30	254300	160	172180
TID17047	Stricture of esophagus	+2.4 [ +0.9, +6.1] -	10	50180	40	25440
TID11009	Lower limb nerve lesion	+2.5 [ +0.9, +6.7] -	10	47730	80	77340
TID12476	Neoplasm of lower limb	+1.6 [ +0.9, +2.9] -	20	153630	240	326940
TID185	Abscess of foot	+2.5 [ +0.9, +6.8] -	10	48760	100	60770
TID15443	Pseudoallergic condition	+1.7 [ +0.9, +3.0] -	20	151310	60	85990
TID8085	Gastrointestinal obstruction	+1.6 [ +0.9, +2.9] -	20	155600	180	122180
TID5114	Connective tissue disorder by body site	+1.6 [ +0.9, +2.9] -	20	154610	590	356470
TID15444	Pseudoallergic disposition	+1.6 [ +0.9, +2.9] -	20	150730	60	85350
TID6723	Drug pseudoallergy	+1.7 [ +0.9, +3.0] -	20	147860	60	81300
TID12741	Neoplasm of uterus	+1.6 [ +0.9, +2.9] -	20	155340	710	728110
TID15069	Primary malignant neoplasm of breast	+1.4 [ +0.9, +2.3] -	30	263810	50	151760
TID16386	Senile hyperkeratosis	+1.4 [ +0.9, +2.3] -	30	263450	70	195020
TID17492	Temporomandibular joint disorder	+2.4 [ +0.9, +6.2] -	10	49870	180	134910
TID8803	History of pulmonary embolus	+2.4 [ +0.9, +6.1] -	10	55410	110	49880
TID10353	Intraventricular conduction defect	+1.6 [ +0.9, +2.9] -	20	158120	50	53590
TID4672	Congenital anomaly of abdomen	+2.4 [ +0.9, +6.3] -	10	47810	110	92150
TID12927	Non-rheumatic heart valve disorder	+1.6 [ +0.9, +2.9] -	20	155520	40	55200
TID4704	Congenital anomaly of digestive tract	+2.4 [ +0.9, +6.4] -	10	49980	90	53810
TID12167	Muscle, ligament and fascia disorders	+2.5 [ +0.9, +6.8] -	10	47220	90	61520
TID3916	Chronic ulcer of lower extremity	+2.4 [ +0.9, +6.5] -	10	49340	20	13650
TID5817	Diaphragmatic hernia with gangrene AND obstruction	+1.6 [ +0.9, +2.8] -	20	161240	100	103270
TID8572	Hernia, with gangrene	+1.6 [ +0.9, +2.8] -	20	162300	100	104300
TID8576	Herniation of rectum into vagina	+2.4 [ +0.9, +6.2] -	10	52430	40	40500
TID11406	Malignant tumor of head and/or neck	+1.6 [ +0.9, +2.9] -	20	157720	60	136310
TID3303	Cellulitis of trunk	+2.4 [ +0.9, +6.4] -	10	46860	370	154570
TID8749	History of malignant neoplasm of breast	+1.4 [ +0.9, +2.2] -	30	274880	90	133700
TID14147	Peptic ulcer without hemorrhage AND without perforation	+2.3 [ +0.9, +5.9] -	10	53720	130	52350
TID18456	Upper urinary tract infection	+2.4 [ +0.9, +6.3] -	10	51990	520	208490
TID8724	History of high risk medication	+1.4 [ +0.9, +2.2] -	30	270330	140	132950
TID14488	Pleural effusion	+1.6 [ +0.9, +2.8] -	20	156030	120	74170
TID629	Acute disorder of ear	+1.6 [ +0.9, +2.9] -	20	153720	320	363040
TID3012	Calculus of upper urinary tract	+2.5 [ +0.9, +7.0] -	10	46600	140	119410
TID15113	Primary malignant neoplasm of female breast	+1.4 [ +0.9, +2.2] -	30	263440	50	151550
TID16178	Seasonal allergic rhinitis	+1.6 [ +0.9, +2.8] -	20	157580	270	415570
TID17623	Thoracic spondylosis without myelopathy	+2.4 [ +0.9, +6.4] -	10	50430	50	32990
TID8705	History of drug therapy	+1.4 [ +0.9, +2.2] -	30	276140	140	136700
TID1	3-Hydroxy-3-methylglutaryl-coenzyme A reductase inhibitor allergy	+1.6 [ +0.9, +2.8] -	20	154670	40	51510
TID11658	Mechanical complication of implant	+2.4 [ +0.9, +6.7] -	10	50530	30	30210
TID4347	Clostridium difficile infection	+2.3 [ +0.9, +6.1] -	10	53820	50	35410
TID61	Abnormality of aortic valve	+1.6 [ +0.9, +2.9] -	20	153990	30	36970
TID18464	Ureteric stone	+2.5 [ +0.9, +7.1] -	10	46600	140	119410
TID11932	Mitral valve regurgitation	+1.6 [ +0.9, +2.8] -	20	159990	40	53420
TID7844	Fracture of pelvis	+2.4 [ +0.9, +6.6] -	10	49190	50	21810
TID13243	On examination - dysphonia	+2.4 [ +0.9, +6.3] -	10	49200	60	58380
TID15771	Red blood cell disorder	+2.4 [ +0.9, +6.4] -	10	51090	160	110660
TID4210	Closed fracture of upper end of humerus	+2.2 [ +0.9, +5.7] -	10	57380	40	22020
TID18451	Upper respiratory infection	+2.4 [ +0.9, +6.6] -	10	48600	240	158380
TID12418	Neoplasm of female breast	+1.4 [ +0.9, +2.2] -	30	279660	50	164070
TID5816	Diaphragmatic hernia with gangrene	+1.5 [ +0.9, +2.7] -	20	161390	100	103360
TID9096	Hypocalcemia	+2.4 [ +0.9, +6.4] -	10	50800	100	53450
TID1132	Age-related macular degeneration	+1.6 [ +0.9, +2.9] -	20	155760	10	12670
TID16367	Selective serotonin re-uptake inhibitor allergy	+2.3 [ +0.9, +6.3] -	10	48390	140	80050
TID9368	Infection as complication of medical care	+2.3 [ +0.9, +5.9] -	10	54850	140	75480
TID11262	Malignant neoplasm of female breast	+1.4 [ +0.9, +2.1] -	30	279630	50	164070
TID8447	Hemorrhage into meningeal space of neuraxis	+2.3 [ +0.9, +6.4] -	10	48120	70	25840
TID14012	Paroxysmal atrial fibrillation	+1.5 [ +0.9, +2.7] -	20	163810	20	27820
TID15819	Renal hypertension	+1.5 [ +0.9, +2.6] -	20	169960	60	39490
TID12857	No known drug allergy	+1.3 [ +0.9, +1.8] -	40	405260	840	1109960
TID494	Acquired hypothyroidism	+1.5 [ +0.9, +2.8] -	20	160680	120	181440
TID8570	Hernia of anterior abdominal wall without obstruction AND without gangrene	+2.3 [ +0.9, +6.0] -	10	53200	90	63070
TID14082	Pathological fracture of vertebra	+2.3 [ +0.9, +6.2] -	10	50720	10	9240
TID14837	Posterior vaginal wall prolapse	+2.3 [ +0.9, +6.1] -	10	52430	40	40500
TID6269	Disorder of left cardiac ventricle	+2.4 [ +0.9, +6.6] -	10	51130	30	21910
TID17607	Thoracic arthritis	+2.2 [ +0.9, +5.9] -	10	52760	50	34980
TID6266	Disorder of lacrimal system	+2.3 [ +0.9, +6.5] -	10	50210	40	55250
TID9958	Injury of muscle of trunk	+2.3 [ +0.9, +6.0] -	10	53400	380	220350
TID3551	Cholelithiasis without obstruction	+2.2 [ +0.8, +6.0] -	10	56630	160	126030
TID4762	Congenital anomaly of musculoskeletal system	+2.5 [ +0.8, +7.1] -	10	48210	100	107530
TID6710	Drug groups primarily affecting cardiovascular system adverse reaction	+2.3 [ +0.8, +6.4] -	10	51490	30	21060
TID13536	Open wound of finger	+2.3 [ +0.8, +6.1] -	10	53310	410	192010
TID11885	Mild intermittent asthma	+2.3 [ +0.8, +6.3] -	10	54630	190	166340
TID10516	Knee joint effusion	+2.3 [ +0.8, +6.3] -	10	50950	80	64470
TID4245	Closed fracture thoracic vertebra	+2.3 [ +0.8, +6.4] -	10	50150	40	16650
TID17509	Tenosynovitis	+2.1 [ +0.8, +5.5] -	10	56310	120	113250
TID8599	Herpes zoster	+1.5 [ +0.8, +2.7] -	20	168370	150	153950
TID5321	Cortical cataract	+2.1 [ +0.8, +5.4] -	10	56890	20	15700
TID9592	Infective vulvitis	+2.1 [ +0.8, +5.2] -	10	60440	660	387140
TID10508	Kidney stone	+1.5 [ +0.8, +2.7] -	20	165060	450	356630
TID1847	Arthropathy associated with another disorder	+2.2 [ +0.8, +5.7] -	10	57170	60	63900
TID12621	Neoplasm of thorax	+1.2 [ +0.8, +1.8] -	40	411520	150	320620
TID7539	First degree atrioventricular block	+2.2 [ +0.8, +5.6] -	10	54640	20	14740
TID17005	Strain of muscle of trunk	+2.2 [ +0.8, +6.0] -	10	52810	380	219040
TID11228	Malignant neoplasm of breast	+1.3 [ +0.8, +2.0] -	30	297650	70	198520
TID12856	No known allergy	+1.1 [ +0.8, +1.4] -	100	1201520	2250	3685650
TID17620	Thoracic spondylosis	+2.3 [ +0.8, +6.2] -	10	52480	50	34770
TID11824	Methadone analog allergy	+2.2 [ +0.8, +6.1] -	10	54530	120	44630
TID2425	Benign tumor of soft tissue of head, face and neck	+2.2 [ +0.8, +5.8] -	10	56130	60	100030
TID486	Acquired hallux malleus	+2.2 [ +0.8, +5.7] -	10	56280	30	29720
TID13579	Open wound of knee and/or leg and/or ankle	+2.2 [ +0.8, +5.8] -	10	55330	160	56060
TID1305	Allergy to macrolide antibiotic	+1.5 [ +0.8, +2.6] -	20	170540	200	287300
TID5429	Current tear of medial cartilage AND/OR meniscus of knee	+2.1 [ +0.8, +5.4] -	10	58260	90	89270
TID7412	Female proctocele without uterine prolapse	+2.2 [ +0.8, +6.1] -	10	52320	40	40390
TID12855	No history of clinical finding in subject	+1.0 [ +0.8, +1.3] -	100	1202940	2250	3688890
TID5323	Cortical senile cataract	+2.1 [ +0.8, +5.6] -	10	56880	20	15700
TID10858	Lipid-lowering drug allergy	+1.5 [ +0.8, +2.6] -	20	166870	40	57000
TID15134	Primary malignant neoplasm of intra-abdominal organs	+1.5 [ +0.8, +2.6] -	20	170960	100	102910
TID8661	History of artery embolism	+2.1 [ +0.8, +5.6] -	10	55410	110	49880
TID10935	Localized, primary osteoarthritis of the ankle and/or foot	+2.1 [ +0.8, +5.7] -	10	56070	40	45610
TID1797	Arterial embolus and thrombosis	+2.2 [ +0.8, +5.9] -	10	54930	50	36610
TID7514	Fibrillation	+1.1 [ +0.8, +1.6] -	50	559770	100	98190
TID870	Acute pancreatitis	+2.2 [ +0.8, +5.8] -	10	54760	200	85880
TID16354	Sedative allergy	+2.1 [ +0.8, +5.3] -	10	60980	90	55850
TID223	Abscess of upper limb	+2.1 [ +0.8, +5.4] -	10	59160	430	160270
TID1967	Atrial fibrillation	+1.1 [ +0.8, +1.6] -	50	556460	100	94820
TID7901	Fracture of thoracic spine	+2.2 [ +0.8, +5.9] -	10	52790	50	17510
TID14149	Peptic ulcer without hemorrhage, without perforation AND without obstruction	+2.2 [ +0.8, +6.0] -	10	53240	130	51930
TID1287	Allergy to enzyme inhibitor	+1.4 [ +0.8, +2.5] -	20	169590	40	64840
TID9591	Infective vaginitis	+2.0 [ +0.8, +5.1] -	10	61430	720	402600
TID12506	Neoplasm of musculoskeletal system	+1.4 [ +0.8, +2.5] -	20	177600	250	328520
TID3277	Cellulitis and abscess of upper limb	+2.1 [ +0.8, +5.8] -	10	56700	410	149260
TID14815	Post-viral disorder	+1.4 [ +0.8, +2.5] -	20	179590	150	160340
TID5648	Degenerative disorder of macula	+1.4 [ +0.8, +2.5] -	20	181560	20	23700
TID6512	Disorder of urethra	+2.0 [ +0.8, +4.9] -	10	65630	110	92740
TID8763	History of malignant neoplasm of skin	+1.4 [ +0.8, +2.6] -	20	172000	40	81700
TID9158	Ibuprofen allergy	+2.1 [ +0.8, +5.6] -	10	57200	240	121090
TID610	Acute conjunctivitis	+2.0 [ +0.8, +5.3] -	10	60760	180	212270
TID817	Acute mucositis	+2.0 [ +0.8, +5.3] -	10	61010	180	212710
TID6719	Drug groups primarily affecting the musculoskeletal system allergy	+2.1 [ +0.8, +5.4] -	10	59720	90	41170
TID8063	Gastric ulcer without hemorrhage AND without perforation	+2.0 [ +0.8, +5.2] -	10	57340	100	52020
TID11713	Megaloblastic anemia due to vitamin B>12< deficiency	+2.1 [ +0.8, +5.6] -	10	56570	30	39780
TID15270	Primary malignant neoplasm of unspecified site	+1.4 [ +0.8, +2.5] -	20	184480	110	107180
TID12849	Nitrofurantoin allergy	+2.1 [ +0.8, +5.9] -	10	55320	40	42760
TID10275	Intestinal infectious disease caused by anaerobic bacteria	+2.0 [ +0.8, +5.2] -	10	62100	60	40410
TID3020	Candida infection of genital region	+2.0 [ +0.8, +5.4] -	10	60640	660	386960
TID3035	Candidiasis of vulva	+2.0 [ +0.8, +5.2] -	10	60430	650	385890
TID5654	Degenerative joint disease of ankle AND/OR foot	+2.0 [ +0.8, +5.3] -	10	56930	40	46810
TID10220	Intermittent asthma	+2.2 [ +0.8, +6.1] -	10	55110	190	169490
TID18635	Ventricular tachycardia	+2.1 [ +0.8, +5.6] -	10	56310	40	30590
TID3	4-quinolones allergy	+1.4 [ +0.8, +2.4] -	20	185800	140	173380
TID4035	Closed fracture lumbar vertebra	+2.1 [ +0.8, +5.7] -	10	57370	50	21760
TID7808	Fracture of lumbar spine	+1.9 [ +0.8, +5.0] -	10	61090	50	23190
TID16531	Shellfish allergy	+2.1 [ +0.8, +5.9] -	10	54100	90	101040
TID4703	Congenital anomaly of digestive system	+2.0 [ +0.8, +5.5] -	10	58620	100	63300
TID9015	Hypersomnia	+2.0 [ +0.7, +5.3] -	10	58530	130	125030
TID17422	Synovial cyst	+2.0 [ +0.7, +5.4] -	10	60740	70	52090
TID14318	Personal history of primary malignant neoplasm of gastrointestinal tract	+1.9 [ +0.7, +5.1] -	10	63660	30	23300
TID6277	Disorder of lipid metabolism	+2.0 [ +0.7, +5.6] -	10	59390	70	47460
TID7920	Fracture of upper end of humerus	+1.9 [ +0.7, +5.0] -	10	59160	40	22790
TID8699	History of coronary artery bypass grafting	+2.1 [ +0.7, +6.0] -	10	56910	20	13650
TID3287	Cellulitis of foot	+1.9 [ +0.7, +5.0] -	10	62870	110	84160
TID9661	Inflammatory disorder of the cardiovascular system	+1.3 [ +0.7, +2.3] -	20	191660	190	162540
TID7397	Female genital tract infection	+2.0 [ +0.7, +5.2] -	10	61780	730	405170
TID15976	Rheumatic disease of mitral valve	+1.9 [ +0.7, +5.0] -	10	63580	30	29690
TID8929	Hydronephrosis	+1.9 [ +0.7, +4.8] -	10	66340	150	108530
TID17638	Thrombophlebitis	+2.0 [ +0.7, +5.2] -	10	63700	100	64930
TID6061	Disorder of adrenal gland	+1.9 [ +0.7, +4.8] -	10	65610	80	77120
TID3034	Candidiasis of vagina	+1.9 [ +0.7, +4.9] -	10	60620	650	386910
TID1920	Astigmatism	+1.9 [ +0.7, +4.7] -	10	67000	90	106440
TID4078	Closed fracture of distal end of radius	+1.8 [ +0.7, +4.6] -	10	68900	80	64380
TID1685	Antiarrhythmic drug allergy	+2.1 [ +0.7, +6.1] -	10	54630	60	39880
TID6296	Disorder of macula of retina	+1.3 [ +0.7, +2.3] -	20	192340	20	30870
TID26	Aberrant premature complexes	+1.3 [ +0.0, +Inf] -	10	84910	50	65290
TID440	Acquired deformity of chest wall	+1.4 [ +0.0, +Inf] -	10	85480	40	48640
TID467	Acquired deformity of thoracic structure	+1.5 [ +0.0, +Inf] -	10	85480	40	48640
TID548	Actinic keratosis	+1.2 [ +0.0, +Inf] -	20	218030	40	105790
TID954	Acute subendocardial infarction	+1.7 [ +0.0, +Inf] -	10	73540	30	24090
TID1254	Allergy to adhesive bandage	+1.4 [ +0.0, +Inf] -	10	85160	80	84500
TID1289	Allergy to erythromycin	+1.1 [ +0.0, +Inf] -	10	110700	130	176120
TID1291	Allergy to existing dental restorative material	+1.9 [ +0.0, +Inf] -	10	59620	150	154460
TID1318	Allergy to paracetamol	+1.7 [ +0.0, +Inf] -	10	74090	250	132140
TID1450	Anal polyp	+1.6 [ +0.0, +Inf] -	10	73380	90	93500
TID1506	Aneurysm	+1.0 [ +0.0, +Inf] -	10	123960	60	52360
TID1682	Antiallergenic drug allergy	+1.6 [ +0.0, +Inf] -	10	79840	180	129770
TID1756	Aortic valve stenosis	+1.4 [ +0.0, +Inf] -	10	84090	0	12530
TID1795	Arterial aneurysm	+1.0 [ +0.0, +Inf] -	10	119330	60	49300
TID1803	Arterial thrombosis	+1.8 [ +0.0, +Inf] -	10	69600	50	43410
TID1805	Arteriosclerosis of aorta	+1.0 [ +0.0, +Inf] -	10	115560	30	21570
TID1944	Atherosclerosis of aorta	+1.0 [ +0.0, +Inf] -	10	115560	30	21570
TID1969	Atrial flutter	+1.7 [ +0.0, +Inf] -	10	71460	20	16540
TID2162	Basal cell carcinoma of skin	+1.2 [ +0.0, +Inf] -	10	96030	20	51830
TID2214	Benign neoplasm of anus	+1.7 [ +0.0, +Inf] -	10	73650	80	92520
TID2370	Benign neoplasm of soft tissues of trunk	+1.7 [ +0.0, +Inf] -	10	69510	90	134880
TID2395	Benign neoplasm of uterus	+1.3 [ +0.0, +Inf] -	10	86580	380	473260
TID2472	Bilateral hearing loss	+1.1 [ +0.0, +Inf] -	10	99570	30	45240
TID2728	Broad spectrum penicillins allergy	+0.9 [ +0.0, +Inf] -	10	133020	250	331290
TID3008	Calculus of gallbladder with cholecystitis	+1.8 [ +0.0, +Inf] -	10	67470	190	150650
TID3033	Candidiasis of urogenital site	+1.6 [ +0.0, +Inf] -	10	72120	670	396760
TID3342	Cephalosporin allergy	+0.9 [ +0.0, +Inf] -	10	133190	200	240940
TID3617	Chronic atrial fibrillation	+1.3 [ +0.0, +Inf] -	10	88520	0	7140
TID3755	Chronic ischemic heart disease	+1.3 [ +0.0, +Inf] -	10	91010	20	23480
TID3760	Chronic kidney disease stage 4	+1.7 [ +0.0, +Inf] -	10	75570	10	18370
TID3801	Chronic nonalcoholic liver disease	+1.3 [ +0.0, +Inf] -	10	90150	210	161710
TID4117	Closed fracture of lower end of forearm	+1.7 [ +0.0, +Inf] -	10	69230	80	65290
TID4160	Closed fracture of rib	+1.9 [ +0.0, +Inf] -	10	63760	220	47230
TID4179	Closed fracture of shoulder	+1.5 [ +0.0, +Inf] -	10	73730	90	43300
TID4342	Clostridial enteric disease	+1.9 [ +0.0, +Inf] -	10	62100	60	40410
TID4344	Clostridial infection	+1.8 [ +0.0, +Inf] -	10	63280	60	42370
TID4511	Complication of anesthesia	+1.4 [ +0.0, +Inf] -	10	90890	70	147840
TID4521	Complication of health care	+1.5 [ +0.0, +Inf] -	10	81320	210	113010
TID4531	Complication of internal prosthetic device	+1.6 [ +0.0, +Inf] -	10	76520	90	69340
TID4534	Complication of medical care	+1.5 [ +0.0, +Inf] -	10	81080	210	112940
TID5121	Constipation due to atony of colon	+1.9 [ +0.0, +Inf] -	10	58490	90	69030
TID5427	Current knee cartilage tear	+1.6 [ +0.0, +Inf] -	10	70990	120	111920
TID5611	Deformity of chest wall	+1.3 [ +0.0, +Inf] -	10	87020	40	52300
TID5624	Deformity of thoracic structure	+1.3 [ +0.0, +Inf] -	10	87880	40	54620
TID5636	Degeneration of retina	+1.3 [ +0.0, +Inf] -	20	201260	30	40020
TID5802	Diabetic oculopathy	+1.6 [ +0.0, +Inf] -	10	71730	40	42750
TID5837	Difficulty speaking	+1.7 [ +0.0, +Inf] -	10	69140	80	79680
TID5942	Disease caused by Orthomyxoviridae	+1.5 [ +0.0, +Inf] -	10	81130	340	285990
TID6042	Disorder characterized by granuloma formation	+1.8 [ +0.0, +Inf] -	10	66130	120	135020
TID6076	Disorder of aorta	+1.2 [ +0.0, +Inf] -	20	205230	50	52330
TID6097	Disorder of body system	+1.5 [ +0.0, +Inf] -	410	5074760	6670	11980330
TID6210	Disorder of glenohumeral joint	+1.3 [ +0.0, +Inf] -	10	90900	180	132840
TID6273	Disorder of lens capsule	+1.4 [ +0.0, +Inf] -	10	89520	0	10160
TID6369	Disorder of peritoneum	+1.0 [ +0.0, +Inf] -	10	106460	400	256710
TID6413	Disorder of right cardiac ventricle	+1.5 [ +0.0, +Inf] -	10	89460	30	21910
TID6420	Disorder of salivary gland	+1.6 [ +0.0, +Inf] -	10	74630	80	78880
TID6448	Disorder of smooth muscle	+1.2 [ +0.0, +Inf] -	10	99640	80	64120
TID6720	Drug groups primarily affecting the respiratory system allergy	+1.4 [ +0.0, +Inf] -	10	86470	120	118460
TID6798	Dysfunction of eustachian tube	+1.6 [ +0.0, +Inf] -	10	73310	130	210910
TID6926	Embolism from thrombosis of vein of lower extremity	+1.6 [ +0.0, +Inf] -	10	75280	70	58290
TID7130	Erythromycin sensitivity	+1.0 [ +0.0, +Inf] -	10	110700	130	176120
TID7172	Eustachian tube disorder	+1.4 [ +0.0, +Inf] -	10	87700	150	244390
TID7182	Excess intake of micronutrients	+1.4 [ +0.0, +Inf] -	10	90060	70	149530
TID7216	Extrapyramidal disease	+1.2 [ +0.0, +Inf] -	10	99770	100	56860
TID7217	Extraskeletal calcification	+1.1 [ +0.0, +Inf] -	10	112930	50	103090
TID7319	Family history of malignant neoplasm of digestive organ	+1.6 [ +0.0, +Inf] -	10	76740	70	109690
TID7396	Female genital infection	+1.8 [ +0.0, +Inf] -	10	68010	980	479700
TID7409	Female pelvic inflammatory disease	+1.7 [ +0.0, +Inf] -	10	67660	980	478000
TID7524	Fibrosis of lung	+1.5 [ +0.0, +Inf] -	10	82270	50	32570
TID7775	Fracture of distal end of radius	+1.5 [ +0.0, +Inf] -	10	80640	100	74020
TID7865	Fracture of rib	+1.8 [ +0.0, +Inf] -	10	66530	220	49300
TID7978	Functional disorder of bladder	+1.1 [ +0.0, +Inf] -	10	102290	70	63240
TID8054	Gastric ulcer	+1.6 [ +0.0, +Inf] -	10	75940	130	67020
TID8332	Healthcare associated infectious disease	+2.0 [ +0.0, +Inf] -	10	55090	140	75560
TID8343	Heart valve stenosis	+1.2 [ +0.0, +Inf] -	10	96640	10	23210
TID8357	Hemangioma	+1.2 [ +0.0, +Inf] -	10	95950	70	125830
TID8409	Hemochromatosis	+1.4 [ +0.0, +Inf] -	10	87460	70	147020
TID8521	Hereditary disorder by system	+1.8 [ +0.0, +Inf] -	10	64630	170	120960
TID8568	Hernia of anterior abdominal wall	+1.9 [ +0.0, +Inf] -	10	59560	110	72430
TID8660	History of anticoagulant therapy	+1.1 [ +0.0, +Inf] -	20	217830	120	87310
TID8892	Hormones, synthetic substitutes and antagonists allergy	+1.9 [ +0.0, +Inf] -	10	63130	50	55970
TID8949	Hypercalcemia	+1.1 [ +0.0, +Inf] -	10	105690	70	56160
TID9037	Hypertensive heart disease without congestive heart failure	+1.3 [ +0.0, +Inf] -	10	91510	40	28110
TID9052	Hypertriglyceridemia	+1.7 [ +0.0, +Inf] -	10	70600	90	98530
TID9054	Hypertrophic condition of skin	+1.3 [ +0.0, +Inf] -	10	89400	90	174060
TID9181	Idiopathic osteoarthritis	+1.5 [ +0.0, +Inf] -	10	84590	30	28230
TID9441	Infection caused by anaerobic bacteria	+1.6 [ +0.0, +Inf] -	10	70790	70	51340
TID9499	Infection of skin and mucous membrane caused by Human papillomavirus	+1.8 [ +0.0, +Inf] -	10	69670	210	306500
TID9672	Influenza	+1.5 [ +0.0, +Inf] -	10	81130	340	285990
TID10246	Interstitial lung disease	+1.4 [ +0.0, +Inf] -	10	81320	80	51840
TID10383	Iron overload	+1.3 [ +0.0, +Inf] -	10	87560	70	147230
TID10491	Keratosis	+1.1 [ +0.0, +Inf] -	20	219600	60	128440
TID10777	Leiomyoma	+1.4 [ +0.0, +Inf] -	10	85080	380	466700
TID10817	Leukopenia	+1.7 [ +0.0, +Inf] -	10	69630	110	82880
TID10880	Lisinopril pseudoallergy	+1.4 [ +0.0, +Inf] -	10	83590	40	55330
TID10936	Localized, primary osteoarthritis of the hand	+1.2 [ +0.0, +Inf] -	10	94430	30	54920
TID10938	Localized, primary osteoarthritis of the shoulder region	+1.3 [ +0.0, +Inf] -	10	88960	40	41870
TID11136	Malignant basal cell neoplasm of skin	+1.2 [ +0.0, +Inf] -	10	99150	20	53380
TID11138	Malignant epithelial neoplasm	+1.1 [ +0.0, +Inf] -	10	106600	20	57550
TID11143	Malignant epithelial neoplasm of skin	+1.2 [ +0.0, +Inf] -	10	99150	20	53380
TID11252	Malignant neoplasm of digestive system	+0.7 [ +0.0, +Inf] -	10	166890	70	97740
TID11264	Malignant neoplasm of gastrointestinal tract	+1.1 [ +0.0, +Inf] -	10	111540	50	67220
TID11265	Malignant neoplasm of genital structure	+1.2 [ +0.0, +Inf] -	10	95820	100	90600
TID11309	Malignant neoplasm of respiratory system	+1.2 [ +0.0, +Inf] -	10	99190	30	59360
TID11314	Malignant neoplasm of skin	+1.0 [ +0.0, +Inf] -	20	233480	40	126000
TID11315	Malignant neoplasm of skin head and neck	+1.6 [ +0.0, +Inf] -	10	82730	0	30820
TID11319	Malignant neoplasm of skin of face	+1.6 [ +0.0, +Inf] -	10	76550	0	28200
TID11326	Malignant neoplasm of soft tissue	+1.0 [ +0.0, +Inf] -	20	256070	50	142740
TID11342	Malignant neoplasm of uterus	+1.9 [ +0.0, +Inf] -	10	63170	70	57550
TID11384	Malignant tumor of digestive organ	+0.8 [ +0.0, +Inf] -	10	156660	70	92870
TID11395	Malignant tumor of face	+1.3 [ +0.0, +Inf] -	10	84620	10	33120
TID11397	Malignant tumor of female genital organ	+1.2 [ +0.0, +Inf] -	10	94140	100	89070
TID11479	Malignant tumor of soft tissue of head, face and neck	+1.3 [ +0.0, +Inf] -	10	89800	10	36230
TID11718	Melanocytic nevus	+1.3 [ +0.0, +Inf] -	10	84260	80	207140
TID11724	Melanocytic nevus of skin	+1.4 [ +0.0, +Inf] -	10	83220	80	205210
TID11856	Microscopic hematuria	+1.5 [ +0.0, +Inf] -	10	82000	110	117790
[truncated: 58 more rows]

## Sheet: IPV|Senior - IPV
TermID	Description	OR(t, IPV|Senior)/OR(t, IPV|BG)	OR(t, IPV|Senior)	OR(t, IPV|BG)	N(t, SeniorIPV)	N(t, Senior)	N(t, IPV)	N(t)
TID8656	History of abuse	+5.4 [ +1.6, +18.3] High	+91.4 [+27.9, +299.4] High	+17.0 [+13.8, +20.9] High	20	2780	310	36660
TID11112	Major depression in partial remission	+4.3 [ +1.3, +14.1] High	+15.5 [ +6.3, +38.5] Moderate	+3.6 [ +2.6, +5.0] -	20	16870	60	31750
TID449	Acquired deformity of joint of foot	+2.6 [ +1.3, +5.3] High	+4.3 [ +2.8, +6.7] -	+1.6 [ +1.4, +2.0] -	50	159380	150	176850
TID18401	Unilateral radiographic imaging of breast	+2.3 [ +1.3, +4.1] High	+2.4 [ +1.8, +3.3] -	+1.0 [ +0.9, +1.2] -	70	404790	340	623680
TID15671	Radiographic imaging procedure with explicit context	+2.3 [ +1.3, +4.0] High	+2.4 [ +1.8, +3.3] -	+1.0 [ +0.9, +1.2] -	70	405030	340	623740
TID14184	Perimenopausal disorder	+2.3 [ +1.3, +3.9] High	+2.8 [ +2.1, +3.9] -	+1.3 [ +1.1, +1.4] -	80	401900	340	523990
TID13081	Nutritional disorder	+2.0 [ +1.3, +3.1] High	+3.0 [ +2.3, +3.8] -	+1.5 [ +1.4, +1.6] -	170	980750	950	1289750
TID6436	Disorder of skin appendage	+2.0 [ +1.3, +3.2] High	+3.3 [ +2.5, +4.4] -	+1.6 [ +1.5, +1.7] -	120	567510	1140	1435730
TID15750	Recurrent major depression in partial remission	+4.3 [ +1.3, +14.0] High	+15.5 [ +6.1, +39.5] Moderate	+3.6 [ +2.6, +5.1] -	20	16660	60	31470
TID6217	Disorder of hair AND/OR hair follicle	+3.0 [ +1.3, +7.1] High	+4.1 [ +2.4, +7.1] -	+1.4 [ +1.2, +1.6] -	30	97250	190	269180
TID1985	Atrophic vaginitis	+3.0 [ +1.3, +7.0] High	+3.1 [ +2.0, +4.8] -	+1.0 [ +0.8, +1.4] -	40	172620	60	110330
TID18752	Vitamin D deficiency	+2.0 [ +1.3, +3.1] High	+2.7 [ +2.1, +3.6] -	+1.4 [ +1.3, +1.5] -	120	669660	640	911940
TID6540	Disorder of vitamin D	+2.0 [ +1.3, +3.1] High	+2.7 [ +2.1, +3.6] -	+1.4 [ +1.3, +1.5] -	120	669680	640	912050
TID15751	Recurrent major depression in remission	+4.0 [ +1.3, +12.7] High	+11.9 [ +4.8, +29.5] Minor	+3.0 [ +2.2, +4.1] -	20	21660	60	38270
TID14564	Poisoning caused by anticonvulsant	+3.6 [ +1.3, +10.2] High	+50.4 [+16.2, +156.6] High	+14.0 [+10.9, +17.9] High	20	5100	190	26920
TID444	Acquired deformity of foot	+2.5 [ +1.3, +4.8] High	+4.1 [ +2.6, +6.4] -	+1.7 [ +1.4, +2.0] -	50	166920	160	185880
TID451	Acquired deformity of joint of lower limb	+2.4 [ +1.3, +4.7] High	+4.1 [ +2.7, +6.3] -	+1.7 [ +1.4, +2.0] -	50	169160	160	184260
TID458	Acquired deformity of lower limb	+2.3 [ +1.3, +4.1] High	+4.1 [ +2.8, +6.2] -	+1.8 [ +1.6, +2.1] -	60	204040	210	223820
TID5150	Continuous opioid dependence	+3.6 [ +1.3, +10.5] High	+38.9 [+12.9, +116.9] High	+10.7 [ +8.2, +14.0] Moderate	20	6750	140	25590
TID1031	Adjustment disorder with mixed emotional features	+3.6 [ +1.3, +10.4] High	+11.8 [ +4.8, +28.6] Minor	+3.3 [ +2.6, +4.1] -	20	22080	130	77440
TID12931	Non-scarring alopecia	+3.6 [ +1.3, +10.5] High	+4.6 [ +2.3, +9.3] -	+1.3 [ +1.0, +1.6] -	20	56370	90	135690
TID6425	Disorder of sebaceous gland	+2.8 [ +1.3, +6.1] High	+2.6 [ +1.6, +4.3] -	+1.0 [ +0.8, +1.1] -	30	146750	320	640270
TID12445	Neoplasm of integumentary system	+2.0 [ +1.3, +3.2] High	+1.8 [ +1.4, +2.4] -	+0.9 [ +0.8, +1.0] -	90	684670	440	922200
TID14677	Poisoning caused by sedative AND/OR hypnotic	+3.4 [ +1.2, +9.1] High	+46.3 [+15.5, +138.3] High	+13.8 [+10.8, +17.6] High	20	5650	200	28660
TID18758	Vitamin disease	+1.9 [ +1.2, +2.8] High	+2.7 [ +2.1, +3.5] -	+1.4 [ +1.3, +1.6] -	130	753880	720	995140
TID953	Acute stress disorder	+2.8 [ +1.2, +6.2] High	+13.9 [ +6.6, +29.2] Moderate	+5.0 [ +4.2, +6.0] Minor	30	28680	240	94170
TID18757	Vitamin deficiency	+1.9 [ +1.2, +2.8] High	+2.7 [ +2.0, +3.5] -	+1.4 [ +1.3, +1.6] -	130	752890	720	993950
TID7577	Flexion deformity	+3.2 [ +1.2, +8.1] High	+4.2 [ +2.5, +7.3] -	+1.3 [ +0.9, +1.9] -	30	93420	40	56600
TID3855	Chronic post-traumatic stress disorder	+2.7 [ +1.2, +5.8] High	+28.2 [+12.1, +65.8] High	+10.5 [ +9.2, +12.0] Moderate	30	14260	680	136510
TID5598	Deficiency of micronutrients	+1.8 [ +1.2, +2.7] High	+2.6 [ +2.0, +3.4] -	+1.4 [ +1.3, +1.5] -	130	769950	740	1034150
TID18340	Undernutrition	+1.8 [ +1.2, +2.6] High	+2.8 [ +2.2, +3.6] -	+1.6 [ +1.5, +1.7] -	150	870670	850	1085880
TID12610	Neoplasm of stomach	+4.8 [ +1.2, +18.7] High	+5.1 [ +2.4, +10.7] -	+1.1 [ +0.6, +1.9] -	20	51160	20	35500
TID2003	Atrophy of vagina	+2.6 [ +1.2, +5.4] High	+3.1 [ +2.0, +4.8] -	+1.2 [ +0.9, +1.6] -	40	172680	70	110410
TID13080	Nutritional deficiency disorder	+1.7 [ +1.2, +2.6] High	+2.8 [ +2.1, +3.6] -	+1.6 [ +1.5, +1.7] -	150	876360	870	1101140
TID2400	Benign neoplastic disease	+1.8 [ +1.2, +2.6] High	+2.1 [ +1.7, +2.7] -	+1.2 [ +1.1, +1.3] -	140	1009300	990	1616690
TID2359	Benign neoplasm of soft tissue	+2.0 [ +1.2, +3.2] High	+1.8 [ +1.4, +2.5] -	+0.9 [ +0.8, +1.0] -	70	520320	370	757170
TID17428	Synovitis	+2.3 [ +1.2, +4.6] High	+5.3 [ +3.1, +8.9] Minor	+2.3 [ +1.9, +2.7] -	40	101300	220	188300
TID14708	Polyarthropathy	+2.1 [ +1.2, +3.6] High	+3.6 [ +2.5, +5.1] -	+1.7 [ +1.4, +2.1] -	70	279490	130	146430
TID11764	Menopausal syndrome	+2.0 [ +1.2, +3.5] High	+2.6 [ +1.8, +3.6] -	+1.3 [ +1.1, +1.4] -	60	319340	300	459450
TID931	Acute respiratory infection	+2.7 [ +1.2, +6.1] High	+6.6 [ +3.5, +12.5] Minor	+2.5 [ +2.0, +3.1] -	30	60130	100	77980
TID6312	Disorder of mucous membrane	+1.7 [ +1.2, +2.4] High	+2.9 [ +2.2, +3.8] -	+1.7 [ +1.6, +1.8] -	160	917400	1640	2021470
TID456	Acquired deformity of limb	+2.0 [ +1.2, +3.5] High	+3.8 [ +2.6, +5.7] -	+1.9 [ +1.6, +2.2] -	60	218240	240	244420
TID6216	Disorder of hair	+2.5 [ +1.1, +5.2] High	+4.0 [ +2.3, +7.0] -	+1.6 [ +1.4, +1.9] -	30	97920	240	283410
TID17727	Tinea pedis	+3.2 [ +1.1, +9.0] High	+7.3 [ +3.3, +16.4] Minor	+2.3 [ +1.8, +2.9] -	20	34850	80	67660
TID6257	Disorder of joint of foot	+2.1 [ +1.1, +3.8] High	+3.7 [ +2.4, +5.7] -	+1.8 [ +1.5, +2.1] -	50	186420	190	206810
TID9639	Inflammatory disease of mucous membrane	+1.7 [ +1.1, +2.5] High	+2.6 [ +2.0, +3.4] -	+1.5 [ +1.4, +1.6] -	120	706230	1360	1812680
TID14743	Polyp	+2.0 [ +1.1, +3.6] High	+2.6 [ +1.8, +3.8] -	+1.3 [ +1.1, +1.5] -	50	257580	240	360550
TID439	Acquired deformity of ankle AND/OR foot	+2.1 [ +1.1, +3.7] High	+3.5 [ +2.3, +5.3] -	+1.7 [ +1.5, +2.0] -	50	191710	190	213640
TID14899	Posttraumatic stress disorder	+2.3 [ +1.1, +4.8] High	+22.1 [+10.0, +48.7] Moderate	+9.4 [ +8.4, +10.7] Moderate	30	17980	720	161610
TID12593	Neoplasm of soft tissue	+1.7 [ +1.1, +2.6] High	+1.8 [ +1.4, +2.3] -	+1.1 [ +1.0, +1.1] -	100	778140	630	1152320
TID11867	Migraine	+1.8 [ +1.1, +2.9] High	+4.9 [ +3.3, +7.2] Minor	+2.7 [ +2.5, +2.9] -	70	208030	1390	1122900
TID14830	Posterior rhinorrhea	+3.1 [ +1.1, +8.6] High	+4.3 [ +2.2, +8.7] -	+1.4 [ +1.1, +1.8] -	20	59130	70	96150
TID5758	Developmental disorder	+2.9 [ +1.1, +7.3] High	+6.9 [ +3.1, +15.1] Minor	+2.4 [ +2.2, +2.7] -	20	36860	510	425210
TID2416	Benign tumor of head and neck	+2.4 [ +1.1, +5.3] High	+3.1 [ +1.8, +5.1] -	+1.3 [ +1.0, +1.5] -	30	130080	120	183930
TID12570	Neoplasm of skin	+1.8 [ +1.1, +2.8] High	+1.6 [ +1.2, +2.1] -	+0.9 [ +0.8, +1.0] -	80	674400	420	898960
TID1959	Atopic immunoglobulin E-mediated allergic disorder	+1.7 [ +1.1, +2.6] High	+2.3 [ +1.8, +3.1] -	+1.4 [ +1.3, +1.5] -	90	551480	950	1383930
TID1216	Allergic disorder by body site affected	+1.7 [ +1.1, +2.5] High	+2.4 [ +1.8, +3.2] -	+1.4 [ +1.3, +1.5] -	100	606460	1080	1526810
TID7027	Enthesopathy	+1.8 [ +1.1, +2.9] High	+3.3 [ +2.3, +4.7] -	+1.8 [ +1.6, +2.0] -	70	302410	460	498830
TID18589	Vascular headache	+1.8 [ +1.1, +2.8] High	+4.8 [ +3.3, +7.1] Minor	+2.7 [ +2.5, +2.9] -	70	209560	1390	1125620
TID506	Acquired musculoskeletal deformity	+2.0 [ +1.1, +3.5] High	+3.8 [ +2.5, +5.8] -	+1.9 [ +1.6, +2.2] -	50	180060	200	204000
TID6373	Disorder of pharynx	+1.7 [ +1.1, +2.6] High	+3.7 [ +2.6, +5.2] -	+2.1 [ +2.0, +2.3] -	80	318540	1870	1954770
TID8797	History of polyp of colon	+2.1 [ +1.1, +4.0] High	+2.7 [ +1.8, +3.9] -	+1.3 [ +1.0, +1.6] -	50	255510	90	137010
TID15755	Recurrent major depressive episodes, moderate	+2.3 [ +1.1, +4.9] High	+9.7 [ +4.9, +19.6] Minor	+4.2 [ +3.6, +5.0] Minor	30	40400	260	122490
TID14351	Pharyngitis	+1.8 [ +1.1, +2.8] High	+3.8 [ +2.6, +5.5] -	+2.2 [ +2.0, +2.3] -	70	263480	1830	1893860
TID12247	Nasal discharge	+3.0 [ +1.1, +8.3] High	+4.2 [ +2.1, +8.4] -	+1.4 [ +1.1, +1.8] -	20	59660	70	97340
TID2343	Benign neoplasm of skin	+1.8 [ +1.1, +3.1] High	+1.6 [ +1.2, +2.2] -	+0.9 [ +0.8, +1.0] -	60	492810	320	695630
TID8117	Generalized anxiety disorder	+1.7 [ +1.1, +2.6] High	+5.7 [ +3.8, +8.3] Minor	+3.3 [ +3.0, +3.6] Minor	80	211620	910	578410
TID1218	Allergic disorder of respiratory system	+1.7 [ +1.1, +2.5] High	+2.3 [ +1.7, +3.1] -	+1.4 [ +1.3, +1.5] -	90	553780	960	1386690
TID14315	Personal history of primary malignant neoplasm of breast	+2.7 [ +1.1, +6.6] High	+2.5 [ +1.6, +4.1] -	+0.9 [ +0.7, +1.3] -	30	156940	40	80100
TID15330	Procedure discontinued	+2.3 [ +1.1, +4.8] High	+3.9 [ +2.3, +6.7] -	+1.7 [ +1.4, +2.0] -	30	100510	150	171050
TID16012	Rhinitis	+1.7 [ +1.1, +2.5] High	+2.2 [ +1.6, +2.9] -	+1.3 [ +1.2, +1.4] -	90	583110	940	1411440
TID1026	Adjustment disorder	+1.8 [ +1.1, +3.0] High	+6.7 [ +4.2, +10.6] Minor	+3.7 [ +3.3, +4.1] Minor	60	128980	570	314370
TID8330	Headache disorder	+1.7 [ +1.1, +2.6] High	+4.6 [ +3.2, +6.7] Minor	+2.8 [ +2.6, +3.0] -	80	254970	1570	1272660
TID9605	Inflamed seborrheic keratosis	+3.8 [ +1.1, +13.3] High	+2.7 [ +1.5, +4.9] -	+0.7 [ +0.4, +1.2] -	20	94270	20	52720
TID11011	Lower respiratory tract infection	+1.9 [ +1.1, +3.4] High	+4.8 [ +3.1, +7.6] Minor	+2.5 [ +2.1, +3.0] -	50	144080	180	140290
TID17430	Synovitis and tenosynovitis	+2.2 [ +1.1, +4.6] High	+5.1 [ +2.8, +9.2] -	+2.3 [ +1.9, +2.7] -	30	79240	190	162350
TID16580	Simple goiter	+2.0 [ +1.1, +3.8] High	+2.4 [ +1.6, +3.6] -	+1.2 [ +1.0, +1.4] -	40	217890	220	355920
TID9216	Immune hypersensitivity disorder by mechanism	+1.6 [ +1.1, +2.4] High	+2.3 [ +1.7, +3.0] -	+1.4 [ +1.3, +1.5] -	100	633500	1100	1560020
TID9532	Infectious disease of lung	+2.1 [ +1.1, +4.0] High	+5.7 [ +3.4, +9.5] Minor	+2.7 [ +2.2, +3.4] -	40	96360	110	78290
TID468	Acquired deformity of toe	+2.1 [ +1.1, +3.9] High	+3.4 [ +2.2, +5.4] -	+1.7 [ +1.4, +2.0] -	40	157000	140	162440
TID6406	Disorder of refraction AND/OR accommodation	+2.0 [ +1.1, +3.8] High	+3.0 [ +1.9, +4.6] -	+1.5 [ +1.3, +1.7] -	40	175880	220	289460
TID5985	Disease of possible viral origin	+2.8 [ +1.1, +7.4] High	+2.0 [ +1.1, +3.6] -	+0.7 [ +0.6, +0.9] -	20	124540	90	241440
TID16490	Severe depression	+2.2 [ +1.1, +4.4] High	+12.2 [ +6.0, +24.7] Moderate	+5.6 [ +4.8, +6.6] Minor	30	33280	340	120560
TID448	Acquired deformity of joint of big toe	+2.0 [ +1.1, +3.9] High	+3.6 [ +2.3, +5.8] -	+1.8 [ +1.5, +2.1] -	40	147880	140	152450
TID12945	Non-toxic uninodular goiter	+2.2 [ +1.1, +4.5] High	+2.7 [ +1.7, +4.5] -	+1.2 [ +1.0, +1.5] -	30	143650	140	215500
TID6510	Disorder of upper respiratory system	+1.5 [ +1.1, +2.1] High	+3.0 [ +2.3, +3.8] -	+2.0 [ +1.9, +2.1] -	210	1316570	3330	4180900
TID16491	Severe major depression	+2.1 [ +1.1, +4.3] High	+12.1 [ +6.0, +24.6] Moderate	+5.7 [ +4.8, +6.6] Minor	30	33210	340	120290
TID16182	Seborrheic dermatitis	+2.3 [ +1.1, +4.9] High	+2.4 [ +1.5, +3.9] -	+1.1 [ +0.8, +1.3] -	30	160590	90	162840
TID9226	Immunoglobulin E-mediated allergic disorder	+1.6 [ +1.1, +2.4] High	+2.3 [ +1.7, +3.0] -	+1.4 [ +1.3, +1.5] -	90	559890	1020	1418150
TID11116	Major depressive disorder	+1.5 [ +1.1, +2.1] High	+5.0 [ +3.7, +6.7] Minor	+3.4 [ +3.2, +3.6] Minor	160	574360	1900	1338690
TID12590	Neoplasm of skin region	+2.0 [ +1.1, +3.6] High	+1.9 [ +1.3, +2.8] -	+1.0 [ +0.8, +1.1] -	40	280370	200	400880
TID18440	Uninodular goiter	+2.2 [ +1.1, +4.5] High	+2.7 [ +1.7, +4.4] -	+1.2 [ +1.0, +1.5] -	30	144810	140	217170
TID14745	Polyp of colon	+2.3 [ +1.0, +4.9] High	+2.9 [ +1.8, +4.8] -	+1.3 [ +1.0, +1.7] -	30	132330	70	103660
TID1245	Allergic rhinitis	+1.6 [ +1.0, +2.4] High	+2.1 [ +1.6, +2.8] -	+1.3 [ +1.2, +1.4] -	80	532080	890	1332270
TID12418	Neoplasm of female breast	+2.4 [ +1.0, +5.5] High	+1.4 [ +0.9, +2.2] -	+0.6 [ +0.4, +0.8] -	30	279660	50	164070
TID6319	Disorder of nasal sinus	+1.5 [ +1.0, +2.1] High	+2.8 [ +2.1, +3.7] -	+1.9 [ +1.8, +2.0] -	120	655870	1720	1985020
TID2186	Benign epithelial neoplasm of skin	+1.8 [ +1.0, +3.2] High	+1.6 [ +1.2, +2.3] -	+0.9 [ +0.8, +1.1] -	50	397220	150	318010
TID11262	Malignant neoplasm of female breast	+2.4 [ +1.0, +5.4] High	+1.4 [ +0.9, +2.1] -	+0.6 [ +0.4, +0.8] -	30	279630	50	164070
TID18232	Tumor of esophagus, stomach and/or duodenum	+3.0 [ +1.0, +8.7] High	+4.1 [ +2.1, +7.9] -	+1.4 [ +0.9, +2.1] -	20	62070	30	42010
TID17398	Swelling of first metatarsophalangeal joint of hallux	+2.6 [ +1.0, +6.5] High	+5.3 [ +2.6, +10.9] -	+2.1 [ +1.6, +2.7] -	20	49580	70	65240
TID8810	History of risk factor	+1.7 [ +1.0, +3.0] High	+4.2 [ +2.7, +6.4] -	+2.4 [ +2.1, +2.7] -	50	165800	420	349830
TID18398	Unilateral procedure	+1.6 [ +1.0, +2.5] High	+2.0 [ +1.5, +2.7] -	+1.2 [ +1.1, +1.3] -	70	479800	480	761980
TID15718	Recurrent depression	+1.6 [ +1.0, +2.5] High	+5.8 [ +3.8, +8.8] Minor	+3.6 [ +3.3, +4.0] Minor	70	174130	810	469810
TID9664	Inflammatory disorder of the respiratory tract	+1.4 [ +1.0, +2.0] High	+3.1 [ +2.4, +4.0] -	+2.2 [ +2.0, +2.3] -	240	1585960	3460	4195330
TID6377	Disorder of pigmentation	+2.7 [ +1.0, +6.9] High	+2.1 [ +1.2, +3.9] -	+0.8 [ +0.6, +1.0] -	20	115100	90	213950
TID14602	Poisoning caused by central nervous system drug	+1.8 [ +1.0, +3.3] High	+21.7 [+10.8, +43.6] High	+11.8 [+10.4, +13.3] High	40	25370	820	150480
TID14606	Poisoning caused by chemical substance	+1.8 [ +1.0, +3.3] High	+18.5 [ +9.5, +36.3] Moderate	+10.1 [ +8.9, +11.4] Moderate	40	29160	730	154130
TID11113	Major depression in remission	+2.7 [ +1.0, +6.9] High	+7.9 [ +3.5, +18.1] Minor	+3.0 [ +2.3, +3.9] -	20	31910	80	51810
TID6405	Disorder of refraction	+2.1 [ +1.0, +4.2] High	+3.0 [ +1.8, +5.0] -	+1.4 [ +1.2, +1.7] -	30	132690	190	252660
TID8074	Gastroesophageal reflux disease with esophagitis	+1.9 [ +1.0, +3.5] High	+4.0 [ +2.4, +6.4] -	+2.1 [ +1.7, +2.5] -	40	135760	160	149180
TID949	Acute sinusitis	+1.6 [ +1.0, +2.5] High	+2.4 [ +1.7, +3.3] -	+1.5 [ +1.4, +1.6] -	70	407240	1010	1362630
TID3891	Chronic sinusitis	+1.6 [ +1.0, +2.5] High	+3.2 [ +2.3, +4.6] -	+2.0 [ +1.9, +2.2] -	70	306430	820	823660
TID6318	Disorder of nasal cavity	+1.5 [ +1.0, +2.1] High	+2.5 [ +1.9, +3.2] -	+1.7 [ +1.6, +1.8] -	110	659800	1310	1630830
TID6164	Disorder of endocrine system	+1.4 [ +1.0, +2.0] High	+2.1 [ +1.7, +2.7] -	+1.5 [ +1.4, +1.6] -	260	2266420	2040	2896770
TID9663	Inflammatory disorder of the respiratory system	+1.4 [ +1.0, +2.0] High	+3.1 [ +2.4, +4.0] -	+2.2 [ +2.1, +2.3] -	240	1592790	3480	4217130
TID6831	Ear, nose and throat disorder	+1.4 [ +1.0, +2.0] High	+3.0 [ +2.3, +3.8] -	+2.1 [ +2.0, +2.2] -	230	1525770	3600	4534670
TID9910	Injury of ligament of hand	+2.5 [ +1.0, +6.0] High	+14.6 [ +5.8, +36.6] Moderate	+5.9 [ +4.9, +7.0] Minor	20	17730	270	90940
TID16593	Single major depressive episode	+1.7 [ +1.0, +2.8] High	+7.4 [ +4.5, +12.1] Minor	+4.3 [ +3.8, +4.9] Minor	50	93700	470	220420
TID16846	Sprain of hand	+2.5 [ +1.0, +6.0] High	+14.5 [ +5.8, +36.4] Moderate	+5.9 [ +4.9, +7.0] Minor	20	17730	270	90940
TID634	Acute drug intoxication	+2.4 [ +1.0, +5.8] High	+29.9 [+10.5, +85.0] High	+12.3 [+10.4, +14.5] High	20	8690	420	69550
TID15069	Primary malignant neoplasm of breast	+2.3 [ +1.0, +5.2] High	+1.4 [ +0.9, +2.3] -	+0.6 [ +0.5, +0.9] -	30	263810	50	151760
TID8979	Hyperlipidemia	+1.4 [ +1.0, +2.0] High	+1.8 [ +1.5, +2.3] -	+1.3 [ +1.2, +1.4] -	260	2461310	1190	1832660
TID6491	Disorder of thyroid gland	+1.4 [ +1.0, +2.0] High	+1.8 [ +1.4, +2.2] -	+1.2 [ +1.2, +1.3] -	160	1352150	1000	1579720
TID15503	Ptosis of eyelid	+3.3 [ +1.0, +10.5] High	+5.8 [ +2.7, +12.3] -	+1.8 [ +1.0, +3.1] -	20	43040	20	21970
TID1358	Alopecia	+2.5 [ +1.0, +6.0] High	+3.2 [ +1.7, +6.1] -	+1.3 [ +1.1, +1.6] -	20	80680	130	190660
TID6280	Disorder of lipoprotein storage and metabolism	+1.4 [ +1.0, +2.0] High	+1.8 [ +1.5, +2.3] -	+1.3 [ +1.2, +1.4] -	260	2464330	1190	1837940
TID6568	Disorders of musculoskeletal implants and repairs	+2.5 [ +1.0, +6.3] High	+2.5 [ +1.4, +4.5] -	+1.0 [ +0.8, +1.3] -	20	106700	70	136850
TID1156	Alcohol intoxication	+2.4 [ +1.0, +5.5] High	+29.5 [+10.5, +82.6] High	+12.4 [+10.5, +14.6] High	20	8650	420	68940
TID16609	Sinusitis	+1.5 [ +1.0, +2.2] High	+2.4 [ +1.8, +3.2] -	+1.7 [ +1.5, +1.8] -	100	593220	1450	1833280
TID11542	Maltreatment syndromes	+4.3 [ +1.0, +18.3] High	+194.7 [+27.9, +1358.4] High	+45.1 [+28.9, +70.4] High	10	660	100	4390
TID1744	Anxiety disorder	+1.4 [ +1.0, +1.9] High	+5.1 [ +3.7, +6.8] Minor	+3.6 [ +3.4, +3.9] Minor	170	624790	2420	1718770
TID626	Acute disease of eye	+2.5 [ +1.0, +6.0] High	+4.0 [ +2.0, +7.9] -	+1.6 [ +1.4, +1.9] -	20	64520	180	215050
TID14106	Pelvic injury	+1.8 [ +1.0, +3.1] High	+5.4 [ +3.2, +8.9] Minor	+3.0 [ +2.8, +3.3] -	40	102340	890	612530
TID11686	Median nerve entrapment	+1.7 [ +1.0, +2.9] High	+4.2 [ +2.7, +6.6] -	+2.5 [ +2.2, +2.8] -	50	161750	360	283930
TID7039	Entrapment neuropathy of upper limb	+1.7 [ +1.0, +2.8] High	+4.3 [ +2.7, +6.6] -	+2.5 [ +2.2, +2.8] -	50	161750	360	283930
TID15719	Recurrent disease	+1.5 [ +1.0, +2.2] High	+3.7 [ +2.7, +5.2] -	+2.5 [ +2.3, +2.7] -	90	358080	1140	967630
TID760	Acute inflammatory disease	+1.4 [ +1.0, +1.9] High	+3.2 [ +2.5, +4.2] -	+2.3 [ +2.2, +2.5] -	190	1074880	3120	3456000
TID12579	Neoplasm of skin of face	+2.7 [ +1.0, +7.2] High	+2.2 [ +1.2, +3.9] -	+0.8 [ +0.6, +1.2] -	20	114400	40	93840
TID12943	Non-toxic multinodular goiter	+2.6 [ +1.0, +6.5] High	+2.5 [ +1.3, +4.6] -	+1.0 [ +0.8, +1.3] -	20	103900	70	137680
TID6417	Disorder of sacrococcygeal spine	+2.5 [ +1.0, +6.4] High	+5.8 [ +2.7, +12.6] -	+2.3 [ +1.8, +2.9] -	20	43840	90	75500
TID15113	Primary malignant neoplasm of female breast	+2.3 [ +1.0, +5.0] High	+1.4 [ +0.9, +2.2] -	+0.6 [ +0.5, +0.9] -	30	263440	50	151550
TID1131	Age-related cataract	+1.8 [ +1.0, +3.2] High	+2.6 [ +1.9, +3.8] -	+1.5 [ +1.1, +1.9] -	60	309140	70	91070
TID6974	Endogenous depression	+1.7 [ +1.0, +2.8] High	+7.4 [ +4.4, +12.4] Minor	+4.4 [ +3.9, +5.0] Minor	50	94110	480	221470
TID4572	Compression neuropathy of upper limb	+1.7 [ +1.0, +2.8] High	+4.2 [ +2.7, +6.5] -	+2.5 [ +2.2, +2.8] -	50	161750	360	283930
TID3216	Carpal tunnel syndrome	+1.7 [ +1.0, +2.8] High	+4.2 [ +2.7, +6.5] -	+2.5 [ +2.2, +2.8] -	50	161750	360	283930
TID3783	Chronic mood disorder	+1.6 [ +1.0, +2.4] High	+5.7 [ +3.8, +8.6] Minor	+3.7 [ +3.3, +4.1] Minor	70	176180	830	473480
TID621	Acute digestive system disorder	+1.5 [ +1.0, +2.2] High	+3.6 [ +2.6, +5.1] -	+2.5 [ +2.3, +2.6] -	90	363930	2050	1930280
TID11115	Major depression, single episode	+1.4 [ +1.0, +2.0] High	+4.5 [ +3.3, +6.1] Minor	+3.2 [ +3.0, +3.4] -	140	526170	1670	1197050
TID6279	Disorder of lipoprotein AND/OR lipid metabolism	+1.4 [ +1.0, +1.9] High	+1.8 [ +1.4, +2.3] -	+1.3 [ +1.2, +1.4] -	260	2472110	1220	1860000
TID14947	Premature beats	+2.1 [ +1.0, +4.5] High	+3.2 [ +1.9, +5.4] -	+1.5 [ +1.2, +2.0] -	30	118840	70	88240
TID8312	Hallux valgus AND bunion	+2.5 [ +1.0, +6.4] High	+5.3 [ +2.5, +11.2] -	+2.1 [ +1.6, +2.8] -	20	48780	70	64500
TID18140	Triggering of digit	+2.7 [ +1.0, +7.2] High	+3.6 [ +1.8, +6.9] -	+1.3 [ +0.9, +1.9] -	20	73140	40	57310
TID16386	Senile hyperkeratosis	+2.1 [ +1.0, +4.5] High	+1.4 [ +0.9, +2.3] -	+0.7 [ +0.5, +0.9] -	30	263450	70	195020
TID10801	Lesion of skin of foot	+2.0 [ +1.0, +3.9] High	+6.1 [ +3.3, +11.3] Minor	+3.0 [ +2.6, +3.6] -	30	64500	210	134300
TID3778	Chronic mental disorder	+1.5 [ +1.0, +2.3] High	+5.7 [ +3.8, +8.5] Minor	+3.7 [ +3.4, +4.1] Minor	70	180830	850	484120
TID12325	Neoplasm by body site	+1.4 [ +1.0, +1.9] High	+1.8 [ +1.4, +2.2] -	+1.3 [ +1.2, +1.4] -	190	1657990	1560	2415900
TID9652	Inflammatory disorder of head	+1.4 [ +1.0, +1.9] High	+2.8 [ +2.2, +3.6] -	+2.0 [ +1.9, +2.2] -	190	1202270	2970	3576100
TID928	Acute respiratory disease	+1.4 [ +1.0, +1.9] High	+3.1 [ +2.4, +4.0] -	+2.3 [ +2.2, +2.4] -	200	1190060	3140	3550790
TID14067	Pathological drug intoxication	+2.4 [ +1.0, +5.5] High	+29.4 [+10.3, +84.0] High	+12.5 [+10.6, +14.7] High	20	8860	430	70250
TID6330	Disorder of nose AND/OR nasopharynx	+1.4 [ +1.0, +1.9] High	+2.9 [ +2.2, +3.7] -	+2.1 [ +1.9, +2.2] -	140	786000	1710	1821980
TID9102	Hypoglycemia	+2.0 [ +1.0, +3.9] High	+6.2 [ +3.4, +11.4] Minor	+3.2 [ +2.6, +3.8] -	30	64730	170	104830
TID10794	Lesion of median nerve	+1.6 [ +1.0, +2.7] High	+4.2 [ +2.7, +6.5] -	+2.5 [ +2.2, +2.9] -	50	163550	370	287510
TID13854	Otitis media	+1.7 [ +1.0, +3.1] -	+3.6 [ +2.2, +5.7] -	+2.0 [ +1.9, +2.2] -	40	148140	740	733860
TID14259	Peripheral nerve entrapment syndrome	+1.7 [ +1.0, +2.7] -	+4.1 [ +2.7, +6.4] -	+2.5 [ +2.2, +2.8] -	50	165690	370	293060
TID11687	Median neuropathy	+1.6 [ +1.0, +2.7] -	+4.2 [ +2.7, +6.5] -	+2.5 [ +2.2, +2.9] -	50	163560	370	287510
TID12397	Neoplasm of digestive organ	+1.5 [ +1.0, +2.3] -	+2.0 [ +1.5, +2.6] -	+1.3 [ +1.1, +1.5] -	80	561140	280	417270
TID2387	Benign neoplasm of trunk	+1.5 [ +1.0, +2.1] -	+2.0 [ +1.5, +2.6] -	+1.4 [ +1.3, +1.5] -	90	632320	760	1102190
TID7144	Esophagitis	+1.6 [ +1.0, +2.6] -	+3.7 [ +2.5, +5.5] -	+2.3 [ +2.0, +2.7] -	60	223820	290	242840
TID15749	Recurrent major depression	+1.6 [ +1.0, +2.5] -	+7.0 [ +4.4, +11.2] Minor	+4.5 [ +4.0, +5.0] Minor	60	120360	660	306540
TID12399	Neoplasm of digestive tract	+1.5 [ +1.0, +2.3] -	+2.0 [ +1.5, +2.7] -	+1.3 [ +1.2, +1.5] -	80	548000	280	413310
TID6481	Disorder of the nose	+1.4 [ +1.0, +1.9] -	+2.9 [ +2.2, +3.7] -	+2.1 [ +2.0, +2.2] -	140	780720	1700	1795910
TID9665	Inflammatory disorder of upper respiratory tract	+1.4 [ +1.0, +1.9] -	+2.5 [ +2.0, +3.2] -	+1.8 [ +1.7, +1.9] -	160	1028710	2790	3554400
TID7307	Family history of disorder	+1.4 [ +1.0, +2.0] -	+2.6 [ +2.0, +3.4] -	+1.9 [ +1.7, +2.0] -	120	699050	1160	1289960
TID6219	Disorder of hair growth	+4.0 [ +1.0, +16.0] -	+5.7 [ +1.9, +17.0] -	+1.4 [ +1.1, +1.9] -	10	21540	70	93720
TID8311	Hallux valgus	+2.0 [ +1.0, +3.9] -	+3.7 [ +2.2, +6.4] -	+1.9 [ +1.5, +2.3] -	30	105700	120	122070
TID7342	Family history with explicit context	+1.4 [ +1.0, +2.0] -	+2.6 [ +2.0, +3.4] -	+1.9 [ +1.7, +2.0] -	120	700910	1170	1301700
TID7304	Family history of clinical finding	+1.4 [ +1.0, +2.0] -	+2.6 [ +2.0, +3.4] -	+1.9 [ +1.7, +2.0] -	120	700690	1170	1299320
TID7535	Finding with explicit context	+1.5 [ +1.0, +2.3] -	+3.8 [ +2.6, +5.5] -	+2.5 [ +2.4, +2.7] -	340	2782010	4820	6322180
TID14747	Polyp of intestine	+1.8 [ +1.0, +3.2] -	+2.6 [ +1.7, +4.1] -	+1.5 [ +1.2, +1.8] -	40	200220	150	195880
TID4975	Congenital malformation	+1.6 [ +1.0, +2.7] -	+2.8 [ +1.9, +4.1] -	+1.7 [ +1.5, +1.9] -	50	241500	420	483700
TID896	Acute pharyngitis	+1.5 [ +1.0, +2.4] -	+3.3 [ +2.3, +4.9] -	+2.2 [ +2.0, +2.3] -	60	249290	1720	1747900
TID8127	Generalized osteoarthritis	+1.8 [ +1.0, +3.3] -	+3.0 [ +2.0, +4.5] -	+1.7 [ +1.3, +2.2] -	50	224560	70	81070
TID488	Acquired hallux valgus	+2.0 [ +1.0, +4.0] -	+3.7 [ +2.2, +6.4] -	+1.9 [ +1.5, +2.3] -	30	105620	120	122050
TID534	Acquired valgus deformity of joint of lower limb	+1.9 [ +1.0, +3.8] -	+3.6 [ +2.1, +6.0] -	+1.8 [ +1.5, +2.3] -	30	111000	120	125310
TID12433	Neoplasm of head AND/OR neck	+1.7 [ +1.0, +3.1] -	+1.9 [ +1.3, +2.8] -	+1.1 [ +0.9, +1.3] -	40	280420	180	320210
TID15865	Respiratory tract infection	+1.5 [ +1.0, +2.3] -	+3.9 [ +2.7, +5.6] -	+2.6 [ +2.4, +2.9] -	70	258330	700	549780
TID6100	Disorder of bone and articular cartilage	+1.5 [ +1.0, +2.2] -	+2.0 [ +1.5, +2.6] -	+1.4 [ +1.2, +1.6] -	100	715040	240	341890
TID536	Acquired valgus deformity of limb	+2.0 [ +1.0, +3.9] -	+3.6 [ +2.1, +6.2] -	+1.8 [ +1.5, +2.3] -	30	111050	120	125380
TID1632	Anorectal disorder	+1.5 [ +1.0, +2.4] -	+3.1 [ +2.1, +4.5] -	+2.0 [ +1.8, +2.3] -	60	267750	340	333340
TID11767	Mental disorder	+1.4 [ +1.0, +2.0] -	+6.2 [ +4.3, +8.9] Minor	+4.5 [ +4.2, +4.8] Minor	310	1631660	4320	3586390
TID1825	Arthritis	+1.4 [ +1.0, +1.9] -	+2.9 [ +2.2, +3.8] -	+2.1 [ +1.9, +2.3] -	120	635020	750	722560
TID531	Acquired trigger finger	+2.6 [ +1.0, +6.8] -	+3.6 [ +1.8, +6.9] -	+1.4 [ +1.0, +2.0] -	20	71340	40	54930
TID10937	Localized, primary osteoarthritis of the pelvic region and thigh	+1.8 [ +1.0, +3.5] -	+3.1 [ +2.0, +4.8] -	+1.7 [ +1.3, +2.1] -	40	172980	80	91520
TID16634	Sleep apnea	+1.5 [ +1.0, +2.3] -	+2.6 [ +1.9, +3.5] -	+1.7 [ +1.6, +1.9] -	70	382060	440	501160
TID6171	Disorder of esophagus	+1.3 [ +1.0, +1.8] -	+3.1 [ +2.4, +4.0] -	+2.4 [ +2.2, +2.5] -	220	1373180	1730	1639420
TID9134	Hypothyroidism	+1.4 [ +1.0, +1.9] -	+1.7 [ +1.4, +2.2] -	+1.3 [ +1.2, +1.4] -	130	1088310	700	1080370
TID9497	Infection of skin	+1.5 [ +1.0, +2.4] -	+3.7 [ +2.5, +5.5] -	+2.4 [ +2.3, +2.6] -	60	224820	1100	949290
TID6472	Disorder of tendon	+1.5 [ +1.0, +2.2] -	+3.0 [ +2.2, +4.2] -	+2.1 [ +1.9, +2.3] -	80	379040	550	528920
TID6304	Disorder of maxillary sinus	+1.8 [ +1.0, +3.5] -	+2.8 [ +1.7, +4.6] -	+1.5 [ +1.4, +1.7] -	30	139670	330	420360
TID2271	Benign neoplasm of large intestine	+1.6 [ +1.0, +2.5] -	+2.0 [ +1.5, +2.8] -	+1.3 [ +1.1, +1.5] -	60	395570	200	294950
TID3652	Chronic disease of respiratory system	+1.3 [ +1.0, +1.8] -	+2.8 [ +2.2, +3.6] -	+2.1 [ +2.0, +2.3] -	180	1113030	1560	1606150
TID6493	Disorder of toe	+1.4 [ +1.0, +2.1] -	+3.7 [ +2.6, +5.2] -	+2.6 [ +2.3, +2.8] -	80	314070	620	488310
TID17797	Toxic effect of ethyl alcohol	+2.2 [ +1.0, +4.9] -	+27.3 [ +9.8, +75.7] Moderate	+12.5 [+10.7, +14.7] High	20	9480	450	73690
TID7320	Family history of malignant neoplasm of gastrointestinal tract	+1.9 [ +1.0, +3.7] -	+3.1 [ +1.9, +5.2] -	+1.7 [ +1.4, +2.0] -	30	126090	140	162860
TID5730	Dermatophytosis	+1.9 [ +1.0, +3.5] -	+4.2 [ +2.4, +7.4] -	+2.3 [ +2.0, +2.6] -	30	93720	260	222560
TID11627	Maxillary sinusitis	+1.8 [ +1.0, +3.5] -	+2.8 [ +1.7, +4.6] -	+1.5 [ +1.4, +1.7] -	30	139400	330	420240
TID11331	Malignant neoplasm of thorax	+1.8 [ +1.0, +3.3] -	+1.4 [ +0.9, +2.0] -	+0.8 [ +0.6, +1.0] -	40	369140	90	224450
TID12754	Neoplastic disease	+1.3 [ +1.0, +1.8] -	+1.7 [ +1.4, +2.2] -	+1.3 [ +1.2, +1.4] -	200	1812840	1700	2615550
TID6520	Disorder of uveal tract	+2.3 [ +1.0, +5.7] -	+5.9 [ +2.8, +12.5] -	+2.5 [ +1.8, +3.4] -	20	44430	60	46190
TID1872	Articular cartilage disorder	+1.4 [ +1.0, +2.0] -	+2.1 [ +1.6, +2.7] -	+1.5 [ +1.3, +1.7] -	110	760230	360	465910
TID18294	Ulcer of foot	+3.0 [ +1.0, +9.1] -	+4.6 [ +2.3, +9.3] -	+1.6 [ +0.9, +2.7] -	20	55100	20	24150
TID6870	Eczema	+1.5 [ +1.0, +2.2] -	+2.7 [ +1.9, +3.8] -	+1.9 [ +1.7, +2.0] -	70	362260	800	872750
TID6470	Disorder of synovium	+1.4 [ +1.0, +2.1] -	+3.0 [ +2.2, +4.0] -	+2.1 [ +1.9, +2.3] -	90	442920	690	665120
TID13249	Onychomycosis caused by dermatophyte	+1.7 [ +1.0, +3.1] -	+2.6 [ +1.7, +4.0] -	+1.5 [ +1.2, +1.8] -	40	198570	130	167420
TID7095	Epithelial neoplasm of skin	+1.6 [ +1.0, +2.8] -	+1.4 [ +1.0, +2.0] -	+0.9 [ +0.7, +1.0] -	50	461340	160	355330
TID14670	Poisoning caused by psychotropic agent	+2.2 [ +1.0, +5.0] -	+26.4 [ +9.5, +73.8] Moderate	+12.1 [+10.1, +14.4] High	20	9730	360	60390
TID3786	Chronic mucositis	+1.9 [ +1.0, +3.6] -	+2.9 [ +1.8, +4.9] -	+1.6 [ +1.3, +1.8] -	30	133540	200	248300
TID13074	Nuclear cataract	+1.8 [ +1.0, +3.2] -	+2.5 [ +1.7, +3.6] -	+1.4 [ +1.1, +1.9] -	50	268480	60	81760
TID12004	Mononeuropathy of upper limb	+1.6 [ +1.0, +2.5] -	+4.1 [ +2.6, +6.2] -	+2.6 [ +2.3, +3.0] -	50	168040	390	295990
TID13248	Onychomycosis	+1.6 [ +1.0, +2.6] -	+2.8 [ +1.9, +4.1] -	+1.7 [ +1.5, +2.0] -	50	242390	200	222310
TID2264	Benign neoplasm of intestinal tract	+1.5 [ +1.0, +2.5] -	+2.0 [ +1.4, +2.8] -	+1.3 [ +1.1, +1.5] -	60	398450	200	297150
TID18449	Upper limb nerve lesion	+1.5 [ +1.0, +2.5] -	+3.9 [ +2.6, +6.0] -	+2.5 [ +2.2, +2.8] -	50	176660	410	322090
TID6253	Disorder of iron metabolism	+2.3 [ +1.0, +5.3] -	+2.2 [ +1.2, +4.0] -	+1.0 [ +0.8, +1.2] -	20	115530	100	197990
TID5709	Depressive disorder	+1.3 [ +1.0, +1.7] -	+5.9 [ +4.3, +8.1] Minor	+4.6 [ +4.3, +4.9] Minor	240	966670	3360	2271510
TID12324	Neoplasm and/or hamartoma	+1.3 [ +1.0, +1.7] -	+1.7 [ +1.4, +2.1] -	+1.3 [ +1.3, +1.4] -	200	1823390	1730	2655280
TID6044	Disorder characterized by pain	+1.3 [ +1.0, +1.7] -	+3.7 [ +2.8, +4.9] -	+2.9 [ +2.7, +3.0] -	170	813050	2430	2110740
TID12026	Mood disorder	+1.3 [ +1.0, +1.7] -	+6.3 [ +4.5, +8.7] Minor	+4.8 [ +4.5, +5.2] Minor	250	1000520	3610	2444430
TID10865	Lipoma	+2.2 [ +1.0, +5.1] -	+4.4 [ +2.2, +8.7] -	+2.0 [ +1.6, +2.5] -	20	59110	100	96900
TID7331	Family history of neoplasm	+1.4 [ +1.0, +2.2] -	+2.3 [ +1.7, +3.2] -	+1.6 [ +1.5, +1.8] -	70	412040	550	671120
TID7302	Family history of cancer	+1.4 [ +1.0, +2.2] -	+2.4 [ +1.7, +3.2] -	+1.6 [ +1.5, +1.8] -	70	408130	550	667300
TID8075	Gastroesophageal reflux disease without esophagitis	+1.3 [ +1.0, +1.8] -	+2.5 [ +1.9, +3.2] -	+1.9 [ +1.7, +2.0] -	130	803470	890	966170
TID15752	Recurrent major depressive episodes	+1.5 [ +1.0, +2.5] -	+7.0 [ +4.2, +11.7] Minor	+4.6 [ +4.1, +5.1] Minor	50	98390	590	266220
TID7980	Functional disorder of intestine	+1.3 [ +1.0, +1.8] -	+3.6 [ +2.7, +4.8] -	+2.8 [ +2.6, +3.0] -	150	695440	1340	1049400
TID15544	Pulmonary hypertension	+2.5 [ +1.0, +6.5] -	+2.8 [ +1.7, +4.6] -	+1.1 [ +0.7, +1.9] -	30	138090	20	33860
TID8069	Gastroduodenal disorder	+1.5 [ +1.0, +2.5] -	+5.4 [ +3.4, +8.6] Minor	+3.5 [ +3.1, +4.0] Minor	50	128640	390	220840
TID12398	Neoplasm of digestive system	+1.4 [ +1.0, +2.1] -	+1.9 [ +1.4, +2.5] -	+1.3 [ +1.2, +1.5] -	80	581180	300	436540
TID11228	Malignant neoplasm of breast	+1.9 [ +0.9, +3.9] -	+1.3 [ +0.8, +2.0] -	+0.7 [ +0.5, +0.9] -	30	297650	70	198520
TID3746	Chronic inflammatory disorder	+1.3 [ +0.9, +1.8] -	+3.2 [ +2.4, +4.2] -	+2.4 [ +2.3, +2.6] -	130	651510	1560	1423450
TID2259	Benign neoplasm of gastrointestinal tract	+1.5 [ +0.9, +2.4] -	+1.9 [ +1.4, +2.7] -	+1.3 [ +1.1, +1.5] -	60	419640	210	316540
TID1500	Anemia related to disturbed deoxyribonucleic acid synthesis	+2.4 [ +0.9, +6.0] -	+4.0 [ +2.0, +7.7] -	+1.7 [ +1.1, +2.4] -	20	64560	40	45840
TID2581	Blindness AND/OR vision impairment level	+1.9 [ +0.9, +3.7] -	+4.9 [ +2.7, +8.8] -	+2.6 [ +2.1, +3.3] -	30	82040	100	73880
TID13847	Osteoporosis	+1.4 [ +0.9, +2.1] -	+1.9 [ +1.5, +2.4] -	+1.3 [ +1.1, +1.6] -	110	835110	140	203850
TID7360	Family history: Gastrointestinal disease	+1.8 [ +0.9, +3.5] -	+2.8 [ +1.7, +4.6] -	+1.5 [ +1.3, +1.8] -	30	142280	160	200520
TID16453	Sequelae of neurological disorders	+1.7 [ +0.9, +2.9] -	+2.7 [ +1.8, +4.2] -	+1.6 [ +1.4, +2.0] -	40	194900	150	177180
TID4904	Congenital disease	+1.4 [ +0.9, +2.1] -	+2.7 [ +2.0, +3.8] -	+1.9 [ +1.8, +2.1] -	70	361470	620	643130
TID5649	Degenerative disorder of musculoskeletal system	+1.3 [ +0.9, +1.7] -	+2.7 [ +2.1, +3.5] -	+2.1 [ +2.0, +2.3] -	250	1856830	1370	1387000
TID5126	Contact dermatitis	+1.4 [ +0.9, +2.1] -	+2.6 [ +1.9, +3.6] -	+1.8 [ +1.7, +2.0] -	70	371120	780	851440
TID13805	Osteoarthritis	+1.3 [ +0.9, +1.7] -	+2.7 [ +2.1, +3.5] -	+2.1 [ +2.0, +2.3] -	250	1856790	1370	1386490
TID6036	Disorder associated with menstruation AND/OR menopause	+1.3 [ +0.9, +1.9] -	+2.8 [ +2.1, +3.7] -	+2.1 [ +2.0, +2.2] -	100	533880	1370	1397290
TID9498	Infection of skin AND/OR subcutaneous tissue	+1.4 [ +0.9, +2.1] -	+3.5 [ +2.4, +5.0] -	+2.5 [ +2.3, +2.7] -	70	286240	1220	1059000
TID2202	Benign lipomatous tumor	+2.2 [ +0.9, +5.0] -	+4.1 [ +2.1, +8.1] -	+1.9 [ +1.5, +2.4] -	20	62200	100	101660
TID8237	Goiter	+1.6 [ +0.9, +2.8] -	+2.0 [ +1.4, +3.0] -	+1.3 [ +1.1, +1.4] -	40	258600	300	461620
TID14800	Post-streptococcal disorder	+2.0 [ +0.9, +4.1] -	+3.3 [ +2.0, +5.5] -	+1.7 [ +1.2, +2.3] -	30	119520	50	57240
TID12778	Nervous system and sense organ diseases	+1.8 [ +0.9, +3.3] -	+5.6 [ +3.1, +10.3] Minor	+3.2 [ +2.7, +3.7] -	30	70580	260	159590
TID8071	Gastroduodenitis	+1.5 [ +0.9, +2.5] -	+5.4 [ +3.4, +8.7] Minor	+3.5 [ +3.1, +4.0] Minor	50	128050	390	219950
TID12076	Multinodular goiter	+2.2 [ +0.9, +5.1] -	+2.4 [ +1.3, +4.3] -	+1.1 [ +0.8, +1.4] -	20	107660	80	141570
TID2107	Bacterial lower respiratory infection	+1.8 [ +0.9, +3.6] -	+4.7 [ +2.6, +8.3] -	+2.5 [ +2.0, +3.3] -	30	83450	90	68260
TID12002	Mononeuropathy	+1.4 [ +0.9, +2.0] -	+3.8 [ +2.7, +5.4] -	+2.8 [ +2.5, +3.1] -	80	304680	600	436200
TID16636	Sleep disorder	+1.3 [ +0.9, +1.7] -	+3.0 [ +2.3, +3.9] -	+2.3 [ +2.2, +2.5] -	140	751630	1300	1190620
TID11089	Macrocytic anemia	+2.3 [ +0.9, +5.9] -	+3.9 [ +2.0, +7.7] -	+1.7 [ +1.2, +2.4] -	20	65240	40	46070
TID2725	Brief depressive adjustment reaction	+1.8 [ +0.9, +3.3] -	+7.5 [ +3.9, +14.2] Minor	+4.2 [ +3.5, +5.1] Minor	30	53530	210	97660
TID9150	Iatrogenic disorder	+2.3 [ +0.9, +5.5] -	+4.9 [ +2.4, +10.0] -	+2.2 [ +1.6, +3.0] -	20	52130	50	44640
TID11007	Lower gastrointestinal hemorrhage	+1.5 [ +0.9, +2.4] -	+4.1 [ +2.7, +6.3] -	+2.7 [ +2.4, +3.1] -	50	168810	340	246280
TID6316	Disorder of nail	+1.5 [ +0.9, +2.3] -	+2.6 [ +1.8, +3.7] -	+1.8 [ +1.6, +2.0] -	60	318760	350	386570
TID12426	Neoplasm of gastrointestinal tract	+1.4 [ +0.9, +2.2] -	+1.8 [ +1.4, +2.5] -	+1.3 [ +1.1, +1.5] -	70	509610	250	376720
TID6452	Disorder of soft tissue of lower limb	+1.3 [ +0.9, +1.9] -	+4.1 [ +2.9, +5.7] -	+3.0 [ +2.8, +3.3] -	90	331280	1040	733210
TID752	Acute infectious disease	+1.3 [ +0.9, +1.8] -	+3.3 [ +2.5, +4.4] -	+2.6 [ +2.4, +2.7] -	120	564760	1970	1778600
TID11776	Mental disorder usually first evident in infancy, childhood AND/OR adolescence	+2.1 [ +0.9, +4.6] -	+5.4 [ +2.5, +11.3] -	+2.6 [ +2.3, +2.8] -	20	48460	630	496070
TID11708	Megaloblastic anemia	+2.4 [ +0.9, +6.1] -	+3.9 [ +2.0, +7.9] -	+1.7 [ +1.1, +2.4] -	20	64560	40	45840
TID6530	Disorder of vision	+1.3 [ +0.9, +1.9] -	+3.5 [ +2.5, +4.9] -	+2.6 [ +2.4, +2.9] -	90	375770	740	575310
TID6464	Disorder of stomach	+1.2 [ +0.9, +1.7] -	+3.2 [ +2.5, +4.2] -	+2.6 [ +2.4, +2.7] -	240	1539000	2330	2179280
TID12944	Non-toxic nodular goiter	+1.8 [ +0.9, +3.3] -	+2.0 [ +1.2, +3.1] -	+1.1 [ +1.0, +1.3] -	30	198550	170	290200
TID10878	Lipomatous tumor	+2.1 [ +0.9, +5.0] -	+4.1 [ +2.0, +8.1] -	+1.9 [ +1.5, +2.4] -	20	62200	100	101660
TID1261	Allergy to anti-infective agent	+1.3 [ +0.9, +1.7] -	+2.0 [ +1.6, +2.5] -	+1.6 [ +1.5, +1.7] -	160	1234020	1630	2129880
TID17339	Superficial injury without infection	+1.7 [ +0.9, +3.2] -	+6.0 [ +3.2, +11.2] Minor	+3.5 [ +3.0, +4.0] Minor	30	66930	330	188690
TID1339	Allergy to substance	+1.3 [ +0.9, +1.7] -	+2.6 [ +2.0, +3.4] -	+2.1 [ +2.0, +2.2] -	290	2428310	3480	4363640
TID16103	Sacroiliac disorder	+2.2 [ +0.9, +5.0] -	+4.9 [ +2.4, +10.1] -	+2.3 [ +1.8, +3.0] -	20	51490	80	67300
TID16516	Severe recurrent major depression without psychotic features	+2.1 [ +0.9, +4.6] -	+11.9 [ +4.9, +29.1] Minor	+5.8 [ +4.8, +6.9] Minor	20	21680	250	85960
TID2409	Benign tumor of digestive organ	+1.5 [ +0.9, +2.3] -	+1.9 [ +1.4, +2.6] -	+1.3 [ +1.1, +1.5] -	60	429300	220	329980
TID13938	Panic disorder without agoraphobia	+2.1 [ +0.9, +4.7] -	+8.7 [ +3.7, +20.1] Minor	+4.2 [ +3.6, +4.9] Minor	20	29710	300	142430
TID3218	Cartilage disorder	+1.2 [ +0.9, +1.7] -	+2.8 [ +2.1, +3.5] -	+2.2 [ +2.1, +2.4] -	190	1212820	1320	1271140
TID6409	Disorder of respiratory system	+1.3 [ +0.9, +1.8] -	+3.0 [ +2.2, +4.0] -	+2.3 [ +2.2, +2.4] -	310	2562700	4410	5781260
TID17345	Superficial mycosis	+1.7 [ +0.9, +3.2] -	+4.0 [ +2.3, +6.9] -	+2.3 [ +2.0, +2.7] -	30	97020	270	227540
TID13851	Otitis	+1.5 [ +0.9, +2.3] -	+3.1 [ +2.1, +4.7] -	+2.1 [ +2.0, +2.3] -	50	218220	940	912510
TID5330	Costal chondritis	+2.1 [ +0.9, +4.6] -	+7.4 [ +3.3, +16.4] Minor	+3.6 [ +3.0, +4.2] Minor	20	34570	240	131060
TID12389	Neoplasm of colon	+1.5 [ +0.9, +2.3] -	+1.9 [ +1.3, +2.6] -	+1.3 [ +1.1, +1.5] -	60	428210	210	315110
TID9241	Impaired fasting glycaemia	+2.2 [ +0.9, +5.3] -	+2.3 [ +1.3, +4.3] -	+1.1 [ +0.8, +1.4] -	20	108610	60	106790
TID7034	Enthesopathy of lower limb	+1.8 [ +0.9, +3.3] -	+3.3 [ +2.0, +5.6] -	+1.9 [ +1.6, +2.2] -	30	117810	180	183730
TID6199	Disorder of foot	+1.2 [ +0.9, +1.7] -	+3.8 [ +2.8, +5.0] -	+3.0 [ +2.8, +3.2] -	150	679480	1870	1444600
TID1204	Allergic condition	+1.3 [ +0.9, +1.8] -	+2.5 [ +1.9, +3.3] -	+2.0 [ +1.9, +2.1] -	300	2636220	3860	5191030
TID623	Acute disease	+1.3 [ +0.9, +1.7] -	+3.2 [ +2.4, +4.2] -	+2.6 [ +2.4, +2.7] -	280	2012770	3950	4537990
TID9012	Hypersensitivity condition	+1.3 [ +0.9, +1.8] -	+2.5 [ +1.9, +3.4] -	+2.0 [ +1.9, +2.1] -	310	2757310	4060	5536790
TID6213	Disorder of glucose regulation	+1.5 [ +0.9, +2.3] -	+3.0 [ +2.0, +4.5] -	+2.1 [ +1.9, +2.3] -	50	225200	450	429430
TID9648	Inflammatory disorder of digestive system	+1.2 [ +0.9, +1.6] -	+3.3 [ +2.5, +4.4] -	+2.7 [ +2.6, +2.9] -	210	1217630	3290	3316520
TID17252	Superficial foreign body without major open wound AND without infection	+3.4 [ +0.9, +12.7] -	+11.2 [ +3.1, +40.3] Minor	+3.3 [ +2.4, +4.5] -	10	11180	60	35090
TID16679	Soft tissue infection	+1.4 [ +0.9, +2.0] -	+3.4 [ +2.4, +4.8] -	+2.5 [ +2.3, +2.7] -	70	296510	1250	1080310
TID2260	Benign neoplasm of head	+2.1 [ +0.9, +4.7] -	+2.5 [ +1.4, +4.6] -	+1.2 [ +1.0, +1.5] -	20	103770	90	141610
TID12323	Neoplasm affecting hematopoietic structure	+2.3 [ +0.9, +5.6] -	+2.4 [ +1.3, +4.5] -	+1.1 [ +0.8, +1.5] -	20	101620	40	70240
TID1837	Arthritis of pelvis	+2.1 [ +0.9, +4.9] -	+5.1 [ +2.5, +10.7] -	+2.4 [ +1.9, +3.2] -	20	50790	80	63540
TID17716	Tietze's disease	+2.0 [ +0.9, +4.6] -	+7.4 [ +3.3, +16.6] Minor	+3.6 [ +3.1, +4.3] Minor	20	34380	240	130420
TID15305	Primary osteoporosis	+1.5 [ +0.9, +2.5] -	+1.8 [ +1.3, +2.4] -	+1.2 [ +0.9, +1.5] -	70	524280	80	127040
TID15403	Propensity to adverse reactions to substance	+1.2 [ +0.9, +1.7] -	+2.6 [ +2.0, +3.3] -	+2.1 [ +1.9, +2.2] -	290	2450200	3480	4383370
TID6404	Disorder of rectum	+1.5 [ +0.9, +2.4] -	+3.1 [ +2.1, +4.6] -	+2.1 [ +1.8, +2.5] -	50	216010	230	211070
TID6695	Drug abuse	+1.7 [ +0.9, +3.0] -	+19.8 [ +9.1, +43.0] Moderate	+11.9 [+10.7, +13.3] High	30	20100	1020	190400
TID9649	Inflammatory disorder of digestive tract	+1.2 [ +0.9, +1.6] -	+3.1 [ +2.4, +4.1] -	+2.6 [ +2.5, +2.8] -	190	1090490	3020	3042440
TID12702	Neoplasm of uncertain behavior of skin	+1.7 [ +0.9, +3.2] -	+1.6 [ +1.0, +2.5] -	+0.9 [ +0.8, +1.1] -	30	242380	170	349090
TID6256	Disorder of joint of ankle and/or foot	+1.3 [ +0.9, +1.8] -	+4.2 [ +3.0, +5.8] Minor	+3.3 [ +3.0, +3.6] Minor	100	365640	1180	781090
TID8375	Hematologic neoplasm	+2.3 [ +0.9, +5.6] -	+2.5 [ +1.3, +4.5] -	+1.1 [ +0.8, +1.6] -	20	101640	40	70270
TID7031	Enthesopathy of hip region	+1.8 [ +0.9, +3.4] -	+3.1 [ +1.9, +5.3] -	+1.8 [ +1.4, +2.2] -	30	125780	110	118390
TID16388	Senile osteoporosis	+1.5 [ +0.9, +2.4] -	+1.8 [ +1.3, +2.4] -	+1.2 [ +1.0, +1.5] -	70	524000	80	126950
TID6431	Disorder of skin	+1.2 [ +0.9, +1.7] -	+5.5 [ +3.9, +7.7] Minor	+4.4 [ +4.1, +4.7] Minor	300	1645960	4430	3843740
TID10926	Localized osteoarthrosis	+1.3 [ +0.9, +1.8] -	+2.2 [ +1.7, +2.9] -	+1.7 [ +1.6, +2.0] -	110	719210	390	437650
TID18623	Venous varices	+1.3 [ +0.9, +1.9] -	+2.4 [ +1.8, +3.3] -	+1.9 [ +1.7, +2.1] -	90	530450	600	636170
TID1320	Allergy to penicillin	+1.3 [ +0.9, +1.7] -	+2.0 [ +1.6, +2.6] -	+1.6 [ +1.5, +1.7] -	110	787550	1070	1358960
TID7035	Enthesopathy of pelvic region	+1.7 [ +0.9, +3.3] -	+3.1 [ +1.9, +5.1] -	+1.8 [ +1.4, +2.2] -	30	125780	110	118390
TID12864	Nodular goiter	+1.7 [ +0.9, +3.2] -	+1.9 [ +1.2, +3.1] -	+1.1 [ +1.0, +1.3] -	30	197920	170	287680
TID6208	Disorder of gastrointestinal tract	+1.2 [ +0.9, +1.7] -	+3.4 [ +2.5, +4.6] -	+2.7 [ +2.5, +2.9] -	310	2402200	3670	3917650
TID6441	Disorder of skin of trunk	+1.3 [ +0.9, +2.0] -	+3.5 [ +2.4, +4.9] -	+2.6 [ +2.4, +2.9] -	70	289380	810	640880
TID1687	Antibacterial drug allergy	+1.2 [ +0.9, +1.6] -	+1.9 [ +1.5, +2.4] -	+1.6 [ +1.5, +1.7] -	150	1194800	1550	2065260
TID6859	Ectactic vein	+1.3 [ +0.9, +1.8] -	+2.4 [ +1.8, +3.2] -	+1.9 [ +1.7, +2.1] -	90	530450	600	636170
TID6247	Disorder of intestine	+1.2 [ +0.9, +1.6] -	+2.9 [ +2.3, +3.8] -	+2.4 [ +2.3, +2.6] -	240	1645810	2400	2373130
TID13819	Osteochondropathy	+1.2 [ +0.9, +1.7] -	+2.4 [ +1.9, +3.1] -	+2.0 [ +1.8, +2.2] -	140	909280	580	591910
TID17320	Superficial injury of skin	+2.0 [ +0.9, +4.3] -	+8.0 [ +3.6, +17.9] Minor	+4.1 [ +3.4, +4.9] Minor	20	32810	210	101300
TID11797	Metabolic disease	+1.3 [ +0.9, +1.9] -	+2.9 [ +2.1, +4.0] -	+2.2 [ +2.1, +2.3] -	340	3119860	3030	3447960
TID6268	Disorder of large intestine	+1.2 [ +0.9, +1.6] -	+2.9 [ +2.2, +3.7] -	+2.4 [ +2.3, +2.6] -	220	1455040	2050	1969870
TID4309	Closed traumatic dislocation of joint	+2.0 [ +0.9, +4.3] -	+6.2 [ +2.9, +13.3] -	+3.1 [ +2.5, +3.9] -	20	42430	140	86690
TID12185	Mycosis	+1.3 [ +0.9, +1.8] -	+3.4 [ +2.5, +4.6] -	+2.7 [ +2.5, +2.9] -	100	444440	1130	899060
TID1262	Allergy to antibiotic	+1.2 [ +0.9, +1.6] -	+1.9 [ +1.5, +2.4] -	+1.6 [ +1.5, +1.7] -	150	1194800	1550	2065260
TID8994	Hyperparathyroidism	+2.3 [ +0.9, +6.0] -	+2.8 [ +1.5, +5.2] -	+1.2 [ +0.8, +1.8] -	20	89690	30	48450
TID1220	Allergic disposition	+1.2 [ +0.9, +1.7] -	+2.5 [ +1.9, +3.3] -	+2.1 [ +2.0, +2.2] -	290	2459300	3570	4505050
TID12829	Neuropathy of upper limb	+1.4 [ +0.9, +2.3] -	+3.7 [ +2.4, +5.7] -	+2.6 [ +2.3, +2.9] -	50	183200	440	335220
TID9627	Inflammation of sacroiliac joint	+2.0 [ +0.9, +4.7] -	+5.0 [ +2.4, +10.4] -	+2.5 [ +1.9, +3.2] -	20	49410	80	62700
TID2120	Bacterial pneumonia	+1.7 [ +0.9, +3.4] -	+5.9 [ +3.2, +11.0] Minor	+3.4 [ +2.6, +4.5] -	30	66850	90	50520
TID9662	Inflammatory disorder of the eye	+1.4 [ +0.9, +2.2] -	+2.9 [ +1.9, +4.3] -	+2.0 [ +1.9, +2.2] -	50	234220	650	642890
TID9636	Inflammatory dermatosis	+1.2 [ +0.9, +1.7] -	+2.4 [ +1.8, +3.2] -	+2.0 [ +1.8, +2.1] -	110	673610	1470	1599460
TID12823	Neuropathy	+1.2 [ +0.9, +1.6] -	+3.2 [ +2.4, +4.1] -	+2.7 [ +2.5, +2.9] -	180	1005370	1670	1408340
TID8793	History of physical abuse	+3.2 [ +0.9, +11.5] -	+64.6 [+10.8, +386.9] High	+20.1 [+16.1, +25.1] High	10	1990	290	29000
TID6151	Disorder of digit	+1.2 [ +0.9, +1.6] -	+3.8 [ +2.8, +5.0] -	+3.2 [ +2.9, +3.4] -	150	674860	1660	1206060
TID4747	Congenital anomaly of lower trunk	+2.0 [ +0.9, +4.4] -	+4.6 [ +2.3, +9.2] -	+2.3 [ +1.9, +2.8] -	20	55660	130	109060
TID6225	Disorder of hematopoietic structure	+1.3 [ +0.9, +1.9] -	+2.6 [ +1.9, +3.6] -	+2.0 [ +1.9, +2.2] -	80	432250	1000	1018120
TID9013	Hypersensitivity disposition	+1.2 [ +0.9, +1.6] -	+2.5 [ +1.9, +3.2] -	+2.1 [ +2.0, +2.2] -	290	2480390	3570	4523560
TID8073	Gastroesophageal reflux disease	+1.2 [ +0.9, +1.6] -	+2.8 [ +2.2, +3.6] -	+2.4 [ +2.2, +2.6] -	200	1275370	1640	1519660
TID16430	Sequela	+1.4 [ +0.9, +2.3] -	+3.1 [ +2.1, +4.5] -	+2.1 [ +1.8, +2.5] -	50	223810	220	201860
TID9537	Infectious disorder of bronchus	+2.1 [ +0.9, +5.0] -	+5.0 [ +2.4, +10.6] -	+2.4 [ +1.8, +3.2] -	20	51480	70	56680
TID4406	Colonic lesion	+1.2 [ +0.9, +1.7] -	+1.9 [ +1.5, +2.5] -	+1.5 [ +1.4, +1.7] -	110	819200	440	564950
TID15400	Propensity to adverse reactions	+1.2 [ +0.9, +1.7] -	+2.5 [ +1.9, +3.3] -	+2.1 [ +2.0, +2.2] -	290	2480440	3570	4523830
TID6286	Disorder of lumbar disc	+1.3 [ +0.9, +1.8] -	+3.2 [ +2.3, +4.4] -	+2.5 [ +2.3, +2.8] -	90	410350	530	420900
TID2354	Benign neoplasm of skin of trunk	+2.0 [ +0.9, +4.5] -	+2.0 [ +1.1, +3.7] -	+1.0 [ +0.8, +1.2] -	20	124190	140	267610
TID6131	Disorder of cervical spine	+1.3 [ +0.9, +1.9] -	+3.7 [ +2.6, +5.2] -	+2.9 [ +2.6, +3.2] -	80	315790	540	378590
TID2945	Bursitis of hip	+2.1 [ +0.9, +4.8] -	+3.2 [ +1.7, +6.1] -	+1.5 [ +1.2, +2.1] -	20	81450	60	74120
TID7352	Family history: Cardiovascular disease	+1.3 [ +0.9, +1.9] -	+3.3 [ +2.3, +4.8] -	+2.5 [ +2.3, +2.8] -	70	295430	540	427440
TID6435	Disorder of skin AND/OR subcutaneous tissue of trunk	+1.3 [ +0.9, +1.9] -	+3.4 [ +2.4, +4.9] -	+2.6 [ +2.4, +2.8] -	70	289390	810	640940
TID16620	Skin disorder due to physical agent AND/OR foreign substance	+1.7 [ +0.9, +3.1] -	+3.0 [ +1.8, +4.9] -	+1.8 [ +1.5, +2.2] -	30	132760	140	151380
TID10933	Localized, primary osteoarthritis	+1.3 [ +0.9, +1.9] -	+2.0 [ +1.5, +2.7] -	+1.5 [ +1.4, +1.8] -	80	543230	270	339600
TID6507	Disorder of upper digestive tract	+1.2 [ +0.9, +1.7] -	+4.0 [ +2.9, +5.5] -	+3.3 [ +3.1, +3.5] Minor	300	2019640	4320	4463300
TID2940	Bursitis	+1.5 [ +0.9, +2.5] -	+3.0 [ +1.9, +4.7] -	+2.0 [ +1.7, +2.3] -	40	176950	220	212850
TID3450	Cervical spondylosis without myelopathy	+1.4 [ +0.9, +2.3] -	+4.2 [ +2.7, +6.4] -	+2.9 [ +2.5, +3.4] -	50	166880	240	161760
TID6283	Disorder of lower gastrointestinal tract	+1.2 [ +0.9, +1.6] -	+2.9 [ +2.2, +3.7] -	+2.4 [ +2.3, +2.6] -	240	1669910	2450	2437710
TID16441	Sequelae of disorders	+1.4 [ +0.9, +2.3] -	+3.0 [ +2.0, +4.5] -	+2.1 [ +1.8, +2.5] -	50	223790	220	201840
TID14179	Perichondritis	+1.9 [ +0.9, +4.2] -	+6.8 [ +3.1, +15.0] Minor	+3.6 [ +3.0, +4.2] Minor	20	38430	240	132770
TID6075	Disorder of anus	+1.6 [ +0.9, +3.0] -	+2.9 [ +1.8, +4.8] -	+1.8 [ +1.5, +2.1] -	30	135220	180	194350
TID5646	Degenerative disorder of eye	+1.3 [ +0.9, +1.9] -	+1.9 [ +1.4, +2.4] -	+1.5 [ +1.2, +1.7] -	100	755370	190	251900
TID3029	Candidiasis of nails	+1.9 [ +0.9, +4.3] -	+5.1 [ +2.5, +10.3] -	+2.6 [ +2.0, +3.4] -	20	52440	80	59600
TID12981	Nondependent mixed drug abuse	+1.9 [ +0.9, +4.1] -	+23.6 [ +8.6, +65.1] Moderate	+12.5 [+11.0, +14.1] High	20	10680	800	138370
TID3447	Cervical spondylosis	+1.4 [ +0.9, +2.3] -	+4.1 [ +2.6, +6.3] -	+2.9 [ +2.5, +3.4] -	50	168840	240	163650
TID472	Acquired disorder of keratinization	+1.9 [ +0.9, +4.2] -	+2.6 [ +1.4, +4.8] -	+1.3 [ +1.1, +1.7] -	20	99020	110	156230
TID979	Acute upper respiratory infection	+1.2 [ +0.9, +1.8] -	+2.8 [ +2.1, +3.8] -	+2.3 [ +2.1, +2.4] -	90	462140	1650	1601940
TID14258	Peripheral nerve disease	+1.2 [ +0.9, +1.5] -	+3.2 [ +2.5, +4.2] -	+2.8 [ +2.6, +3.0] -	170	913470	1610	1305040
TID3411	Cerebrovascular accident	+2.0 [ +0.9, +4.6] -	+4.8 [ +2.4, +9.7] -	+2.4 [ +1.7, +3.3] -	20	55660	50	40570
TID14084	Patient examined	+1.9 [ +0.9, +4.2] -	+6.4 [ +3.0, +14.0] -	+3.4 [ +2.8, +4.1] -	20	40360	160	92220
TID17785	Toxic effect of alcohol	+1.8 [ +0.9, +3.9] -	+23.0 [ +8.6, +61.4] Moderate	+12.5 [+10.7, +14.7] High	20	11120	460	75330
TID13183	Obstructive sleep apnea syndrome	+1.4 [ +0.9, +2.2] -	+2.4 [ +1.6, +3.4] -	+1.7 [ +1.5, +1.9] -	50	284850	320	364170
TID10676	Late effect of injury	+1.5 [ +0.9, +2.4] -	+9.9 [ +5.5, +17.8] Moderate	+6.8 [ +5.8, +8.0] Moderate	40	55450	330	96800
TID5107	Conjunctivitis	+1.4 [ +0.9, +2.4] -	+2.9 [ +1.9, +4.5] -	+2.0 [ +1.8, +2.2] -	40	183550	580	573080
TID6438	Disorder of skin of lower limb	+1.2 [ +0.9, +1.7] -	+4.4 [ +3.1, +6.1] Minor	+3.5 [ +3.2, +3.9] Minor	90	308510	860	511470
TID6153	Disorder of ear	+1.2 [ +0.9, +1.7] -	+2.5 [ +1.9, +3.3] -	+2.0 [ +1.9, +2.2] -	100	591770	1330	1385280
TID6432	Disorder of skin AND/OR subcutaneous tissue	+1.2 [ +0.9, +1.6] -	+5.2 [ +3.7, +7.2] Minor	+4.4 [ +4.1, +4.7] Minor	300	1712890	4510	4005290
TID6325	Disorder of nervous system	+1.2 [ +0.9, +1.6] -	+3.9 [ +2.9, +5.3] -	+3.3 [ +3.1, +3.5] Minor	300	2040770	3210	2747580
TID12963	Nondependent alcohol abuse	+1.9 [ +0.9, +4.0] -	+23.6 [ +8.7, +63.7] Moderate	+12.6 [+10.1, +15.7] High	20	11090	230	36180
TID12003	Mononeuropathy of lower limb	+2.0 [ +0.9, +4.4] -	+5.9 [ +2.7, +12.8] -	+3.0 [ +2.3, +3.9] -	20	43460	90	57540
TID6541	Disorder of vitreous body	+1.7 [ +0.9, +3.4] -	+2.3 [ +1.4, +3.7] -	+1.3 [ +1.0, +1.8] -	30	171630	60	85400
TID6543	Disorder of vitreous cavity	+1.7 [ +0.9, +3.3] -	+2.3 [ +1.4, +3.7] -	+1.3 [ +1.0, +1.8] -	30	171630	60	85400
TID15856	Respiratory obstruction	+1.4 [ +0.9, +2.2] -	+2.4 [ +1.6, +3.4] -	+1.7 [ +1.5, +1.9] -	50	285290	320	366630
TID13810	Osteoarthrosis involving multiple sites but not designated as generalized	+2.4 [ +0.9, +6.9] -	+5.0 [ +2.4, +10.2] -	+2.0 [ +1.1, +3.6] -	20	51450	20	18450
TID10230	Internal hemorrhoids without complication	+1.5 [ +0.9, +2.5] -	+2.9 [ +1.9, +4.4] -	+2.0 [ +1.7, +2.3] -	40	185590	180	178120
TID3644	Chronic disease	+1.1 [ +0.9, +1.5] -	+2.9 [ +2.2, +3.7] -	+2.5 [ +2.4, +2.7] -	250	1769510	2600	2556580
TID9489	Infection of nail	+1.4 [ +0.9, +2.2] -	+2.6 [ +1.8, +3.7] -	+1.9 [ +1.6, +2.1] -	50	260720	270	282050
TID14749	Polyp of large intestine	+1.6 [ +0.9, +3.1] -	+2.3 [ +1.4, +3.7] -	+1.4 [ +1.1, +1.7] -	30	167880	100	137050
TID15683	Raynaud's disease	+3.1 [ +0.9, +11.1] -	+3.6 [ +1.4, +9.5] -	+1.2 [ +0.8, +1.7] -	10	35080	40	66790
TID6055	Disorder of accommodation	+2.0 [ +0.9, +4.5] -	+2.8 [ +1.5, +5.2] -	+1.4 [ +1.1, +1.9] -	20	94090	70	94560
TID5643	Degenerative disorder	+1.2 [ +0.9, +1.6] -	+2.2 [ +1.7, +2.9] -	+1.9 [ +1.8, +2.0] -	300	2778430	1960	2296960
TID6260	Disorder of keratinization	+1.5 [ +0.9, +2.5] -	+1.8 [ +1.2, +2.6] -	+1.2 [ +1.0, +1.4] -	40	294760	160	256140
TID9236	Impacted cerumen	+1.5 [ +0.9, +2.5] -	+2.2 [ +1.5, +3.3] -	+1.5 [ +1.3, +1.8] -	40	240290	190	244720
TID1152	Alcohol abuse	+1.3 [ +0.9, +2.1] -	+16.7 [ +9.3, +29.9] Moderate	+12.5 [+11.2, +13.9] High	50	42040	1200	220590
TID12879	Non dependent drug abuse	+1.8 [ +0.9, +3.8] -	+22.5 [ +8.4, +60.4] Moderate	+12.4 [+11.0, +14.0] High	20	11490	870	152510
TID1281	Allergy to diagnostic agent	+1.6 [ +0.9, +3.0] -	+3.7 [ +2.2, +6.3] -	+2.3 [ +1.9, +2.8] -	30	108200	120	101030
TID1028	Adjustment disorder with depressed mood	+1.6 [ +0.9, +2.9] -	+6.5 [ +3.5, +12.2] Minor	+4.1 [ +3.4, +4.9] Minor	30	61250	230	110140
TID15604	Pure hypercholesterolemia	+1.2 [ +0.9, +1.6] -	+2.0 [ +1.5, +2.5] -	+1.7 [ +1.5, +1.9] -	130	974220	530	622620
TID3030	Candidiasis of skin	+1.9 [ +0.9, +4.2] -	+4.9 [ +2.4, +9.9] -	+2.6 [ +2.0, +3.4] -	20	52520	80	59720
TID6150	Disorder of digestive tract	+1.2 [ +0.9, +1.7] -	+3.7 [ +2.6, +5.2] -	+3.0 [ +2.8, +3.2] -	330	2621770	4650	5400980
TID12461	Neoplasm of large intestine	+1.3 [ +0.9, +2.0] -	+1.7 [ +1.2, +2.3] -	+1.3 [ +1.1, +1.5] -	60	472690	230	348730
TID6272	Disorder of lens	+1.3 [ +0.9, +1.9] -	+2.1 [ +1.6, +2.8] -	+1.6 [ +1.3, +2.0] -	90	605710	130	153400
TID18550	Varices of perineum	+1.3 [ +0.9, +1.9] -	+2.6 [ +1.9, +3.6] -	+2.1 [ +1.9, +2.3] -	70	377840	490	474120
TID7987	Fungal infection by site	+1.2 [ +0.9, +1.7] -	+3.3 [ +2.3, +4.5] -	+2.7 [ +2.5, +2.9] -	80	353680	960	756160
TID16514	Severe recurrent major depression	+1.9 [ +0.9, +4.1] -	+10.9 [ +4.5, +26.6] Minor	+5.8 [ +4.9, +7.0] Minor	20	23770	270	91570
TID804	Acute maxillary sinusitis	+1.8 [ +0.9, +4.0] -	+2.4 [ +1.3, +4.5] -	+1.3 [ +1.1, +1.5] -	20	106830	240	354120
TID7627	Foreign body	+1.6 [ +0.9, +2.8] -	+5.6 [ +3.1, +10.3] Minor	+3.6 [ +3.1, +4.2] Minor	30	71840	300	164490
TID7184	Excessive cerumen in ear canal	+1.5 [ +0.9, +2.5] -	+2.2 [ +1.4, +3.3] -	+1.5 [ +1.3, +1.8] -	40	240430	190	244870
TID7351	Family history: Cardiac disorder	+1.4 [ +0.9, +2.4] -	+3.7 [ +2.3, +5.9] -	+2.6 [ +2.2, +3.0] -	40	143360	250	188930
TID2187	Benign essential hypertension	+1.2 [ +0.9, +1.6] -	+1.9 [ +1.5, +2.4] -	+1.6 [ +1.4, +1.8] -	120	922180	450	554680
TID176	Abscess of digit	+1.8 [ +0.9, +4.0] -	+6.0 [ +2.8, +12.9] -	+3.3 [ +2.6, +4.1] -	20	43130	130	77460
TID10439	Joint derangement	+1.8 [ +0.9, +4.0] -	+4.2 [ +2.1, +8.2] -	+2.3 [ +1.9, +2.7] -	20	61110	160	137010
TID6345	Disorder of oropharynx	+1.8 [ +0.9, +3.7] -	+3.5 [ +1.8, +6.7] -	+2.0 [ +1.8, +2.2] -	20	72990	600	611610
TID8715	History of gastrointestinal disease	+1.3 [ +0.9, +1.8] -	+3.1 [ +2.2, +4.3] -	+2.5 [ +2.1, +2.9] -	80	368610	260	205290
TID7148	Essential hypertension	+1.2 [ +0.9, +1.6] -	+2.2 [ +1.7, +2.8] -	+1.8 [ +1.7, +1.9] -	310	2966370	1850	2201570
TID9647	Inflammatory disorder of cartilage	+1.8 [ +0.9, +3.8] -	+6.0 [ +2.8, +12.6] -	+3.3 [ +2.8, +3.9] -	20	42990	240	141400
TID6152	Disorder of duodenum	+1.3 [ +0.9, +1.9] -	+4.2 [ +2.8, +6.3] -	+3.3 [ +2.9, +3.7] -	60	200500	470	290120
TID6451	Disorder of soft tissue of limb	+1.2 [ +0.9, +1.6] -	+4.1 [ +3.0, +5.5] -	+3.5 [ +3.3, +3.8] Minor	130	519110	1600	1042960
TID12446	Neoplasm of intestinal tract	+1.3 [ +0.9, +2.0] -	+1.7 [ +1.2, +2.3] -	+1.3 [ +1.1, +1.4] -	60	478420	230	352510
TID2195	Benign hypertension	+1.2 [ +0.9, +1.6] -	+1.9 [ +1.5, +2.4] -	+1.6 [ +1.4, +1.8] -	120	924940	450	556030
TID9586	Infective pneumonia	+1.6 [ +0.9, +3.0] -	+4.8 [ +2.7, +8.5] -	+3.0 [ +2.3, +3.8] -	30	83890	100	64970
TID2091	Bacterial infection by site	+1.2 [ +0.9, +1.7] -	+4.6 [ +3.2, +6.7] Minor	+3.8 [ +3.5, +4.1] Minor	80	255820	1480	885490
TID10185	Insomnia	+1.2 [ +0.9, +1.7] -	+3.4 [ +2.5, +4.7] -	+2.8 [ +2.6, +3.1] -	90	389920	890	656210
TID75	Abnormality of systemic vein	+1.2 [ +0.9, +1.7] -	+2.3 [ +1.8, +3.0] -	+1.9 [ +1.8, +2.1] -	100	626770	670	693340
TID13065	Nonvenomous insect bite without infection	+1.8 [ +0.9, +3.9] -	+5.9 [ +2.8, +12.8] -	+3.2 [ +2.7, +3.8] -	20	43420	220	132650
TID6819	Dysthymia	+1.2 [ +0.9, +1.8] -	+5.8 [ +3.8, +8.7] Minor	+4.7 [ +4.2, +5.1] Minor	70	173520	870	396880
TID9475	Infection of external auditory canal	+1.8 [ +0.9, +3.7] -	+4.7 [ +2.4, +9.5] -	+2.7 [ +2.3, +3.1] -	20	55470	300	222180
TID2948	Bursitis of pelvic region	+2.0 [ +0.9, +4.5] -	+3.0 [ +1.6, +5.8] -	+1.6 [ +1.2, +2.1] -	20	81450	60	74120
TID11406	Malignant tumor of head and/or neck	+1.9 [ +0.9, +4.3] -	+1.6 [ +0.9, +2.9] -	+0.8 [ +0.6, +1.1] -	20	157720	60	136310
TID12432	Neoplasm of head	+1.6 [ +0.9, +3.0] -	+1.7 [ +1.1, +2.7] -	+1.1 [ +0.9, +1.3] -	30	225420	130	232340
TID6173	Disorder of external ear	+1.3 [ +0.9, +1.9] -	+2.7 [ +1.9, +3.9] -	+2.1 [ +1.9, +2.4] -	60	305650	530	498150
TID13075	Nuclear senile cataract	+1.6 [ +0.9, +3.0] -	+2.3 [ +1.6, +3.5] -	+1.5 [ +1.1, +2.0] -	40	224480	50	65310
TID8477	Hemorrhoids	+1.3 [ +0.9, +1.8] -	+2.6 [ +1.9, +3.6] -	+2.1 [ +1.9, +2.3] -	70	377840	490	474120
TID6567	Disorders of initiating and maintaining sleep	+1.2 [ +0.9, +1.7] -	+3.4 [ +2.4, +4.7] -	+2.8 [ +2.6, +3.1] -	90	390140	890	656970
TID6181	Disorder of eyelid	+1.4 [ +0.9, +2.3] -	+3.0 [ +2.0, +4.7] -	+2.2 [ +1.9, +2.5] -	40	176160	270	245260
TID3224	Cataract	+1.3 [ +0.9, +1.9] -	+2.1 [ +1.6, +2.8] -	+1.6 [ +1.4, +2.0] -	90	602840	130	152220
TID1088	Adverse reaction caused by drug	+1.2 [ +0.9, +1.7] -	+4.0 [ +2.9, +5.7] -	+3.4 [ +3.0, +3.7] Minor	90	331690	640	389480
TID6119	Disorder of carbohydrate metabolism	+1.1 [ +0.9, +1.5] -	+2.0 [ +1.6, +2.5] -	+1.7 [ +1.6, +1.9] -	170	1353640	1160	1372630
TID16864	Sprain of lower extremity	+1.2 [ +0.8, +1.8] -	+4.6 [ +3.1, +6.8] Minor	+3.7 [ +3.4, +4.0] Minor	70	218990	1370	825220
TID2265	Benign neoplasm of intra-abdominal organs	+1.2 [ +0.8, +1.8] -	+1.8 [ +1.4, +2.5] -	+1.5 [ +1.3, +1.6] -	70	516550	600	800560
TID3031	Candidiasis of skin and nails	+1.9 [ +0.8, +4.1] -	+4.8 [ +2.4, +9.9] -	+2.6 [ +2.0, +3.4] -	20	52440	80	59600
TID6232	Disorder of hyperalimentation	+1.8 [ +0.8, +3.8] -	+2.1 [ +1.2, +3.8] -	+1.2 [ +1.0, +1.4] -	20	124460	140	230930
TID16611	Situation with explicit context	+1.3 [ +0.8, +1.9] -	+3.2 [ +2.2, +4.6] -	+2.5 [ +2.4, +2.7] -	350	3207940	5160	7119100
TID6245	Disorder of integument	+1.2 [ +0.8, +1.6] -	+4.7 [ +3.4, +6.6] Minor	+4.1 [ +3.9, +4.4] Minor	300	1822350	4610	4343050
TID1503	Anesthetic allergy	+1.9 [ +0.8, +4.3] -	+4.7 [ +2.3, +9.6] -	+2.5 [ +1.8, +3.4] -	20	53720	60	46140
TID1182	Alcoholism	+1.5 [ +0.8, +2.6] -	+14.8 [ +7.1, +30.8] Moderate	+9.9 [ +8.5, +11.5] Moderate	30	27080	450	92810
TID1118	Adverse reaction caused by substance	+1.2 [ +0.8, +1.7] -	+3.9 [ +2.8, +5.5] -	+3.3 [ +2.9, +3.6] -	90	344690	690	436670
TID2121	Bacterial respiratory infection	+1.6 [ +0.8, +3.0] -	+4.5 [ +2.5, +8.0] -	+2.9 [ +2.3, +3.6] -	30	87300	110	74470
TID9659	Inflammatory disorder of musculoskeletal system	+1.1 [ +0.8, +1.5] -	+3.4 [ +2.6, +4.4] -	+3.0 [ +2.9, +3.3] -	190	1033990	2110	1669990
TID14114	Pelvic varices	+1.2 [ +0.8, +1.8] -	+2.6 [ +1.9, +3.5] -	+2.1 [ +1.9, +2.3] -	70	378510	500	478310
TID779	Acute lower respiratory tract infection	+1.9 [ +0.8, +4.1] -	+4.3 [ +2.1, +8.6] -	+2.3 [ +1.8, +3.0] -	20	57530	80	67040
TID8953	Hypercholesterolemia	+1.1 [ +0.8, +1.5] -	+1.9 [ +1.5, +2.4] -	+1.7 [ +1.5, +1.8] -	130	999120	540	638840
TID6525	Disorder of vein	+1.1 [ +0.8, +1.5] -	+2.4 [ +1.8, +3.1] -	+2.1 [ +1.9, +2.3] -	130	828850	900	880740
TID16683	Soft tissue lesion of foot region	+1.3 [ +0.8, +2.0] -	+3.4 [ +2.3, +5.1] -	+2.6 [ +2.4, +2.9] -	50	199600	660	510640
TID2723	Breathing-related sleep disorder	+1.3 [ +0.8, +2.1] -	+2.3 [ +1.6, +3.4] -	+1.8 [ +1.6, +2.0] -	50	291830	330	368060
TID6067	Disorder of anal region	+1.2 [ +0.8, +1.7] -	+2.4 [ +1.8, +3.3] -	+2.0 [ +1.9, +2.2] -	80	460780	620	610580
TID6790	Duodenitis	+1.3 [ +0.8, +2.0] -	+4.6 [ +2.9, +7.3] -	+3.5 [ +3.1, +4.0] Minor	50	148320	430	245120
TID2209	Benign neoplasm of abdomen	+1.2 [ +0.8, +1.8] -	+1.8 [ +1.4, +2.5] -	+1.5 [ +1.4, +1.6] -	70	518830	610	804330
TID1064	Adverse reaction	+1.2 [ +0.8, +1.7] -	+3.8 [ +2.7, +5.4] -	+3.3 [ +3.0, +3.6] -	90	349950	720	455520
TID6083	Disorder of auditory system	+1.1 [ +0.8, +1.5] -	+2.3 [ +1.8, +3.0] -	+2.1 [ +1.9, +2.2] -	120	767910	1420	1481570
TID12588	Neoplasm of skin of trunk	+1.8 [ +0.8, +3.9] -	+1.7 [ +0.9, +3.1] -	+0.9 [ +0.8, +1.1] -	20	145610	140	284170
TID9630	Inflammation of specific body organs	+1.2 [ +0.8, +1.6] -	+3.0 [ +2.2, +4.0] -	+2.6 [ +2.4, +2.7] -	320	2727850	4930	6552800
TID18585	Vascular disorder of pelvis	+1.2 [ +0.8, +1.8] -	+2.5 [ +1.8, +3.5] -	+2.1 [ +1.9, +2.3] -	70	385560	500	481830
TID9104	Hypoglycemic disorder	+1.5 [ +0.8, +2.8] -	+4.9 [ +2.7, +8.9] -	+3.2 [ +2.7, +3.9] -	30	79790	200	121280
TID3460	Cervicothoracic ankylosis	+1.3 [ +0.8, +2.1] -	+3.8 [ +2.4, +5.7] -	+2.8 [ +2.4, +3.3] -	50	184580	260	179720
TID16819	Spondylosis	+1.1 [ +0.8, +1.5] -	+3.1 [ +2.4, +4.1] -	+2.8 [ +2.5, +3.0] -	140	734780	910	690100
TID6697	Drug allergy	+1.1 [ +0.8, +1.5] -	+2.3 [ +1.8, +3.0] -	+2.1 [ +2.0, +2.2] -	260	2148540	3050	3588270
TID6135	Disorder of colon	+1.1 [ +0.8, +1.4] -	+2.9 [ +2.3, +3.7] -	+2.6 [ +2.5, +2.8] -	200	1249840	1770	1523750
TID9522	Infectious disease	+1.1 [ +0.8, +1.5] -	+3.5 [ +2.6, +4.8] -	+3.1 [ +3.0, +3.4] -	290	2034910	4700	5352390
TID15337	Procedure with explicit context	+1.1 [ +0.8, +1.4] -	+2.8 [ +2.2, +3.6] -	+2.5 [ +2.4, +2.7] -	250	1819020	2690	2668370
TID8087	Gastrointestinal stenosis	+2.0 [ +0.8, +4.7] -	+4.4 [ +2.2, +8.8] -	+2.2 [ +1.5, +3.3] -	20	58680	40	34620
TID5148	Continuous acute alcoholic intoxication in alcoholism	+2.8 [ +0.8, +9.7] -	+85.8 [+13.7, +535.5] High	+30.1 [+20.8, +43.7] High	10	1400	120	7870
TID6572	Disorders of skin caused by physical agents	+1.5 [ +0.8, +2.6] -	+2.5 [ +1.6, +4.0] -	+1.7 [ +1.4, +2.0] -	30	154840	170	194520
TID9902	Injury of knee	+1.2 [ +0.8, +1.6] -	+5.1 [ +3.5, +7.3] Minor	+4.4 [ +4.0, +4.7] Minor	90	269480	1360	703300
TID17202	Superficial foreign body	+3.1 [ +0.8, +11.4] -	+9.5 [ +2.6, +34.7] -	+3.1 [ +2.2, +4.3] -	10	12280	60	37860
TID2024	Autoimmune disease	+1.3 [ +0.8, +2.0] -	+2.3 [ +1.6, +3.3] -	+1.8 [ +1.6, +2.0] -	50	293540	370	410370
TID6331	Disorder of ocular adnexa	+1.2 [ +0.8, +1.7] -	+3.0 [ +2.2, +4.2] -	+2.6 [ +2.4, +2.8] -	80	381070	1030	847510
TID13808	Osteoarthritis of knee	+1.6 [ +0.8, +3.1] -	+2.5 [ +1.5, +4.0] -	+1.5 [ +1.2, +2.0] -	30	158700	70	86960
TID8067	Gastritis	+1.1 [ +0.8, +1.6] -	+3.5 [ +2.6, +4.8] -	+3.1 [ +2.9, +3.3] -	110	479660	1250	881410
TID6182	Disorder of face	+1.1 [ +0.8, +1.4] -	+4.3 [ +3.2, +5.7] Minor	+3.9 [ +3.6, +4.2] Minor	250	1349540	4050	3541780
TID6482	Disorder of the peripheral nervous system	+1.1 [ +0.8, +1.4] -	+3.0 [ +2.3, +3.9] -	+2.7 [ +2.6, +2.9] -	170	973030	1650	1363640
TID9582	Infective otitis externa	+1.7 [ +0.8, +3.7] -	+4.6 [ +2.3, +9.4] -	+2.7 [ +2.3, +3.1] -	20	55470	300	222180
TID1154	Alcohol dependence	+1.5 [ +0.8, +2.6] -	+14.7 [ +7.0, +31.1] Moderate	+9.9 [ +8.5, +11.6] Moderate	30	26930	450	92460
TID12755	Neoplastic disease of uncertain behavior	+1.3 [ +0.8, +2.0] -	+1.6 [ +1.2, +2.3] -	+1.3 [ +1.1, +1.4] -	50	397670	430	658080
TID14960	Presbyopia	+1.9 [ +0.8, +4.2] -	+2.7 [ +1.4, +5.0] -	+1.4 [ +1.1, +1.9] -	20	93960	70	93810
TID1841	Arthropathy	+1.2 [ +0.8, +1.7] -	+4.3 [ +2.9, +6.2] -	+3.6 [ +3.4, +3.8] Minor	340	2623410	4030	3720680
TID6354	Disorder of parathyroid gland	+2.0 [ +0.8, +4.7] -	+2.6 [ +1.4, +4.9] -	+1.3 [ +0.9, +1.9] -	20	98740	40	58170
TID4527	Complication of injury	+1.4 [ +0.8, +2.2] -	+9.1 [ +5.1, +16.3] Moderate	+6.7 [ +5.7, +7.9] Moderate	40	60300	350	104130
TID9628	Inflammation of small intestine	+1.3 [ +0.8, +2.0] -	+4.2 [ +2.7, +6.6] -	+3.3 [ +2.9, +3.7] -	50	161310	450	275970
TID10927	Localized osteoarthrosis uncertain if primary OR secondary	+1.2 [ +0.8, +1.8] -	+2.9 [ +2.1, +4.1] -	+2.3 [ +2.0, +2.8] -	70	336700	210	174030
TID15401	Propensity to adverse reactions to drug	+1.1 [ +0.8, +1.4] -	+2.3 [ +1.8, +2.9] -	+2.1 [ +2.0, +2.2] -	260	2176920	3060	3612650
TID12416	Neoplasm of face	+1.9 [ +0.8, +4.2] -	+2.0 [ +1.1, +3.6] -	+1.1 [ +0.8, +1.4] -	20	127590	60	108160
TID2099	Bacterial infection of skin	+1.7 [ +0.8, +3.6] -	+4.2 [ +2.1, +8.3] -	+2.4 [ +2.2, +2.7] -	20	61180	610	506800
TID2238	Benign neoplasm of colon	+1.3 [ +0.8, +2.1] -	+1.7 [ +1.2, +2.5] -	+1.3 [ +1.1, +1.5] -	50	377330	190	276810
TID7108	Eruption of skin	+1.2 [ +0.8, +1.7] -	+3.2 [ +2.3, +4.6] -	+2.7 [ +2.5, +2.9] -	70	305520	1310	1044840
TID6147	Disorder of digestive organ	+1.1 [ +0.8, +1.5] -	+3.0 [ +2.2, +4.0] -	+2.6 [ +2.5, +2.8] -	310	2558270	4310	5123480
TID10253	Intervertebral disc disorder	+1.1 [ +0.8, +1.5] -	+2.9 [ +2.2, +3.8] -	+2.5 [ +2.3, +2.8] -	110	582930	820	667620
TID9189	Idiopathic scoliosis AND/OR kyphoscoliosis	+1.5 [ +0.8, +2.6] -	+3.5 [ +2.1, +5.9] -	+2.4 [ +2.0, +2.8] -	30	112980	190	156160
TID3568	Chondritis	+1.7 [ +0.8, +3.7] -	+5.8 [ +2.7, +12.4] -	+3.3 [ +2.8, +3.9] -	20	42990	240	141400
TID18160	Trunk varices	+1.2 [ +0.8, +1.8] -	+2.5 [ +1.8, +3.5] -	+2.1 [ +1.9, +2.3] -	70	387820	510	488140
TID6660	Diverticulitis of large intestine	+1.3 [ +0.8, +2.1] -	+2.1 [ +1.4, +2.9] -	+1.6 [ +1.3, +1.9] -	50	323780	150	185400
TID3445	Cervical spine ankylosis	+1.3 [ +0.8, +2.0] -	+3.7 [ +2.4, +5.6] -	+2.8 [ +2.4, +3.3] -	50	184580	260	179720
TID9758	Injury of ankle	+1.1 [ +0.8, +1.6] -	+5.2 [ +3.6, +7.5] Minor	+4.6 [ +4.2, +4.9] Minor	90	259890	1560	794800
TID18681	Viral disease	+1.1 [ +0.8, +1.5] -	+2.8 [ +2.1, +3.7] -	+2.5 [ +2.3, +2.6] -	110	596550	2140	2037640
TID601	Acute bronchitis	+1.1 [ +0.8, +1.6] -	+3.0 [ +2.2, +4.0] -	+2.6 [ +2.4, +2.8] -	90	445470	1150	947390
TID6366	Disorder of perineum	+1.1 [ +0.8, +1.6] -	+2.6 [ +1.9, +3.4] -	+2.2 [ +2.1, +2.4] -	90	506630	1360	1305580
TID6069	Disorder of ankle	+1.1 [ +0.8, +1.5] -	+4.6 [ +3.3, +6.4] Minor	+4.2 [ +3.9, +4.5] Minor	110	375810	1640	922620
TID17868	Tracheobronchitis	+1.1 [ +0.8, +1.4] -	+3.2 [ +2.4, +4.2] -	+2.9 [ +2.7, +3.1] -	140	719160	1820	1455840
TID8341	Heart valve disorder	+1.2 [ +0.8, +1.7] -	+1.9 [ +1.4, +2.5] -	+1.6 [ +1.4, +1.8] -	80	580150	260	316490
TID13936	Panic disorder	+1.5 [ +0.8, +2.6] -	+7.6 [ +3.9, +14.8] Minor	+5.2 [ +4.6, +5.9] Minor	30	52680	600	237220
TID2544	Bite - wound	+1.5 [ +0.8, +2.6] -	+4.9 [ +2.7, +8.8] -	+3.3 [ +2.9, +3.8] -	30	81600	390	232910
TID9379	Infection by site	+1.1 [ +0.8, +1.4] -	+3.7 [ +2.8, +4.9] -	+3.4 [ +3.2, +3.6] Minor	260	1596900	3980	3774230
TID6361	Disorder of pelvis	+1.1 [ +0.8, +1.4] -	+2.9 [ +2.2, +3.7] -	+2.7 [ +2.5, +2.9] -	210	1343520	3280	3322920
TID8694	History of clinical finding in subject	+1.1 [ +0.8, +1.5] -	+3.9 [ +2.9, +5.3] -	+3.6 [ +3.4, +3.8] Minor	290	1892810	3370	2779000
TID6137	Disorder of conjunctiva	+1.3 [ +0.8, +1.9] -	+3.0 [ +2.0, +4.5] -	+2.4 [ +2.2, +2.6] -	50	224960	740	627320
TID15474	Psychoactive substance abuse	+1.2 [ +0.8, +1.8] -	+13.7 [ +8.1, +23.0] Moderate	+11.3 [+10.4, +12.4] High	60	63120	1970	451240
TID9476	Infection of external ear	+1.7 [ +0.8, +3.7] -	+4.6 [ +2.2, +9.6] -	+2.7 [ +2.3, +3.1] -	20	55500	300	222360
TID3807	Chronic obstructive pulmonary disease with acute lower respiratory infection	+1.9 [ +0.8, +4.3] -	+8.6 [ +3.8, +19.6] Minor	+4.6 [ +3.0, +7.1] -	20	30620	40	16570
TID18025	Traumatic dislocation of joint	+1.7 [ +0.8, +3.7] -	+5.3 [ +2.5, +11.1] -	+3.0 [ +2.5, +3.7] -	20	49040	150	95820
TID18732	Visual disturbance	+1.2 [ +0.8, +1.7] -	+4.4 [ +3.0, +6.5] Minor	+3.7 [ +3.3, +4.2] Minor	70	227790	590	322870
TID1568	Animal bite wound	+1.4 [ +0.8, +2.6] -	+4.9 [ +2.7, +8.7] -	+3.4 [ +2.9, +3.8] -	30	81390	390	231870
TID2744	Bronchitis	+1.1 [ +0.8, +1.4] -	+3.1 [ +2.4, +4.1] -	+2.9 [ +2.7, +3.1] -	140	717680	1820	1451740
TID6429	Disorder of skeletal muscle	+1.1 [ +0.8, +1.4] -	+3.4 [ +2.6, +4.4] -	+3.1 [ +2.9, +3.4] -	160	816540	1850	1384040
TID9655	Inflammatory disorder of lower respiratory tract	+1.1 [ +0.8, +1.4] -	+3.1 [ +2.4, +4.1] -	+2.9 [ +2.8, +3.1] -	180	1017470	2100	1715500
TID4198	Closed fracture of tibia	+1.8 [ +0.8, +3.8] -	+5.8 [ +2.7, +12.5] -	+3.3 [ +2.6, +4.3] -	20	44210	100	58150
TID13089	Obesity	+1.1 [ +0.8, +1.5] -	+2.1 [ +1.6, +2.8] -	+1.9 [ +1.8, +2.1] -	100	676680	1460	1615510
TID2257	Benign neoplasm of female genital organ	+1.7 [ +0.8, +3.5] -	+2.7 [ +1.4, +5.0] -	+1.6 [ +1.4, +1.8] -	20	96400	410	503690
TID9508	Infection of tooth	+1.6 [ +0.8, +3.3] -	+12.3 [ +5.2, +29.3] Moderate	+7.6 [ +6.7, +8.6] Moderate	20	21050	600	164150
TID17053	Structural disorder of heart	+1.1 [ +0.8, +1.4] -	+2.1 [ +1.7, +2.7] -	+2.0 [ +1.8, +2.2] -	160	1181200	560	570560
TID6509	Disorder of upper gastrointestinal tract	+1.1 [ +0.8, +1.4] -	+3.3 [ +2.5, +4.3] -	+3.1 [ +2.9, +3.3] -	260	1735950	3130	2812540
TID6659	Diverticulitis of gastrointestinal tract	+1.3 [ +0.8, +2.1] -	+2.0 [ +1.4, +2.9] -	+1.6 [ +1.3, +1.9] -	50	324800	150	185840
TID9631	Inflammation of specific body structures or tissue	+1.1 [ +0.8, +1.6] -	+3.0 [ +2.2, +4.1] -	+2.6 [ +2.4, +2.8] -	330	2906340	5220	7190620
TID18244	Tumor of soft tissue of head, face and neck	+1.8 [ +0.8, +3.8] -	+1.8 [ +1.0, +3.2] -	+1.0 [ +0.8, +1.3] -	20	141310	70	133740
TID5694	Dental caries	+1.7 [ +0.8, +3.5] -	+12.5 [ +5.1, +30.9] Moderate	+7.5 [ +6.6, +8.5] Moderate	20	20810	590	163200
TID5944	Disease caused by Papillomaviridae	+1.7 [ +0.8, +3.4] -	+2.4 [ +1.3, +4.4] -	+1.4 [ +1.3, +1.6] -	20	105320	490	661590
TID12669	Neoplasm of uncertain behavior of lower limb	+1.7 [ +0.8, +3.4] -	+2.9 [ +1.6, +5.3] -	+1.7 [ +1.5, +2.0] -	20	91890	210	235660
TID12621	Neoplasm of thorax	+1.4 [ +0.8, +2.3] -	+1.2 [ +0.8, +1.8] -	+0.9 [ +0.8, +1.1] -	40	411520	150	320620
TID968	Acute tracheobronchitis	+1.1 [ +0.8, +1.5] -	+2.9 [ +2.1, +4.0] -	+2.6 [ +2.4, +2.8] -	90	447320	1160	952310
TID8906	Human papillomavirus infection	+1.6 [ +0.8, +3.3] -	+2.4 [ +1.3, +4.2] -	+1.5 [ +1.3, +1.6] -	20	105320	490	661590
TID9028	Hypertensive disorder, systemic arterial	+1.1 [ +0.8, +1.5] -	+2.1 [ +1.6, +2.7] -	+1.9 [ +1.8, +2.0] -	310	3017090	2050	2425700
TID17480	Tear film insufficiency	+1.5 [ +0.8, +2.7] -	+2.8 [ +1.7, +4.5] -	+1.9 [ +1.5, +2.3] -	30	139820	100	103220
TID5631	Degeneration of intervertebral disc	+1.1 [ +0.8, +1.5] -	+3.1 [ +2.3, +4.2] -	+2.8 [ +2.5, +3.1] -	100	477060	630	455430
TID16754	Spinal stenosis	+1.2 [ +0.8, +1.8] -	+2.8 [ +2.0, +3.8] -	+2.3 [ +2.0, +2.7] -	70	356740	240	203630
TID6805	Dysphagia	+1.2 [ +0.8, +1.7] -	+3.0 [ +2.2, +4.3] -	+2.6 [ +2.3, +2.9] -	70	325900	370	283160
TID14337	Pethidine allergy	+1.8 [ +0.8, +4.0] -	+5.0 [ +2.5, +10.3] -	+2.8 [ +2.0, +4.0] -	20	50490	50	33980
TID2514	Bipolar I disorder	+1.7 [ +0.8, +3.4] -	+11.9 [ +4.9, +28.8] Minor	+7.1 [ +6.2, +8.3] Moderate	20	21770	430	122340
TID2192	Benign genital neoplasm	+1.7 [ +0.8, +3.4] -	+2.6 [ +1.4, +4.8] -	+1.6 [ +1.4, +1.8] -	20	96560	410	503820
TID10523	Kyphoscoliosis deformity of spine	+1.4 [ +0.8, +2.6] -	+3.4 [ +2.0, +5.8] -	+2.4 [ +2.0, +2.8] -	30	112830	190	155980
TID17537	Tetracyclines group allergy	+1.7 [ +0.8, +3.6] -	+2.7 [ +1.5, +5.1] -	+1.6 [ +1.3, +2.0] -	20	94340	100	120810
TID5118	Constipation	+1.1 [ +0.8, +1.5] -	+3.4 [ +2.6, +4.6] -	+3.2 [ +2.9, +3.4] -	120	546630	1130	767480
TID6113	Disorder of bronchus	+1.0 [ +0.8, +1.4] -	+3.0 [ +2.3, +3.9] -	+2.9 [ +2.7, +3.1] -	190	1126460	1990	1633860
TID5645	Degenerative disorder of cartilage	+1.1 [ +0.8, +1.5] -	+3.1 [ +2.3, +4.2] -	+2.8 [ +2.5, +3.1] -	100	477060	630	455430
TID10390	Irritable bowel syndrome	+1.3 [ +0.8, +2.1] -	+2.5 [ +1.7, +3.9] -	+1.9 [ +1.7, +2.2] -	40	207580	370	373330
TID6212	Disorder of glucose metabolism	+1.1 [ +0.8, +1.4] -	+1.8 [ +1.4, +2.3] -	+1.7 [ +1.6, +1.9] -	150	1227090	980	1160580
TID6650	Diverticula of intestine	+1.2 [ +0.8, +1.7] -	+1.8 [ +1.3, +2.3] -	+1.5 [ +1.3, +1.7] -	80	619960	250	319630
TID6094	Disorder of blood vessel	+1.1 [ +0.8, +1.4] -	+2.5 [ +1.9, +3.2] -	+2.3 [ +2.2, +2.5] -	260	2079000	2390	2437020
TID1342	Allergy to sulfonamides	+1.1 [ +0.8, +1.6] -	+1.6 [ +1.2, +2.1] -	+1.4 [ +1.3, +1.5] -	80	673010	640	894870
TID6450	Disorder of soft tissue of head	+1.1 [ +0.8, +1.4] -	+2.6 [ +2.0, +3.4] -	+2.4 [ +2.3, +2.6] -	120	702850	1870	1757560
TID8800	History of psychiatric disorder	+1.4 [ +0.8, +2.5] -	+9.2 [ +4.7, +18.2] Minor	+6.6 [ +5.7, +7.6] Moderate	30	42980	440	135630
TID9474	Infection of ear	+1.7 [ +0.8, +3.4] -	+4.3 [ +2.1, +8.7] -	+2.6 [ +2.3, +3.0] -	20	60420	310	234680
TID14277	Peripheral vascular disease	+1.1 [ +0.8, +1.4] -	+1.9 [ +1.5, +2.4] -	+1.8 [ +1.6, +1.9] -	140	1104960	580	658240
TID17867	Tracheobronchial disorder	+1.0 [ +0.8, +1.4] -	+3.0 [ +2.3, +3.9] -	+2.9 [ +2.7, +3.1] -	190	1137460	2000	1648190
TID6209	Disorder of gastrointestinal tract mucous membrane	+1.4 [ +0.8, +2.6] -	+3.7 [ +2.2, +6.4] -	+2.6 [ +2.1, +3.1] -	30	105080	140	105980
TID16723	Speech and language disorder	+1.7 [ +0.8, +3.7] -	+3.2 [ +1.7, +6.2] -	+1.9 [ +1.5, +2.4] -	20	80020	90	91280
TID2402	Benign paroxysmal positional vertigo	+1.7 [ +0.8, +3.7] -	+2.6 [ +1.4, +4.8] -	+1.5 [ +1.2, +1.9] -	20	98570	80	101600
TID3283	Cellulitis of digit	+1.7 [ +0.8, +3.4] -	+4.0 [ +2.0, +7.8] -	+2.4 [ +2.0, +2.9] -	20	66070	150	121490
TID11956	Mixed hyperlipidemia	+1.2 [ +0.8, +1.8] -	+1.5 [ +1.1, +2.0] -	+1.2 [ +1.1, +1.4] -	60	523680	220	343030
TID3882	Chronic rhinitis	+1.7 [ +0.8, +3.5] -	+2.6 [ +1.4, +4.9] -	+1.6 [ +1.3, +1.9] -	20	96020	130	159480
TID6222	Disorder of hard tissues of teeth	+1.6 [ +0.8, +3.4] -	+12.3 [ +5.0, +30.5] Minor	+7.5 [ +6.6, +8.5] Moderate	20	21010	590	163830
TID6655	Diverticular disease of large intestine	+1.1 [ +0.8, +1.7] -	+1.8 [ +1.3, +2.3] -	+1.5 [ +1.3, +1.8] -	80	612690	250	315440
TID6359	Disorder of pelvic region of trunk	+1.0 [ +0.8, +1.4] -	+3.1 [ +2.4, +4.0] -	+3.0 [ +2.8, +3.2] -	240	1582760	4290	4703460
TID2113	Bacterial oral infection	+1.6 [ +0.8, +3.4] -	+12.4 [ +5.0, +30.8] Minor	+7.5 [ +6.6, +8.5] Moderate	20	20820	590	163200
TID18537	Vaginal wall prolapse	+1.8 [ +0.8, +4.0] -	+3.2 [ +1.7, +6.1] -	+1.8 [ +1.3, +2.5] -	20	78620	50	52710
TID8461	Hemorrhage of rectum and anus	+1.3 [ +0.8, +2.1] -	+3.6 [ +2.2, +5.7] -	+2.8 [ +2.4, +3.2] -	40	150230	330	235640
TID12704	Neoplasm of uncertain behavior of soft tissues	+1.3 [ +0.8, +2.1] -	+1.6 [ +1.1, +2.3] -	+1.2 [ +1.1, +1.4] -	40	330460	360	572460
TID11930	Mitral valve disorder	+1.2 [ +0.8, +1.8] -	+2.0 [ +1.4, +2.8] -	+1.6 [ +1.4, +1.9] -	60	406630	200	235950
TID18707	Viral infection by site	+1.2 [ +0.8, +1.8] -	+2.8 [ +1.9, +4.1] -	+2.3 [ +2.1, +2.5] -	50	242260	900	811140
TID6148	Disorder of digestive system	+1.1 [ +0.8, +1.5] -	+3.3 [ +2.4, +4.6] -	+3.0 [ +2.8, +3.2] -	330	2757070	4790	5708050
TID11763	Menopausal and postmenopausal disorders	+1.7 [ +0.8, +3.9] -	+2.2 [ +1.2, +4.0] -	+1.2 [ +1.0, +1.6] -	20	118620	70	107980
TID14271	Peripheral positional vertigo	+1.7 [ +0.8, +3.7] -	+2.6 [ +1.4, +4.8] -	+1.5 [ +1.2, +1.9] -	20	98570	80	101600
TID4446	Communication disorder	+1.7 [ +0.8, +3.6] -	+3.1 [ +1.6, +5.9] -	+1.8 [ +1.5, +2.3] -	20	81720	90	94190
TID8969	Hyperhidrosis	+1.6 [ +0.8, +3.3] -	+4.7 [ +2.4, +9.6] -	+2.9 [ +2.4, +3.5] -	20	53060	190	126680
TID15500	Psychotic disorder	+1.1 [ +0.8, +1.6] -	+6.6 [ +4.3, +10.2] Minor	+5.8 [ +5.2, +6.5] Moderate	70	154770	750	272600
TID5945	Disease caused by Papillomavirus	+1.6 [ +0.8, +3.4] -	+2.4 [ +1.3, +4.4] -	+1.4 [ +1.3, +1.6] -	20	105320	490	661590
TID16855	Sprain of ligament	+1.0 [ +0.8, +1.4] -	+5.6 [ +4.1, +7.8] Minor	+5.4 [ +5.1, +5.8] Moderate	150	472590	3110	1738530
TID8775	History of musculoskeletal disease	+1.2 [ +0.8, +1.9] -	+4.5 [ +2.9, +7.1] -	+3.7 [ +3.1, +4.3] Minor	50	152730	290	156350
TID6274	Disorder of ligament	+1.0 [ +0.8, +1.4] -	+5.6 [ +4.0, +7.7] Minor	+5.4 [ +5.0, +5.8] Moderate	150	476920	3110	1754070
TID6726	Drug therapy status	+1.1 [ +0.8, +1.4] -	+2.1 [ +1.7, +2.8] -	+2.0 [ +1.9, +2.2] -	120	820570	860	869810
TID10842	Ligament injury	+1.0 [ +0.8, +1.4] -	+5.6 [ +4.1, +7.7] Minor	+5.4 [ +5.1, +5.8] Moderate	150	472610	3110	1739440
TID8317	Hammer toe	+1.8 [ +0.8, +4.1] -	+2.8 [ +1.5, +5.3] -	+1.6 [ +1.1, +2.3] -	20	90390	40	48930
TID6818	Dyssomnia	+1.1 [ +0.8, +1.5] -	+3.0 [ +2.2, +4.1] -	+2.8 [ +2.5, +3.0] -	90	439460	1000	766480
TID16859	Sprain of ligament of joint	+1.0 [ +0.8, +1.4] -	+5.6 [ +4.1, +7.7] Minor	+5.4 [ +5.1, +5.8] Moderate	150	472520	3110	1738270
TID6651	Diverticular disease	+1.1 [ +0.8, +1.6] -	+1.7 [ +1.3, +2.3] -	+1.5 [ +1.3, +1.7] -	80	636330	260	334730
TID6468	Disorder of sweat gland	+1.6 [ +0.8, +3.4] -	+4.6 [ +2.3, +9.4] -	+2.9 [ +2.4, +3.4] -	20	57200	200	136600
TID10229	Internal hemorrhoids	+1.3 [ +0.8, +2.1] -	+2.6 [ +1.7, +3.9] -	+2.0 [ +1.7, +2.3] -	40	204980	210	203060
TID14786	Post-infectious disorder	+1.2 [ +0.8, +1.9] -	+2.3 [ +1.6, +3.3] -	+1.9 [ +1.6, +2.2] -	50	292980	210	220380
TID10534	Labyrinthine disorder	+1.4 [ +0.8, +2.5] -	+2.3 [ +1.4, +3.6] -	+1.6 [ +1.4, +1.9] -	30	172920	160	189600
TID11153	Malignant hypertension	+1.5 [ +0.8, +2.7] -	+3.8 [ +2.2, +6.6] -	+2.6 [ +2.0, +3.5] -	30	103520	80	58420
TID7519	Fibromyositis	+1.4 [ +0.8, +2.4] -	+3.8 [ +2.2, +6.4] -	+2.8 [ +2.4, +3.2] -	30	105550	310	221840
TID18581	Vascular disorder of extremity	+1.2 [ +0.8, +1.8] -	+2.0 [ +1.4, +2.8] -	+1.7 [ +1.5, +1.9] -	60	402390	290	331890
TID3643	Chronic digestive system disorder	+1.2 [ +0.8, +1.7] -	+3.6 [ +2.4, +5.3] -	+3.1 [ +2.8, +3.4] -	60	232550	800	532550
TID6478	Disorder of the genitourinary system	+1.0 [ +0.8, +1.4] -	+3.2 [ +2.4, +4.3] -	+3.1 [ +2.9, +3.3] -	290	2144250	4560	5117920
TID6282	Disorder of lower extremity	+1.0 [ +0.8, +1.4] -	+3.7 [ +2.8, +5.1] -	+3.6 [ +3.4, +3.8] Minor	290	1956630	3790	3341140
[truncated: 1,436 more rows]
