# Supplementary material for: Adverse health correlates of intimate partner violence against older women: Mining electronic health records
Source: PLoS One. 2023 Mar 8;18(3):e0281863. doi: 10.1371/journal.pone.0281863 (PMC9994723; doi:10.1371/journal.pone.0281863)
Supplement: S3 Data — (XLSX) [file pone.0281863.s003.xlsx]

## Sheet: Differentially Co-morbid Terms
TermID	Description		OR(t, IPV|Senior)/OR(t, IPV|BG)	OR(t, IPV|Senior)	OR(t, IPV|BG)	N(t, SeniorIPV)	N(t, Senior)	N(t, IPV)	N(t)
	Procedures
TID18401	Unilateral radiographic imaging of breast		+2.3 [ +1.3, +4.1] High	+2.4 [ +1.8, +3.3] -	+1.0 [ +0.9, +1.2] -	70	404790	340	623680
TID15671	Radiographic imaging procedure with explicit context		+2.3 [ +1.3, +4.0] High	+2.4 [ +1.8, +3.3] -	+1.0 [ +0.9, +1.2] -	70	405030	340	623740
TID15330	Procedure discontinued		+2.3 [ +1.1, +4.8] High	+3.9 [ +2.3, +6.7] -	+1.7 [ +1.4, +2.0] -	30	100510	150	171050
TID18398	Unilateral procedure		+1.6 [ +1.0, +2.5] High	+2.0 [ +1.5, +2.7] -	+1.2 [ +1.1, +1.3] -	70	479800	480	761980
	Drug Interactions
TID14564	Poisoning caused by anticonvulsant		+3.6 [ +1.3, +10.2] High	+50.4 [+16.2, +156.6] High	+14.0 [+10.9, +17.9] High	20	5100	190	26920
TID14677	Poisoning caused by sedative AND/OR hypnotic		+3.4 [ +1.2, +9.1] High	+46.3 [+15.5, +138.3] High	+13.8 [+10.8, +17.6] High	20	5650	200	28660
TID14602	Poisoning caused by central nervous system drug		+1.8 [ +1.0, +3.3] High	+21.7 [+10.8, +43.6] High	+11.8 [+10.4, +13.3] High	40	25370	820	150480
	Neurological Conditions
TID11867	Migraine		+1.8 [ +1.1, +2.9] High	+4.9 [ +3.3, +7.2] Minor	+2.7 [ +2.5, +2.9] -	70	208030	1390	1122900
TID18589	Vascular headache		+1.8 [ +1.1, +2.8] High	+4.8 [ +3.3, +7.1] Minor	+2.7 [ +2.5, +2.9] -	70	209560	1390	1125620
TID8330	Headache disorder		+1.7 [ +1.1, +2.6] High	+4.6 [ +3.2, +6.7] Minor	+2.8 [ +2.6, +3.0] -	80	254970	1570	1272660
TID15503	Ptosis of eyelid		+3.3 [ +1.0, +10.5] High	+5.8 [ +2.7, +12.3] -	+1.8 [ +1.0, +3.1] -	20	43040	20	21970
TID11686	Median nerve entrapment		+1.7 [ +1.0, +2.9] High	+4.2 [ +2.7, +6.6] -	+2.5 [ +2.2, +2.8] -	50	161750	360	283930
TID10794	Lesion of median nerve		+1.6 [ +1.0, +2.7] High	+4.2 [ +2.7, +6.5] -	+2.5 [ +2.2, +2.9] -	50	163550	370	287510
	Inflammation
TID9639	Inflammatory disease of mucous membrane		+1.7 [ +1.1, +2.5] High	+2.6 [ +2.0, +3.4] -	+1.5 [ +1.4, +1.6] -	120	706230	1360	1812680
TID14351	Pharyngitis		+1.8 [ +1.1, +2.8] High	+3.8 [ +2.6, +5.5] -	+2.2 [ +2.0, +2.3] -	70	263480	1830	1893860
TID9664	Inflammatory disorder of the respiratory tract		+1.4 [ +1.0, +2.0] High	+3.1 [ +2.4, +4.0] -	+2.2 [ +2.0, +2.3] -	240	1585960	3460	4195330
TID8074	Gastroesophageal reflux disease with esophagitis		+1.9 [ +1.0, +3.5] High	+4.0 [ +2.4, +6.4] -	+2.1 [ +1.7, +2.5] -	40	135760	160	149180
TID9663	Inflammatory disorder of the respiratory system		+1.4 [ +1.0, +2.0] High	+3.1 [ +2.4, +4.0] -	+2.2 [ +2.1, +2.3] -	240	1592790	3480	4217130
TID760	Acute inflammatory disease		+1.4 [ +1.0, +1.9] High	+3.2 [ +2.5, +4.2] -	+2.3 [ +2.2, +2.5] -	190	1074880	3120	3456000
TID9652	Inflammatory disorder of head		+1.4 [ +1.0, +1.9] High	+2.8 [ +2.2, +3.6] -	+2.0 [ +1.9, +2.2] -	190	1202270	2970	3576100
	Eye Disease
TID626	Acute disease of eye		+2.5 [ +1.0, +6.0] High	+4.0 [ +2.0, +7.9] -	+1.6 [ +1.4, +1.9] -	20	64520	180	215050
TID6405	Disorder of refraction		+2.1 [ +1.0, +4.2] High	+3.0 [ +1.8, +5.0] -	+1.4 [ +1.2, +1.7] -	30	132690	190	252660
TID1131	Age-related cataract		+1.8 [ +1.0, +3.2] High	+2.6 [ +1.9, +3.8] -	+1.5 [ +1.1, +1.9] -	60	309140	70	91070
	ENT issues
TID14830	Posterior rhinorrhea		+3.1 [ +1.1, +8.6] High	+4.3 [ +2.2, +8.7] -	+1.4 [ +1.1, +1.8] -	20	59130	70	96150
TID12247	Nasal discharge		+3.0 [ +1.1, +8.3] High	+4.2 [ +2.1, +8.4] -	+1.4 [ +1.1, +1.8] -	20	59660	70	97340
TID16012	Rhinitis		+1.7 [ +1.1, +2.5] High	+2.2 [ +1.6, +2.9] -	+1.3 [ +1.2, +1.4] -	90	583110	940	1411440
TID1245	Allergic rhinitis		+1.6 [ +1.0, +2.4] High	+2.1 [ +1.6, +2.8] -	+1.3 [ +1.2, +1.4] -	80	532080	890	1332270
TID6319	Disorder of nasal sinus		+1.5 [ +1.0, +2.1] High	+2.8 [ +2.1, +3.7] -	+1.9 [ +1.8, +2.0] -	120	655870	1720	1985020
TID949	Acute sinusitis		+1.6 [ +1.0, +2.5] High	+2.4 [ +1.7, +3.3] -	+1.5 [ +1.4, +1.6] -	70	407240	1010	1362630
TID3891	Chronic sinusitis		+1.6 [ +1.0, +2.5] High	+3.2 [ +2.3, +4.6] -	+2.0 [ +1.9, +2.2] -	70	306430	820	823660
TID6318	Disorder of nasal cavity		+1.5 [ +1.0, +2.1] High	+2.5 [ +1.9, +3.2] -	+1.7 [ +1.6, +1.8] -	110	659800	1310	1630830
TID6831	Ear, nose and throat disorder		+1.4 [ +1.0, +2.0] High	+3.0 [ +2.3, +3.8] -	+2.1 [ +2.0, +2.2] -	230	1525770	3600	4534670
TID16609	Sinusitis		+1.5 [ +1.0, +2.2] High	+2.4 [ +1.8, +3.2] -	+1.7 [ +1.5, +1.8] -	100	593220	1450	1833280
TID6330	Disorder of nose AND/OR nasopharynx		+1.4 [ +1.0, +1.9] High	+2.9 [ +2.2, +3.7] -	+2.1 [ +1.9, +2.2] -	140	786000	1710	1821980
	Infectious disease
TID931	Acute respiratory infection		+2.7 [ +1.2, +6.1] High	+6.6 [ +3.5, +12.5] Minor	+2.5 [ +2.0, +3.1] -	30	60130	100	77980
TID11011	Lower respiratory tract infection		+1.9 [ +1.1, +3.4] High	+4.8 [ +3.1, +7.6] Minor	+2.5 [ +2.1, +3.0] -	50	144080	180	140290
TID9532	Infectious disease of lung		+2.1 [ +1.1, +4.0] High	+5.7 [ +3.4, +9.5] Minor	+2.7 [ +2.2, +3.4] -	40	96360	110	78290
TID5985	Disease of possible viral origin		+2.8 [ +1.1, +7.4] High	+2.0 [ +1.1, +3.6] -	+0.7 [ +0.6, +0.9] -	20	124540	90	241440
	Immune Problems
TID9226	Immunoglobulin E-mediated allergic disorder		+1.6 [ +1.1, +2.4] High	+2.3 [ +1.7, +3.0] -	+1.4 [ +1.3, +1.5] -	90	559890	1020	1418150
TID9216	Immune hypersensitivity disorder by mechanism		+1.6 [ +1.1, +2.4] High	+2.3 [ +1.7, +3.0] -	+1.4 [ +1.3, +1.5] -	100	633500	1100	1560020
TID1218	Allergic disorder of respiratory system		+1.7 [ +1.1, +2.5] High	+2.3 [ +1.7, +3.1] -	+1.4 [ +1.3, +1.5] -	90	553780	960	1386690
TID1959	Atopic immunoglobulin E-mediated allergic disorder		+1.7 [ +1.1, +2.6] High	+2.3 [ +1.8, +3.1] -	+1.4 [ +1.3, +1.5] -	90	551480	950	1383930
TID1216	Allergic disorder by body site affected		+1.7 [ +1.1, +2.5] High	+2.4 [ +1.8, +3.2] -	+1.4 [ +1.3, +1.5] -	100	606460	1080	1526810
	Acute conditions
TID928	Acute respiratory disease		+1.4 [ +1.0, +1.9] High	+3.1 [ +2.4, +4.0] -	+2.3 [ +2.2, +2.4] -	200	1190060	3140	3550790
TID621	Acute digestive system disorder		+1.5 [ +1.0, +2.2] High	+3.6 [ +2.6, +5.1] -	+2.5 [ +2.3, +2.6] -	90	363930	2050	1930280
	Disorders
TID9102	Hypoglycemia		+2.0 [ +1.0, +3.9] High	+6.2 [ +3.4, +11.4] Minor	+3.2 [ +2.6, +3.8] -	30	64730	170	104830
TID6279	Disorder of lipoprotein AND/OR lipid metabolism		+1.4 [ +1.0, +1.9] High	+1.8 [ +1.4, +2.3] -	+1.3 [ +1.2, +1.4] -	260	2472110	1220	1860000
TID14947	Premature beats		+2.1 [ +1.0, +4.5] High	+3.2 [ +1.9, +5.4] -	+1.5 [ +1.2, +2.0] -	30	118840	70	88240
TID6280	Disorder of lipoprotein storage and metabolism		+1.4 [ +1.0, +2.0] High	+1.8 [ +1.5, +2.3] -	+1.3 [ +1.2, +1.4] -	260	2464330	1190	1837940
TID8979	Hyperlipidemia		+1.4 [ +1.0, +2.0] High	+1.8 [ +1.5, +2.3] -	+1.3 [ +1.2, +1.4] -	260	2461310	1190	1832660
TID6491	Disorder of thyroid gland		+1.4 [ +1.0, +2.0] High	+1.8 [ +1.4, +2.2] -	+1.2 [ +1.2, +1.3] -	160	1352150	1000	1579720
TID6164	Disorder of endocrine system		+1.4 [ +1.0, +2.0] High	+2.1 [ +1.7, +2.7] -	+1.5 [ +1.4, +1.6] -	260	2266420	2040	2896770
TID6510	Disorder of upper respiratory system		+1.5 [ +1.1, +2.1] High	+3.0 [ +2.3, +3.8] -	+2.0 [ +1.9, +2.1] -	210	1316570	3330	4180900
TID6406	Disorder of refraction AND/OR accommodation		+2.0 [ +1.1, +3.8] High	+3.0 [ +1.9, +4.6] -	+1.5 [ +1.3, +1.7] -	40	175880	220	289460
TID13081	Nutritional disorder		+2.0 [ +1.3, +3.1] High	+3.0 [ +2.3, +3.8] -	+1.5 [ +1.4, +1.6] -	170	980750	950	1289750
TID5598	Deficiency of micronutrients		+1.8 [ +1.2, +2.7] High	+2.6 [ +2.0, +3.4] -	+1.4 [ +1.3, +1.5] -	130	769950	740	1034150
TID18340	Undernutrition		+1.8 [ +1.2, +2.6] High	+2.8 [ +2.2, +3.6] -	+1.6 [ +1.5, +1.7] -	150	870670	850	1085880
TID13080	Nutritional deficiency disorder		+1.7 [ +1.2, +2.6] High	+2.8 [ +2.1, +3.6] -	+1.6 [ +1.5, +1.7] -	150	876360	870	1101140
TID6373	Disorder of pharynx		+1.7 [ +1.1, +2.6] High	+3.7 [ +2.6, +5.2] -	+2.1 [ +2.0, +2.3] -	80	318540	1870	1954770
TID6312	Disorder of mucous membrane		+1.7 [ +1.2, +2.4] High	+2.9 [ +2.2, +3.8] -	+1.7 [ +1.6, +1.8] -	160	917400	1640	2021470
TID18757	Vitamin deficiency		+1.9 [ +1.2, +2.8] High	+2.7 [ +2.0, +3.5] -	+1.4 [ +1.3, +1.6] -	130	752890	720	993950
TID5758	Developmental disorder		+2.9 [ +1.1, +7.3] High	+6.9 [ +3.1, +15.1] Minor	+2.4 [ +2.2, +2.7] -	20	36860	510	425210
TID18758	Vitamin disease		+1.9 [ +1.2, +2.8] High	+2.7 [ +2.1, +3.5] -	+1.4 [ +1.3, +1.6] -	130	753880	720	995140
TID18752	Vitamin D deficiency		+2.0 [ +1.3, +3.1] High	+2.7 [ +2.1, +3.6] -	+1.4 [ +1.3, +1.5] -	120	669660	640	911940
TID6540	Disorder of vitamin D		+2.0 [ +1.3, +3.1] High	+2.7 [ +2.1, +3.6] -	+1.4 [ +1.3, +1.5] -	120	669680	640	912050
	Mental Health Conditions
TID11112	Major depression in partial remission		+4.3 [ +1.3, +14.1] High	+15.5 [ +6.3, +38.5] Moderate	+3.6 [ +2.6, +5.0] -	20	16870	60	31750
TID15750	Recurrent major depression in partial remission		+4.3 [ +1.3, +14.0] High	+15.5 [ +6.1, +39.5] Moderate	+3.6 [ +2.6, +5.1] -	20	16660	60	31470
TID15751	Recurrent major depression in remission		+4.0 [ +1.3, +12.7] High	+11.9 [ +4.8, +29.5] Minor	+3.0 [ +2.2, +4.1] -	20	21660	60	38270
TID1031	Adjustment disorder with mixed emotional features		+3.6 [ +1.3, +10.4] High	+11.8 [ +4.8, +28.6] Minor	+3.3 [ +2.6, +4.1] -	20	22080	130	77440
TID953	Acute stress disorder		+2.8 [ +1.2, +6.2] High	+13.9 [ +6.6, +29.2] Moderate	+5.0 [ +4.2, +6.0] Minor	30	28680	240	94170
TID3855	Chronic post-traumatic stress disorder		+2.7 [ +1.2, +5.8] High	+28.2 [+12.1, +65.8] High	+10.5 [ +9.2, +12.0] Moderate	30	14260	680	136510
TID14899	Posttraumatic stress disorder		+2.3 [ +1.1, +4.8] High	+22.1 [+10.0, +48.7] Moderate	+9.4 [ +8.4, +10.7] Moderate	30	17980	720	161610
TID15755	Recurrent major depressive episodes, moderate		+2.3 [ +1.1, +4.9] High	+9.7 [ +4.9, +19.6] Minor	+4.2 [ +3.6, +5.0] Minor	30	40400	260	122490
TID8117	Generalized anxiety disorder		+1.7 [ +1.1, +2.6] High	+5.7 [ +3.8, +8.3] Minor	+3.3 [ +3.0, +3.6] Minor	80	211620	910	578410
TID1026	Adjustment disorder		+1.8 [ +1.1, +3.0] High	+6.7 [ +4.2, +10.6] Minor	+3.7 [ +3.3, +4.1] Minor	60	128980	570	314370
TID16490	Severe depression		+2.2 [ +1.1, +4.4] High	+12.2 [ +6.0, +24.7] Moderate	+5.6 [ +4.8, +6.6] Minor	30	33280	340	120560
TID16491	Severe major depression		+2.1 [ +1.1, +4.3] High	+12.1 [ +6.0, +24.6] Moderate	+5.7 [ +4.8, +6.6] Minor	30	33210	340	120290
TID11116	Major depressive disorder		+1.5 [ +1.1, +2.1] High	+5.0 [ +3.7, +6.7] Minor	+3.4 [ +3.2, +3.6] Minor	160	574360	1900	1338690
TID15718	Recurrent depression		+1.6 [ +1.0, +2.5] High	+5.8 [ +3.8, +8.8] Minor	+3.6 [ +3.3, +4.0] Minor	70	174130	810	469810
TID11113	Major depression in remission		+2.7 [ +1.0, +6.9] High	+7.9 [ +3.5, +18.1] Minor	+3.0 [ +2.3, +3.9] -	20	31910	80	51810
TID16593	Single major depressive episode		+1.7 [ +1.0, +2.8] High	+7.4 [ +4.5, +12.1] Minor	+4.3 [ +3.8, +4.9] Minor	50	93700	470	220420
TID1744	Anxiety disorder		+1.4 [ +1.0, +1.9] High	+5.1 [ +3.7, +6.8] Minor	+3.6 [ +3.4, +3.9] Minor	170	624790	2420	1718770
TID6974	Endogenous depression		+1.7 [ +1.0, +2.8] High	+7.4 [ +4.4, +12.4] Minor	+4.4 [ +3.9, +5.0] Minor	50	94110	480	221470
TID3783	Chronic mood disorder		+1.6 [ +1.0, +2.4] High	+5.7 [ +3.8, +8.6] Minor	+3.7 [ +3.3, +4.1] Minor	70	176180	830	473480
TID11115	Major depression, single episode		+1.4 [ +1.0, +2.0] High	+4.5 [ +3.3, +6.1] Minor	+3.2 [ +3.0, +3.4] -	140	526170	1670	1197050
TID3778	Chronic mental disorder		+1.5 [ +1.0, +2.3] High	+5.7 [ +3.8, +8.5] Minor	+3.7 [ +3.4, +4.1] Minor	70	180830	850	484120
	Women's Health
TID14184	Perimenopausal disorder		+2.3 [ +1.3, +3.9] High	+2.8 [ +2.1, +3.9] -	+1.3 [ +1.1, +1.4] -	80	401900	340	523990
TID1985	Atrophic vaginitis		+3.0 [ +1.3, +7.0] High	+3.1 [ +2.0, +4.8] -	+1.0 [ +0.8, +1.4] -	40	172620	60	110330
TID2003	Atrophy of vagina		+2.6 [ +1.2, +5.4] High	+3.1 [ +2.0, +4.8] -	+1.2 [ +0.9, +1.6] -	40	172680	70	110410
TID11764	Menopausal syndrome		+2.0 [ +1.2, +3.5] High	+2.6 [ +1.8, +3.6] -	+1.3 [ +1.1, +1.4] -	60	319340	300	459450
TID14106	Pelvic injury		+1.8 [ +1.0, +3.1] High	+5.4 [ +3.2, +8.9] Minor	+3.0 [ +2.8, +3.3] -	40	102340	890	612530
	Skin Problems
TID6436	Disorder of skin appendage		+2.0 [ +1.3, +3.2] High	+3.3 [ +2.5, +4.4] -	+1.6 [ +1.5, +1.7] -	120	567510	1140	1435730
TID6217	Disorder of hair AND/OR hair follicle		+3.0 [ +1.3, +7.1] High	+4.1 [ +2.4, +7.1] -	+1.4 [ +1.2, +1.6] -	30	97250	190	269180
TID12931	Non-scarring alopecia		+3.6 [ +1.3, +10.5] High	+4.6 [ +2.3, +9.3] -	+1.3 [ +1.0, +1.6] -	20	56370	90	135690
TID6425	Disorder of sebaceous gland		+2.8 [ +1.3, +6.1] High	+2.6 [ +1.6, +4.3] -	+1.0 [ +0.8, +1.1] -	30	146750	320	640270
TID6216	Disorder of hair		+2.5 [ +1.1, +5.2] High	+4.0 [ +2.3, +7.0] -	+1.6 [ +1.4, +1.9] -	30	97920	240	283410
TID17727	Tinea pedis		+3.2 [ +1.1, +9.0] High	+7.3 [ +3.3, +16.4] Minor	+2.3 [ +1.8, +2.9] -	20	34850	80	67660
TID9605	Inflamed seborrheic keratosis		+3.8 [ +1.1, +13.3] High	+2.7 [ +1.5, +4.9] -	+0.7 [ +0.4, +1.2] -	20	94270	20	52720
TID6377	Disorder of pigmentation		+2.7 [ +1.0, +6.9] High	+2.1 [ +1.2, +3.9] -	+0.8 [ +0.6, +1.0] -	20	115100	90	213950
TID1358	Alopecia		+2.5 [ +1.0, +6.0] High	+3.2 [ +1.7, +6.1] -	+1.3 [ +1.1, +1.6] -	20	80680	130	190660
TID16386	Senile hyperkeratosis		+2.1 [ +1.0, +4.5] High	+1.4 [ +0.9, +2.3] -	+0.7 [ +0.5, +0.9] -	30	263450	70	195020
TID10801	Lesion of skin of foot		+2.0 [ +1.0, +3.9] High	+6.1 [ +3.3, +11.3] Minor	+3.0 [ +2.6, +3.6] -	30	64500	210	134300
	Neoplasm/Growth/Tumor
TID12445	Neoplasm of integumentary system		+2.0 [ +1.3, +3.2] High	+1.8 [ +1.4, +2.4] -	+0.9 [ +0.8, +1.0] -	90	684670	440	922200
TID12610	Neoplasm of stomach		+4.8 [ +1.2, +18.7] High	+5.1 [ +2.4, +10.7] -	+1.1 [ +0.6, +1.9] -	20	51160	20	35500
TID2400	Benign neoplastic disease		+1.8 [ +1.2, +2.6] High	+2.1 [ +1.7, +2.7] -	+1.2 [ +1.1, +1.3] -	140	1009300	990	1616690
TID2359	Benign neoplasm of soft tissue		+2.0 [ +1.2, +3.2] High	+1.8 [ +1.4, +2.5] -	+0.9 [ +0.8, +1.0] -	70	520320	370	757170
TID14743	Polyp		+2.0 [ +1.1, +3.6] High	+2.6 [ +1.8, +3.8] -	+1.3 [ +1.1, +1.5] -	50	257580	240	360550
TID12593	Neoplasm of soft tissue		+1.7 [ +1.1, +2.6] High	+1.8 [ +1.4, +2.3] -	+1.1 [ +1.0, +1.1] -	100	778140	630	1152320
TID2416	Benign tumor of head and neck		+2.4 [ +1.1, +5.3] High	+3.1 [ +1.8, +5.1] -	+1.3 [ +1.0, +1.5] -	30	130080	120	183930
TID12570	Neoplasm of skin		+1.8 [ +1.1, +2.8] High	+1.6 [ +1.2, +2.1] -	+0.9 [ +0.8, +1.0] -	80	674400	420	898960
TID8797	History of polyp of colon		+2.1 [ +1.1, +4.0] High	+2.7 [ +1.8, +3.9] -	+1.3 [ +1.0, +1.6] -	50	255510	90	137010
TID2343	Benign neoplasm of skin		+1.8 [ +1.1, +3.1] High	+1.6 [ +1.2, +2.2] -	+0.9 [ +0.8, +1.0] -	60	492810	320	695630
TID14315	Personal history of primary malignant neoplasm of breast		+2.7 [ +1.1, +6.6] High	+2.5 [ +1.6, +4.1] -	+0.9 [ +0.7, +1.3] -	30	156940	40	80100
TID12590	Neoplasm of skin region		+2.0 [ +1.1, +3.6] High	+1.9 [ +1.3, +2.8] -	+1.0 [ +0.8, +1.1] -	40	280370	200	400880
TID14745	Polyp of colon		+2.3 [ +1.0, +4.9] High	+2.9 [ +1.8, +4.8] -	+1.3 [ +1.0, +1.7] -	30	132330	70	103660
TID12418	Neoplasm of female breast		+2.4 [ +1.0, +5.5] High	+1.4 [ +0.9, +2.2] -	+0.6 [ +0.4, +0.8] -	30	279660	50	164070
TID2186	Benign epithelial neoplasm of skin		+1.8 [ +1.0, +3.2] High	+1.6 [ +1.2, +2.3] -	+0.9 [ +0.8, +1.1] -	50	397220	150	318010
TID11262	Malignant neoplasm of female breast		+2.4 [ +1.0, +5.4] High	+1.4 [ +0.9, +2.1] -	+0.6 [ +0.4, +0.8] -	30	279630	50	164070
TID18232	Tumor of esophagus, stomach and/or duodenum		+3.0 [ +1.0, +8.7] High	+4.1 [ +2.1, +7.9] -	+1.4 [ +0.9, +2.1] -	20	62070	30	42010
TID15069	Primary malignant neoplasm of breast		+2.3 [ +1.0, +5.2] High	+1.4 [ +0.9, +2.3] -	+0.6 [ +0.5, +0.9] -	30	263810	50	151760
TID12579	Neoplasm of skin of face		+2.7 [ +1.0, +7.2] High	+2.2 [ +1.2, +3.9] -	+0.8 [ +0.6, +1.2] -	20	114400	40	93840
TID6417	Disorder of sacrococcygeal spine		+2.5 [ +1.0, +6.4] High	+5.8 [ +2.7, +12.6] -	+2.3 [ +1.8, +2.9] -	20	43840	90	75500
TID15113	Primary malignant neoplasm of female breast		+2.3 [ +1.0, +5.0] High	+1.4 [ +0.9, +2.2] -	+0.6 [ +0.5, +0.9] -	30	263440	50	151550
TID12325	Neoplasm by body site		+1.4 [ +1.0, +1.9] High	+1.8 [ +1.4, +2.2] -	+1.3 [ +1.2, +1.4] -	190	1657990	1560	2415900
TID12943	Non-toxic multinodular goiter		+2.6 [ +1.0, +6.5] High	+2.5 [ +1.3, +4.6] -	+1.0 [ +0.8, +1.3] -	20	103900	70	137680
TID18440	Uninodular goiter		+2.2 [ +1.1, +4.5] High	+2.7 [ +1.7, +4.4] -	+1.2 [ +1.0, +1.5] -	30	144810	140	217170
TID16580	Simple goiter		+2.0 [ +1.1, +3.8] High	+2.4 [ +1.6, +3.6] -	+1.2 [ +1.0, +1.4] -	40	217890	220	355920
TID12945	Non-toxic uninodular goiter		+2.2 [ +1.1, +4.5] High	+2.7 [ +1.7, +4.5] -	+1.2 [ +1.0, +1.5] -	30	143650	140	215500
	Muscle Skeletal Issues
TID449	Acquired deformity of joint of foot		+2.6 [ +1.3, +5.3] High	+4.3 [ +2.8, +6.7] -	+1.6 [ +1.4, +2.0] -	50	159380	150	176850
TID444	Acquired deformity of foot		+2.5 [ +1.3, +4.8] High	+4.1 [ +2.6, +6.4] -	+1.7 [ +1.4, +2.0] -	50	166920	160	185880
TID451	Acquired deformity of joint of lower limb		+2.4 [ +1.3, +4.7] High	+4.1 [ +2.7, +6.3] -	+1.7 [ +1.4, +2.0] -	50	169160	160	184260
TID458	Acquired deformity of lower limb		+2.3 [ +1.3, +4.1] High	+4.1 [ +2.8, +6.2] -	+1.8 [ +1.6, +2.1] -	60	204040	210	223820
TID7577	Flexion deformity		+3.2 [ +1.2, +8.1] High	+4.2 [ +2.5, +7.3] -	+1.3 [ +0.9, +1.9] -	30	93420	40	56600
TID17428	Synovitis		+2.3 [ +1.2, +4.6] High	+5.3 [ +3.1, +8.9] Minor	+2.3 [ +1.9, +2.7] -	40	101300	220	188300
TID14708	Polyarthropathy		+2.1 [ +1.2, +3.6] High	+3.6 [ +2.5, +5.1] -	+1.7 [ +1.4, +2.1] -	70	279490	130	146430
TID456	Acquired deformity of limb		+2.0 [ +1.2, +3.5] High	+3.8 [ +2.6, +5.7] -	+1.9 [ +1.6, +2.2] -	60	218240	240	244420
TID6257	Disorder of joint of foot		+2.1 [ +1.1, +3.8] High	+3.7 [ +2.4, +5.7] -	+1.8 [ +1.5, +2.1] -	50	186420	190	206810
TID439	Acquired deformity of ankle AND/OR foot		+2.1 [ +1.1, +3.7] High	+3.5 [ +2.3, +5.3] -	+1.7 [ +1.5, +2.0] -	50	191710	190	213640
TID7027	Enthesopathy		+1.8 [ +1.1, +2.9] High	+3.3 [ +2.3, +4.7] -	+1.8 [ +1.6, +2.0] -	70	302410	460	498830
TID506	Acquired musculoskeletal deformity		+2.0 [ +1.1, +3.5] High	+3.8 [ +2.5, +5.8] -	+1.9 [ +1.6, +2.2] -	50	180060	200	204000
TID17430	Synovitis and tenosynovitis		+2.2 [ +1.1, +4.6] High	+5.1 [ +2.8, +9.2] -	+2.3 [ +1.9, +2.7] -	30	79240	190	162350
TID468	Acquired deformity of toe		+2.1 [ +1.1, +3.9] High	+3.4 [ +2.2, +5.4] -	+1.7 [ +1.4, +2.0] -	40	157000	140	162440
TID448	Acquired deformity of joint of big toe		+2.0 [ +1.1, +3.9] High	+3.6 [ +2.3, +5.8] -	+1.8 [ +1.5, +2.1] -	40	147880	140	152450
TID16182	Seborrheic dermatitis		+2.3 [ +1.1, +4.9] High	+2.4 [ +1.5, +3.9] -	+1.1 [ +0.8, +1.3] -	30	160590	90	162840
TID17398	Swelling of first metatarsophalangeal joint of hallux		+2.6 [ +1.0, +6.5] High	+5.3 [ +2.6, +10.9] -	+2.1 [ +1.6, +2.7] -	20	49580	70	65240
TID9910	Injury of ligament of hand		+2.5 [ +1.0, +6.0] High	+14.6 [ +5.8, +36.6] Moderate	+5.9 [ +4.9, +7.0] Minor	20	17730	270	90940
TID16846	Sprain of hand		+2.5 [ +1.0, +6.0] High	+14.5 [ +5.8, +36.4] Moderate	+5.9 [ +4.9, +7.0] Minor	20	17730	270	90940
TID6568	Disorders of musculoskeletal implants and repairs		+2.5 [ +1.0, +6.3] High	+2.5 [ +1.4, +4.5] -	+1.0 [ +0.8, +1.3] -	20	106700	70	136850
TID7039	Entrapment neuropathy of upper limb		+1.7 [ +1.0, +2.8] High	+4.3 [ +2.7, +6.6] -	+2.5 [ +2.2, +2.8] -	50	161750	360	283930
TID4572	Compression neuropathy of upper limb		+1.7 [ +1.0, +2.8] High	+4.2 [ +2.7, +6.5] -	+2.5 [ +2.2, +2.8] -	50	161750	360	283930
TID3216	Carpal tunnel syndrome		+1.7 [ +1.0, +2.8] High	+4.2 [ +2.7, +6.5] -	+2.5 [ +2.2, +2.8] -	50	161750	360	283930
TID8312	Hallux valgus AND bunion		+2.5 [ +1.0, +6.4] High	+5.3 [ +2.5, +11.2] -	+2.1 [ +1.6, +2.8] -	20	48780	70	64500
TID18140	Triggering of digit		+2.7 [ +1.0, +7.2] High	+3.6 [ +1.8, +6.9] -	+1.3 [ +0.9, +1.9] -	20	73140	40	57310
	Substance Use Issues
TID5150	Continuous opioid dependence		+3.6 [ +1.3, +10.5] High	+38.9 [+12.9, +116.9] High	+10.7 [ +8.2, +14.0] Moderate	20	6750	140	25590
TID14606	Poisoning caused by chemical substance		+1.8 [ +1.0, +3.3] High	+18.5 [ +9.5, +36.3] Moderate	+10.1 [ +8.9, +11.4] Moderate	40	29160	730	154130
TID634	Acute drug intoxication		+2.4 [ +1.0, +5.8] High	+29.9 [+10.5, +85.0] High	+12.3 [+10.4, +14.5] High	20	8690	420	69550
TID1156	Alcohol intoxication		+2.4 [ +1.0, +5.5] High	+29.5 [+10.5, +82.6] High	+12.4 [+10.5, +14.6] High	20	8650	420	68940
TID14067	Pathological drug intoxication		+2.4 [ +1.0, +5.5] High	+29.4 [+10.3, +84.0] High	+12.5 [+10.6, +14.7] High	20	8860	430	70250
	Miscellaneous
TID8656	History of abuse		+5.4 [ +1.6, +18.3] High	+91.4 [+27.9, +299.4] High	+17.0 [+13.8, +20.9] High	20	2780	310	36660
TID15719	Recurrent disease		+1.5 [ +1.0, +2.2] High	+3.7 [ +2.7, +5.2] -	+2.5 [ +2.3, +2.7] -	90	358080	1140	967630
TID11542	Maltreatment syndromes		+4.3 [ +1.0, +18.3] High	+194.7 [+27.9, +1358.4] High	+45.1 [+28.9, +70.4] High	10	660	100	4390
TID8810	History of risk factor		+1.7 [ +1.0, +3.0] High	+4.2 [ +2.7, +6.4] -	+2.4 [ +2.1, +2.7] -	50	165800	420	349830
