# Supplementary material for: Adverse health correlates of intimate partner violence against older women: Mining electronic health records
Source: PLoS One. 2023 Mar 8;18(3):e0281863. doi: 10.1371/journal.pone.0281863 (PMC9994723; doi:10.1371/journal.pone.0281863)
Supplement: S1 File — (ZIP) [file pone.0281863.s004.zip]

Archive with 64 entries (53 files):
- IPV_Older_Women/
- IPV_Older_Women/CohortDatabaseSenior.m
- IPV_Older_Women/demo_senior_export_terms.m
- IPV_Older_Women/demo_senior_histograms.m
- IPV_Older_Women/demo_senior_ipv_export_table_version4.m
- IPV_Older_Women/estimateMuValue.m
- IPV_Older_Women/findOutliers.m
- IPV_Older_Women/in/
- IPV_Older_Women/in/data/
- IPV_Older_Women/in/data/Background.csv
- IPV_Older_Women/in/data/DA.csv
- IPV_Older_Women/in/data/DASenior.csv
- IPV_Older_Women/in/data/Senior.csv
- IPV_Older_Women/out/
- IPV_Older_Women/out/data_senior.mat
- IPV_Older_Women/out/data_senior_ever_all.mat
- IPV_Older_Women/out/data_senior_ever_valid.mat
- IPV_Older_Women/out/senior/
- IPV_Older_Women/out/senior/Ever/
- IPV_Older_Women/out/senior/Ever/Figures/
- IPV_Older_Women/out/senior/Ever/Figures/histogram_differential_comorbidity_marked.png
- IPV_Older_Women/out/senior/Ever/Figures/histogram_ipv_bg.png
- IPV_Older_Women/out/senior/Ever/Figures/histogram_ipv_bg_marked.png
- IPV_Older_Women/out/senior/Ever/Figures/histogram_ipv_differential_senior_bg.png
- IPV_Older_Women/out/senior/Ever/Figures/histogram_ipv_senior.png
- IPV_Older_Women/out/senior/Ever/Figures/histogram_ipv_senior_marked.png
- IPV_Older_Women/out/senior/Ever/Figures/ipv_senior_regionplot.png
- IPV_Older_Women/out/senior/Ever/Figures/ipv_senior_regionplot_alt.png
- IPV_Older_Women/out/senior/Ever/Figures/scatterplot_senior_vs_bg.png
- IPV_Older_Women/out/senior/Ever/Tables/
- IPV_Older_Women/out/senior/Ever/Tables/ipv_senior_table.xlsx
- IPV_Older_Women/preprocess_data_senior.m
- IPV_Older_Women/regionplot.m
- IPV_Older_Women/RegionPlotHandle.m
- IPV_Older_Women/removeDefaultExcelSheets.m
- IPV_Older_Women/util/
- IPV_Older_Women/util/altmany-export_fig/
- IPV_Older_Women/util/altmany-export_fig/.gitignore
- IPV_Older_Women/util/altmany-export_fig/.ignore/
- IPV_Older_Women/util/altmany-export_fig/.ignore/ghostscript.txt
- IPV_Older_Women/util/altmany-export_fig/.ignore/gs_font_path.txt
- IPV_Older_Women/util/altmany-export_fig/.ignore/pdftops.txt
- IPV_Older_Women/util/altmany-export_fig/append_pdfs.m
- IPV_Older_Women/util/altmany-export_fig/copyfig.m
- IPV_Older_Women/util/altmany-export_fig/crop_borders.m
- IPV_Older_Women/util/altmany-export_fig/eps2pdf.m
- IPV_Older_Women/util/altmany-export_fig/export_fig.m
- IPV_Older_Women/util/altmany-export_fig/fix_lines.m
- IPV_Older_Women/util/altmany-export_fig/ghostscript.m
- IPV_Older_Women/util/altmany-export_fig/im2gif.m
- IPV_Older_Women/util/altmany-export_fig/ImageSelection.class
- IPV_Older_Women/util/altmany-export_fig/ImageSelection.java
- IPV_Older_Women/util/altmany-export_fig/isolate_axes.m
- IPV_Older_Women/util/altmany-export_fig/LICENSE
- IPV_Older_Women/util/altmany-export_fig/pdf2eps.m
- IPV_Older_Women/util/altmany-export_fig/pdftops.m
- IPV_Older_Women/util/altmany-export_fig/print2array.m
- IPV_Older_Women/util/altmany-export_fig/print2eps.m
- IPV_Older_Women/util/altmany-export_fig/README.md
- IPV_Older_Women/util/altmany-export_fig/read_write_entire_textfile.m
- IPV_Older_Women/util/altmany-export_fig/user_string.m
- IPV_Older_Women/util/altmany-export_fig/using_hg2.m
- IPV_Older_Women/util/getdefaultcolors.m
- IPV_Older_Women/util/zscore2pvalue.m
