# Supplementary material for: Adverse health correlates of intimate partner violence against older women: Mining electronic health records
Source: PLoS One. 2023 Mar 8;18(3):e0281863. doi: 10.1371/journal.pone.0281863 (PMC9994723; doi:10.1371/journal.pone.0281863)
Supplement: S1 File — (ZIP) [file pone.0281863.s004.zip › IPV_Older_Women/CohortDatabaseSenior.m]

classdef CohortDatabaseSenior
    properties (SetAccess = 'private')
        Data;
        CohortNames;
        CohortNamesShort;
        TermList;
        TermListPrintable
        TermIDNumeric;
        TermID;
    end
    
    properties (Access = 'private')
        BackgroundID;
        BackgroundName;
        SignificantDigits = 4;
    end
    
    methods
        function [obj] = CohortDatabaseSenior(S)
            obj.Data = S;
            obj.CohortNames = S.CohortList;
            obj.CohortNamesShort = S.CohortNamesShort;
            obj.BackgroundID = find(S.IsBackgroundCohort);
            obj.BackgroundName = S.CohortList{obj.BackgroundID};
            obj.TermList = S.(obj.BackgroundName).Dataset.Description;
            obj.TermIDNumeric = (1:length(obj.TermList))';
            nTerm = length(obj.TermIDNumeric);
            s = mat2cell(obj.TermIDNumeric, ones(nTerm, 1), 1);
            obj.TermID = cellfun(@(x) ['TID', num2str(x)], ...
                s, 'UniformOutput', false);
            obj.TermListPrintable = getTrimmedTermList(obj, 60);
        end
        
        function [D] = getPrintableTermList(obj, D, charLim)
            D = cellfun(@(x) trimString(obj, x, charLim), ...
                D, 'UniformOutput', false);
        end
        
        function [D] = getTrimmedTermList(obj, charLim)
            D = cellfun(@(x) trimString(obj, x, charLim), ...
                obj.TermList, 'UniformOutput', false);
        end
        
        function [str] = trimString(~, str, charLim)
            if(length(str) > charLim - 3)
                str = [str(1:charLim-3), '...'];
            end
        end
        
        function [A] = computeAll(obj, cohortX, cohortY)
            A = struct();
            A.CohortX = cohortX;
            A.CohortY = cohortY;
            C = table();
            C.TermID = obj.TermID;
            C.Description = obj.TermListPrintable;
            CountTable = C;
            queryNames = cell(7, 1);
            [L, queryNames{1}] = computeLOR(obj, cohortX, 'BG');
            A.QueryA = queryNames{1};
            A.QueryATable = L;
            C.QueryA = getPrintableDouble(obj, L.LOR);
            CountTable.CountBG = L.CountY;
            CountTable.CountX = L.CountX;            
            [L, queryNames{2}] = computeLOR(obj, cohortY, 'BG');
            A.QueryB = queryNames{2};
            A.QueryBTable = L;
            C.QueryB = getPrintableDouble(obj, L.LOR);
            CountTable.CountY = L.CountX;
            [L, queryNames{3}] = computeLOR(obj, cohortX, cohortY, 'marginal');
            A.QueryC = queryNames{3};
            A.QueryCTable = L;
            C.QueryC = getPrintableDouble(obj, L.LOR);
            CountTable.CountXY = L.CountX;
            [L, queryNames{4}] = computeLOR(obj, cohortX, cohortY);
            A.QueryD = queryNames{4};
            A.QueryDTable = L;
            C.QueryD = getPrintableDouble(obj, L.LOR);
            [L, queryNames{5}] = computeLOR(obj, cohortY, cohortX);
            A.QueryE = queryNames{5};
            A.QueryETable = L;
            C.QueryE = getPrintableDouble(obj, L.LOR);
            [R, queryNames{6}] = computeRES(obj, cohortX, cohortY);
            A.QueryF = queryNames{6};
            A.QueryFTable = R;
            C.QueryF = getPrintableDouble(obj, R.RES);
            [R, queryNames{7}] = computeRES(obj, cohortY, cohortX);
            A.QueryG = queryNames{7};
            A.QueryGTable = R;
            C.QueryG = getPrintableDouble(obj, R.RES);
            
            A.QueryList = {'QueryA', 'QueryB', 'QueryC', 'QueryD', ...
                'QueryE', 'QueryF', 'QueryG'}';
            A.QueryTableList = {'QueryATable', 'QueryBTable', ...
                'QueryCTable', 'QueryDTable', 'QueryETable', ...
                'QueryFTable', 'QueryGTable'};
            A.QueryNames = queryNames;
            A.QueryTypes = {'LOR', 'LOR', 'LOR', 'LOR', ...
                'LOR', 'RES', 'RES'};
            A.Table = C;
            A.CountTable = CountTable;
        end
        
        function [] = writeCounts(obj, path)
            nPair = length(obj.Data.CohortPairs);
            for iPair = 1:nPair
                pA = obj.Data.CohortPairs(iPair, 1);
                pB = obj.Data.CohortPairs(iPair, 2);
                cohortA = obj.CohortNamesShort{pA};
                cohortB = obj.CohortNamesShort{pB};
                H = table();
                H.TermID = 'TermID';
                H.Description = 'Description';
                H.Background = 'Count(t, BG)';
                H.CohortA = ['Count(t, ', cohortA, ')'];
                H.CohortB = ['Count(t, ', cohortB, ')'];
                H.CohortAB = ['Count(t, ', cohortA, '&', cohortB, ')'];
                T1 = getTableWithID(obj, obj.BackgroundID);
                T2 = getTableWithID(obj, pA);
                T3 = getTableWithID(obj, pB);
                T4 = getTableWithID(obj, pA, pB);
                A = table();
                A.TermID = obj.TermID;
                A.Description = obj.TermList;
                A.Background = getPrintableInteger(obj, T1.Dataset.Count);
                A.CohortA = getPrintableInteger(obj, T2.Dataset.Count);
                A.CohortB = getPrintableInteger(obj, T3.Dataset.Count);
                A.CohortAB = getPrintableInteger(obj, T4.Dataset.Count);
                T = [H; A];
                sheetName = [cohortA, '-', cohortB];
                disp(['[Running] Writing to sheet ', sheetName, '...']);
                writetable(T, path, 'Sheet', sheetName, ...
                    'Range', 'A1', 'WriteVariableNames', false);
                disp(['[Done] Writing to sheet ', sheetName, '.']);
            end
        end
        
        function [] = writeCounts2(obj, path)
            H = table();
            H.TermID = 'TermID';
            H.Description = 'Description';
            H.Background = 'BG';
%             H.Background = 'N(t, BG)';
            
            A = table();
            A.TermID = obj.TermID;
            A.Description = obj.TermList;
            T = getTableWithID(obj, obj.BackgroundID);
            A.Background = getPrintableInteger(obj, T.Dataset.Count);
            
            nCohort = length(obj.CohortNames);
            for iCohort = 1:nCohort
                if(obj.Data.IsBackgroundCohort(iCohort))
                   continue; 
                end
                cohort = obj.CohortNamesShort{iCohort};
                T = getTableWithID(obj, iCohort);
                H.(cohort) = [cohort];
%                 H.(cohort) = ['N(t, ', cohort, ')'];
                A.(cohort) = getPrintableInteger(obj, T.Dataset.Count);
            end
            
            nPair = length(obj.Data.CohortPairs);
            for iPair = 1:nPair
                pA = obj.Data.CohortPairs(iPair, 1);
                pB = obj.Data.CohortPairs(iPair, 2);
                cohortA = obj.CohortNamesShort{pA};
                cohortB = obj.CohortNamesShort{pB};
                cohortAB = [cohortA, '_', cohortB];
                H.(cohortAB) = [cohortA, '&', cohortB];
%                 H.(cohortAB) = ['N(t, ', cohortA, '&', cohortB, ')'];
                T = getTableWithID(obj, pA, pB);
                A.(cohortAB) = getPrintableInteger(obj, T.Dataset.Count);
            end
            
            T = [H; A];
            sheetName = 'Term Frequency Table';
            disp(['[Running] Writing to sheet ', sheetName, '...']);
            writetable(T, path, 'Sheet', sheetName, ...
                'Range', 'A1', 'WriteVariableNames', false);
            disp(['[Done] Writing to sheet ', sheetName, '.']);
        end
        
        function [] = writeAll(obj, path, A)
            H = table();
            H.TermID = 'TermID';
            H.Description = 'Description';
            for iQuery = 1:length(A.QueryList)
                query = A.QueryList{iQuery};
                queryName = A.QueryNames{iQuery};
                queryName = queryName(~isspace(queryName));
                H.(query) = queryName;
            end
            T = [H; A.Table];
            disp(['[Running] Writing to sheet ', 'AllTerms', '...']);
            writetable(T, path, 'Sheet', 'AllTerms', ...
                'Range', 'A1', 'WriteVariableNames', false);
            disp(['[Done] Writing to sheet ', 'AllTerms', '.']);
            T = table();
            T.TermID = obj.TermID;
            T.Description = obj.TermList;
            disp(['[Running] Writing to sheet ', 'TermDescriptions', '...']);
            writetable(T, path, 'Sheet', 'TermDescriptions');
            disp(['[Done] Writing to sheet ', 'TermDescriptions', '.']);
            
            H = table();
            H.TermID = 'TermID';
            H.Description = 'Description';
            H.Count1 = ['Count(d, ', A.CohortX, ')'];
            H.Count2 = ['Count(d, ', A.CohortY, ')'];
            H.Count3 = ['Count(d, ', A.CohortX, '&', A.CohortY, ')'];
            T = A.CountTable;
            T.Count1 = getPrintableInteger(obj, T.Count1);
            T.Count2 = getPrintableInteger(obj, T.Count2);
            T.Count3 = getPrintableInteger(obj, T.Count3);
            T = [H; T];
            disp(['[Running] Writing to sheet ', 'Counts', '...']);
            writetable(T, path, 'Sheet', 'Counts', ...
                'Range', 'A1', 'WriteVariableNames', false);
            disp(['[Done] Writing to sheet ', 'Counts', '.']);
            
            for iQuery = 1:length(A.QueryList)
                query = A.QueryList{iQuery};
                queryName = A.QueryNames{iQuery};
                queryName = queryName(~isspace(queryName));
                queryType = A.QueryTypes{iQuery};
                queryTable = A.QueryTableList{iQuery};
                disp(['[Running] Writing to sheet ', queryName, '...']);
                T = A.(queryTable);
                switch(upper(queryType))
                    case 'LOR'
                        T = getPrintableLOR(obj, T);
                    case 'RES'
                        T = getPrintableRES(obj, T);
                    otherwise
                        error('Invalid query type.');
                end
                writetable(T, path, 'Sheet', queryName);
                disp(['[Done] Writing to sheet ', queryName, '.']);
            end
        end
        
        function [txt] = removeWhitespace(~, txt)
            txt = txt(~isspace(txt));
        end
        
        function [] = writeSynergy(obj, path, S, printSummary)
            if(nargin < 4)
               printSummary = true; 
            end
            it = 1;
            C = cell(5, 2);
            C(it, 1:2) = {'Cohort1', S.CohortX}; it = it + 1;
            C(it, 1:2) = {'Cohort2', S.CohortY}; it = it + 1;
            C(it, 1:2) = {'SynergyMagnitude', 'X - Y'}; it = it + 1;
            C(it, 1:2) = {'Sorting', 'SynergyMagnitude (Minimum Bound)'}; it = it + 1;
            C(it, 1:2) = {'X', S.SynergyQuery3}; it = it + 1;
            C(it, 1:2) = {'Y', S.SynergyQuery4}; it = it + 1;
            C(it, 1:2) = {'Mean(X)', ...
                getPrintableTriplet(obj, mean(S.Table.LOR1min), ...
                mean(S.Table.LOR1), mean(S.Table.LOR1max))}; it = it + 1;
%                 ['"', num2str(mean(P.LOR1), 4), '"']}; it = it + 1;
            C(it, 1:2) = {'Mean(Y)', ...
                getPrintableTriplet(obj, mean(S.Table.LOR2min), ...
                mean(S.Table.LOR2), mean(S.Table.LOR2max))}; it = it + 1;
            C(it, 1:2) = {'Number of terms - Valid', ...
                num2str(height(S.Table))}; it = it + 1;
            C(it, 1:2) = {'Number of terms - High Confidence', ...
                num2str(nnz(S.Table.Confidence == 2))}; it = it + 1;
            C(it, 1:2) = {'Number of terms - Medium Confidence', ...
                num2str(nnz(S.Table.Confidence == 1))}; it = it + 1;
            C(it, 1:2) = {'Number of terms - Low Confidence', ...
                num2str(nnz(S.Table.Confidence == 0))}; it = it + 1;
            C(it, 1:2) = {'Reported number of significant digits', ...
                num2str(obj.SignificantDigits)}; it = it + 1;

            C0 = cell(1, 3);
            C0{1, 1} = 'Description';
            C0{1, 2} = ['This file reports the results of synergy ', ...
                'analysis for the specified cohorts below. ', ...
                'The synergy results are reported in the form of ', ...
                'triplets: [Minimum, Point_Estimate, Maximum]. ', ...
                'The first and third numbers are the minimum and ', ...
                'maximum bounds of the augmented confidence interval ', ...
                'and the second number is the point estimate. ', ...
                'Here, only valid terms with finite minimum/maximum bounds ', ...
                'are reported (e.g., terms with 0 frequencies are ', ...
                'excluded).'];
            C0{1, 3} = '                   ';
%                 'Only valid terms with finite 
            
            if(printSummary)
                sheetName = ['Summary_', S.CohortX, '-', S.CohortY];
                disp(['[Running] Writing to sheet ', sheetName, '...']);
                writetable(cell2table(C0), path, 'Sheet', sheetName, ...
                    'Range', 'A1', 'WriteVariableNames', false);
                writetable(cell2table(C), path, 'Sheet', sheetName, ...
                    'Range', 'A2', 'WriteVariableNames', false);
                disp(['[Done] Writing to sheet ', sheetName, '.']);
            end
            
            sheetName = ['Synergy_', S.CohortX, '-', S.CohortY];
            T = getPrintableSynergy(obj, S, S.Table);
            disp(['[Running] Writing to sheet ', sheetName, '...']);
            writetable(T, path, 'Sheet', sheetName, ...
                'Range', 'A1', 'WriteVariableNames', false);
            disp(['[Done] Writing to sheet ', sheetName, '.']);
        end
        
        function [] = plotSynergy(obj, S, xLim, yLim, varargin)
            p = inputParser;
            addParameter(p, 'Type', 'regionplot', @ischar);
            parse(p, varargin{:});
            param = p.Results;
            
            switch(lower(param.Type))
                case 'regionplot'
                    drawRegionplot(obj, S, xLim, yLim);
                case 'trendplot'
                    drawTrendplot(obj, S, xLim, yLim);
                otherwise
                    error('Invalid plot type.');
            end
            
        end
        
        function [] = drawTrendplot(obj, S, xLim, yLim)
            clf();
            
            plotOpts = struct();
            plotOpts.MarkerSize = 15;

            plotOpts2 = struct();
            plotOpts2.LineWidth = 3.25;
            
            withColors = true;
            
            for iPlot = 1:2
                if(iPlot == 1)
                   R = S.QueryTable2;
                else
                   R = S.QueryTable1;
                end
                regionIndices = S.Table.RegionIndices;
                [~, ia, validIndices] = intersect(S.Table.TermID, R.TermID);
                regionIndices = regionIndices(ia);

                subplot(1, 2, iPlot);
                LOR1 = R.LOR1(validIndices);
                LOR2 = R.LOR2(validIndices);
                p = polyfit(LOR1, LOR2, 1);
                xx = xLim(1):0.01:xLim(2);
                yy = polyval(p, xx);
                hold('on');
                if(withColors)
                    for i = 1:4
                        indices = regionIndices == i;
                        plotOpts.Color = S.RegionColors(i, :);
                        plot(LOR1(indices), LOR2(indices), '.', plotOpts);
                    end
                else
                    plot(LOR1, LOR2, '.', plotOpts);
                end
                h1 = plot(xLim, yLim, 'k-', plotOpts2);
                h2 = plot(xx, yy, '--', plotOpts2, 'Color', [1 0 0]);
                hold('off');
                xlabel(R.QueryLOR1{1});
                ylabel(R.QueryLOR2{1});
                xlim(xLim);
                ylim(yLim);
                legend([h1 h2], {'X = Y line', 'Best fit line'}, ...
                    'Location', 'best');
                set(gca, 'FontSize', 14);
            end
        end
        
        function [] = drawRegionplot(obj, S, xLim, yLim)
            if(nargin <= 2)
                xLim = [-4 4];
            end
            if(nargin <= 3)
                yLim = [-4 4]; 
            end
            regionPlotOpts = struct();
            regionPlotOpts.XLim = xLim;
            regionPlotOpts.YLim = yLim;
            regionPlotOpts.MarkerSize = 15;
            regionPlotOpts.MarkerStyle = '.';
            regionPlotOpts.Whisker = S.WhiskerLength;
            regionPlotOpts.RegionColors = S.RegionColors;
            regionPlotOpts.RegionBoundariesX = S.SynergyBoundaries1;
            regionPlotOpts.RegionBoundariesY = S.SynergyBoundaries2;
            
            RES1 = S.Table.RES1;
            RES2 = S.Table.RES2;
            
            isEmpty = isempty(RES1);
            counts = S.RegionCounts;
            
            if(isEmpty)
                xRange = xLim(2) - xLim(1);
                yRange = yLim(2) - yLim(1);
                regionPlotOpts.RegionBoundariesX = xLim(1) + ...
                    [xRange/3, 2 *xRange/3];
                regionPlotOpts.RegionBoundariesY = yLim(1) + ...
                    [yRange/3, 2 *yRange/3];
            end
            
            clf();
            subplot(1, 2, 1);
            h = regionplot(RES1, RES2, regionPlotOpts);
            grid();
            xlabel(S.SynergyQuery1);
            ylabel(S.SynergyQuery2);
            titleText = ['Blue: ', num2str(counts(1)), ', Red: ', num2str(counts(2)), ...
                ', Yellow: ', num2str(counts(3)), ', Purple: ', num2str(counts(4))];
            set(gca, 'FontSize', 14);
            title({'Number of Terms', titleText}, ...
                'FontWeight', 'bold', 'FontSize', 12);

            subplot(1, 2, 2);
            boxplotOpts = struct();
            boxplotOpts.BoxColor = [0 0.45 0.74];
            boxplotOpts.Group = [ones(size(RES1,1),1); 2*ones(size(RES2,1),1)];
            boxplotOpts.MarkerSize = regionPlotOpts.MarkerSize;
            boxplotOpts.MarkerStyle = regionPlotOpts.MarkerStyle;
            boxplotOpts.OutlierColors = [S.RegionColors(2, :); S.RegionColors(3, :)];
            boxplotOpts.GroupNames = {[S.CohortY, '|', S.CohortX], ...
                                      [S.CohortX, '|', S.CohortY]};
            boxplotOpts.FontSize = 13;
            boxplotOpts.Whisker = S.WhiskerLength;
            if(~isEmpty)
                wboxplot([RES1;RES2], boxplotOpts);
            else
                boxplotOpts.Group = [1; 2];
                wboxplot([0; 0], boxplotOpts);
            end
            xlabel('X|Y');
            ylabel('RES(d, X|Y)');
        end
       
        function [] = writePrevalence1(obj, path, P)
            sheetName = [P.CohortX];
            T = getPrintablePrevalence1(obj, P, P.Table);
            disp(['[Running] Writing to sheet ', sheetName, '...']);
            writetable(T, path, 'Sheet', sheetName, ...
                'Range', 'A1', 'WriteVariableNames', false);
            disp(['[Done] Writing to sheet ', sheetName, '.']);
        end
        
        function [] = writePrevalence(obj, path, P)
            it = 1;
            C = cell(5, 2);
            C(it, 1:2) = {'Cohort1', P.CohortX}; it = it + 1;
            C(it, 1:2) = {'Cohort2', P.CohortY}; it = it + 1;
            C(it, 1:2) = {'PrevalenceMagnitude', 'min(X, Y)'}; it = it + 1;
            C(it, 1:2) = {'Sorting', 'PrevalenceMagnitude (Minimum Bound)'}; it = it + 1;
            C(it, 1:2) = {'X', P.PrevalenceQuery1}; it = it + 1;
            C(it, 1:2) = {'Y', P.PrevalenceQuery2}; it = it + 1;
            C(it, 1:2) = {'Mean(X)', ...
                getPrintableTriplet(obj, mean(P.Table.LOR1min), ...
                mean(P.Table.LOR1), mean(P.Table.LOR1max))}; it = it + 1;
%                 ['"', num2str(mean(P.LOR1), 4), '"']}; it = it + 1;
            C(it, 1:2) = {'Mean(Y)', ...
                getPrintableTriplet(obj, mean(P.Table.LOR2min), ...
                mean(P.Table.LOR2), mean(P.Table.LOR2max))}; it = it + 1;
            C(it, 1:2) = {'Number of terms - Valid', ...
                num2str(height(P.Table))}; it = it + 1;
            C(it, 1:2) = {'Number of terms - High Confidence', ...
                num2str(nnz(P.Table.Confidence == 2))}; it = it + 1;
            C(it, 1:2) = {'Number of terms - Medium Confidence', ...
                num2str(nnz(P.Table.Confidence == 1))}; it = it + 1;
            C(it, 1:2) = {'Number of terms - Low Confidence', ...
                num2str(nnz(P.Table.Confidence == 0))}; it = it + 1;
            C(it, 1:2) = {'Reported number of significant digits', ...
                num2str(obj.SignificantDigits)}; it = it + 1;

            C0 = cell(1, 3);
            C0{1, 1} = 'Description';
            C0{1, 2} = ['This file reports the results of prevalence ', ...
                'analysis for the specified cohorts below. ', ...
                'The prevalence results are reported in the form of ', ...
                'triplets: [Minimum, Point_Estimate, Maximum]. ', ...
                'The first and third numbers are the minimum and ', ...
                'maximum bounds of the augmented confidence interval ', ...
                'and the second number is the point estimate. ', ...
                'Here, only valid terms with finite minimum/maximum bounds ', ...
                'are reported (e.g., terms with 0 frequencies are ', ...
                'excluded).'];
            C0{1, 3} = '                   ';
%                 'Only valid terms with finite 
            
            sheetName = ['Summary_', P.CohortX, '-', P.CohortY];
            disp(['[Running] Writing to sheet ', sheetName, '...']);
            writetable(cell2table(C0), path, 'Sheet', sheetName, ...
                'Range', 'A1', 'WriteVariableNames', false);
            writetable(cell2table(C), path, 'Sheet', sheetName, ...
                'Range', 'A2', 'WriteVariableNames', false);
            disp(['[Done] Writing to sheet ', sheetName, '.']);
            
            sheetName = ['Prevalence_', P.CohortX, '-', P.CohortY];
            T = getPrintablePrevalence(obj, P, P.Table);
            disp(['[Running] Writing to sheet ', sheetName, '...']);
            writetable(T, path, 'Sheet', sheetName, ...
                'Range', 'A1', 'WriteVariableNames', false);
            disp(['[Done] Writing to sheet ', sheetName, '.']);
        end
        
        function [Tp] = getPrintablePrevalence1(obj, P, T)
            Tp = table();
            Tp.TermID = T.TermID;
            Tp.Description = T.Description;
%             Tp.Description = getPrintableTermList(obj, T.Description, 60);
            Tp.LOR = getPrintableTriplet(obj, T.LORmin, T.LOR, T.LORmax);
            Tp.ConfidenceLevel = T.ConfidenceLevel;
            Tp.CountBG = getPrintableInteger(obj, T.CountBG);
            Tp.CountX = getPrintableInteger(obj, T.CountX);
            
            H = table();
            H.TermID = 'TermID';
            H.Description = 'Description';
            H.LOR = P.PrevalenceQuery;
            H.ConfidenceLevel = 'Confidence Level';
            H.CountBG = 'N(t, BG)';
            H.CountX = ['N(t, ', P.CohortX, ')'];
%             H.CountBG = 'Count(t, BG)';
%             H.CountX = ['Count(t, ', P.CohortX, ')'];
            Tp = [H; Tp];
        end
        
        function [Tp] = getPrintablePrevalence(obj, P, T)
            Tp = table();
            Tp.TermID = T.TermID;
            Tp.Description = T.Description;
%             Tp.Description = getPrintableTermList(obj, T.Description, 60);
            Tp.LOR1 = getPrintableTriplet(obj, T.LOR1min, T.LOR1, T.LOR1max);
            Tp.LOR2 = getPrintableTriplet(obj, T.LOR2min, T.LOR2, T.LOR2max);
%             Tp.PrevalenceDirection = T.PrevalenceDirection;
            Tp.PrevalenceMagnitude = getPrintableTriplet(obj, ...
                T.PrevalenceMinB, T.PrevalenceMagnitudeB, T.PrevalenceMaxB);
            Tp.ConfidenceLevel = T.ConfidenceLevel;
            Tp.CountBG = getPrintableInteger(obj, T.CountBG);
            Tp.CountX = getPrintableInteger(obj, T.CountX);
            Tp.CountY = getPrintableInteger(obj, T.CountY);
%             Tp.
%             Tp.LOR1 = getPrintableDouble(obj, T.LOR1);
%             Tp.LOR2 = getPrintableDouble(obj, T.LOR2);
%             Tp.
%             Tp.ColorCode = T.ColorCode;
%             Tp.SynergyMagnitude = getPrintableDouble(obj, T.SynergyMagnitude);
%             Tp.SynergyDirection = T.SynergyDirection;r
            
            H = table();
            H.TermID = 'TermID';
            H.Description = 'Description';
            H.LOR1 = P.PrevalenceQuery1;
            H.LOR2 = P.PrevalenceQuery2;
%             H.LOR1 = removeWhitespace(obj, P.PrevalenceQuery1);
%             H.LOR2 = removeWhitespace(obj, P.PrevalenceQuery2);
            for i = 5:6
                varName = Tp.Properties.VariableNames{i};
                H.(varName) = varName;
            end
            H.CountBG = 'N(t, BG)';
            H.CountX = ['N(t, ', P.CohortX, ')'];
            H.CountY = ['N(t, ', P.CohortY, ')'];
%             H.CountBG = 'Count(t, BG)';
%             H.CountX = ['Count(t, ', P.CohortX, ')'];
%             H.CountY = ['Count(t, ', P.CohortY, ')'];
            Tp = [H; Tp];
        end
        
        function [P] = computePrevalence1(obj, cohortX)
            [La, queryName1] = computeLOR(obj, cohortX, 'BG');
            ind_valid = La.IsValid;
            LOR1minmean = mean(La.LORmin(La.IsValid));
            LOR1expmean = mean(La.LOR(La.IsValid));
            LOR1maxmean = mean(La.LORmax(La.IsValid));
            LOR1mean = 0;
            LOR1 = La.LOR(ind_valid) - LOR1mean;
            LOR1min = La.LORmin(ind_valid) - LOR1mean;
            LOR1max = La.LORmax(ind_valid) - LOR1mean;
            
            P = struct();
            P.CohortX = cohortX;
            P.PrevalenceQuery = queryName1;
            P.QueryTable = La;
            P.ValidIndices = ind_valid;
            P.Sort = 'PrevalenceMagnitude';
            P.LOR1Range = [LOR1minmean, LOR1expmean, LOR1maxmean];
			
            T = table();
            T.TermID = La.TermID(ind_valid);
            T.Description = La.Description(ind_valid);
            T.LOR = LOR1;
            T.LORmin = LOR1min;
            T.LORmax = LOR1max;
            T.CountBG = La.CountY(ind_valid);
            T.CountX = La.CountX(ind_valid);
            T.ConfidenceLevel = La.ConfidenceLevel(ind_valid);
            T.Confidence = La.Confidence(ind_valid);
            
            [~, si] = sort(T.LORmin, 'descend');
            T = T(si, :);
            P.PrevalenceRange = [mean(T.LORmin), ...
                mean(T.LOR), mean(T.LORmax)];
            P.Table = T;
        end
        
        function [P] = computePrevalence(obj, cohortX, cohortY, varargin)
            validRegColors = @(x) validateattributes(x, {'numeric'}, ...
                {'real','nonnan','ncols',3, 'nrows', 4, '>=', 0, '<=', 1});
            validPosScalar = @(x) validateattributes(x, {'numeric'}, ...
                {'scalar','nonempty','real','nonnan','positive'});
            p = inputParser;
            addParameter(p, 'RegionColors', defRegColors(obj), validRegColors);
            addParameter(p, 'Whisker', 1.5, validPosScalar);
            parse(p, varargin{:});
            param = p.Results;
            
            [La, queryName1] = computeLOR(obj, cohortY, 'BG');
            [Lb, queryName2] = computeLOR(obj, cohortX, 'BG');
            ind_valid = La.IsValid & Lb.IsValid;
            LOR1minmean = mean(La.LORmin(La.IsValid));
            LOR2minmean = mean(Lb.LORmin(Lb.IsValid));
            LOR1expmean = mean(La.LOR(La.IsValid));
            LOR2expmean = mean(Lb.LOR(Lb.IsValid));
            LOR1maxmean = mean(La.LORmax(La.IsValid));
            LOR2maxmean = mean(Lb.LORmax(Lb.IsValid));
            LOR1mean = 0;
            LOR2mean = 0;
            LOR1 = La.LOR(ind_valid) - LOR1mean;
            LOR2 = Lb.LOR(ind_valid) - LOR2mean;
            LOR1min = La.LORmin(ind_valid) - LOR1mean;
            LOR1max = La.LORmax(ind_valid) - LOR1mean;
            LOR2min = Lb.LORmin(ind_valid) - LOR2mean;
            LOR2max = Lb.LORmax(ind_valid) - LOR2mean;
            
            meanLOR1max = mean(LOR1max);
            meanLOR2max = mean(LOR2max);
            
            [outliers1, wRangeX, rangeX] = findOutliers(LOR1, param.Whisker);
            [outliers2, wRangeY, rangeY] = findOutliers(LOR2, param.Whisker);
            iqrX = rangeX(3) - rangeX(1);
            iqrY = rangeY(3) - rangeY(1);
            
            P = struct();
            P.CohortX = cohortX;
            P.CohortY = cohortY;
            P.WhiskerLength = param.Whisker;
            P.RegionColors = param.RegionColors;
            P.PrevalenceQuery1 = queryName1;
            P.PrevalenceQuery2 = queryName2;
            P.QueryTable1 = La;
            P.QueryTable2 = Lb;
            P.PrevalenceBoundaries1 = wRangeX;
            P.PrevalenceBoundaries2 = wRangeY;
            P.Distance = 'euclidean';
            P.ValidIndices = ind_valid;
            P.ColorNames = {'Blue', 'Red', 'Yellow', 'Purple'};
            P.Sort = 'PrevalenceMagnitude';
            P.DescPrevalenceMagnitude = 'distance(X, Y)';
            P.IQRx = iqrX;
            P.IQRy = iqrY;
            P.Percentile75X = rangeX(3);
            P.Percentile75Y = rangeY(3);
            P.LOR1Range = [LOR1minmean, LOR1expmean, LOR1maxmean];
            P.LOR2Range = [LOR2minmean, LOR2expmean, LOR2maxmean];
            T = table();
            T.TermID = La.TermID(ind_valid);
            T.Description = La.Description(ind_valid);
            T.LOR1 = LOR1;
            T.LOR1min = LOR1min;
            T.LOR1max = LOR1max;
            T.LOR2 = LOR2;
            T.LOR2min = LOR2min;
            T.LOR2max = LOR2max;
            T.NLOR1 = (LOR1 - rangeX(3)) / iqrX;
            T.NLOR1min = (LOR1min - rangeX(3)) / iqrX;
            T.NLOR1max = (LOR1max - rangeX(3)) / iqrX;
            T.NLOR2 = (LOR2 - rangeY(3)) / iqrY;
            T.NLOR2min = (LOR2min - rangeY(3)) / iqrY;
            T.NLOR2max = (LOR2max - rangeY(3)) / iqrY;
            T.CountBG = La.CountY(ind_valid);
            T.CountX = La.CountX(ind_valid);
            T.CountY = Lb.CountX(ind_valid);
            T.RegionIndices = getRegionIndices(obj, outliers1, outliers2);
            T.ColorCode = getRegionColorCode(obj, T.RegionIndices);
            T.PrevalenceMagnitude = min(T.NLOR1, T.NLOR2);
            T.PrevalenceMin = min(T.NLOR1min, T.NLOR2min);
            T.PrevalenceMax = min(T.NLOR1max, T.NLOR2max);
            T.PrevalenceRange = T.PrevalenceMax - T.PrevalenceMin;
            T.PrevalenceMagnitudeB = min(T.LOR1, T.LOR2);
            T.PrevalenceMinB = min(LOR1min, LOR2min);
            T.PrevalenceMaxB = min(LOR1max, LOR2max);
            [T.ConfidenceLevel, T.Confidence] = ...
                computePrevalenceConfidence(obj, T);
            T.PrevalenceRangeB = T.PrevalenceMaxB - T.PrevalenceMinB;
%             T.SynergyMagnitude = sqrt(T.RES1.^2 + T.RES2.^2);
            T.PrevalenceDirection = getSynergyDirection(obj, LOR1, LOR2);
            
            T.IsPrevalence1Pos = T.LOR1 >= 0;
            T.IsPrevalence2Pos = T.LOR1 >= 0;
            T.IsPrevalence1Sig = outliers1;
            T.IsPrevalence2Sig = outliers2;
            T.IsLOR1Sig = T.LOR1min > mean(T.LOR1);
            T.IsLOR2Sig = T.LOR2min > mean(T.LOR2);
            T.IsPrevalenceSig = T.PrevalenceMinB > 0;
            [~, si] = sort(T.PrevalenceMinB, 'descend');
            T = T(si, :);
            P.PrevalenceRange = [mean(T.PrevalenceMinB), ...
                mean(T.PrevalenceMagnitudeB), mean(T.PrevalenceMaxB)];
            P.RegionCounts = histc(T.RegionIndices, 1:4);
            P.Table = T;
        end
        
        function [str] = getPrintableTriplet(obj, min, mean, max)
            nRows = length(min);
            str = strcat( ...
                repmat(cellstr('['), nRows, 1), ...
                getPrintableDouble(obj, min), ...
                repmat(strcat({','}, {' '}), nRows, 1), ...
                getPrintableDouble(obj, mean), ...
                repmat(strcat({','}, {' '}), nRows, 1), ...
                getPrintableDouble(obj, max), ...    
                repmat(cellstr(']'), nRows, 1) ...
                );
        end
        
        function [str] = getPrintableQuadruple(obj, min, mean, max, confLevel)
            nRows = length(min);
            str = strcat( ...
                getPrintableDouble(obj, mean), ...
                repmat(strcat({' '}, {'['}), nRows, 1), ...
                getPrintableDouble(obj, min), ...
                repmat(strcat({','}, {' '}), nRows, 1), ...
                getPrintableDouble(obj, max), ...    
                repmat(cellstr(']'), nRows, 1), ...
                repmat(cellstr({' '}), nRows, 1), ...
                confLevel ...
                );
        end
        
        function [str] = getPrintableQuadrupleOR(obj, min, mean, max, confLevel)
            min = 2.^min;
            mean = 2.^mean;
            max = 2.^max;
            nRows = length(min);
            str = strcat( ...
                getPrintableDouble(obj, mean, 2), ...
                repmat(strcat({' '}, {'['}), nRows, 1), ...
                getPrintableDouble(obj, min, 2), ...
                repmat(strcat({','}, {' '}), nRows, 1), ...
                getPrintableDouble(obj, max, 2), ...    
                repmat(cellstr(']'), nRows, 1), ...
                repmat(cellstr({' '}), nRows, 1), ...
                confLevel ...
                );
        end
        
        
        function [confLevel, conf] = computePrevalenceConfidence(obj, T)
            sig1 = T.LOR1min > mean(T.LOR1);
            sig2 = T.LOR2min > mean(T.LOR2);
            sig3 = T.LOR1min > mean(T.LOR1max);
            sig4 = T.LOR2min > mean(T.LOR2max);
            sigHigh = sig3 & sig4;
%             sigMedium = T.PrevalenceMinB > 0;
            sigMedium = sig1 & sig2;
            
            confLevel = cell(size(T.LOR1));
            confLevel(:) = {'Low'};
            confLevel(sigMedium) = {'Medium'};
            confLevel(sigHigh) = {'High'};
            
            conf = zeros(size(T.LOR1));
            conf(sigMedium) = 1;
            conf(sigHigh) = 2;
        end
        
        function [S] = computeSynergy(obj, cohortX, cohortY, varargin)
            validRegColors = @(x) validateattributes(x, {'numeric'}, ...
                {'real','nonnan','ncols',3, 'nrows', 4, '>=', 0, '<=', 1});
            validPosScalar = @(x) validateattributes(x, {'numeric'}, ...
                {'scalar','nonempty','real','nonnan','positive'});
            p = inputParser;
            addParameter(p, 'RegionColors', defRegColors(obj), validRegColors);
            addParameter(p, 'Whisker', 1.5, validPosScalar);
            parse(p, varargin{:});
            param = p.Results;
            
            [Ra, queryName1] = computeRES(obj, cohortY, cohortX);
            [Rb, queryName2] = computeRES(obj, cohortX, cohortY);
            [La, queryName3] = computeLOR(obj, cohortX, cohortY, 'condterm');
            [Lb, queryName4] = computeLOR(obj, cohortX, cohortY, 'condbg');
            
%             ind_valid = Ra.IsValid & Rb.IsValid;
            ind_valid = La.IsValid & Lb.IsValid;
            RES1 = Ra.RES(ind_valid);
            RES2 = Rb.RES(ind_valid);
            RES1min = Ra.RESmin(ind_valid);
                    max = Ra.RESmax(ind_valid);
            RES2min = Rb.RESmin(ind_valid);
            RES2max = Rb.RESmax(ind_valid);
            
            LOR1 = La.LOR(ind_valid);
            LOR2 = Lb.LOR(ind_valid);
            LOR1min = La.LORmin(ind_valid);
            LOR1max = La.LORmax(ind_valid);
            LOR2min = Lb.LORmin(ind_valid);
            LOR2max = Lb.LORmax(ind_valid);
            
            [outliers1, wRangeX, rangeX] = findOutliers(RES1, param.Whisker);
            [outliers2, wRangeY, rangeY] = findOutliers(RES2, param.Whisker);
            iqrX = rangeX(3) - rangeX(1);
            iqrY = rangeY(3) - rangeY(1);
            
            S = struct();
            S.CohortX = cohortX;
            S.CohortY = cohortY;
            S.WhiskerLength = param.Whisker;
            S.RegionColors = param.RegionColors;
            S.SynergyQuery1 = queryName1;
            S.SynergyQuery2 = queryName2;
            S.SynergyQuery3 = queryName3;
            S.SynergyQuery4 = queryName4;
            S.QueryTable1 = Ra;
            S.QueryTable2 = Rb;
            S.QueryTable3 = La;
            S.QueryTable4 = Lb;
            S.SynergyBoundaries1 = wRangeX;
            S.SynergyBoundaries2 = wRangeY;
            S.Distance = 'euclidean';
            S.ValidIndices = ind_valid;
            S.ColorNames = {'Blue', 'Red', 'Yellow', 'Purple'};
            S.Sort = 'SynergyMagnitude';
            S.DescSynergyMagnitude = 'distance(X, Y)';
            S.IQRx = iqrX;
            S.IQRy = iqrY;
            S.Percentile75X = rangeX(3);
            S.Percentile75Y = rangeY(3);
            T = table();
            T.TermID = Ra.TermID(ind_valid);
            T.Description = Ra.Description(ind_valid);
            T.RES1 = RES1;
            T.RES1min = RES1min;
            T.RES1max = RES1max;
            T.RES2 = RES2;
            T.RES2min = RES2min;
            T.RES2max = RES2max;
            T.CountBG = La.CohortSizeY(ind_valid);
            T.CountX = La.CountY(ind_valid);
            T.CountY = La.CohortSizeX(ind_valid);
            T.CountXY = La.CountX(ind_valid);
            T.NRES1 = (RES1 - rangeX(3)) / iqrX;
            T.NRES1min = (RES1min - rangeX(3)) / iqrX;
            T.NRES1max = (RES1max - rangeX(3)) / iqrX;
            T.NRES2 = (RES2 - rangeY(3)) / iqrY;
            T.NRES2min = (RES2min - rangeY(3)) / iqrY;
            T.NRES2max = (RES2max - rangeY(3)) / iqrY;
            T.RegionIndices = getRegionIndices(obj, outliers1, outliers2);
            T.ColorCode = getRegionColorCode(obj, T.RegionIndices);
            T.SynergyMagnitude = min(T.NRES1, T.NRES2);
            T.SynergyMin = min(T.NRES1min, T.NRES2min);
            T.SynergyMax = min(T.NRES1max, T.NRES2max);
            T.SynergyRange = T.SynergyMax - T.SynergyMin;
            T.SynergyMagnitudeB = min(T.RES1, T.RES2);
            T.SynergyMinB = min(RES1min, RES2min);
            T.SynergyMaxB = min(RES1max, RES2max);
            T.SynergyRangeB = T.SynergyMaxB - T.SynergyMinB;
%             T.SynergyMagnitude = sqrt(T.RES1.^2 + T.RES2.^2);
            T.SynergyDirection = getSynergyDirection(obj, RES1, RES2);
            T.IsSynergy1Pos = T.RES1 >= 0;
            T.IsSynergy2Pos = T.RES2 >= 0;
            T.IsSynergy1Sig = outliers1;
            T.IsSynergy2Sig = outliers2;
            T.LOR1 = LOR1;
            T.LOR1min = LOR1min;
            T.LOR1max = LOR1max;
            T.LOR2 = LOR2;
            T.LOR2min = LOR2min;
            T.LOR2max = LOR2max;
            T.SynergyMagnitudeC = T.LOR1 - T.LOR2;
            T.SynergyMinC = T.LOR1min - T.LOR2max;
            T.SynergyMaxC = T.LOR1max - T.LOR2min;
            [T.ConfidenceLevel, T.Confidence] = ...
                computeSynergyConfidence(obj, T);
            [~, si] = sort(T.SynergyMinC, 'descend');
            T = T(si, :);
            S.RegionCounts = histc(T.RegionIndices, 1:4);
            S.Table = T;
        end
        
        function [confLevel, conf] = computeSynergyConfidence(obj, T)
            sigHigh = T.SynergyMinC > 0;
            sigMedium = T.LOR1min > mean(T.LOR2);
%             sig1 = T.SynergyMinC > 0;
%             sig2 = T.LOR1min > 0;
%             sigHigh = sig1 & sig2;
%             sigMedium = sig1 | sig2;
            
            confLevel = cell(size(T.RES1));
            confLevel(:) = {'Low'};
            confLevel(sigMedium) = {'Medium'};
            confLevel(sigHigh) = {'High'};
            
            conf = zeros(size(T.RES1));
            conf(sigMedium) = 1;
            conf(sigHigh) = 2;
        end
        
        function [direction] = getSynergyDirection(~, RES1, RES2)
            direction = cell(size(RES1));
            direction(RES1 >= 0 & RES2 >= 0) = {'Positive'};
            direction(RES1 < 0 & RES2 < 0) = {'Negative'};
            direction(RES1 >= 0 & RES2 < 0) = {'Other'};
            direction(RES1 < 0 & RES2 >= 0) = {'Other'};
        end
        
        function [indices] = getRegionIndices(~, o1, o2)
            indices = zeros(size(o1));
            indices(~o1 & ~o2) = 1;
            indices(o1 & ~o2) = 2;
            indices(~o1 & o2) = 3;
            indices(o1 & o2) = 4;
        end
        
        function [colorCode] = getRegionColorCode(~, indices)
            colorCode = cell(size(indices));
            colorCode(indices == 1) = {'Blue'};
            colorCode(indices == 2) = {'Red'};
            colorCode(indices == 3) = {'Yellow'};
            colorCode(indices == 4) = {'Purple'};
        end
        
        function [R, queryName, p] = computeRES(obj, cohortX, cohortY) 
            % RES(d, X|Y)
            L1 = computeLOR(obj, cohortX, 'BG');
            L2 = computeLOR(obj, cohortX, cohortY);
            validIndices = L1.IsValid & L2.IsValid;
            LOR1 = L1.LOR(validIndices);
            LOR2 = L2.LOR(validIndices);
            LOR1min = L1.LORmin(validIndices);
            LOR2min = L2.LORmin(validIndices);
            LOR1max = L1.LORmax(validIndices);
            LOR2max = L2.LORmax(validIndices);
            nTerm = length(validIndices);
            
            p = polyfit(LOR1, LOR2, 1);
%             xx = LOR1;
%             yy = polyval(p, xx);
            
            Intercept = p(2);
            Slope = p(1);
%             Intercept = 0;
%             Slope = 1;
            LOR2pr = nan(nTerm, 1);
            LOR2pr(validIndices) = Intercept + Slope * LOR1;
            RES = nan(nTerm, 1);
            RES(validIndices) = LOR2 - LOR2pr(validIndices);
            
            RESmin = nan(nTerm, 1);
            RESmax = nan(nTerm, 1);
            if(Slope > 0)
                RESmin(validIndices) = LOR2min - Slope * LOR1max - Intercept;
                RESmax(validIndices) = LOR2max - Slope * LOR1min - Intercept;
            else
                RESmin(validIndices) = LOR2min - Slope * LOR1min - Intercept;
                RESmax(validIndices) = LOR2max - Slope * LOR1max - Intercept;
            end
            RESmin(validIndices & isnan(RESmin)) = -Inf;
            RESmax(validIndices & isnan(RESmax)) = Inf;
            
            idX = obj.getCohortID(cohortX);
            idY = obj.getCohortID(cohortY);
            nameX = obj.CohortNamesShort{idX};
            nameY = obj.CohortNamesShort{idY};
            queryName = ['RES(d, ', nameX, '|', nameY, ')'];
            queryNameShort = [nameX, '|', nameY];
            
            R = table();
            R.TermID = obj.TermID;
            R.Description = L1.Description;
            R.Query = repmat({queryName}, height(R), 1);
            R.QueryArg = repmat({queryNameShort}, height(R), 1);
            R.QueryLOR1 = L1.Query;
            R.QueryLOR2 = L2.Query;
            R.LOR1 = L1.LOR;
            R.LOR1min = L1.LORmin;
            R.LOR1max = L1.LORmax;
            R.LOR2 = L2.LOR;
            R.LOR2min = L2.LORmin;
            R.LOR2max = L2.LORmax;
            R.Intercept = repmat(Intercept, height(R), 1);
            R.Slope = repmat(Slope, height(R), 1);
            R.LOR2pr = LOR2pr;
            R.RES = RES;
            R.RESmin = RESmin;
            R.RESmax = RESmax;
            R.IsValidLOR1 = L1.IsValid;
            R.IsValidLOR2 = L2.IsValid;
            R.IsValid = validIndices;
        end
        
        function [L, queryName] = computeLOR(obj, cohortX, cohortY, queryType) 
            % LOR(d, X|Y) if queryType = 'Conditional'
            % LOR(d, X & Y | BG) if queryType = 'Marginal'
            if(nargin <= 3)
               queryType = 'Conditional'; 
            end
            idX = obj.getCohortID(cohortX);
            if(nargin <= 2)
                idY = obj.BackgroundID;
            else
                idY = obj.getCohortID(cohortY);
            end
            switch(lower(queryType))
                case 'conditional'
                    nameX = obj.CohortNamesShort{idX};
                    nameY = obj.CohortNamesShort{idY};
                    T1 = getTableWithID(obj, idX, idY);
                    T2 = getTableWithID(obj, idY);
                    if(isBackground(obj, idY))
                        tableNameX = nameX;
                    else
                        tableNameX = [nameX, ' & ', nameY];
                    end
                    tableNameY = nameY;
                    queryName = ['LOR(t, ', nameX, '|', nameY, ')'];
                    queryNameShort = [nameX, '|', nameY];
                case 'marginal'
                    if(idX > idY) % Swap idX and idY if needed
                        temp = idX;
                        idX = idY;
                        idY = temp;
                    end
                    nameX = obj.CohortNamesShort{idX};
                    nameY = obj.CohortNamesShort{idY};
                    T1 = getTableWithID(obj, idX, idY);
                    T2 = getTableWithID(obj, obj.BackgroundID);
                    if(isBackground(obj, idY))
                        tableNameX = nameX;
                    else
                        tableNameX = [nameX, ' & ', nameY];
                    end
                    tableNameY = 'BG';
                    queryName = ['LOR(t, ', tableNameX, '|BG)'];
                    queryNameShort = [tableNameX, '|', 'BG'];
                case 'condterm'
                    nameX = obj.CohortNamesShort{idX};
                    nameY = obj.CohortNamesShort{idY};
%                     nameZ = 
                    T1 = getTableWithID(obj, idX, idY);
                    T2 = getTableWithID(obj, idX);
                    T3 = getTableWithID(obj, idY);
                    T4 = getTableWithID(obj, obj.BackgroundID);
                    tableNameX = [nameX, ' & ', nameY];
                    tableNameY = nameX;
                    tableNameZ = nameY;
                    queryName = ['LOR(', nameX, ', ', nameY, '|', 'Term)'];
                    queryNameShort = [nameX, ', ', nameY, '|', 'Term'];
                case 'condbg'
                    nameX = obj.CohortNamesShort{idX};
                    nameY = obj.CohortNamesShort{idY};
                    if(isBackground(obj, idX) || isBackground(obj, idY))
                        error(['Background cohort is not allowed ', ...
                            'as cohort X or cohort Y in condBG mode.']);
                    end
%                     nameZ = 
                    T1 = getTableWithID(obj, idX, idY);
                    T2 = getTableWithID(obj, idX);
                    T3 = getTableWithID(obj, idY);
                    T4 = getTableWithID(obj, obj.BackgroundID);
                    tableNameX = [nameX, ' & ', nameY];
                    tableNameY = nameX;
                    tableNameZ = nameY;
                    queryName = ['LOR(', nameX, ', ', nameY, '|', 'BG)'];
                    queryNameShort = [nameX, ', ', nameY, '|', 'BG'];
                otherwise
                    error('Invalid query type.');
            end
%             D1 = T1.Dataset.Description;
%             D2 = T2.Dataset.Description;
%             [D, ia, ib] = intersect(D1, D2);
            nTerm = length(obj.TermID);
            T1C = T1.Dataset.Count;
            T2C = T2.Dataset.Count;
            T1N = T1.CohortSize;
            T2N = T2.CohortSize;
%             T3N = T3.CohortSize;
            
            if(strcmpi(queryType, 'condTerm'))
                T3C = T3.Dataset.Count;
                T4C = T4.Dataset.Count;
                C1 = T1C;
                C2 = T2C;
                N1 = T3C;
                N2 = T4C;
            else
                if(strcmpi(queryType, 'condBG'))
                    T3N = T3.CohortSize;
                    T4N = T4.CohortSize;
                    C1 = repmat(T1N, nTerm, 1);
                    C2 = repmat(T2N, nTerm, 1);
                    N1 = T3N;
                    N2 = T4N;
                else
                    C1 = T1C;
                    C2 = T2C;
                    N1 = T1N;
                    N2 = T2N;
                end
            end
            
            numTT = C1;
            numTF = C2 - C1;
            numFT = N1 - C1;
            numFF = N2 - numTT - numTF - numFT;
            riskRatio = numTT .* (numFF + numFT) ./ ...
                (numFT .* (numTT + numTF));
            oddsRatio = numTT .* numFF ./ (numTF .* numFT);
            lor = log(oddsRatio) / log(2);
            se = sqrt(1./numTT + 1./numTF + 1./numFT + 1./numFF) / log(2);
            L = table();
            L.TermID = obj.TermID;
            L.Description = obj.TermList;
            L.Query = repmat({queryName}, height(L), 1);
            L.QueryArg = repmat({queryNameShort}, height(L), 1);
            L.TableX = repmat({tableNameX}, height(L), 1);
            L.TableY = repmat({tableNameY}, height(L), 1);
            if(strcmpi(queryType, 'condTerm'))
                L.CountX = C1;
                L.CountY = C2;
                L.CohortSizeX = N1;
                L.CohortSizeY = N2;
            else
                L.CountX = C1;
                L.CountY = C2;
                L.CohortSizeX = repmat(N1, height(L), 1);
                L.CohortSizeY = repmat(N2, height(L), 1);
            end
            L.NumTT = numTT;
            L.NumTF = numTF;
            L.NumFT = numFT;
            L.NumFF = numFF;
            L.RiskRatio = riskRatio;
            L.OddsRatio = oddsRatio;
            nRepeat = 100;
            [CI, SE, LOR] = computeLORboundsMC(obj, C1, C2, N1, N2, 5, nRepeat);
%             [CI, SE, LOR] = computeLORboundsMC(obj, C1, C2, N1, N2, 0, nRepeat);
            L.LOR = LOR;
            L.LORmin = CI(:, 1);
            L.LORmax = CI(:, 2);
            L.SE = SE;
%             L.LOR = lor;
            invalidCounts = numTT < 0 | numFT < 0 | numTF < 0 | numFF < 0;
            L.Z = L.LOR ./ L.SE;
            L.PValue = zscore2pvalue(L.Z);
            L.QValue = mafdr(L.PValue, 'BHFDR', true);
            levels = [1 3 5 10];
%              levels = [3 5 10];
            nLevel = length(levels);
            L.LORminy = L.LORmin;
            L.LORmaxy = L.LORmax;
            for iLevel = 1:nLevel
                level = levels(iLevel);
                leveltxt = num2str(level);
                Z = (L.LOR - log2(level)) ./ L.SE;
                P = zscore2pvalue(Z);
                P(Z<0) = 1;
                Q = mafdr(P, 'BHFDR', true);
                L.(['Z', leveltxt]) = Z;
                L.(['PValue', leveltxt]) = P;
                L.(['QValue', leveltxt]) = Q;
                indices = Q<=0.05;
                r = nnz(indices);
                m = nnz(~isnan(Z));
                alpha = 0.05;
                zcritical = norminv(1 - r*alpha/(2 * m));
                
                L.LORminy(indices) = L.LOR(indices) - zcritical * L.SE(indices);
                L.LORmaxy(indices) = L.LOR(indices) + zcritical * L.SE(indices);
                
                L.(['LORmin', leveltxt]) = nan(height(L), 1);
                L.(['LORmax', leveltxt]) = nan(height(L), 1);
                L.(['LORmin', leveltxt])(indices) = L.LORminy(indices);
                L.(['LORmax', leveltxt])(indices) = L.LORmaxy(indices);
            end
            
%             L.LOR(invalidCounts) = NaN;
%             [L.LORmin, se1, lorDmin] = computeLORbound(obj, C1, C2, N1, N2, 5, 'min');
%             [L.LORmax, se2, lorDmax] = computeLORbound(obj, C1, C2, N1, N2, 5, 'max');
%             L.SE = se;
%             L.SEmin = se1;
%             L.SEmax = se2;
%             L.LORminD = lorDmin;
%             L.LORmaxD = lorDmax;
%             L.Z = L.LOR ./ L.SE;
%             L.Zmin = L.LORminD ./ L.SE;
%             L.Zmax = L.LORmaxD ./ L.SE;
% %             p1 = normcdf(L.Zmin, 'upper');
% %             p2 = normcdf(L.Zmax);
% %             L.P = min(p1, p2) * 2;
% %             L.P((L.Zmax .* L.Zmin) <= 0) = 1;
% %             L.P(isnan(L.P)) = 1;
% %             L.P(isnan(L.Zmin)) = 1;
% %             L.P(isnan(L.Zmax)) = 1;
% %             L.P(L.P > 1) = 1;
% %             L.Q = ones(size(L.P));
%             L.R = computeAssociation(obj, L.LOR);
%             L.Rmin = computeAssociation(obj, L.LORmin);
%             L.Rmax = computeAssociation(obj, L.LORmax);
%             L.YuleQ = computeYuleQ(obj, L.LOR);
%             L.YuleY = computeYuleY(obj, L.LOR);
            
            L.IsCountsInvalid = invalidCounts;
            L.IsValid = ~isnan(L.LOR) & ~isinf(L.LOR) ...
                & ~isinf(L.LORmin) & ~isinf(L.LORmax);
%             L.Q(L.IsValid) = mafdr(L.P(L.IsValid), 'BHFDR', true);
            [L.ConfidenceLevel, L.Confidence] = ...
                computeLORconfidence(obj, L);
            L.ConfidenceLevelShort = getShortConfLevel(obj, L.Confidence);
        end
        
        function [R] = computeAssociation(obj, LOR)
            R = 1 - 2 ./ (1 + 2.^(LOR));
        end
        
        function [Q] = computeYuleQ(obj, LOR)
            OR = 2.^(LOR);
            Q = (OR - 1) ./ (OR + 1);
        end
        
        function [Y] = computeYuleY(obj, LOR)
            sqrtOR = sqrt(2.^(LOR));
            Y = (sqrtOR - 1) ./ (sqrtOR + 1);
        end
        
        function [confLevelShort] = getShortConfLevel(obj, conf)
            sigHigh = conf == 2;
            sigMedium = conf == 1;
            
            confLevelShort = cell(length(conf), 1);
            confLevelShort(:) = {'L'};
            confLevelShort(sigMedium) = {'M'};
            confLevelShort(sigHigh) = {'H'};
        end
        
        function [confLevel, conf] = computeLORconfidence(obj, L)
            La = L(L.IsValid, :);
            sigHigh = L.LORmin >= mean(La.LORmax);
            sigMedium = L.LORmin >= mean(La.LOR);
            
            confLevel = cell(height(L), 1);
            confLevel(:) = {'Low'};
            confLevel(sigMedium) = {'Medium'};
%             confLevel(sigMedium) = {'Med.'};
            confLevel(sigHigh) = {'High'};
            
            conf = zeros(height(L), 1);
            conf(sigMedium) = 1;
            conf(sigHigh) = 2;
        end
        
        function[CI, SEtotal, LORm] = computeLORboundsMC(obj, c1, c2, n1, n2, delta, nPerm)
            c1p = c1 + randi([-delta delta], length(c1), nPerm);
            c2p = c2 + randi([-delta delta], length(c1), nPerm);
            n1p = n1 + randi([-delta delta], length(c1), nPerm);
            n2p = n2 + randi([-delta delta], length(c1), nPerm);
            numTT = c1p;
            numTF = c2p - c1p;
            numFT = n1p - c1p;
            numFF = n2p - numTT - numTF - numFT;
            oddsRatio = numTT .* numFF ./ (numTF .* numFT);
            lor = log(oddsRatio) / log(2);
            se = sqrt(1./numTT + 1./numTF + 1./numFT + 1./numFF) ./ log(2);
            LORm = mean(lor, 2);
            Vm = mean(se.^2, 2);
            Vbetween = var(lor, [], 2);
            Vtotal = Vm + Vbetween * (nPerm + 1) / nPerm;
            SEtotal = sqrt(Vtotal);
            isCountsNegative = c1p < 0 | c2p < 0 | n1p < 0 | n2p < 0;
            invalidCounts = numTT < 0 | numFT < 0 | numTF < 0 | numFF < 0;
            isCountsNegative = any(isCountsNegative, 2);
            invalidCounts = any(invalidCounts, 2);
            invalids = isCountsNegative | invalidCounts;
            z = 1.96;
            CI = LORm + [-1 1] .* z .* SEtotal;
            CI(invalids, :) = repmat([-Inf Inf], nnz(invalids), 1);
            LORm(invalids) = NaN;
            SEtotal(invalids) = NaN;
        end
        
        function [bound, SE, lor] = computeLORbound(obj, c1, c2, n1, n2, delta, type)
            switch(type)
                case 'min'
                    c1p = c1 - delta;
                    c2p = c2 + delta;
                    n1p = n1 + delta;
                    n2p = n2 - delta;
                    default_bound = -Inf;
                    dir1 = 'lower';
                    dir2 = 'upper';
                    direction = -1;
                case 'max'
                    c1p = c1 + delta;
                    c2p = c2 - delta;
                    n1p = n1 - delta;
                    n2p = n2 + delta;
                    dir1 = 'upper';
                    dir2 = 'lower';
                    default_bound = Inf;
                    direction = +1;
                otherwise
                    error('Invalid LOR bound type.');
            end
            p = 0.8;
            alpha = 0.1;
%             c1p = adjustForSamplingVariation(obj, c1p, p, alpha, dir1);
%             c2p = adjustForSamplingVariation(obj, c2p, p, alpha, dir2);
%             n1p = adjustForSamplingVariation(obj, n1p, p, alpha, dir2);
%             n2p = adjustForSamplingVariation(obj, n2p, p, alpha, dir1);
            numTT = c1p;
            numTF = c2p - c1p;
            numFT = n1p - c1p;
            numFF = n2p - numTT - numTF - numFT;
            oddsRatio = numTT .* numFF ./ (numTF .* numFT);
            lor = log(oddsRatio) / log(2);
            se = sqrt(1./numTT + 1./numTF + 1./numFT + 1./numFF);
            z = 1.96;
            isCountsNegative = c1p < 0 | c2p < 0 | n1p < 0 | n2p < 0;
            invalidCounts = numTT < 0 | numFT < 0 | numTF < 0 | numFF < 0;
            bound = lor + direction * z * se / log(2);
            bound(isCountsNegative | invalidCounts) = default_bound;
            SE = se / log(2);
            SE(isCountsNegative | invalidCounts) = Inf;
            lor(isCountsNegative | invalidCounts) = default_bound;
        end
        
        function [c] = adjustForSamplingVariation(obj, count, p, alpha, type)
            n = count;
%             alpha = 0.05;
            switch(type)
                case 'lower'
                    mu = n;
                    sigma = sqrt(mu * (1 - p));
                    c = floor(norminv([alpha/2], mu, sigma));
%                     c = binoinv([alpha/2], n_act, p);
                case 'upper'
                    mu = n;
                    sigma = sqrt(mu * (1- p));
                    c = ceil(norminv([1 - alpha/2], mu, sigma));
%                     c = binoinv([1 - alpha/2], n_act, p);
                otherwise
                    error('Invalid bound type.');
            end
        end
        
        function [T] = computeInteraction(obj, cohortX, cohortY)
            idX = obj.getCohortID(cohortX);
            idY = obj.getCohortID(cohortY);
            if(isBackground(obj, idX) || isBackground(obj, idY))
                error(['Background cohort is not allowed ', ...
                    'as cohort X or cohort Y to compute interaction.']);
            end
            
            Txy = getTableWithID(obj, idX, idY);
            Tx = getTableWithID(obj, idX);
            Ty = getTableWithID(obj, idY);
            Tbg = getTableWithID(obj, obj.BackgroundID);
            
            Fxy = Txy.Dataset.Count;
            Fx = Tx.Dataset.Count;
            Fy = Ty.Dataset.Count;
            Fbg = Tbg.Dataset.Count;
            
            Nxy = Txy.CohortSize;
            Nx = Tx.CohortSize;
            Ny = Ty.CohortSize;
            Nbg = Tbg.CohortSize;
            
            T = table();
            T.TermID = obj.TermID;
            T.Description = obj.TermList;
            [LI, LOR1, LOR2] = computeInteractionBound(...
                obj, Fxy, Fx, Fy, Fbg, Nxy, Nx, Ny, Nbg, 0, 'est'); % computes point estimate
            [LImin, LOR1min, LOR2min] = computeInteractionBound(...
                obj, Fxy, Fx, Fy, Fbg, Nxy, Nx, Ny, Nbg, 5, 'min');
            [LImax, LOR1max, LOR2max] = computeInteractionBound(...
                obj, Fxy, Fx, Fy, Fbg, Nxy, Nx, Ny, Nbg, 5, 'max');
            
            T.LOR1 = LOR1;
            T.LOR1min = LOR1min;
            T.LOR1max = LOR1max;
            T.LOR2 = LOR2;
%             T.LOR2min = LOR2min;
%             T.LOR2max = LOR2max;
            T.LI = LI;
            T.LImin = LImin;
            T.LImax = LImax;
            
            T.IsValid = ~isnan(T.LI) & ~isinf(T.LI) ...
                & ~isinf(T.LImin) & ~isinf(T.LImax);
        end
        
        function [boundLI, boundLOR1, boundLOR2] = computeInteractionBound(obj, ...
                Fxy, Fx, Fy, Fbg, Nxy, Nx, Ny, Nbg, delta, type)
            
            switch(type)
                case 'min'
                    FxyP = Fxy - delta;
                    FxP = Fx + delta;
                    FyP = Fy + delta;
                    FbgP = Fbg - delta;
                    
                    NxyP = Nxy + delta;
                    NxP = Nx - delta;
                    NyP = Ny - delta;
                    NbgP = Nbg + delta;
                    
                    default_bound = -Inf;
                    direction = -1;
                case 'max'
                    FxyP = Fxy + delta;
                    FxP = Fx - delta;
                    FyP = Fy - delta;
                    FbgP = Fbg + delta;
                    
                    NxyP = Nxy - delta;
                    NxP = Nx + delta;
                    NyP = Ny + delta;
                    NbgP = Nbg - delta;
                    
                    default_bound = Inf;
                    direction = +1;
                case 'est' % point estimate
                    FxyP = Fxy;
                    FxP = Fx;
                    FyP = Fy;
                    FbgP = Fbg;
                    
                    NxyP = Nxy;
                    NxP = Nx;
                    NyP = Ny;
                    NbgP = Nbg;
                    
                    default_bound = NaN;
                    direction = 0;
                otherwise
                    error('Invalid LOR bound type.');
            end
            FnumTT = FxyP;
            FnumTF = FxP - FxyP;
            FnumFT = FyP - FxyP;
            FnumFF = FbgP - FxP - FyP + FxyP;
            
            NFxyP = NxyP - FxyP;
            NFx = NxP - FxP;
            NFy = NyP - FyP;
            NFbg = NbgP - FbgP;
            
            NnumTT = NFxyP;
            NnumTF = NFx - NFxyP;
            NnumFT = NFy - NFxyP;
            NnumFF = NFbg - NFx - NFy + NFxyP;
            
            oddsF = (FnumTT .* FnumFF) ./ (FnumTF .* FnumFT);
            oddsN = (NnumTT .* NnumFF) ./ (NnumTF .* NnumFT);
            interaction = oddsF ./ oddsN;
            lor1 = log(oddsF) / log(2);
            lor2 = log(oddsN) / log(2);
            li = log(interaction) / log(2);
            
            se1 = sqrt(1./FnumTT + 1./FnumTF + 1./FnumFT + 1./FnumFF);
            se2 = sqrt(1./NnumTT + 1./NnumTF + 1./NnumFT + 1./NnumFF);
            se = sqrt( ...
                1./FnumTT + 1./FnumTF + 1./FnumFT + 1./FnumFF + ...
                1./NnumTT + 1./NnumTF + 1./NnumFT + 1./NnumFF);
            z = 1.96;
            boundLI = li + direction * z * se / log(2);
            boundLOR1 = lor1 + direction * z * se1 / log(2);
            boundLOR2 = lor2 + direction * z * se2 / log(2);
%             isCountsNegative = c1p < 0 | c2p < 0 | n1p < 0 | n2p < 0;
%             isCountsNegative = c1p < 0 | c2p < 0 | n1p < 0 | n2p < 0;
            invalidCountsF = FnumTT < 0 | FnumTF < 0 | FnumFT < 0 | FnumFF < 0;
            invalidCountsN = NnumTT < 0 | NnumTF < 0 | NnumFT < 0 | NnumFF < 0;
%             bound = lor + direction * z * se / log(2);
            boundLOR1(invalidCountsF) = default_bound;
            boundLOR2(invalidCountsN) = -1*default_bound;
            boundLI(invalidCountsF | invalidCountsN) = default_bound;
        end
        
        function [s] = getCohortSize(obj, cohortName)
           id = obj.getCohortID(cohortName);
           T = getTableWithID(obj, id);
           s = T.CohortSize;
        end
        
        function [Tp] = getPrintableSynergy(obj, S, T)
            Tp = table();
            Tp.TermID = T.TermID;
            Tp.Description = T.Description;
%             Tp.Description = getPrintableTermList(obj, T.Description, 60);
            Tp.LOR1 = getPrintableTriplet(obj, T.LOR1min, T.LOR1, T.LOR1max);
            Tp.LOR2 = getPrintableTriplet(obj, T.LOR2min, T.LOR2, T.LOR2max);
            Tp.SynergyMagnitude = getPrintableTriplet(obj, ...
                T.SynergyMinC, T.SynergyMagnitudeC, T.SynergyMaxB);
            Tp.ConfidenceLevel = T.ConfidenceLevel;
            Tp.CountBG = getPrintableInteger(obj, T.CountBG);
            Tp.CountX = getPrintableInteger(obj, T.CountX);
            Tp.CountY = getPrintableInteger(obj, T.CountY);
            Tp.CountXY = getPrintableInteger(obj, T.CountXY);
            
            H = table();
            H.TermID = 'TermID';
            H.Description = 'Description';
            H.LOR1 = S.SynergyQuery3;
            H.LOR2 = S.SynergyQuery4;
            for i = 5:7
                varName = Tp.Properties.VariableNames{i};
                H.(varName) = varName;
            end
            H.CountBG = 'N(t, BG)';
            H.CountX = ['N(t, ', S.CohortX, ')'];
            H.CountY = ['N(t, ', S.CohortY, ')'];
            H.CountXY = ['N(t, ', S.CohortX, '&', S.CohortY, ')'];
%             H.CountBG = 'Count(t, BG)';
%             H.CountX = ['Count(t, ', S.CohortX, ')'];
%             H.CountY = ['Count(t, ', S.CohortY, ')'];
%             H.CountXY = ['Count(t, ', S.CohortX, '&', S.CohortY, ')'];
            Tp = [H; Tp];
        end
        
        function [Rp] = getPrintableRES(obj, R)
            Rp = table();
            Rp.TermID = R.TermID;
            Rp.Description = obj.TermListPrintable;
            Rp.QueryLOR1 = R.QueryLOR1;
            Rp.QueryLOR2 = R.QueryLOR2;
            Rp.LOR1 = getPrintableDouble(obj, R.LOR1);
            Rp.LOR2 = getPrintableDouble(obj, R.LOR2);
            Rp.Intercept = getPrintableDouble(obj, R.Intercept);
            Rp.Slope = getPrintableDouble(obj, R.Slope);
            Rp.LOR2pr = getPrintableDouble(obj, R.LOR2pr);
            Rp.RES = getPrintableDouble(obj, R.RES);
            Rp.RESmin = getPrintableDouble(obj, R.RESmin);
            Rp.RESmax = getPrintableDouble(obj, R.RESmax);
            Rp.IsValidLOR1 = R.IsValidLOR1;
            Rp.IsValidLOR2 = R.IsValidLOR2;
            Rp.IsValid = R.IsValid;
        end
        
        function [Lp] = getPrintableLOR(obj, L)
            Lp = table();
            Lp.TermID = L.TermID;
            Lp.Description = obj.TermListPrintable;
            Lp.TableX = L.TableX;
            Lp.TableY = L.TableY;
            Lp.CountX = L.CountX;
            Lp.CountY = L.CountY;
            Lp.CohortSizeX = L.CohortSizeX;
            Lp.CohortSizeY = L.CohortSizeY;
            Lp.NumTT = L.NumTT;
            Lp.NumTF = L.NumTF;
            Lp.NumFT = L.NumFT;
            Lp.NumFF = L.NumFF;
            Lp.OddsRatio = getPrintableDouble(obj, L.OddsRatio);
            Lp.LOR = getPrintableDouble(obj, L.LOR);
            Lp.LORmin = getPrintableDouble(obj, L.LORmin);
            Lp.LORmax = getPrintableDouble(obj, L.LORmax);
            Lp.IsCountsInvalid = L.IsCountsInvalid;
            Lp.IsValid = L.IsValid;
        end
        
        function [S] = getPrintableInteger(~, V)
            indPosInf = isinf(V) & V > 0;
            indNegInf = isinf(V) & V < 0;
            indNaN = isnan(V);
            indRemain = ~indPosInf & ~indNegInf & ~indNaN;
            S = cell(size(V,1), 1);
            S(indPosInf) = {'+Inf'};
            S(indNegInf) = {'-Inf'};
            S(indNaN) = {'NaN'};
            S(indRemain) = cellfun(@(x) [num2str(x)], ...
                num2cell(V(indRemain)), 'UniformOutput', false);
        end
        
%         function [S] = getPrintableDouble(obj, V)
%             indPosInf = isinf(V) & V > 0;
%             indNegInf = isinf(V) & V < 0;
%             indNaN = isnan(V);
%             indRemain = ~indPosInf & ~indNegInf & ~indNaN;
%             S = cell(size(V,1), 1);
%             S(indPosInf) = {'+Inf'};
%             S(indNegInf) = {'-Inf'};
%             S(indNaN) = {'NaN'};
%             S(indRemain) = cellfun(@(x) [num2str(x, obj.SignificantDigits)], ...
%                 num2cell(V(indRemain)), 'UniformOutput', false);
%         end
        
        function [S] = getPrintableDouble(obj, V, precision)
            if(nargin < 3); precision = 2; end
            indPosInf = isinf(V) & V > 0;
            indNegInf = isinf(V) & V < 0;
            indNaN = isnan(V);
            indRemain = ~indPosInf & ~indNegInf & ~indNaN;
            S = cell(size(V,1), 1);
            S(indPosInf) = {'+Inf'};
            S(indNegInf) = {'-Inf'};
            S(indNaN) = {'NaN'};
            S(indRemain) = cellfun(@(x) [sprintf(['%+5.', num2str(precision), 'f'], x)], ...
                num2cell(V(indRemain)), 'UniformOutput', false);
        end
        
%         function [S] = getPrintableDouble(~, V)
%             indPosInf = isinf(V) & V > 0;
%             indNegInf = isinf(V) & V < 0;
%             indNaN = isnan(V);
%             indRemain = ~indPosInf & ~indNegInf & ~indNaN;
%             S = cell(size(V,1), 1);
%             S(indPosInf) = {'"Inf"'};
%             S(indNegInf) = {'"-Inf"'};
%             S(indNaN) = {'"NaN"'};
%             S(indRemain) = cellfun(@(x) sprintf('"%7.3f"', x), ...
%                 num2cell(V(indRemain)), 'UniformOutput', false);
%         end
        
        function [T] = getTable(obj, cohortX, cohortY)
            idX = obj.getCohortID(cohortX);
            if(nargin <= 2)
                T = getTableWithID(obj, idX);
            else
                idY = obj.getCohortID(cohortY);
                T = getTableWithID(obj, idX, idY);
            end
        end
        
        function [] = checkID(obj, id)
            if(id <= 0 || id > length(obj.CohortNames))
               error('Invalid cohort id.'); 
            end
        end
        
        function [T] = getTableWithID(obj, idX, idY)
            obj.checkID(idX);
            if(nargin <= 2)
                cohortNameX = obj.CohortNames{idX};
                T = obj.Data.(cohortNameX);
            else
                obj.checkID(idY);
                if(idX > idY) % Swap idX and idY if needed
                    temp = idX;
                    idX = idY;
                    idY = temp;
                end
                isTargetX = isTarget(obj, idX);
%                 isTargetY = isTarget(obj, idY);
                isConditionY = isCondition(obj, idY);
                if(~isTargetX && isConditionY)
                    error(['Interaction tables are only available ', ...
                        'when at least one of the query cohorts is a target cohort.']);
                end
                cohortNameX = obj.CohortNames{idX};
                cohortNameY = obj.CohortNames{idY};
                if(isBackground(obj, idY))
                    T = obj.Data.([cohortNameX]);
                else
                    T = obj.Data.([cohortNameX, cohortNameY]);
                end
            end
        end
        
        function [bo] = isTarget(obj, id)
            bo = obj.Data.IsTargetCohort(id);
        end
        
        function [bo] = isCondition(obj, id)
            bo = obj.Data.IsConditionCohort(id);
        end
        
        function [bo] = isBackground(obj, id)
            bo = obj.Data.IsBackgroundCohort(id);
        end
        
        function [id] = getCohortID(obj, cohortName)
            id = find(strcmpi(obj.CohortNames, cohortName));
            if(isempty(id))
                id = find(strcmpi(obj.CohortNamesShort, cohortName));
            end
            if(length(id) > 1)
                error('Cohort name is not unique.');
            end
            if(isempty(id))
                error('Cohort name is invalid.');
            end
        end
        
        function [cohortList] = list(obj)
            if(nargout < 1)
                disp(obj.CohortNames);
            else
                cohortList = obj.CohortNames;
            end
        end
        
        function [cohortList] = listShort(obj)
            if(nargout < 1)
                disp(obj.CohortNamesShort);
            else
                cohortList = obj.CohortNamesShort;
            end
        end
        
        % defaultRegionColors
        function [colors] = defRegColors(obj)
            colors = [0.00 0.450 0.74;  % Blue   - X = false, Y = false
                      0.85 0.325 0.10;  % Red    - X = true,  Y = false
                      0.93 0.700 0.13;  % Yellow - X = false, Y = true
                      0.50 0.180 0.56]; % Purple - X = true , Y = true
        end

        
    end
    
end
