# Supplementary material for: Adverse health correlates of intimate partner violence against older women: Mining electronic health records
Source: PLoS One. 2023 Mar 8;18(3):e0281863. doi: 10.1371/journal.pone.0281863 (PMC9994723; doi:10.1371/journal.pone.0281863)
Supplement: S1 File — (ZIP) [file pone.0281863.s004.zip › IPV_Older_Women/demo_senior_export_terms.m]

%%
addpath(genpath('util/'));
inPath = 'in/data/';
outPath = 'out/';
if(~exist(outPath, 'dir')); mkdir(outPath); end
% Exports the top 20 terms in latex table format
%%
getTerms1 = true;
getTerms2 = true;
%%
load([outPath, '/data_senior_ever_valid.mat']);
DB = CohortDatabaseSenior(S);
%%
rng(1, 'twister');
%%
[L, queryName] = DB.computeLOR('IPV', 'Senior', 'conditional');
[L.ConfidenceLevel, L.Confidence, L.ConfidenceLevelShort] = computeLORconfidence(L);
% L.ConfidenceLevelShort = DB.getShortConfLevel(L.Confidence);
zstar = norminv(1 - 0.05/(2 * nnz(L.IsValid)));
L.AValue = L.LOR - zstar * L.SE;
L.MuValue = estimateMuValue(L, 0.001);
L.LORminx = L.MuValue;
L.LORmaxx = 2 * L.LOR - L.MuValue;

[L2, queryName2] = DB.computeLOR('IPV', 'BG', 'conditional');
[L2.ConfidenceLevel, L2.Confidence, L2.ConfidenceLevelShort] = computeLORconfidence(L2);
% L2.ConfidenceLevelShort = DB.getShortConfLevel(L2.Confidence);
zstar = norminv(1 - 0.05/(2 * nnz(L2.IsValid)));
% L2.LOR = L2.LOR + 1;
L2.AValue = L2.LOR - zstar * L2.SE;
L2.MuValue = estimateMuValue(L2, 0.001);
L2.LORminx = L2.MuValue;
L2.LORmaxx = 2 * L2.LOR - L2.MuValue;

L.CountSeniorIPV = L.CountX;
L.CountSenior = L.CountY;
L.CountIPV = L2.CountX;
L.CountBG = L2.CountY;
La = L(L.IsValid, :);
[~, si] = sort(La.LORminx, 'descend');
La = La(si, :);
% La.LORnmin = La.LORmin - mean(La.LOR);
La.LORnmin = La.LORminx - log2(3);
La.LORn = La.LOR - log2(3);
La.LORnmax = La.LORmaxx - log2(3);
%%
Lc = table();
Lc.TermID = L.TermID;
Lc.Description = L.Description;
Lc.LOR1 = L.LOR;
Lc.LOR1min = L.LORminx;
Lc.LOR1max = L.LORmaxx;
Lc.ConfidenceLevelShort1 = L.ConfidenceLevelShort;
Lc.LOR2 = L2.LOR;
Lc.LOR2min = L2.LORminx;
Lc.LOR2max = L2.LORmaxx;
Lc.ConfidenceLevelShort2 = L2.ConfidenceLevelShort;
Lc.SE = sqrt(L.SE.^2 + L2.SE.^2);
Lc.LOR = L.LOR - L2.LOR;
z = 1.96;
Lc.LORmin = Lc.LOR - z .* Lc.SE;
Lc.LORmax = Lc.LOR + z .* Lc.SE;
Lc.Z = Lc.LOR ./ Lc.SE;
% Lc.LORminD = L.LORminD - L2.LORmaxD;
% Lc.LORmaxD = L.LORmaxD - L2.LORminD;
% Lc.Z = Lc.LOR ./ Lc.SE;
% Lc.Zmin = Lc.LORminD ./ Lc.SE;
% Lc.Zmax = Lc.LORmaxD ./ Lc.SE;
% Lc.LORminA = L.LORmin - L2.LORmax;
% zm = norminv(1 - 68*(0.05/2038)/2);
% Lc.LORmin = L.LORminD - L2.LORmaxD - Lc.SE * zm;
% Lc.LORmin = L.LORminD - L2.LORmaxD;
% Lc.LORminB = Lc.LOR - sqrt(L.SEmin.^2 + (L2.LORmax - L2.LORmin).^2);
% Lc.LORmin = L.LORmin - L2.LORmax;
% Lc.LORmax = L.LORmax - L2.LORmin;
% Lc.LORmaxB = L.LORmaxD - L2.LORminD + Lc.SE * zm;
% Lc.IsValid = L.IsValid & L2.IsValid;
Lc.IsValid = ~isnan(Lc.LOR) & L.IsValid & L2.IsValid;
[Lc.MuValue, Lc.ZCriticals] = estimateMuValue(Lc, 0.001);
Lc.LORminx = Lc.MuValue;
Lc.LORmaxx = 2 * Lc.LOR - Lc.MuValue;
[Lc.ConfidenceLevel, Lc.Confidence, Lc.ConfidenceLevelShort] = computeLORconfidence3(Lc);

% [Lc.ConfidenceLevel, Lc.Confidence] = computeLORconfidence2(Lc);
% Lc.ConfidenceLevelShort = DB.getShortConfLevel(Lc.Confidence);
Lc.CountSeniorIPV = L.CountX;
Lc.CountSenior = L.CountY;
Lc.CountIPV = L2.CountX;
Lc.CountBG = L2.CountY;

% Lcv = Lc(Lc.IsValid, :);
% [~, si] = sort(Lcv.LORmin, 'descend');
% Lcv = Lcv(si, :);

Lcv = Lc(Lc.IsValid, :);
[~, si] = sort(Lcv.LORminx, 'descend');
Lcv = Lcv(si, :);

%%
subcategories = {};
subcategories{1} = {'Poisoning caused by anticonvulsant'};
subcategories{2} = {'Migraine'};
subcategories{3} = {'Pharyngitis'};
subcategories{4} = {'Posterior rhinorrhea'};
subcategories{5} = {'Infectious disease of lung'};
subcategories{6} = {'Hypoglycemia', 'Developmental disorder', 'Nutritional disorder', 'Vitamin D deficiency'};
subcategories{7} = {'Major depression in partial remission', 'Adjustment disorder with mixed emotional features', 'Chronic post-traumatic stress disorder', 'Generalized anxiety disorder', 'Anxiety disorder', 'Chronic mood disorder'};
subcategories{8} = {'Pelvic injury'};
subcategories{9} = {'Tinea pedis'};
subcategories{10} = {'Neoplasm of stomach'};
subcategories{11} = {'Synovitis', 'Injury of ligament of hand', 'Acquired deformity of joint of foot'};
subcategories{12} = {'Continuous opioid dependence', 'Alcohol intoxication'};
subcategories{13} = {'History of abuse'};
categories = {};
categories{1} = 'Drug Interactions';
categories{2} = 'Neurological';
categories{3} = 'Inflammation';
categories{4} = 'ENT issues';
categories{5} = 'Infectious disease';
categories{6} = 'Disorders';
categories{7} = 'Mental Health';
categories{8} = 'Women''s Health';
categories{9} = 'Skin Problem';
categories{10} = 'Neoplasm/Tumor';
categories{11} = 'Muscle Skeletal Issues';
categories{12} = 'Substance Use Issues';
categories{13} = 'Miscellaneous';

category_reordering = [1, 13, 12, 7, 11, 6, 9, 5, 8, 2, 10, 4, 3];

categories = categories(category_reordering);
subcategories = subcategories(category_reordering);

nCategory = length(categories);
Lxv = table();
for iCategory = 1:nCategory
    current_category = categories{iCategory};
    current_subcats = subcategories{iCategory};
    [valids, ib] = ismember(current_subcats, Lcv.Description);
    if(nnz(valids == 0) > 0)
        error('Subcategory mapping failed!');
    end
    Lx = Lcv(ib, :);
    [~, si] = sort(Lx.LOR1min, 'descend');
    Lx = Lx(si, :);
    
    nSubCat = nnz(valids);
    Lx.Category = repmat({current_category}, nSubCat, 1);
    Lx.IsCategoryStart = [1; zeros(nSubCat - 1, 1)];
    Lx.IsCategoryEnd = [zeros(nSubCat - 1, 1); 1];
    Lx.nSubCategory = [nSubCat .* ones(nSubCat, 1)];
    if(strcmpi(current_category, 'Mental Health'))
        Lx.nSubCategory = Lx.nSubCategory + 1;
    end
    Lxv = [Lxv; Lx];
end

%%
txt = [];
for i = 1:20
    txt = [txt, sprintf('%2d', i)];
    txt = [txt, ' & '];
    %txt = [txt, La.TermID{i}, ': '];
    txt = [txt, La.Description{i}];
    txt = [txt, ' & '];
    txt = printTriplet(txt, La.LORminx(i), La.LOR(i), La.LORmaxx(i), ...
        La.ConfidenceLevelShort{i});
    txt = [txt, ' & '];
    txt = printTriplet(txt, La.LORnmin(i), La.LORn(i), La.LORnmax(i), ...
        La.ConfidenceLevelShort{i});
%     txt = [txt, sprintf('[%.2f, ', La.LORmin(i))];
%     txt = [txt, sprintf('%.2f, ', La.LOR(i))];
%     txt = [txt, sprintf('%.2f]', La.LORmax(i))];
%     txt = [txt, ' & '];
%     txt = [txt, sprintf('[%.2f, ', La.LORnmin(i))];
%     txt = [txt, sprintf('%.2f, ', La.LORn(i))];
%     txt = [txt, sprintf('%.2f]', La.LORnmax(i))];
    txt = [txt, ' & '];
    txt = [txt, sprintf('%d', La.CountBG(i))];
    txt = [txt, ' & '];
    txt = [txt, sprintf('%d', La.CountIPV(i))];
    txt = [txt, ' & '];
    txt = [txt, sprintf('%d', La.CountSenior(i))];
    txt = [txt, ' & '];
    txt = [txt, sprintf('%d', La.CountSeniorIPV(i))];
%     txt = [txt, sprintf('%d', CTp.CountXY(i))];
%     txt = [txt, ' & '];
%     txt = [txt, ' & '];
%     txt = [txt, Pt.ConfidenceLevel{i}];
    txt = [txt, ' \\'];
    txt = [txt, newline];
    txt = [txt, ' \hline'];
    txt = [txt, newline];
end
if(getTerms1)
    disp('Terms of LOR(t, IPV|Senior)');
    disp('----------------------');
    disp(txt)
    disp('----------------------');
end
%%
%\multirow{6}{*}{Mental Health}
txt = [];
for i = 1:min(height(Lxv), 25)
%     txt = [txt, sprintf('%2d', i)];
    %txt = [txt, Lxv.Category{i}];
    if(Lxv.IsCategoryStart(i))
        txt = [txt, '\multirow{', num2str(Lxv.nSubCategory(i)), '}{*}{', Lxv.Category{i}, '}'];
    end
    txt = [txt, ' & '];
    %txt = [txt, Lxv.TermID{i}, ': '];
    txt = [txt, Lxv.Description{i}];
    txt = [txt, ' & '];
    correction = -log2(3);
    txt = printTriplet(txt, Lxv.LOR1min(i) + correction, ...
        Lxv.LOR1(i) + correction, Lxv.LOR1max(i) + correction, ...
        Lxv.ConfidenceLevelShort1{i});
    txt = [txt, ' & '];
    txt = printTriplet(txt, Lxv.LOR2min(i) + correction, ...
        Lxv.LOR2(i) + correction, Lxv.LOR2max(i) + correction, ...
        Lxv.ConfidenceLevelShort2{i});
    txt = [txt, ' & '];
    txt = printTriplet(txt, Lxv.LORminx(i), Lxv.LOR(i), Lxv.LORmaxx(i), ...
        Lxv.ConfidenceLevelShort{i}, 2);
%     txt = [txt, sprintf('[%.2f, ', Lcv.LOR1min(i))];
%     txt = [txt, sprintf('%.2f, ', Lcv.LOR1(i))];
%     txt = [txt, sprintf('%.2f]', Lcv.LOR1max(i))];
%     txt = [txt, ' & '];
%     txt = [txt, sprintf('[%.2f, ', Lcv.LOR2min(i))];
%     txt = [txt, sprintf('%.2f, ', Lcv.LOR2(i))];
%     txt = [txt, sprintf('%.2f]', Lcv.LOR2max(i))];
%     txt = [txt, ' & '];
%     txt = [txt, sprintf('[%.2f, ', Lcv.LORmin(i))];
%     txt = [txt, sprintf('%.2f, ', Lcv.LOR(i))];
%     txt = [txt, sprintf('%.2f]', Lcv.LORmax(i))];
    txt = [txt, ' & '];
    txt = [txt, sprintf('%d', Lxv.CountBG(i))];
    txt = [txt, ' & '];
    txt = [txt, sprintf('%d', Lxv.CountIPV(i))];
    txt = [txt, ' & '];
    txt = [txt, sprintf('%d', Lxv.CountSenior(i))];
    txt = [txt, ' & '];
    txt = [txt, sprintf('%d', Lxv.CountSeniorIPV(i))];
%     txt = [txt, sprintf('%d', CTp.CountXY(i))];
%     txt = [txt, ' & '];
%     txt = [txt, ' & '];
%     txt = [txt, Pt.ConfidenceLevel{i}];
    txt = [txt, ' \\'];
    txt = [txt, newline];
    if(Lxv.IsCategoryEnd(i))
        txt = [txt, ' \hline'];
    else
        txt = [txt, ' \cline{2-9}'];
    end
%     txt = [txt, ' \hline'];
    txt = [txt, newline];
end
if(getTerms2)
    disp('Terms of LOR(t, IPV|Senior) - LOR(t, IPV|BG)');
    disp('----------------------');
    disp(txt)
    disp('----------------------');
end
%% Functions

function [txt] = printTriplet(txt, LORmin, LOR, LORmax, confLevel, precision)
    if(nargin < 6); precision = 1; end
    LOR = 2.^LOR;
    LORmin = 2.^LORmin;
    LORmax = 2.^LORmax;
    txt = [txt, lor2text_main(LOR, precision)];
    txt = [txt, lor2text_min(LORmin, precision)];
    txt = [txt, lor2text_max(LORmax, precision)];
    if(nargin > 4)
        txt = [txt, sprintf(' %s', confLevel)];
    end
%     txt = [txt, sprintf('[%.2f, ', LORmin)];
%     txt = [txt, sprintf('%.2f, ', LOR)];
%     txt = [txt, sprintf('%.2f]', LORmax)];
end

function [txt] = lor2text_main(LOR, precision)
    txt = lor2text(LOR, '', ' ', precision);
end

function [txt] = lor2text_min(LORmin, precision)
    txt = lor2text(LORmin, '[', ', ', precision);
end

function [txt] = lor2text_max(LORmax, precision)
    txt = lor2text(LORmax, '', ']', precision);
end

function [txt] = lor2text(LOR, prefix, suffix, precision, style)
    if(nargin < 4); precision = 1; end
    if(nargin < 5); style = 'sprintf'; end
%     if(nargin < 5); style = 'num2str'; end
    switch(style)
        case 'sprintf'
            txt = sprintf([prefix, '%.', num2str(precision), 'f', suffix], LOR);
        case 'num2str'
            txt = sprintf([prefix, '%.', num2str(precision+1), 'G', suffix], LOR);
%             txt = sprintf([prefix, '%s', suffix], num2str(LOR, precision+1));
        otherwise
            erro('Invalid style');
    end
end


function [confLevel, conf, confLevelShort] = computeLORconfidence(L)
    La = L(L.IsValid, :);
%     sigHigh = (L.LORmin >= mean(La.LOR)) & (L.LORmin > 0);
%     sigMedium = (L.LORmin > 0) | (L.LORmin >= mean(La.LOR));
    sigHigh = (L.QValue10 <= 0.05) & (L.LOR >= log2(10));
    sigModerate = (L.QValue5 <= 0.05) & (L.LOR >= log2(5));
    sigMinor = (L.QValue3 <= 0.05) & (L.LOR >= log2(3));
%     sigMedium = (L.LORmin > 0) | (L.LORmin >= mean(La.LOR));

    confLevel = cell(height(L), 1);
    confLevel(:) = {'-'};
    confLevel(sigMinor) = {'Minor'};
    confLevel(sigModerate) = {'Moderate'};
    confLevel(sigHigh) = {'High'};

    conf = zeros(height(L), 1);
    conf(sigMinor) = 1;
    conf(sigModerate) = 2;
    conf(sigHigh) = 3;
    
    confLevelShort = cell(height(L), 1);
    confLevelShort(:) = {''};
    confLevelShort(sigMinor) = {'{\it m}'};
%     confLevelShort(sigMinor) = {'{\bf m}'};
%     confLevelShort(sigModerate) = {'{\bf M}'};
%     confLevelShort(sigHigh) = {'{\bf H}'};
    confLevelShort(sigModerate) = {'M'};
    confLevelShort(sigHigh) = {'H'};
end

% function [confLevel, conf] = computeLORconfidence2(Lc)
% %     La = L(L.IsValid, :);
% %     sigHigh = (Lc.LORmin > 0);
%     sigHigh = (Lc.QValue2 <= 0.05) & (Lc.LOR >= log2(2));
%     sigModerate = (Lc.QValue1_5 <= 0.05) & (Lc.LOR >= log2(1.5));
%     sigMinor = (Lc.QValue1 <= 0.05) & (Lc.LOR >= log2(1));
% 
%     confLevel = cell(height(Lc), 1);
%     confLevel(:) = {'-'};
%     confLevel(sigMinor) = {'Minor'};
%     confLevel(sigModerate) = {'Moderate'};
%     confLevel(sigHigh) = {'High'};
% 
%     conf = zeros(height(Lc), 1);
%     conf(sigMinor) = 1;
%     conf(sigModerate) = 2;
%     conf(sigHigh) = 3;
% end

function [confLevel, conf, confLevelShort] = computeLORconfidence3(Lcv)
%     La = L(L.IsValid, :);
%     sigHigh = (Lc.LORmin > 0);
    sigHigh = (Lcv.LORminx > 0);

    confLevel = cell(height(Lcv), 1);
    confLevel(:) = {'-'};
    confLevel(sigHigh) = {'High'};

    conf = zeros(height(Lcv), 1);
    conf(sigHigh) = 2;
    
    confLevelShort = cell(height(Lcv), 1);
    confLevelShort(:) = {''};
    confLevelShort(sigHigh) = {''};
end
