# Supplementary material for: Adverse health correlates of intimate partner violence against older women: Mining electronic health records
Source: PLoS One. 2023 Mar 8;18(3):e0281863. doi: 10.1371/journal.pone.0281863 (PMC9994723; doi:10.1371/journal.pone.0281863)
Supplement: S1 File — (ZIP) [file pone.0281863.s004.zip › IPV_Older_Women/demo_senior_histograms.m]

%%
addpath(genpath('util/'));
inPath = 'in/data/';
outPath = 'out/';
if(~exist(outPath, 'dir')); mkdir(outPath); end
%% Turn off Warnings
warning( 'off', 'MATLAB:xlswrite:AddSheet' ) ;
%% Parse Data
load([outPath, '/data_senior_ever_valid.mat']);
%%
rng(1, 'twister');
%% All Tables Separate
DB = CohortDatabaseSenior(S);
%%
[L, queryName] = DB.computeLOR('IPV', 'Senior', 'conditional');
% [L.ConfidenceLevel, L.Confidence] = computeLORconfidence(L);
% L.ConfidenceLevelShort = DB.getShortConfLevel(L.Confidence);
[L2, queryName2] = DB.computeLOR('IPV', 'BG', 'conditional');
% [L2.ConfidenceLevel, L2.Confidence] = computeLORconfidence(L2);
% L2.ConfidenceLevelShort = DB.getShortConfLevel(L2.Confidence);
%%

outPath = 'out/senior/Ever/Figures/';
if(~exist(outPath, 'dir')); mkdir(outPath); end

figure(1);
clf();
set(gcf, 'Position', [450, 220, 600, 420]);
histogram(L.LOR);
xlim([-2.25, 7.25])
set(gca, 'XTick', log2([0.5 1 2 3 5 10 20 30 50 100]), ...
    'XTickLabel', {'0.5', '1', '2' '3', '5' '10', '20' '30', '50', '100'});
grid();
ylabel('Number of Terms');
xlabel('Odds Ratio');
set(gca, 'FontSize', 12);
set(gcf, 'Color', [1 1 1]);
title('IPV association in Senior population');
export_fig([outPath, 'histogram_ipv_senior.png'], '-m2.5');

figure(2);
clf();
set(gcf, 'Position', [450, 220, 600, 420]);
histogram(L2.LOR);
xlim([-2.25, 7.25])
set(gca, 'XTick', log2([0.5 1 2 3 5 10 20 30 50 100]), ...
    'XTickLabel', {'0.5', '1', '2' '3', '5' '10', '20' '30', '50', '100'});
grid();
ylabel('Number of Terms');
xlabel('Odds Ratio');
set(gca, 'FontSize', 12);
set(gcf, 'Color', [1 1 1]);
title('IPV association in BG population');
export_fig([outPath, 'histogram_ipv_bg.png'], '-m2.5');

figure(3);
clf();
set(gcf, 'Position', [450, 220, 600, 420]);
histogram(L.LOR - L2.LOR);
% xlim([-2.25, 7.25])
set(gca, 'XTick', log2([0.25 0.5 1 2 4]), ...
    'XTickLabel', {'0.25', '0.5', '1', '2', '4'});
% set(gca, 'XTick', log2([0.5 1 2 3 5 10 20 30 50 100]), ...
%     'XTickLabel', {'0.5', '1', '2' '3', '5' '10', '20' '30', '50', '100'});
grid();
ylabel('Number of Terms');
xlabel('Odds Ratio');
set(gca, 'FontSize', 12);
set(gcf, 'Color', [1 1 1]);
title('IPV differential association (Senior - BG)');
export_fig([outPath, 'histogram_ipv_differential_senior_bg.png'], '-m2.5');

%%
figure(4);
clf();
set(gcf, 'Position', [450, 220, 600, 420]);
% histogram(L.LOR - L2.LOR);
hold('on');
plot(L2.LOR, L.LOR, '.', 'MarkerSize', 16);
plot(ylim(), ylim(), '-k');
hold('off');
lims = [-1 8];
xlim(lims)
ylim(lims)
% set(gca, 'XTick', log2([0.25 0.5 1 2 4]), ...
%     'XTickLabel', {'0.25', '0.5', '1', '2', '4'});
set(gca, 'XTick', log2([0.5 1 2 3 5 10 20 30 50 100 200]), ...
    'XTickLabel', {'0.5', '1', '2' '3', '5' '10', '20' '30', '50', '100', '200'});
set(gca, 'YTick', log2([0.5 1 2 3 5 10 20 30 50 100 200]), ...
    'YTickLabel', {'0.5', '1', '2' '3', '5' '10', '20' '30', '50', '100', '200'});
grid();
% ylabel('Number of Terms');
ylabel('OR(term, IPV|Senior)');
xlabel('OR(term, IPV|BG)');
set(gca, 'FontSize', 12);
set(gcf, 'Color', [1 1 1]);
% title('IPV differential association (Senior - BG)');
export_fig([outPath, 'scatterplot_senior_vs_bg.png'], '-m2.5');

%%
figure(5);
clf();
set(gcf, 'Position', [450, 220, 600, 420]);
hold('on');
histogram(L2.LOR);
% plot([1 1] * log2(1), ylim(), ':k');
plot([1 1] * log2(3), ylim(), '--k');
plot([1 1] * log2(5), ylim(), '--k');
plot([1 1] * log2(10), ylim(), '--k');
hold('off');
xlim([-2.25, 7.25])
set(gca, 'XTick', log2([0.5 1 2 3 5 10 20 30 50 100]), ...
    'XTickLabel', {'0.5', '1', '2' '3', '5' '10', '20' '30', '50', '100'});
grid();
ylabel('Number of Terms');
xlabel('Odds Ratio');
set(gca, 'FontSize', 12);
set(gcf, 'Color', [1 1 1]);
title('IPV co-morbidity in BG population');
export_fig([outPath, 'histogram_ipv_bg_marked.png'], '-m2.5');


%%
figure(5);
clf();
set(gcf, 'Position', [450, 220, 600, 420]);
hold('on');
histogram(L.LOR);
% plot([1 1] * log2(1), ylim(), ':k');
plot([1 1] * log2(3), ylim(), '--k');
plot([1 1] * log2(5), ylim(), '--k');
plot([1 1] * log2(10), ylim(), '--k');
hold('off');
xlim([-2.25, 7.25])
set(gca, 'XTick', log2([0.5 1 2 3 5 10 20 30 50 100]), ...
    'XTickLabel', {'0.5', '1', '2' '3', '5' '10', '20' '30', '50', '100'});
grid();
ylabel('Number of Terms');
xlabel('Odds Ratio');
set(gca, 'FontSize', 12);
set(gcf, 'Color', [1 1 1]);
title('IPV co-morbidity in Senior population');
export_fig([outPath, 'histogram_ipv_senior_marked.png'], '-m2.5');


%%
figure(6);
clf();
set(gcf, 'Position', [450, 220, 600, 420]);
hold('on');
histogram(L.LOR - L2.LOR);
% plot([1 1] * log2(1), ylim(), ':k');
plot([1 1] * log2(1), ylim(), '--k');
% plot([1 1] * log2(5), ylim(), '--k');
% plot([1 1] * log2(10), ylim(), '--k');
hold('off');
% xlim([-2.25, 7.25])
set(gca, 'XTick', log2([0.25 0.5 1 2 4]), ...
    'XTickLabel', {'0.25', '0.5', '1', '2', '4'});
grid();
ylabel('Number of Terms');
xlabel('Odds Ratio');
set(gca, 'FontSize', 12);
set(gcf, 'Color', [1 1 1]);
title('IPV differential co-morbidity (Senior - BG)');
export_fig([outPath, 'histogram_differential_comorbidity_marked.png'], '-m2.5');
