# Supplementary material for: Adverse health correlates of intimate partner violence against older women: Mining electronic health records
Source: PLoS One. 2023 Mar 8;18(3):e0281863. doi: 10.1371/journal.pone.0281863 (PMC9994723; doi:10.1371/journal.pone.0281863)
Supplement: S1 File — (ZIP) [file pone.0281863.s004.zip › IPV_Older_Women/demo_senior_ipv_export_table_version4.m]

%%
addpath(genpath('util/'));
inPath = 'in/data/';
outPath = 'out/';
if(~exist(outPath, 'dir')); mkdir(outPath); end
% Exports the terms to excel (Supplementary Tables)
%% Turn off Warnings
warning( 'off', 'MATLAB:xlswrite:AddSheet' ) ;
%% Parse Data
load([outPath, '/data_senior_ever_valid.mat']);
%%
rng(1, 'twister');
writeTables = true;
%% All Tables Separate
DB = CohortDatabaseSenior(S);

cohortNames = {'IPV', 'Senior'};
nCohort = length(cohortNames);
date = S.Date;
dateFolder = ['out/senior/', date, '/'];
if(~exist(dateFolder, 'dir')); mkdir(dateFolder); end
tableFolder = [dateFolder, 'Tables/'];
if(~exist(tableFolder, 'dir')); mkdir(tableFolder); end
outfilePath = [tableFolder, 'ipv_senior_table', '.xlsx'];

nTerm = length(DB.TermList);

[L, queryName] = DB.computeLOR('IPV', 'Senior', 'conditional');
[L.ConfidenceLevel, L.Confidence] = computeLORconfidence(L);
% L.ConfidenceLevelShort = DB.getShortConfLevel(L.Confidence);
zstar = norminv(1 - 0.05/(2 * nnz(L.IsValid)));
L.AValue = L.LOR - zstar * L.SE;
L.MuValue = estimateMuValue(L, 0.001);
% L.LORminx = L.LORmin;
% L.LORmaxx = L.LORmax;

L.LORminx = L.MuValue;
L.LORmaxx = 2 * L.LOR - L.MuValue;

[L2, queryName2] = DB.computeLOR('IPV', 'BG', 'conditional');
[L2.ConfidenceLevel, L2.Confidence] = computeLORconfidence(L2);
% L2.ConfidenceLevelShort = DB.getShortConfLevel(L2.Confidence);
zstar = norminv(1 - 0.05/(2 * nnz(L2.IsValid)));
% L2.LOR = L2.LOR + 1;
L2.AValue = L2.LOR - zstar * L2.SE;
L2.MuValue = estimateMuValue(L2, 0.001);
L2.LORminx = L2.MuValue;
L2.LORmaxx = 2 * L2.LOR - L2.MuValue;

L.CountSeniorIPV = L.CountX;
L.CountSenior = L.CountY;
L.CountIPV = L2.CountX;
L.CountBG = L2.CountY;

L2.CountSeniorIPV = L.CountX;
L2.CountSenior = L.CountY;
L2.CountIPV = L2.CountX;
L2.CountBG = L2.CountY;
% return;

%% Initialization 
T = table();
T.Summary = ' ';
if(writeTables)
    if(exist(outfilePath, 'file')); delete(outfilePath); end
    writetable(T, outfilePath, 'Sheet', 'Summary', ...
        'WriteVariableNames', false);
    removeDefaultExcelSheets(outfilePath);
end

C = cell(7, 5);
C(:, 1) = {' ', 'Mean ([LORmin, LOR, LORmax])', ...
    'Number of Terms - Valid (Observed)', ...
    'Number of Terms - High Association', ...
    'Number of Terms - Moderate Association', ...
    'Number of Terms - Minor Association', ...
    'Number of Terms - Invalid'};

%% Counts Table

T = table();
T.TermID = L.TermID;
T.Description = L.Description;
T.BG = DB.getPrintableInteger(L.CountBG);
T.IPV = DB.getPrintableInteger(L.CountIPV);
T.Senior = DB.getPrintableInteger(L.CountSenior);
T.SeniorIPV = DB.getPrintableInteger(L.CountSeniorIPV);
% H = table();
% H.TermID = 'TermID';
% H.Description = 'Description';
% H.LOR = queryName2(2:end);
% % H.Confidence = 'Confidence Level';
% H.CountSeniorIPV = 'N(t, SeniorIPV)';
% H.CountSenior = 'N(t, Senior)';
% H.CountIPV = 'N(t, IPV)';
% H.CountBG = 'N(t)';
% T = [H; T];

if(writeTables)
    writetable(T, outfilePath, 'Sheet', 'Raw Counts', ...
        'Range', 'A1', 'WriteVariableNames', true);
end
%%  LOR(t, IPV|BG)
La = L2(L2.IsValid, :);
% [~, si] = sort(La.LORmin, 'descend');
[~, si] = sort(La.LORminx, 'descend');
La = La(si, :);
T = table();
T.TermID = La.TermID;
% T.Description = DB.getPrintableTermList(La.Description, 60);
T.Description = La.Description;
% T.LOR = DB.getPrintableTriplet(La.LORmin, ...
%                 La.LOR, La.LORmax);
% T.LOR = DB.getPrintableQuadruple(La.LORmin, ...
%                 La.LOR, La.LORmax, La.ConfidenceLevel);
T.LOR = DB.getPrintableQuadrupleOR(La.LORminx, ...
                La.LOR, La.LORmaxx, La.ConfidenceLevel);
% T.Confidence = La.ConfidenceLevel;
% T.CountSeniorIPV = DB.getPrintableInteger(La.CountX);
% T.CountSenior = DB.getPrintableInteger(La.CountY);
T.CountSeniorIPV = DB.getPrintableInteger(La.CountSeniorIPV);
T.CountSenior = DB.getPrintableInteger(La.CountSenior);
T.CountIPV = DB.getPrintableInteger(La.CountIPV);
T.CountBG = DB.getPrintableInteger(La.CountBG);
H = table();
H.TermID = 'TermID';
H.Description = 'Description';
H.LOR = queryName2(2:end);
% H.Confidence = 'Confidence Level';
H.CountSeniorIPV = 'N(t, SeniorIPV)';
H.CountSenior = 'N(t, Senior)';
H.CountIPV = 'N(t, IPV)';
H.CountBG = 'N(t)';
T = [H; T];

if(writeTables)
    writetable(T, outfilePath, 'Sheet', 'IPV|BG', ...
        'Range', 'A1', 'WriteVariableNames', false);
end

C{1, 2} = 'IPV|BG';
C{2, 2} =  DB.getPrintableTriplet(mean(La.LORmin), ...
                mean(La.LOR), mean(La.LORmax));
% C{2, 2} =  DB.getPrintableDouble(2.^mean(La.LOR));
C{3, 2} =  height(La);
C{4, 2} =  nnz(La.Confidence == 3);
C{5, 2} =  nnz(La.Confidence == 2);
C{6, 2} =  nnz(La.Confidence == 1);
C{7, 2} =  nTerm - height(La);
% return;
%% LOR(t, IPV|Senior)
La = L(L.IsValid, :);
% [~, si] = sort(La.LORmin, 'descend');
[~, si] = sort(La.LORminx, 'descend');
La = La(si, :);

T = table();
T.TermID = La.TermID;
% T.Description = DB.getPrintableTermList(La.Description, 60);
T.Description = La.Description;
% T.LOR = DB.getPrintableQuadruple(La.LORmin, ...
%                 La.LOR, La.LORmax, La.ConfidenceLevel);
T.LOR = DB.getPrintableQuadrupleOR(La.LORminx, ...
                La.LOR, La.LORmaxx, La.ConfidenceLevel); 
% T.LOR = DB.getPrintableTriplet(La.LORmin, ...
%                 La.LOR, La.LORmax);
% T.Confidence = La.ConfidenceLevel;
% T.CountSeniorIPV = DB.getPrintableInteger(La.CountX);
% T.CountSenior = DB.getPrintableInteger(La.CountY);
T.CountSeniorIPV = DB.getPrintableInteger(La.CountSeniorIPV);
T.CountSenior = DB.getPrintableInteger(La.CountSenior);
T.CountIPV = DB.getPrintableInteger(La.CountIPV);
T.CountBG = DB.getPrintableInteger(La.CountBG);
H = table();
H.TermID = 'TermID';
H.Description = 'Description';
H.LOR = queryName(2:end);
% H.Confidence = 'Confidence Level';
H.CountSeniorIPV = 'N(t, SeniorIPV)';
H.CountSenior = 'N(t, Senior)';
H.CountIPV = 'N(t, IPV)';
H.CountBG = 'N(t)';
T = [H; T];

if(writeTables)
    writetable(T, outfilePath, 'Sheet', 'IPV|Senior', ...
        'Range', 'A1', 'WriteVariableNames', false);
end

C{1, 3} = 'IPV|Senior';
C{2, 3} =  DB.getPrintableTriplet(mean(La.LORmin), ...
                mean(La.LOR), mean(La.LORmax));
C{3, 3} =  height(La);
C{4, 3} =  nnz(La.Confidence == 3);
C{5, 3} =  nnz(La.Confidence == 2);
C{6, 3} =  nnz(La.Confidence == 1);
C{7, 3} =  nTerm - height(La);

%% LOR(t, IPV|Senior) - LOR(t, IPV|BG)
Lc = table();
Lc.TermID = L.TermID;
Lc.Description = L.Description;
Lc.LOR1 = L.LOR;
Lc.LOR1min = L.LORminx;
Lc.LOR1max = L.LORmaxx;
Lc.ConfidenceLevel1 = L.ConfidenceLevel;
Lc.LOR2 = L2.LOR;
Lc.LOR2min = L2.LORminx;
Lc.LOR2max = L2.LORmaxx;
Lc.ConfidenceLevel2 = L2.ConfidenceLevel;
Lc.LOR = L.LOR - L2.LOR;
% Lc.LOR = L2.LOR - L.LOR;
SE = sqrt(L.SE.^2 + L2.SE.^2);
z = 1.96;
Lc.LORmin = Lc.LOR - z .* SE;
Lc.LORmax = Lc.LOR + z .* SE;
Lc.SE = SE;
Lc.Z = Lc.LOR ./ Lc.SE;
Lc.PValue = zscore2pvalue(Lc.Z);
% Lc.PValue(Lc.Z<0) = 1;
Lc.QValue = mafdr(Lc.PValue, 'BHFDR', true);
Lc.IsValid = ~isnan(Lc.LOR);
nTest = nnz(~isnan(Lc.LOR));
zstar = norminv(1 - 0.05/(2 * nTest));
Lc.AValue = Lc.LOR - zstar * Lc.SE;

indices = Lc.QValue <=0.05;
r = nnz(indices);
m = nnz(~isnan(Lc.Z));
alpha = 0.05;
zcritical = norminv(1 - r*alpha/(2 * m));
Lc.LORminy(indices) = Lc.LOR(indices) - zcritical * Lc.SE(indices);
Lc.LORmaxy(indices) = Lc.LOR(indices) + zcritical * Lc.SE(indices);

levels = [1 1.5 2];
nLevel = length(levels);
for iLevel = 1:nLevel
    level = levels(iLevel);
    leveltxt = regexprep(num2str(level), '\.', '_');
    Z = (Lc.LOR - log2(level)) ./ Lc.SE;
    P = zscore2pvalue(Z);
    P(Z<0) = 1;
    Q = mafdr(P, 'BHFDR', true);
    Lc.(['Z', leveltxt]) = Z;
    Lc.(['PValue', leveltxt]) = P;
    Lc.(['QValue', leveltxt]) = Q;
end

[Lc.MuValue, Lc.ZCriticals] = estimateMuValue(Lc, 0.001);
Lc.LORminx = Lc.MuValue;
Lc.LORmaxx = 2 * Lc.LOR - Lc.MuValue;
[Lc.ConfidenceLevel, Lc.Confidence] = computeLORconfidence3(Lc);


% Lc.LORmin = L.LORmin - L2.LORmax;
% Lc.LORmax = L.LORmax - L2.LORmin;
Lc.IsValid = L.IsValid & L2.IsValid;
[Lc.ConfidenceLevel, Lc.Confidence] = computeLORconfidence2(Lc);
Lc.CountSeniorIPV = L.CountX;
Lc.CountSenior = L.CountY;
Lc.CountIPV = L2.CountX;
Lc.CountBG = L2.CountY;

Lcv = Lc(Lc.IsValid, :);
[~, si] = sort(Lcv.LORmin, 'descend');
Lcv = Lcv(si, :);

% For testing purposes...
Lcv.LORx = Lcv.LOR;
% Lcv.LORminx = Lcv.LORmin;
Lcv.SEx = Lcv.SE;
Lcv.ZCrit = norminv(1 - 0.05 * (1:height(Lcv))'/(2 * height(Lcv)));
Lcv.LValue = Lcv.LORx - Lcv.ZCrit .* Lcv.SEx;
% Lcv.AValuex = Lcv.AValue;
% Lcv.AValuex2 = Lcv.LORx - norminv(1 - 0.05 * 2/(2 * height(Lcv))) .* Lcv.SEx;
% Lcv.ZScore0_35 = (Lcv.LORx - 0.386) ./ Lcv.SEx;
% Lcv.AValuex3 = Lcv.LORx - norminv(1 - 0.05 * 3/(2 * height(Lcv))) .* Lcv.SEx;
% Lcv.AValuex4 = Lcv.LORx - norminv(1 - 0.05 * 4/(2 * height(Lcv))) .* Lcv.SEx;
% Lcv.AValuex8 = Lcv.LORx - norminv(1 - 0.05 * 8/(2 * height(Lcv))) .* Lcv.SEx;
% Lcv.AValuex9 = Lcv.LORx - norminv(1 - 0.05 * 9/(2 * height(Lcv))) .* Lcv.SEx;
% Lcv.AValuex10 = Lcv.LORx - norminv(1 - 0.05 * 10/(2 * height(Lcv))) .* Lcv.SEx;
% Lcv.AValuex12 = Lcv.LORx - norminv(1 - 0.05 * 12/(2 * height(Lcv))) .* Lcv.SEx;
% Lcv.AValuex13 = Lcv.LORx - norminv(1 - 0.05 * 13/(2 * height(Lcv))) .* Lcv.SEx;

% Lcv.AValuex4 = Lcv.LORx - norminv(1 - 0.05 * 4/(2 * height(Lcv))) .* Lcv.SEx;

% [Lcv.MuValue, Lcv.ZCriticals] = estimateMuValue(Lcv, 0.001);
% Lcv.LORminx = Lcv.MuValue;
% Lcv.LORmaxx = 2 * Lcv.LOR - Lcv.MuValue;
% [Lcv.ConfidenceLevel, Lcv.Confidence] = computeLORconfidence3(Lcv);

% muValues = 0:0.001:max(Lcv.LOR);
% muValues = 0:0.001:0.38;
% nMu = length(muValues);
% Lcv.MuValue = zeros(height(Lcv), 1);
% for iMu = 1:nMu
%     mu = muValues(iMu);
%     zscore = (Lcv.LOR - mu) ./ Lcv.SE;
%     pvalues = zscore2pvalue(zscore);
%     pvalues(zscore < 0) = 1;
%     qvalues = mafdr(pvalues, 'BHFDR', true);
%     indices = (qvalues <= 0.05) & (zscore > 0);
%     Lcv.MuValue(indices) = max(Lcv.MuValue(indices), mu);
%     if(nnz(indices) == 0); break; end
% end

% [~, si] = sort(Lcv.LValue, 'descend');
% Lcv = Lcv(si, :);

% [~, si] = sort(Lcv.MuValue, 'descend');
[~, si] = sort(Lcv.LORminx, 'descend');
Lcv = Lcv(si, :);

Ldp = Lcv;

T = table();
T.TermID = Lcv.TermID;
% T.Description = DB.getPrintableTermList(Lcv.Description, 60);
T.Description = Lcv.Description;
% T.LOR = DB.getPrintableQuadruple(Lcv.LORmin, ...
%                 Lcv.LOR, Lcv.LORmax, Lcv.ConfidenceLevel);
T.LOR = DB.getPrintableQuadrupleOR(Lcv.LORminx, ...
                Lcv.LOR, Lcv.LORmaxx, Lcv.ConfidenceLevel);
% T.Confidence = Lcv.ConfidenceLevel;
T.LOR1 = DB.getPrintableQuadrupleOR(Lcv.LOR1min, ...
                Lcv.LOR1, Lcv.LOR1max, Lcv.ConfidenceLevel1);
T.LOR2 = DB.getPrintableQuadrupleOR(Lcv.LOR2min, ...
                Lcv.LOR2, Lcv.LOR2max, Lcv.ConfidenceLevel2);
T.CountSeniorIPV = DB.getPrintableInteger(Lcv.CountSeniorIPV);
T.CountSenior = DB.getPrintableInteger(Lcv.CountSenior);
T.CountIPV = DB.getPrintableInteger(Lcv.CountIPV);
T.CountBG = DB.getPrintableInteger(Lcv.CountBG);
H = table();
H.TermID = 'TermID';
H.Description = 'Description';
H.LOR = [queryName(2:end), '/', queryName2(2:end)];
% H.Confidence = 'Confidence Level';
H.LOR1 = queryName(2:end);
H.LOR2 = queryName2(2:end);
H.CountSeniorIPV = 'N(t, SeniorIPV)';
H.CountSenior = 'N(t, Senior)';
H.CountIPV = 'N(t, IPV)';
H.CountBG = 'N(t)';
T = [H; T];

if(writeTables)
    writetable(T, outfilePath, 'Sheet', 'IPV|Senior - IPV', ...
        'Range', 'A1', 'WriteVariableNames', false);
end

C{1, 4} = 'IPV|Senior - IPV';
C{2, 4} =  DB.getPrintableTriplet(mean(Lcv.LORmin), ...
                mean(Lcv.LOR), mean(Lcv.LORmax));
C{3, 4} =  height(Lcv);
C{4, 4} =  nnz(Lcv.Confidence == 2);
% C{5, 4} =  nnz(Lcv.Confidence == 1);
C{5, 4} = '-';
% C{6, 4} =  nnz(Lcv.Confidence == 0);
C{6, 4} =  '-';
C{7, 4} =  nTerm - height(Lcv); 
% return;

%% Plot stuff
figure(1);
clf();
hold('on');
valids = Lcv.LORminx <= 0;

plot(Lcv.LORminx(valids), Lcv.LOR(valids), '.', 'MarkerSize', 10, 'Color', [1 1 1] * 0.65);
plot(Lcv.LORminx(~valids), Lcv.LOR(~valids), '.', 'MarkerSize', 12);
plot(xlim(), [0 0], ':', 'Color', [1 1 1] * 0.35);
plot([0 0], ylim(), '--k');
hold('off');
grid();
set(gca, 'FontSize', 12);
ylabel('Point Estimate')
xlabel('Minimum bound of 95% interval (adjusted for FCR)')
title('Differential Co-Morbidity (Odds Ratio)');
xticks = [0.1 0.25 0.5 1 2 3 5];
xticklabels = cell(size(xticks));
for i = 1:length(xticks)
    xticklabels{i} = num2str(xticks(i));
end

yticks = [0.5 1 2 3 5];
yticklabels = cell(size(yticks));
for i = 1:length(yticks)
    yticklabels{i} = num2str(yticks(i));
end

set(gca, 'XTick', log2(xticks), 'XTickLabels', xticklabels);
set(gca, 'YTick', log2(yticks), 'YTickLabels', yticklabels);

set(gcf, 'Color', [1 1 1]);

La = L(L.IsValid, :);
figure(2);
clf();
hold('on');
% valids = La.LORminx <= log2(3);

colors = getdefaultcolors();


gap_colors = [[1 1 1] * 0.65; colors(1, :); colors(3, :); colors(2, :)];
gaps = log2([0 3 5 10 Inf]);
for i = 2:length(gaps)
    valids = (La.LORminx > gaps(i-1)) & (La.LORminx <= gaps(i));
    plot(La.LORminx(valids), La.LOR(valids), '.', 'MarkerSize', 10+(i-2)*1, 'Color', gap_colors(i-1, :));
end

% plot(La.LORminx(valids), La.LOR(valids), '.', 'MarkerSize', 10, 'Color', [1 1 1] * 0.65);
% plot(La.LORminx(valids), La.LOR(valids), '.', 'MarkerSize', 10, 'Color', [1 1 1] * 0.65);
% plot(La.LORminx(~valids), La.LOR(~valids), '.', 'MarkerSize', 12);
% set(gca, 'YScale', 'log');
% set(gca, 'XScale', 'log');
plot(xlim(), [0 0], ':', 'Color', [1 1 1] * 0.35);
plot([1 1] * log2(3), ylim(), '--k');
plot([1 1] * log2(5), ylim(), '--k');
plot([1 1] * log2(10), ylim(), '--k');
hold('off');
xticks = [1 2 3 5 10 20];
xticklabels = cell(size(xticks));
for i = 1:length(xticks)
    xticklabels{i} = num2str(xticks(i));
end


yticks = [1 2 3 5 10 20 30 50 100 200];
yticklabels = cell(size(yticks));
for i = 1:length(yticks)
    yticklabels{i} = num2str(yticks(i));
end

set(gca, 'XTick', log2(xticks), 'XTickLabels', xticklabels);
set(gca, 'YTick', log2(yticks), 'YTickLabels', yticklabels);

grid();
set(gca, 'FontSize', 12);
% xlabel('DC_{min}(t)')
% ylabel('DC(t)')
ylabel('Point Estimate')
xlabel('Minimum bound of 95% interval (adjusted for FCR)')
title('Co-Morbidity in Senior Population (Odds Ratio)');

set(gcf, 'Color', [1 1 1]);

figure(3);
clf();
hold('on');
valids = Lc.LORminx >= 0;
plot(L2.LORminx, L.LORminx, '.', 'MarkerSize', 12);
plot(L2.LORminx(valids), L.LORminx(valids), 'xk', 'MarkerSize', 10, 'LineWidth', 1.25);
hold('off');
xlabel('OR_{min}(t, IPV|BG)')
ylabel('OR_{min}(t, IPV|Senior))')
grid();
set(gca, 'FontSize', 12);
set(gcf, 'Color', [1 1 1]);

xticks = [0.5 1 2 3 5 10 20];
xticklabels = cell(size(xticks));
for i = 1:length(xticks)
    xticklabels{i} = num2str(xticks(i));
end


yticks = [1 2 3 5 10 20 30 50 100 200];
yticklabels = cell(size(yticks));
for i = 1:length(yticks)
    yticklabels{i} = num2str(yticks(i));
end

set(gca, 'XTick', log2(xticks), 'XTickLabels', xticklabels);
set(gca, 'YTick', log2(yticks), 'YTickLabels', yticklabels);

%%
LOR1 = L2.LORminx; % Background
LOR2 = L.LORminx;  % Senior 

figure(4);
clf();
bX = [-1 log2([3 5 10]) 6];
bY = [-1 log2([3 5 10]) 6];

regionColoring = [1 2 3 4; 1 2 3 3; 1 2 2 2; 1 1 1 1];
regionColors = [0.5 0.7 0.45; 0 0.45 0.74; 0.93 0.7 0.1; 0.85 0.325 0.1];

hold('on');
R = regionplot(bX, bY, ...
    'EdgeColor', 'none', ...
    'RegionColoring', regionColoring, ...
    'RegionColors', regionColors);
H = scatterplot(R, LOR1, LOR2, 'MarkerSize', 15);
regionlines(R, 'LineWidth', 2, 'LineStyle', '--');
guidelines(R, 'Color', [0.3 0.3 0.3 0.7], ....
    'LineWidth', 0.75, 'LineStyle', '-.');
valids = Lc.LORminx >= 0;
hdif = plot(L2.LORminx(valids), L.LORminx(valids), 'ok', 'MarkerSize', 6, 'LineWidth', 1);
legend([flip(H(2:end));hdif], ...
    {'High Co-Morbidity', 'Moderate Co-Morbidity', 'Minor Co-Morbidity', 'Differential Co-Morbidity'}, ...
    'Location', 'SouthEast');
hold('off');
xlabel('OR_{min}(t, IPV|BG)');
ylabel('OR_{min}(t, IPV|Senior)');
set(gca, 'FontSize', 12);


xticks = [0.5 1 2 3 5 10 20 30 50 100 200];
xticklabels = cell(size(xticks));
for i = 1:length(xticks)
    xticklabels{i} = num2str(xticks(i));
end


yticks = [0.5 1 2 3 5 10 20 30 50 100 200];
yticklabels = cell(size(yticks));
for i = 1:length(yticks)
    yticklabels{i} = num2str(yticks(i));
end

set(gca, 'XTick', log2(xticks), 'XTickLabels', xticklabels);
set(gca, 'YTick', log2(yticks), 'YTickLabels', yticklabels);

set(gcf, 'Position', [0 0 640 480]);
movegui('center');
set(gcf, 'Color', [1 1 1]);
outPath = 'out/';
figurePath = [outPath, 'senior/Ever/Figures/'];
if(~exist(outPath, 'dir')); mkdir(outPath); end
if(~exist(figurePath, 'dir')); mkdir(figurePath); end
export_fig([figurePath, 'ipv_senior_regionplot.png'], '-m2');
%% Regionplot Alternative
LOR1 = L2.LORminx; % Background
LOR2 = L.LORminx;  % Senior 

figure(5);
clf();
bX = [-1 log2([3 5 10]) 6];
bY = [-1 log2([3 5 10]) 6];

regionColoring = [4 4 4 4; 3 3 3 3; 2 2 2 2; 1 1 1 1];
regionColors = [0.5 0.7 0.45; 0 0.45 0.74; 0.93 0.7 0.1; 0.85 0.325 0.1];

hold('on');
R = regionplot(bX, bY, ...
    'EdgeColor', 'none', ...
    'RegionColoring', regionColoring, ...
    'RegionColors', regionColors);
H = scatterplot(R, LOR1, LOR2, 'MarkerSize', 15);
regionlines(R, 'LineWidth', 2, 'LineStyle', '--');
% guidelines(R, 'Color', [0.3 0.3 0.3 0.7], ....
%     'LineWidth', 0.75, 'LineStyle', '-.');
valids = Lc.LORminx >= 0;
hdif = plot(L2.LORminx(valids), L.LORminx(valids), 'ok', 'MarkerSize', 6, 'LineWidth', 1);
legend([flip(H(2:end));hdif], ...
    {'High Co-Morbidity', 'Moderate Co-Morbidity', 'Minor Co-Morbidity', 'Differential Co-Morbidity'}, ...
    'Location', 'SouthEast');
hold('off');
xlabel('OR_{min}(t, IPV|BG)');
ylabel('OR_{min}(t, IPV|Senior)');
set(gca, 'FontSize', 12);


xticks = [0.5 1 2 3 5 10 20 30 50 100 200];
xticklabels = cell(size(xticks));
for i = 1:length(xticks)
    xticklabels{i} = num2str(xticks(i));
end


yticks = [0.5 1 2 3 5 10 20 30 50 100 200];
yticklabels = cell(size(yticks));
for i = 1:length(yticks)
    yticklabels{i} = num2str(yticks(i));
end

set(gca, 'XTick', log2(xticks), 'XTickLabels', xticklabels);
set(gca, 'YTick', log2(yticks), 'YTickLabels', yticklabels);

set(gcf, 'Position', [0 0 640 480]);
movegui('center');
set(gcf, 'Color', [1 1 1]);
outPath = 'out/';
figurePath = [outPath, 'senior/Ever/Figures/'];
if(~exist(outPath, 'dir')); mkdir(outPath); end
if(~exist(figurePath, 'dir')); mkdir(figurePath); end
export_fig([figurePath, 'ipv_senior_regionplot_alt.png'], '-m2');
%% Print Summary Table
if(writeTables)
    writetable(cell2table(C), outfilePath, 'Sheet', 'Summary', ...
        'Range', 'A1', 'WriteVariableNames', false);
end

function [confLevel, conf] = computeLORconfidence(L)
    La = L(L.IsValid, :);
%     sigHigh = (L.LORmin >= mean(La.LOR)) & (L.LORmin > 0);
%     sigMedium = (L.LORmin > 0) | (L.LORmin >= mean(La.LOR));
    sigHigh = (L.QValue10 <= 0.05) & (L.LOR >= log2(10));
    sigModerate = (L.QValue5 <= 0.05) & (L.LOR >= log2(5));
    sigMinor = (L.QValue3 <= 0.05) & (L.LOR >= log2(3));
%     sigMedium = (L.LORmin > 0) | (L.LORmin >= mean(La.LOR));

    confLevel = cell(height(L), 1);
    confLevel(:) = {'-'};
    confLevel(sigMinor) = {'Minor'};
    confLevel(sigModerate) = {'Moderate'};
    confLevel(sigHigh) = {'High'};

    conf = zeros(height(L), 1);
    conf(sigMinor) = 1;
    conf(sigModerate) = 2;
    conf(sigHigh) = 3;
end

% function [confLevel, conf] = computeLORconfidence2(Lc)
% %     La = L(L.IsValid, :);
% %     sigHigh = (Lc.LORmin > 0);
%     sigHigh = (Lc.QValue2 <= 0.05) & (Lc.LOR >= log2(2));
%     sigModerate = (Lc.QValue1_5 <= 0.05) & (Lc.LOR >= log2(1.5));
%     sigMinor = (Lc.QValue1 <= 0.05) & (Lc.LOR >= log2(1));
% 
%     confLevel = cell(height(Lc), 1);
%     confLevel(:) = {'-'};
%     confLevel(sigMinor) = {'Minor'};
%     confLevel(sigModerate) = {'Moderate'};
%     confLevel(sigHigh) = {'High'};
% 
%     conf = zeros(height(Lc), 1);
%     conf(sigMinor) = 1;
%     conf(sigModerate) = 2;
%     conf(sigHigh) = 3;
% end

function [confLevel, conf] = computeLORconfidence2(Lc)
%     La = L(L.IsValid, :);
%     sigHigh = (Lc.LORmin > 0);
    sigHigh = (Lc.LOR > 0) & (Lc.QValue <= 0.05);

    confLevel = cell(height(Lc), 1);
    confLevel(:) = {'-'};
    confLevel(sigHigh) = {'High'};

    conf = zeros(height(Lc), 1);
    conf(sigHigh) = 2;
end

function [confLevel, conf] = computeLORconfidence3(Lcv)
%     La = L(L.IsValid, :);
%     sigHigh = (Lc.LORmin > 0);
    sigHigh = (Lcv.LORminx > 0);

    confLevel = cell(height(Lcv), 1);
    confLevel(:) = {'-'};
    confLevel(sigHigh) = {'High'};

    conf = zeros(height(Lcv), 1);
    conf(sigHigh) = 2;
end
