# Supplementary material for: Adverse health correlates of intimate partner violence against older women: Mining electronic health records
Source: PLoS One. 2023 Mar 8;18(3):e0281863. doi: 10.1371/journal.pone.0281863 (PMC9994723; doi:10.1371/journal.pone.0281863)
Supplement: S1 File — (ZIP) [file pone.0281863.s004.zip › IPV_Older_Women/estimateMuValue.m]

function [muValuesOut, zCriticalsOut] = estimateMuValue(Lc, sampling_delta)
    if(nargin < 2); sampling_delta = 0.001; end
    Lcv = Lc(Lc.IsValid, :);
%     indf = find(Lc.IsValid);
    
%     muThresholds = (-10*sampling_delta):sampling_delta:max(Lcv.LOR);
%     muThresholds = 0:sampling_delta:max(Lcv.LOR);
    muThresholds = min(Lcv.LOR):sampling_delta:max(Lcv.LOR);
    nMu = length(muThresholds);
    muValues = -Inf(height(Lcv), 1);
    zCriticals = NaN(height(Lcv), 1);
    for iMu = 1:nMu
        mu = muThresholds(iMu);
        zscore = (Lcv.LOR - mu) ./ Lcv.SE;
        pvalues = zscore2pvalue(zscore);
        pvalues(zscore < 0) = 1;
        qvalues = mafdr(pvalues, 'BHFDR', true);
        indices = (qvalues <= 0.05) & (zscore > 0);
        zCriticals(indices) = min(zscore(indices));
        muValues(indices) = max(muValues(indices), mu);
        if(nnz(indices) == 0); break; end
    end
    muValuesOut = -Inf(height(Lc), 1);
    muValuesOut(Lc.IsValid) = muValues;
    zCriticalsOut = NaN(height(Lc), 1);
    zCriticalsOut(Lc.IsValid) = zCriticals;
end
