# Supplementary material for: Adverse health correlates of intimate partner violence against older women: Mining electronic health records
Source: PLoS One. 2023 Mar 8;18(3):e0281863. doi: 10.1371/journal.pone.0281863 (PMC9994723; doi:10.1371/journal.pone.0281863)
Supplement: S1 File — (ZIP) [file pone.0281863.s004.zip › IPV_Older_Women/findOutliers.m]

function [ outliers, wRange, range] = findOutliers( X, whiskerLength, direction )
    if(nargin < 2)
        whiskerLength = 1.5;
    end
    if(nargin < 3)
        direction = 'both';
    end
    range = prctile(X, [25 50 75]);
    IQR = range(3) - range(1);
    wBottom = range(1) - IQR * whiskerLength;
    wTop = range(3) + IQR * whiskerLength;
    wRange = [wBottom, wTop];
    switch(lower(direction))
        case 'negative'
            outliers = (X < wBottom);
        case 'positive'
            outliers = (X > wTop);
        case 'both'
            outliers = (X < wBottom) | (X > wTop);
        otherwise
            error('Invalid direction parameter.');
    end
    
end
