# Supplementary material for: Adverse health correlates of intimate partner violence against older women: Mining electronic health records
Source: PLoS One. 2023 Mar 8;18(3):e0281863. doi: 10.1371/journal.pone.0281863 (PMC9994723; doi:10.1371/journal.pone.0281863)
Supplement: S1 File — (ZIP) [file pone.0281863.s004.zip › IPV_Older_Women/in/data/Background.csv]

Ever
Description	Count	Proportion (in %)
Disease	13164960	69
Disorder by body site	12349180	65
Disorder of body system	11980330	63
Disorder of trunk	8589620	45
Disorder of soft tissue	7261050	38
Inflammatory disorder	7260370	38
Inflammation of specific body structures or tissue	7190620	38
Situation with explicit context	7119100	37
Inflammation of specific body systems	7074220	37
Inflammation of specific body organs	6552800	34
Finding with explicit context	6322180	33
Disorder of abdominal segment of trunk	6051580	32
Disorder of respiratory system	5781260	30
Disorder of abdomen	5762680	30
Disorder of head	5741900	30
Disorder of digestive system	5708050	30
Hypersensitivity condition	5536790	29
Disorder of digestive tract	5400980	28
Infectious disease	5352390	28
Allergic condition	5191030	27
Disorder of digestive organ	5123480	27
Disorder of the genitourinary system	5117920	27
Disorder of musculoskeletal system	5073570	27
Drug-related disorder	5057110	26
Soft tissue lesion	4801000	25
Traumatic AND/OR non-traumatic injury	4713320	25
Disorder of pelvic region of trunk	4703460	25
Disorder of extremity	4693350	25
Disorder of cardiovascular system	4688850	25
Acute disease	4537990	24
Ear, nose and throat disorder	4534670	24
Propensity to adverse reactions	4523830	24
Hypersensitivity disposition	4523560	24
Allergic disposition	4505050	24
Disorder of upper digestive tract	4463300	23
Traumatic and/or non-traumatic injury of anatomical site	4452350	23
Propensity to adverse reactions to substance	4383370	23
Allergy to substance	4363640	23
Traumatic injury	4356370	23
Disorder of integument	4343050	23
Inflammatory disorder of the respiratory system	4217130	22
Inflammatory disorder of the respiratory tract	4195330	22
Disorder of upper respiratory system	4180900	22
Traumatic injury by site	4140100	22
Disorder of connective tissue	4113070	22
Disorder of thoracic segment of trunk	4083740	21
Clinical finding absent	4009610	21
Disorder of skin AND/OR subcutaneous tissue	4005290	21
Disorder excluded	3962680	21
Disorder of thorax	3942790	21
Disorder of gastrointestinal tract	3917650	20
Disorder of skin	3843740	20
Infection by site	3774230	20
Musculoskeletal and connective tissue disorder	3745450	20
Arthropathy	3720680	19
No history of clinical finding in subject	3688890	19
No known allergy	3685650	19
Disorder of reproductive system	3649510	19
Propensity to adverse reactions to drug	3612650	19
Drug allergy	3588270	19
Mental disorder	3586390	19
Inflammatory disorder of head	3576100	19
Inflammatory disorder of upper respiratory tract	3554400	19
Acute respiratory disease	3550790	19
Disorder of face	3541780	19
Female reproductive system disorder	3523410	18
Acute inflammatory disease	3456000	18
Metabolic disease	3447960	18
Disorder of female genital tract	3389790	18
Disorder of lower extremity	3341140	17
Disorder of pelvis	3322920	17
Inflammatory disorder of digestive system	3316520	17
Injury by mechanism	3247040	17
Disorder of female genital organs	3208930	17
Inflammatory disorder of digestive tract	3042440	16
Disorder of endocrine system	2896770	15
Disorder of free lower limb	2854180	15
Disorder of upper gastrointestinal tract	2812540	15
Complication	2805090	15
Disorder of the urinary system	2798810	15
History of clinical finding in subject	2779000	15
Disorder of nervous system	2747580	14
Skin lesion	2716480	14
Procedure with explicit context	2668370	14
Neoplasm and/or hamartoma	2655280	14
Wound	2654220	14
Neoplastic disease	2615550	14
Disorder of neck	2577720	13
Chronic disease	2556580	13
Injury of musculoskeletal system	2510550	13
Disorder of upper extremity	2476640	13
Disorder of skeletal system	2447620	13
Mood disorder	2444430	13
Disorder of lower gastrointestinal tract	2437710	13
Disorder of blood vessel	2437020	13
Hypertensive disorder, systemic arterial	2425700	13
History of disorder	2423210	13
Neoplasm by body site	2415900	13
Disorder of intestine	2373130	12
Injury of connective tissue	2335240	12
Degenerative disorder	2296960	12
Depressive disorder	2271510	12
Infectious disease of genitourinary system	2243390	12
Soft tissue injury	2225520	12
Essential hypertension	2201570	12
Disorder of stomach	2179280	11
Allergy to anti-infective agent	2129880	11
Disorder characterized by pain	2110740	11
Disorder of lower respiratory system	2104910	11
Allergy to antibiotic	2065260	11
Antibacterial drug allergy	2065260	11
Viral disease	2037640	11
Disorder of mucous membrane	2021470	11
Disorder of nasal sinus	1985020	10
Disorder of large intestine	1969870	10
Disorder of bone	1962300	10
Joint injury	1957730	10
Disorder of pharynx	1954770	10
Drug dependence	1935210	10
Acute digestive system disorder	1930280	10
Urinary tract infectious disease	1897400	10
Pharyngitis	1893860	10
Disorder of back	1872530	10
Disorder of lipoprotein AND/OR lipid metabolism	1860000	10
Nicotine dependence	1844050	10
Disorder of lipoprotein storage and metabolism	1837940	10
Sinusitis	1833280	10
Hyperlipidemia	1832660	10
Complication of pregnancy, childbirth and/or the puerperium	1830500	10
Disorder of nose AND/OR nasopharynx	1821980	10
Inflammatory disease of mucous membrane	1812680	9
Inflammatory disorder of genitourinary system	1808340	9
Disorder of the nose	1795910	9
Acute infectious disease	1778600	9
Disorder of soft tissue of head	1757560	9
Disorder of ligament	1754070	9
Acute pharyngitis	1747900	9
Ligament injury	1739440	9
Sprain of ligament	1738530	9
Sprain of ligament of joint	1738270	9
Injury of lower extremity	1719710	9
Anxiety disorder	1718770	9
Inflammatory disorder of lower respiratory tract	1715500	9
Bacterial infectious disease	1704350	9
Inflammatory disorder of musculoskeletal system	1669990	9
Disorder of spinal region	1664760	9
Disorder of uterus	1653810	9
Tracheobronchial disorder	1648190	9
Visual system disorder	1648190	9
Disorder of body wall	1642190	9
Disorder of esophagus	1639420	9
Disorder of bronchus	1633860	9
Disorder of nasal cavity	1630830	9
Disorder of vagina	1620580	8
Benign neoplastic disease	1616690	8
Obesity	1615510	8
Neoplasm of trunk	1611180	8
Chronic disease of respiratory system	1606150	8
Disorder of the central nervous system	1606050	8
Acute upper respiratory infection	1601940	8
Inflammatory dermatosis	1599460	8
Disorder of thyroid gland	1579720	8
Injury of free lower limb	1572700	8
Disorder of pregnancy	1567140	8
Immune hypersensitivity disorder by mechanism	1560020	8
Disorder of mediastinum	1539420	8
Asthma	1527160	8
Allergic disorder by body site affected	1526810	8
Disorder of colon	1523750	8
Heart disease	1520490	8
Gastroesophageal reflux disease	1519660	8
Injury of upper extremity	1487370	8
Disorder of auditory system	1481570	8
Disorder of vertebral column	1462680	8
Tracheobronchitis	1455840	8
Anemia	1455130	8
Bronchitis	1451740	8
Disorder of foot	1444600	8
Tobacco dependence syndrome	1443390	8
Injury of trunk	1441830	8
Disorder of skeletal AND/OR smooth muscle	1439580	8
Disorder of skin appendage	1435730	8
Analgesic allergy	1430710	7
Chronic inflammatory disorder	1423450	7
Immunoglobulin E-mediated allergic disorder	1418150	7
Drug groups primarily affecting the central nervous system allergy	1412940	7
Rhinitis	1411440	7
Cyst	1410090	7
Neuropathy	1408340	7
Disorder associated with menstruation AND/OR menopause	1397290	7
Degenerative disorder of musculoskeletal system	1387000	7
Allergic disorder of respiratory system	1386690	7
Osteoarthritis	1386490	7
Disorder of ear	1385280	7
Disorder of skeletal muscle	1384040	7
Atopic immunoglobulin E-mediated allergic disorder	1383930	7
Disorder of carbohydrate metabolism	1372630	7
Disorder of the peripheral nervous system	1363640	7
Acute sinusitis	1362630	7
Vomiting	1362150	7
Allergy to penicillin	1358960	7
Disorder of eye region	1350990	7
Major depressive disorder	1338690	7
Inflammatory disease of female genital structure	1332930	7
Allergic rhinitis	1332270	7
Disorder of brain	1310930	7
Disorder of perineum	1305580	7
Peripheral nerve disease	1305040	7
Disorder of joint of spine	1303360	7
Family history with explicit context	1301700	7
Family history of clinical finding	1299320	7
Inflammatory disorder of extremity	1295960	7
Family history of disorder	1289960	7
Nutritional disorder	1289750	7
Headache disorder	1272660	7
Cartilage disorder	1271140	7
Head and neck injury	1264420	7
Disorder of digit	1206060	6
Major depression, single episode	1197050	6
Sleep disorder	1190620	6
Disorder of glucose metabolism	1160580	6
Neoplasm of soft tissue	1152320	6
Neoplasm of abdomen	1151610	6
Vaginitis	1148510	6
Past history of procedure	1143390	6
Allergy to opiate agonist	1142910	6
Opioid analgesic allergy	1142910	6
Neoplasm of intra-abdominal organs	1141380	6
Vascular headache	1125620	6
Migraine	1122900	6
Disorder of eye proper	1120900	6
Disorder of lower leg	1120400	6
No known drug allergy	1109960	6
Benign neoplasm of trunk	1102190	6
Nutritional deficiency disorder	1101140	6
Undernutrition	1085880	6
Hypothyroidism	1080370	6
Soft tissue infection	1080310	6
Disorder of hand	1064730	6
Infection of skin AND/OR subcutaneous tissue	1059000	6
Disorder of knee	1050990	5
Functional disorder of intestine	1049400	5
Eruption of skin	1044840	5
Disorder of vulva	1044650	5
Disorder of soft tissue of limb	1042960	5
Deficiency of micronutrients	1034150	5
Diabetes mellitus	1027800	5
Contusion	1022860	5
Disorder of soft tissue of trunk	1022650	5
Vulvitis	1018400	5
Disorder of hematopoietic structure	1018120	5
Disorder of kidney and/or ureter	1014880	5
Vitamin disease	995140	5
Vitamin deficiency	993950	5
Complication occurring during pregnancy	988920	5
Disorder of retroperitoneal compartment	986060	5
Nausea and vomiting	982990	5
Disorder of fluid AND/OR electrolyte	974890	5
Recurrent disease	967630	5
History of surgery	966200	5
Gastroesophageal reflux disease without esophagitis	966170	5
Abscess	953990	5
Acute tracheobronchitis	952310	5
Vulvovaginal disease	951420	5
Infection of skin	949290	5
Acute bronchitis	947390	5
Disorder of ovary	938790	5
Vulvovaginitis	934910	5
Disorder of breast	933630	5
Disorder of urinary tract proper	924200	5
Disorder of ankle	922620	5
Neoplasm of integumentary system	922200	5
Otitis	912510	5
Disorder of vitamin D	912050	5
Vitamin D deficiency	911940	5
Disorder of lung	908700	5
Disorder of middle ear	908690	5
Mycosis	899060	5
Neoplasm of skin	898960	5
Kidney disease	895720	5
Allergy to sulfonamides	894870	5
Bacterial infection by site	885490	5
Gastritis	881410	5
Disorder of vein	880740	5
Cardiac arrhythmia	877140	5
Disease caused by Gram-positive bacteria	875590	5
Eczema	872750	5
Disorder of mouth	870420	5
Drug therapy status	869810	5
Diabetes mellitus type 2	863460	5
Injury of head	863270	5
Cyst of abdomen	859080	4
Contact dermatitis	851440	4
Disorder of anterior segment of eye	851240	4
Musculoskeletal disorder of the neck	849290	4
Disorder of ocular adnexa	847510	4
Cyst of uterine adnexa	833150	4
Malignant neoplastic disease	831860	4
Cyst of ovary	831820	4
Neoplasm of pelvis	829850	4
Sprain of lower extremity	825220	4
Disorder of menstruation	824970	4
Chronic sinusitis	823660	4
Cellulitis	823560	4
Disorder of labor / delivery	821630	4
Disease caused by Gram-positive coccus	818040	4
Bone injury	814030	4
Fracture of bone	812710	4
Viral infection by site	811140	4
Maternal AND/OR fetal condition affecting labor AND/OR delivery	805060	4
Benign neoplasm of abdomen	804330	4
Benign neoplasm of intra-abdominal organs	800560	4
Injury of ankle	794800	4
Sprain of ligament of lower limb	792240	4
Neoplasm of female genital organ	791300	4
Disorder of lumbar spine	782690	4
Drug indicated	781960	4
Procedure indicated	781960	4
Complication occurring during labor and delivery	781210	4
Disorder of joint of ankle and/or foot	781090	4
Disorder of pelvic girdle	772030	4
Constipation	767480	4
Dyssomnia	766480	4
Unilateral procedure	761980	4
Open wound	760730	4
Benign neoplasm of soft tissue	757170	4
Fungal infection by site	756160	4
Injury of foot	754620	4
Complication of procedure	753590	4
Vaginitis and vulvovaginitis	753050	4
Otitis media	733860	4
Disorder of soft tissue of lower limb	733210	4
Disorder of immune structure	730330	4
Traumatic and/or non-traumatic injury of back	729290	4
Neoplasm of uterus	728110	4
Closed wound	726190	4
Disorder of lymphoid system	723660	4
Arthritis	722560	4
Closed fracture of bone	717720	4
Acute disease of cardiovascular system	715500	4
Inflammation of large intestine	711090	4
Injury of knee	703300	4
Inflammatory disorder of muscle	702820	4
Noninflammatory disorder of the female genital organs	701980	4
Myositis	701180	4
Benign neoplasm of skin	695630	4
Abnormality of systemic vein	693340	4
Disorder of lymphatic system	690320	4
Spondylosis	690100	4
Gastroenteritis	683050	4
Disorder of the lower urinary tract	681140	4
Injury of hand	681030	4
Laceration - injury	675350	4
Disorder of artery	673030	4
Family history of neoplasm	671120	4
Intervertebral disc disorder	667620	3
Family history of cancer	667300	3
Disorder of synovium	665120	3
Disease caused by Papillomaviridae	661590	3
Disease caused by Papillomavirus	661590	3
Human papillomavirus infection	661590	3
Peripheral vascular disease	658240	3
Neoplastic disease of uncertain behavior	658080	3
Disorders of initiating and maintaining sleep	656970	3
Insomnia	656210	3
Noninflammatory disorder of the vagina	653180	3
Congenital disease	643130	3
Inflammatory disorder of the eye	642890	3
Disorder of jaw	642070	3
Disorder of thigh	641830	3
Disorder of skin AND/OR subcutaneous tissue of trunk	640940	3
Disorder of skin of trunk	640880	3
Disorder of sebaceous gland	640270	3
Hypercholesterolemia	638840	3
Disorder of electrolytes	637280	3
Ectactic vein	636170	3
Venous varices	636170	3
Spinal injury	635180	3
Streptococcal infectious disease	632040	3
Disorder of conjunctiva	627320	3
Arthropathy of knee joint	625850	3
Radiographic imaging procedure with explicit context	623740	3
Unilateral radiographic imaging of breast	623680	3
Pure hypercholesterolemia	622620	3
Injury of neck	617120	3
Inflammatory neuropathy	615730	3
Neuritis	615350	3
Pelvic injury	612530	3
Disorder of oropharynx	611610	3
Disorder of urinary bladder	611160	3
Disorder of anal region	610580	3
Disorder of cellular component of blood	604690	3
Morbid obesity	601490	3
Disorder of nerve root and/or plexus	599000	3
Disorder of finger	596830	3
Disorder of female perineum	596410	3
Disorder of uterine cervix	594160	3
Osteochondropathy	591910	3
Injury of integument	587220	3
Infection caused by Ascomycetes	583870	3
Candidiasis	581550	3
Nerve root disorder	581100	3
Generalized anxiety disorder	578410	3
Open wound without complication	577120	3
Disorder of vision	575310	3
Injury of lower leg	574790	3
Conjunctivitis	573080	3
Neoplasm of uncertain behavior of soft tissues	572460	3
Structural disorder of heart	570560	3
Sprain of spinal ligament	565040	3
Colonic lesion	564950	3
Disorder of liver	563250	3
Necrosis of anatomical site	560020	3
Benign hypertension	556030	3
Benign essential hypertension	554680	3
Respiratory tract infection	549780	3
Acute genitourinary disorder	540290	3
Potassium disorder	538140	3
Disorder of product of conception	536540	3
Colitis	535830	3
Benign neoplasm of pelvis	534830	3
Chronic digestive system disorder	532550	3
Disorder of tendon	528920	3
Substance abuse	525310	3
Perimenopausal disorder	523990	3
Peripheral neuritis	521180	3
Disorder of shoulder region	518300	3
Radiculitis	514420	3
Disorder of skin of lower limb	511470	3
Soft tissue lesion of foot region	510640	3
Codeine allergy	510230	3
Bacterial infection of skin	506800	3
Herpesvirus infection	504320	3
Infection of digestive system	504290	3
Benign genital neoplasm	503820	3
Benign neoplasm of female genital organ	503690	3
Disorder of extraembryonic membrane	502690	3
Sleep apnea	501160	3
Disorder of skin AND/OR subcutaneous tissue of head	499650	3
Enthesopathy	498830	3
Open wound of limb	498770	3
Disorder of external ear	498150	3
History of substance abuse	498120	3
Disorder of skin of head	497350	3
Acne	496370	3
Mental disorder usually first evident in infancy, childhood AND/OR adolescence	496070	3
Primary malignant neoplasm	493110	3
Traumatic lesion during delivery	492250	3
Fluid volume disorder	491060	3
Injury of muscle	490640	3
Traumatic injury of skeletal muscle	490640	3
Genital infection	490100	3
Syncope	489650	3
Muscle strain	488990	3
Disorder of forearm	488330	3
Disorder of toe	488310	3
Trunk varices	488140	3
History of tobacco use	487470	3
Disorder of teeth AND/OR supporting structures	486700	3
Disorder of biliary tract	486590	3
Chronic mental disorder	484120	3
Congenital malformation	483700	3
Infective disorder of head	483630	3
Hypokalemia	482290	3
Vascular disorder of pelvis	481830	3
Disorder of wrist region	479970	3
Female genital infection	479700	3
Laceration of trunk	479640	3
Disorder of ankle joint	479170	3
Pelvic varices	478310	3
Injury of perineum	478210	3
Female pelvic inflammatory disease	478000	3
Noninfectious gastroenteritis	477590	2
Hemorrhoids	474120	2
Varices of perineum	474120	2
Chronic mood disorder	473480	2
Benign neoplasm of uterus	473260	2
Recurrent depression	469810	2
Acute vaginitis	469620	2
Leiomyoma	466700	2
Uterine leiomyoma	466700	2
Articular cartilage disorder	465910	2
Trauma to perineum and/or vulva during delivery	464890	2
Superficial injury	462180	2
Goiter	461620	2
Propensity to adverse reactions to food	459800	2
Menopausal syndrome	459450	2
Disorder of hip region	457910	2
Food allergy	456320	2
Adverse reaction	455520	2
Degeneration of intervertebral disc	455430	2
Degenerative disorder of cartilage	455430	2
Neuralgia	453750	2
Conduction disorder of the heart	453480	2
Psychoactive substance abuse	451240	2
Neck sprain	451160	2
Pneumonitis	447790	2
Symptomatic disorders in pregnancy	447770	2
Sprain of upper extremity	445120	2
Perineal laceration during delivery	445000	2
Complication of surgical procedure	442510	2
Disorder of gallbladder	441510	2
Disorder of oral soft tissues	440750	2
Neuropathy of lower limb	439030	2
Localized osteoarthrosis	437650	2
Adverse reaction caused by substance	436670	2
Neoplasm of digestive system	436540	2
Mononeuropathy	436200	2
Disorder of body cavity	433820	2
Disorder of upper arm	430170	2
Disorder of glucose regulation	429430	2
Fetal condition affecting obstetrical care of mother	429270	2
Family history: Cardiovascular disease	427440	2
Non-opioid analgesic allergy	427080	2
Clinical finding present	426900	2
Elevated blood pressure reading without diagnosis of hypertension	426900	2
Disorder of immune function	425880	2
Developmental disorder	425210	2
Nutritional anemia	425110	2
Disorder characterized by edema	424310	2
Disorder of mineral metabolism	423730	2
Contusion of lower limb	421750	2
Lung consolidation	421410	2
Pneumonia	421410	2
Disorder of lumbar disc	420900	2
Disorder of maxillary sinus	420360	2
Maxillary sinusitis	420240	2
Non-steroidal anti-inflammatory drug allergy	419200	2
Non-steroidal anti-inflammatory drug sensitivity	419200	2
Neoplasm of digestive organ	417270	2
Nutritional deficiency associated condition	416460	2
Abscess of limb	415660	2
Seasonal allergic rhinitis	415570	2
Dysmenorrhea	415500	2
Neoplasm of digestive tract	413310	2
Dehydration	413170	2
Cystitis	411000	2
Autoimmune disease	410370	2
Hypertension AND/OR vomiting complicating pregnancy childbirth AND/OR puerperium	409860	2
Noninfectious colitis	409260	2
Noninfectious enteritis	409260	2
Lesion of ligaments of the ankle region	408450	2
Sprain of ankle	408450	2
Female genital tract infection	405170	2
Infective vaginitis	402600	2
Disorder of lymph node	401420	2
Neoplasm of skin region	400880	2
Disorder of umbilicus	396970	2
Neoplasm of extremity	396950	2
Urolithiasis	396900	2
Dysthymia	396880	2
Candidiasis of urogenital site	396760	2
Wound of skin	395300	2
Disorder of soft tissue of upper limb	393610	2
Injury due to exposure to external cause	392350	2
History of urinary disease	391650	2
Adverse reaction caused by drug	389480	2
Disorder of fetus or newborn	388290	2
Ankylosis of joint	388060	2
History of neoplasm	387970	2
Injury of wrist	387490	2
Infective vulvitis	387140	2
Candida infection of genital region	386960	2
Candidiasis of vagina	386910	2
Disorder of nail	386570	2
Candidiasis of vulva	385890	2
Iron deficiency anemia	385790	2
Injury of finger	385590	2
Disease caused by Gram-negative bacteria	383580	2
Infectious disease of digestive tract	380480	2
Ulcer	379960	2
Ankylosis of spine	379400	2
Disorder of cervical spine	378590	2
Streptococcal sore throat	377960	2
Neurodevelopmental disorder	377630	2
Neoplasm of gastrointestinal tract	376720	2
Disorder of elbow	375490	2
Injury of lumbar spine	373750	2
Irritable bowel syndrome	373330	2
White blood cell disorder	371960	2
Bipolar disorder	371530	2
Peripheral neuralgia	370720	2
Family history: Breast disease	369330	2
Family history of neoplasm of breast	369240	2
Family history of malignant neoplasm of breast	369230	2
Poisoning	369100	2
History of malignant neoplasm	368490	2
Breathing-related sleep disorder	368060	2
Respiratory obstruction	366630	2
Disorder of small intestine	365650	2
Fracture of lower limb	365310	2
Obstructive sleep apnea syndrome	364170	2
Acute disorder of ear	363040	2
Sciatic neuropathy	361510	2
Polyp	360550	2
Disorder of fetal structure	360060	2
Kidney stone	356630	2
Connective tissue disorder by body site	356470	2
Simple goiter	355920	2
Epithelial neoplasm of skin	355330	2
Injury of shoulder and upper arm	354980	2
Acute maxillary sinusitis	354120	2
Disorder of bursa	353810	2
History of infectious disease	353430	2
Neoplasm of intestinal tract	352510	2
Calculus in biliary tract	350600	2
Gastrointestinal hemorrhage	350070	2
Infection caused by beta-hemolytic Streptococcus	350020	2
History of risk factor	349830	2
Sciatica	349810	2
Neoplasm of uncertain behavior of skin	349090	2
Neoplasm of large intestine	348730	2
Streptococcus pyogenes infection	348000	2
Streptococcal skin disorder	345670	2
Injury of face	345460	2
Hyperglycemia	344310	2
Scarlet fever	343620	2
Inflammatory disorder of immune system	343600	2
Mixed hyperlipidemia	343030	2
Disorder of bone and articular cartilage	341890	2
Disorder of endocrine gonad	341620	2
Herpes simplex	339640	2
Localized, primary osteoarthritis	339600	2
Soft tissue lesion of knee region	339550	2
Streptococcal sore throat with scarlatina	339320	2
Bronchiolar disease	338960	2
Hernia of abdominal cavity	338200	2
Open wound of upper limb	338010	2
Tachyarrhythmia	337760	2
Neuropathy of upper limb	335220	2
Diverticular disease	334730	2
Gallbladder calculus	333820	2
History of gynecological disorder	333360	2
Anorectal disorder	333340	2
Closed fracture of lower limb	332730	2
Disorder of hemostatic system	332550	2
Vascular disorder of extremity	331890	2
Broad spectrum penicillins allergy	331290	2
Infectious disease of abdomen	331200	2
Benign tumor of digestive organ	329980	2
Neoplasm of musculoskeletal system	328520	2
Neoplasm of lower limb	326940	2
Injury of forearm	325790	2
Developmental disorder of motor function	325370	2
Attention deficit hyperactivity disorder	324720	2
Disorders of attention and motor control	324720	2
Visual disturbance	322870	2
Injury of pelvic girdle	322560	2
Chronic obstructive lung disease	322250	2
Upper limb nerve lesion	322090	2
Neoplasm of thorax	320620	2
Neoplasm of head AND/OR neck	320210	2
Disorder of tonsil AND/OR adenoid	319840	2
Diverticula of intestine	319630	2
Benign epithelial neoplasm of skin	318010	2
Benign neoplasm of gastrointestinal tract	316540	2
Heart valve disorder	316490	2
Disorder of umbilical cord	316210	2
Diverticular disease of large intestine	315440	2
Neoplasm of colon	315110	2
Adjustment disorder	314370	2
Umbilical cord complication	313390	2
Postoperative complication	312300	2
Pregnancy with abortive outcome	311870	2
Contusion of upper limb	310720	2
Lymphadenopathy	310390	2
Allergy to rubber	308610	2
Disorder of endocrine ovary	307920	2
Latex allergy	307890	2
History of cardiovascular disease	307810	2
Bone inflammatory disease	306760	2
Recurrent major depression	306540	2
Infection of skin and mucous membrane caused by Human papillomavirus	306500	2
Verruca vulgaris	306500	2
Lesion of nerve root and/or plexus	306080	2
Lumbar sprain	304720	2
Drug groups primarily affecting the cardiovascular system allergy	304540	2
Degeneration of lumbar intervertebral disc	304190	2
Infection - suppurative	303920	2
History of respiratory disease	303240	2
Family history of endocrine disorders	302730	2
Family history of metabolic disorder	302590	2
Syncope and collapse	301890	2
Disease of non-coronary systemic artery	301440	2
Lumbosacral radiculopathy	301040	2
Trunk nerve lesion	301040	2
Disorder of palatine tonsil	300800	2
Acquired deformity of trunk	300750	2
Chest injury	299200	2
Disorder caused by alcohol	299080	2
Disease caused by Alphaherpesvirinae	297820	2
Motor vehicle injury	297800	2
Benign neoplasm of intestinal tract	297150	2
Mononeuropathy of upper limb	295990	2
Primary malignant neoplasm of trunk	295400	2
Fracture of upper limb	295340	2
Thoracic radiculopathy	295220	2
Benign neoplasm of large intestine	294950	2
Peripheral nerve entrapment syndrome	293060	2
Lumbosacral neuritis	293000	2
Lumbosacral radiculitis	292980	2
Thoracic radiculitis	292860	2
Thoracic neuritis	292840	2
Arthropathy of pelvis	291580	2
Infectious disease in mother complicating pregnancy, childbirth AND/OR puerperium	290540	2
Non-toxic nodular goiter	290200	2
Disorder of duodenum	290120	2
Neoplasm of breast	289500	2
Disorder of refraction AND/OR accommodation	289460	2
Miscarriage	289050	2
Nodular goiter	287680	2
Lesion of median nerve	287510	2
Median neuropathy	287510	2
Allergy to macrolide antibiotic	287300	2
Disease caused by Orthomyxoviridae	285990	1
Influenza	285990	1
Open wound of upper limb without complication	285870	1
Injury of ligament of knee	285030	1
Sprain of knee	285010	1
Neoplasm of skin of trunk	284170	1
Dysplasia of cervix	284100	1
Carpal tunnel syndrome	283930	1
Compression neuropathy of upper limb	283930	1
Entrapment neuropathy of upper limb	283930	1
Median nerve entrapment	283930	1
Disorder of hair	283410	1
Dysphagia	283160	1
Threatened abortion	283100	1
Infection of nail	282050	1
Cerebrovascular disease	281780	1
Exacerbation of asthma	281730	1
Neoplasm of connective tissues	281640	1
Cellulitis of lower limb	281410	1
Blood coagulation disorder	280630	1
Acute cystitis	278990	1
Disease of circulatory system complicating pregnancy childbirth and puerperium	278750	1
Cord entanglement	277830	1
Closed fracture of upper limb	277090	1
Benign neoplasm of colon	276810	1
Inflammation of small intestine	275970	1
Umbilical cord around neck	275850	1
Thrombosis	274210	1
Thrombosis of blood vessel	273680	1
Psychotic disorder	272600	1
Pruritic disorders	272510	1
Hyperglycemic disorder	271710	1
Tonsillitis	271050	1
Inflammation of ear canal	270980	1
Otitis externa	270980	1
Traumatic AND/OR non-traumatic brain injury	270750	1
Renal impairment	270590	1
Injury of shoulder region	270320	1
Disorder of hair AND/OR hair follicle	269180	1
Varicella-zoster virus infection	268550	1
Hemorrhagic complication of pregnancy	268450	1
Benign neoplasm of skin of trunk	267610	1
Family history: Diabetes mellitus	266910	1
Amoxicillin allergy	266430	1
Recurrent major depressive episodes	266220	1
Open wound of hand	265390	1
Disorder of fascia	264120	1
Arteriosclerotic vascular disease	263700	1
Sexually transmitted infectious disease	263440	1
Abscess of trunk	263010	1
Degeneration of lumbosacral intervertebral disc	260610	1
Disorder of lumbosacral intervertebral disc	260610	1
Diverticular disease of colon	260160	1
Disorder of amniotic cavity AND/OR membrane	259490	1
Disorder of ureter	258430	1
Endometriosis	258270	1
Disorder of peritoneum	256710	1
Disorder of keratinization	256140	1
Abscess of lower limb	256030	1
Candidal vulvovaginitis	255920	1
Urticaria	254650	1
Sprain of shoulder and upper arm	253920	1
Abrasion and/or friction burn	253730	1
Antepartum hemorrhage	253680	1
Venous thrombosis	253650	1
History of obstetric problem	253600	1
History of pregnancy	253600	1
Disorder of refraction	252660	1
Degenerative disorder of eye	251900	1
Spondylosis without myelopathy	250970	1
Injury of chest wall	249460	1
Poisoning caused by drug AND/OR medicinal substance	248630	1
Chronic mucositis	248300	1
Neoplasm of uterine cervix	248260	1
Leukocytosis	247970	1
Pyoderma	247170	1
Lower gastrointestinal hemorrhage	246280	1
Effusion of joint	245380	1
Disorder of eyelid	245260	1
Duodenitis	245120	1
Tooth disorder	245110	1
Excessive cerumen in ear canal	244870	1
Impacted cerumen	244720	1
Traumatic injury due to event	244440	1
Acquired deformity of limb	244420	1
Eustachian tube disorder	244390	1
Injury of hip region	243770	1
Migraine without aura	243620	1
Esophagitis	242840	1
History of male genital disorder	241960	1
Disease of possible viral origin	241440	1
Disorder of wrist joint	241270	1
Vascular disorder of lower extremity	241090	1
Hemorrhoids without complication	241050	1
Cephalosporin allergy	240940	1
Injury of elbow	240830	1
Neoplasm of soft tissues of lower limb	240650	1
Disorder of tendon of shoulder region	240530	1
Cyst of skin	239210	1
Intervertebral disc prolapse	238960	1
Influenza with respiratory manifestation other than pneumonia	238190	1
Neoplasm of uncertain behavior of connective and soft tissue	238090	1
Dupuytren's disease	237710	1
Disorder of abdominal wall	237220	1
Panic disorder	237220	1
Chronic disease of genitourinary system	237210	1
Anemia due to blood loss	236050	1
Mitral valve disorder	235950	1
Embolism	235830	1
Neoplasm of uncertain behavior of lower limb	235660	1
Hemorrhage of rectum and anus	235640	1
Infection of ear	234680	1
Cellulitis and abscess of lower limb	234650	1
Neoplasm of foot	233090	1
Neoplasm of uncertain behavior of foot	233090	1
Neoplasm of uncertain behavior of soft tissues of lower limb	233090	1
Plantar fascial fibromatosis	233090	1
Bite - wound	232910	1
Disorder of skin of upper limb	232630	1
Keratinizing cyst	232340	1
Neoplasm of head	232340	1
Morphine allergy	232100	1
Animal bite wound	231870	1
Fetal disorder	231820	1
Disorder of placenta	231630	1
Hearing disorder	231370	1
Delivery AND/OR maternal condition affecting management	231250	1
Second degree perineal laceration	231210	1
Disorder of hyperalimentation	230930	1
Bacterial infection of the digestive tract	230920	1
Acute otitis media	230870	1
Procedure refused	229400	1
Cholangitis	229040	1
Epidermoid cyst	228140	1
Epidermoid cyst of skin	228080	1
Keratinizing cyst of skin	228080	1
Superficial mycosis	227540	1
Maternal care for fetus	227120	1
Low blood pressure	226800	1
Anemia in mother complicating pregnancy, childbirth AND/OR puerperium	226420	1
Herpes simplex without complication	225790	1
Allergic disorder by allergen type	225780	1
Disorder of vein of lower extremity	225680	1
Lumbosacral spondylosis	225300	1
Disorder of coronary artery	225250	1
Cholecystitis	225160	1
Malignant neoplasm of thorax	224450	1
Chronic liver disease	224180	1
Lumbosacral spondylosis without myelopathy	223990	1
Acquired deformity of lower limb	223820	1
Falling injury	222880	1
Dermatophytosis	222560	1
Infection of external ear	222360	1
Onychomycosis	222310	1
Infection of external auditory canal	222180	1
Infective otitis externa	222180	1
Fibromyositis	221840	1
Endogenous depression	221470	1
Gastroduodenal disorder	220840	1
Coronary arteriosclerosis	220750	1
Acute tonsillitis	220660	1
Alcohol abuse	220590	1
Single major depressive episode	220420	1
Post-infectious disorder	220380	1
Injury of muscle of trunk	220350	1
Gastroduodenitis	219950	1
Sprain of wrist and/or hand	219550	1
Hearing loss	219160	1
Strain of muscle of trunk	219040	1
Streptococcus agalactiae infection	218900	1
Disorder of thoracic spine	218800	1
Diabetic complication	218670	1
Nerve plexus disorder	217780	1
Disorder of portal venous system	217540	1
Uninodular goiter	217170	1
Adverse effect, caused by correct medicinal substance properly administered	217030	1
Cervical intraepithelial neoplasia	216880	1
Cervical disc disorder	216360	1
Allergy to sulfonamide antibiotic	216130	1
Brachial plexus disorder	215630	1
Diverticulitis	215580	1
Non-toxic uninodular goiter	215500	1
Acute disease of eye	215050	1
Disorder of cardiac function	215000	1
Neurosis	213990	1
Disorder of pigmentation	213950	1
Hematuria syndrome	213920	1
Acquired deformity of ankle AND/OR foot	213640	1
Gynecological endocrinology disorder	213530	1
Allergic rhinitis caused by pollen	213300	1
Gastrointestinal ulcer	213120	1
Staphylococcal infectious disease	213040	1
Bursitis	212850	1
Acute mucositis	212710	1
Acute conjunctivitis	212270	1
Labor and delivery complicated by fetal heart rate anomaly	211790	1
Sprain of knee and leg	211780	1
First degree perineal laceration	211770	1
First degree perineal tear during delivery - delivered	211460	1
Disorder of rectum	211070	1
Dysfunction of eustachian tube	210910	1
Curvature of spine	210120	1
Abrasion and/or friction burn without infection	209620	1
Disorder of diaphragm	208790	1
Upper urinary tract infection	208490	1
Melanocytic nevus	207140	1
Mild asthma	206920	1
Disorder of joint of foot	206810	1
Arthropathy of joint of hand	206370	1
Pyelonephritis	206270	1
Myocardial disease	206250	1
Injury of nervous system	205340	1
History of gastrointestinal disease	205290	1
Melanocytic nevus of skin	205210	1
Supraventricular arrhythmia	204860	1
Defect of diaphragm	204780	1
Diaphragmatic hernia	204780	1
Acquired musculoskeletal deformity	204000	1
Osteoporosis	203850	1
Spinal stenosis	203630	1
Prolapsed lumbar intervertebral disc	203140	1
Internal hemorrhoids	203060	1
Displacement of lumbar intervertebral disc without myelopathy	202810	1
Non-suppurative otitis media	202030	1
Sequela	201860	1
Sequelae of disorders	201840	1
Infection of gastrointestinal tract	201540	1
Family history: Gastrointestinal disease	200520	1
Vomiting of pregnancy	199630	1
History of past delivery	199510	1
Prolonged pregnancy	199160	1
Brachial neuritis	199050	1
Brachial radiculitis	198920	1
Malignant neoplasm of breast	198520	1
Disorder of iron metabolism	197990	1
Pregnancy-induced hypertension	197880	1
Ischemic heart disease	197670	1
Injury of thigh	197550	1
Abscess of face	196480	1
Polyp of intestine	195880	1
Senile hyperkeratosis	195020	1
Abnormal glucose tolerance in mother complicating pregnancy, childbirth AND/OR puerperium	194870	1
Disorder of facial bone	194690	1
Disorders of skin caused by physical agents	194520	1
Disorder of anus	194350	1
Inflammatory disorder of jaw region	194320	1
Intracranial injury	194300	1
Gingival and periodontal disease	194250	1
Disorder of posterior segment of eye	194000	1
Disorder of joint of shoulder region	193770	1
Abrasion and/or friction burn of skin	193560	1
Renal failure syndrome	192760	1
Acute disease of musculoskeletal system	192300	1
Open wound of finger	192010	1
Genitourinary tract infection in pregnancy	191430	1
Alopecia	190660	1
Disorder of cardiac ventricle	190560	1
Drug abuse	190400	1
Arthropathy of elbow	190290	1
Viral disease characterized by exanthem	190220	1
Disorder of inner ear	190170	1
Infected face	189830	1
Inflammatory disease of liver	189660	1
Labyrinthine disorder	189600	1
Fracture of foot	189590	1
Infection caused by Staphylococcus aureus	189010	1
Family history: Cardiac disorder	188930	1
Disorder of vitreous body and/or retina	188700	1
Superficial injury without infection	188690	1
Synovitis	188300	1
Inflammatory disease of the uterus	188030	1
Antenatal risk factors	188020	1
Seizure disorder	187380	1
Scoliosis deformity of spine	187190	1
Osteitis	187080	1
Contusion of trunk	186480	1
Spinal cord disorder	186200	1
Acquired deformity of foot	185880	1
Diverticulitis of gastrointestinal tract	185840	1
Disorder of steroid metabolism	185610	1
Organic mental disorder	185600	1
Diverticulitis of large intestine	185400	1
Hematological agents allergy	185080	1
Epilepsy	184580	1
Cellulitis of upper limb	184450	1
Second degree perineal tear during delivery - delivered	184450	1
Acquired deformity of joint of lower limb	184260	1
Acute heart disease	184040	1
Benign tumor of head and neck	183930	1
Enthesopathy of lower limb	183730	1
Hyperandrogenization syndrome	183730	1
Polycystic ovaries	183690	1
Contusion of soft tissue	182870	1
Polyneuropathy	182750	1
Injury of toe	182370	1
Injury of central nervous system	182280	1
Oral infection	181980	1
Acquired hypothyroidism	181440	1
Disorder of the larynx	181420	1
Cord entanglement without compression	181280	1
Systemic inflammatory response syndrome	180980	1
Acute nephropathy	180880	1
Congenital anomaly of trunk	179900	1
Acrodermatitis	179770	1
Disorder of puerperium	179740	1
Cervical spine ankylosis	179720	1
Cervicothoracic ankylosis	179720	1
Hyperthyroidism	179580	1
Pelvic dystocia AND/OR uterine disorder	179530	1
Open wound of lower limb	179480	1
Infection caused by resistant organism	179420	1
Superficial contused wound	178720	1
Superficial bruising	178350	1
Malignant neoplasm of abdomen	178140	1
Internal hemorrhoids without complication	178120	1
Neoplasm of body of uterus	177870	1
History of skin and/or subcutaneous tissue disease	177220	1
History of skin disorder	177220	1
Sequelae of neurological disorders	177180	1
Intestinal infectious disease	176880	1
Acquired deformity of joint of foot	176850	1
Closed fracture involving joint	176240	1
Allergy to erythromycin	176120	1
Erythromycin sensitivity	176120	1
Disorder of vitamin B	175920	1
Superficial bruising of head and neck	175920	1
Vitamin B deficiency	175920	1
Pyogenic infection of skin and subcutaneous tissues caused by bacterium	175910	1
Chlamydial infection	175870	1
Acquired brain injury	175740	1
Closed fracture of foot	175080	1
Contusion of face, scalp and neck, excluding eye(s)	174670	1
Complication associated with device	174240	1
Vascular disease of abdomen	174150	1
Hypertrophic condition of skin	174060	1
Localized osteoarthrosis uncertain if primary OR secondary	174030	1
4-quinolones allergy	173380	1
Thyrotoxicosis	173330	1
Malignant neoplasm of intraabdominal organ	172180	1
Procedure discontinued	171050	1
Open wound of head AND/OR neck	170900	1
Arthropod bite wound	170360	1
Disease of renal parenchyma	169940	1
Salicylate allergy	169890	1
Traumatic brain injury	169870	1
Infection caused by antimicrobial resistant bacteria	169800	1
Intermittent asthma	169490	1
Chronic pain syndrome	169420	1
Metritis	169360	1
Injury of upper arm	169320	1
Hyperglycemic disorder in pregnancy	169120	1
Venous embolism	168970	1
Mental disorders during pregnancy, childbirth and the puerperium	168840	1
Disorder of blood vessels of thorax	168630	1
Injury of muscle of neck	168520	1
Strain of back muscle	168520	1
Strain of neck muscle	168520	1
Hereditary disease	168290	1
Kyphosis deformity of spine	167860	1
Open wound of head	167830	1
Open wound of finger without complication	167750	1
Onychomycosis caused by dermatophyte	167420	1
Melena	167070	1
Myopia	166790	1
Disorder of function of stomach	166620	1
Mild intermittent asthma	166340	1
Sepsis	166190	1
Methicillin resistant Staphylococcus aureus infection	166180	1
Disorder of pleura AND/OR pleural cavity	166090	1
Low back strain	165080	1
Foreign body	164490	1
Infection of tooth	164150	1
Malignant neoplasm of female breast	164070	1
Neoplasm of female breast	164070	1
Disorder of hard tissues of teeth	163830	1
Cervical spondylosis	163650	1
Bacterial oral infection	163200	1
Dental caries	163200	1
Complication of the puerperium	163160	1
Disorder of bursa of shoulder region	162890	1
Family history of malignant neoplasm of gastrointestinal tract	162860	1
Seborrheic dermatitis	162840	1
Disease caused by parasite	162820	1
History of cesarean section	162770	1
Inflammation of cervix	162750	1
Inflammatory disorder of the cardiovascular system	162540	1
Acquired deformity of toe	162440	1
Child attention deficit disorder	162410	1
Synovitis and tenosynovitis	162350	1
Cervical spondylosis without myelopathy	161760	1
Chronic nonalcoholic liver disease	161710	1
Atrophic condition of skin	161650	1
Posttraumatic stress disorder	161610	1
Superficial wound of body region	161470	1
Hair and hair follicle diseases	161450	1
Insect bite - wound	161300	1
Degeneration of cervical intervertebral disc	160590	1
Post-viral disorder	160340	1
Abscess of upper limb	160270	1
Disorder of cornea	159940	1
Cyst of breast	159790	1
Nervous system and sense organ diseases	159590	1
Chronic rhinitis	159480	1
Hemorrhage in early pregnancy	159440	1
Nonvenomous insect bite	159380	1
Platelet disorder	158930	1
Periodontal disease	158920	1
Solitary cyst of breast	158870	1
Viral infection of skin	158850	1
Rheumatoid arthritis	158780	1
Abscess of skin AND/OR subcutaneous tissue	158590	1
Upper respiratory infection	158380	1
Tendinitis	158370	1
Aspirin allergy	158140	1
Malabsorption syndrome	157470	1
Blepharitis	156860	1
Congenital abnormality of lower limb and pelvic girdle	156510	1
History of musculoskeletal disease	156350	1
Genitourinary tract hemorrhage	156250	1
Acquired disorder of keratinization	156230	1
Idiopathic scoliosis AND/OR kyphoscoliosis	156160	1
Kyphoscoliosis deformity of spine	155980	1
Procedure carried out on subject	155700	1
Trimethoprim allergy	155060	1
Localized infection	155040	1
Cellulitis of trunk	154570	1
Allergy to existing dental restorative material	154460	1
Drug groups primarily affecting the autonomic nervous system allergy	154350	1
Migraine with aura	154210	1
Poisoning caused by chemical substance	154130	1
Herpes zoster	153950	1
Concussion injury of body structure	153860	1
Concussion injury of brain	153860	1
Chronic kidney disease	153800	1
Migraine without aura, not refractory	153600	1
Disorder of lens	153400	1
Contusion of knee	153110	1
Fracture at wrist and/or hand level	152720	1
Non dependent drug abuse	152510	1
Acquired deformity of joint of big toe	152450	1
Acute posthemorrhagic anemia	152220	1
Cataract	152220	1
Open wound of head without complication	151900	1
Antiepileptic allergy	151880	1
Primary malignant neoplasm of breast	151760	1
Primary malignant neoplasm of female breast	151550	1
Skin disorder due to physical agent AND/OR foreign substance	151380	1
Multisystem disorder	151240	1
Heart failure	151120	1
Fracture of bone of forefoot	151020	1
Calculus of gallbladder with cholecystitis	150650	1
Bursitis of lower limb	150610	1
Injury of thoracic spine	150610	1
Poisoning caused by central nervous system drug	150480	1
History of urinary stone	150140	1
Abnormal weight gain in pregnancy	149910	1
Excess intake of micronutrients	149530	1
Allergy to seafood	149480	1
Genitourinary tract infection in pregnancy - not delivered	149320	1
Disorder of pelvic peritoneum	149270	1
Cellulitis and abscess of upper limb	149260	1
Gastroesophageal reflux disease with esophagitis	149180	1
Tension-type headache	149090	1
Maternal obesity syndrome	148830	1
Disorder of phosphate, calcium and vitamin D metabolism	148420	1
Complication of anesthesia	147840	1
Hernia of abdominal wall	147830	1
Disorder of scalp	147770	1
History of hysterectomy	147740	1
Mental disorder caused by drug	147570	1
Nephritis	147390	1
Abscess of lower leg	147300	1
Cellulitis and abscess of lower leg	147300	1
Cellulitis of lower leg	147300	1
Iron overload	147230	1
Trace element excess	147230	1
Neoplasm of soft tissues of trunk	147190	1
Hemochromatosis	147020	1
Polyarthropathy	146430	1
Lesion of skin of face	144970	1
Cellulitis and abscess of trunk	144900	1
Lumbar radiculopathy	144080	1
Choroidal and/or chorioretinal disorder	143880	1
Enthesopathy of ankle AND/OR tarsus	143540	1
Enthesopathy of lower leg and ankle region	143540	1
Melena due to gastrointestinal hemorrhage	143170	1
Disorder of hip joint	142810	1
Localized infection of skin AND/OR subcutaneous tissue	142750	1
Herpes zoster without complication	142740	1
Malignant neoplasm of soft tissue	142740	1
Peripheral vertigo	142500	1
Panic disorder without agoraphobia	142430	1
Collagen disease	142400	1
Female infertility	142390	1
Hyperemesis	142390	1
Mixed anxiety and depressive disorder	142310	1
Ruptured membranes	142230	1
Excessive vomiting in pregnancy	141730	1
Benign neoplasm of head	141610	1
Multinodular goiter	141570	1
Psychoactive substance use disorder	141530	1
Chondritis	141400	1
Inflammatory disorder of cartilage	141400	1
History of removal of entire genital organ	140960	1
History of total hysterectomy	140960	1
Sprain of wrist	140890	1
Diabetes mellitus type 1	140790	1
Lower respiratory tract infection	140290	1
Fracture of lower leg	140250	1
Tendon sheath disorder	140090	1
Disorder of pulmonary circulation	139510	1
Abnormality of forces of labor	139460	1
Cervical radiculopathy	139180	1
Disorder of periapical tissues of tooth	139140	1
Diabetes mellitus during pregnancy, childbirth and the puerperium	138600	1
Fetal AND/OR placental disorder affecting management of mother	138600	1
Drug groups primarily affecting the gastrointestinal system allergy	138480	1
Nondependent mixed drug abuse	138370	1
Sulfamethoxazole and trimethoprim allergy	138130	1
Tear of meniscus of knee	138080	1
Contusion of hand	137720	1
Non-toxic multinodular goiter	137680	1
Retinal disorder	137640	1
Antenatal care: obstetric risk	137490	1
Abscess of oral tissue	137080	1
Acute renal impairment	137070	1
Acute renal failure syndrome	137060	1
Polyp of large intestine	137050	1
Liver disorder due to infection	137030	1
History of polyp of colon	137010	1
Joint derangement	137010	1
Antidepressant drug allergy	136920	1
Hepatitis due to infection	136920	1
Disorders of musculoskeletal implants and repairs	136850	1
Viral hepatitis	136790	1
History of drug therapy	136700	1
Disorder of sweat gland	136600	1
Chronic post-traumatic stress disorder	136510	1
Disorder of pancreas	136360	1
Malignant tumor of head and/or neck	136310	1
Non-scarring alopecia	135690	1
History of psychiatric disorder	135630	1
Disorder characterized by granuloma formation	135020	1
Cannabis abuse	134930	1
Temporomandibular joint disorder	134910	1
Benign neoplasm of soft tissues of trunk	134880	1
Maternal care for diminished fetal movements	134640	1
Cervicitis and endocervicitis	134510	1
Allergy to adhesive	134480	1
Contusion of foot	134410	1
Lesion of skin of foot	134300	1
Occlusion of artery	134140	1
Hypertrophy of bone	134120	1
Retained products of conception	133820	1
Tumor of soft tissue of head, face and neck	133740	1
History of malignant neoplasm of breast	133700	1
Injury of eye region	133640	1
Acute non-suppurative otitis media	133570	1
Thoracic back sprain	133450	1
History of high risk medication	132950	1
Abscess of connective tissue	132870	1
Disorder of glenohumeral joint	132840	1
Perichondritis	132770	1
Benign neoplasm of body of uterus	132720	1
Nonvenomous insect bite without infection	132650	1
Sprain of foot	132230	1
Disruptive behavior disorder	132160	1
Allergy to paracetamol	132140	1
Abnormality of organs AND/OR soft tissues of pelvis affecting pregnancy	132100	1
Costal chondritis	131060	1
Patient noncompliance - general	131040	1
Anemia during pregnancy - baby delivered	130980	1
Allergic disorder of skin	130760	1
Premature rupture of membranes	130720	1
Neoplasm of myometrium	130460	1
Tietze's disease	130420	1
Coronary arteriosclerosis in native artery	130400	1
Benign neoplasm of myometrium	130320	1
Hypo-osmolality and or hyponatremia	130110	1
Cranial nerve disorder	130060	1
Thrombocytopenic disorder	129850	1
Antiallergenic drug allergy	129770	1
Vasculitis	129450	1
Post-term pregnancy - delivered	129370	1
Keratosis	128440	1
Laryngitis	128360	1
Inflammatory disorder of bone of jaw	127850	1
Peritoneal adhesion	127810	1
Rosacea	127560	1
Enthesopathy of elbow region	127370	1
Hernia, with obstruction	127180	1
Primary osteoporosis	127040	1
Senile osteoporosis	126950	1
Laboratory procedures -general	126710	1
Laboratory test result abnormal	126710	1
Hyperhidrosis	126680	1
Cholelithiasis without obstruction	126030	1
Malignant neoplasm of skin	126000	1
Hemangioma	125830	1
Chondromalacia	125810	1
Arthritis of elbow	125450	1
Acquired valgus deformity of limb	125380	1
Acquired valgus deformity of joint of lower limb	125310	1
Disorder of acid-base balance	125060	1
Hypersomnia	125030	1
Epicondylitis	124970	1
Bone abscess	124710	1
Respiratory insufficiency	124710	1
Disorder of frontal sinus	124500	1
Frontal sinusitis	124490	1
Abscess of jaw	124460	1
Abscess of oral soft tissue	124450	1
Periapical abscess	124450	1
Endometriosis of pelvis	124390	1
Sprains and strains of joints and adjacent muscles	124310	1
Disorder of basal ganglia	124280	1
Refractory migraine	123960	1
Chronic disease of cardiovascular system	123950	1
Periapical abscess without a sinus	123900	1
Uterine inertia	123770	1
Contusion of chest	123340	1
Fracture of forearm	123190	1
Cholelithiasis AND cholecystitis without obstruction	123140	1
Complication of systemic hypertensive disorder	122990	1
Dislocation of joint	122840	1
Viral respiratory infection	122710	1
Complication of implant	122690	1
Varicose veins of lower extremity	122660	1
History of embolism	122510	1
Recurrent major depressive episodes, moderate	122490	1
Bipolar I disorder	122340	1
Gastrointestinal obstruction	122180	1
Hallux valgus	122070	1
Acquired hallux valgus	122050	1
Scalp injury	122020	1
Arterial embolism	121910	1
Cellulitis of digit	121490	1
Hypoglycemic disorder	121280	1
Missed abortion	121260	1
Retained fetal tissue	121260	1
Myocardial infarction	121240	1
Acne vulgaris	121160	1
Procedure not done	121140	1
Ibuprofen allergy	121090	1
Hereditary disorder by system	120960	1
Tetracyclines group allergy	120810	1
Severe depression	120560	1
Severe major depression	120290	1
Varicella	120090	1
Neoplasm of endocrine system	120080	1
Thyrotoxicosis without goiter OR other cause	120070	1
External hemorrhoids	119650	1
Spinal stenosis of lumbar region	119630	1
Thyroiditis	119530	1
Calculus of upper urinary tract	119410	1
Ureteric stone	119410	1
Maternal obesity complicating pregnancy, childbirth and the puerperium, antepartum	119020	1
Atopic dermatitis	118670	1
Constitutional eczema	118670	1
Drug groups primarily affecting the respiratory system allergy	118460	1
Enthesopathy of hip region	118390	1
Enthesopathy of pelvic region	118390	1
Allergic conjunctivitis	118010	1
Immune-mediated conjunctivitis	118010	1
Neoplasm of endocrine gland	117890	1
Disorder of calcium metabolism	117870	1
Respiratory failure	117870	1
Microscopic hematuria	117790	1
Steatosis of liver	117760	1
Urinary tract obstruction	117720	1
Disorder of female pelvic region and peritoneum	117630	1
Restless legs	117390	1
Acute laryngitis and/or tracheitis	117360	1
Closed fracture of lower leg	117230	1
Protozoan infection	117230	1
History of sterilization	116820	1
Closed fracture of forearm	116650	1
History of operation on musculoskeletal system	116590	1
History of female sterilization	116450	1
History of tubal ligation	116410	1
Serous otitis media	116410	1
Viral upper respiratory tract infection	115070	1
Atrial arrhythmia	114960	1
Genital herpes simplex	114520	1
Exostosis	114260	1
Iodine compounds allergy	114260	1
Dermatophytosis of the body	114040	1
Burn	113990	1
Hemorrhage in early pregnancy, antepartum	113920	1
Spinal cord compression	113860	1
History of artificial organ or tissue	113580	1
Acidosis	113480	1
Acute laryngitis	113470	1
Strain of muscle of upper limb	113340	1
Chronic infectious disease	113330	1
Tenosynovitis	113250	1
Fetal or neonatal effect of maternal transmission of substance	113140	1
Allergic asthma	113120	1
Complication of health care	113010	1
Complication of medical care	112940	1
Gangrenous disorder	112800	1
Fracture of hand	112450	1
Mononeuritis	112420	1
First generation cephalosporin allergy	112370	1
Disorder of rotator cuff	112320	1
Substance induced asthma	112080	1
Immunoglobulin E-mediated allergic asthma	112040	1
Spondylosis with myelopathy	112040	1
Current knee cartilage tear	111920	1
Obstructive nephropathy	111730	1
System disorder of the nervous system	111720	1
Neoplasm of nervous system	111680	1
Fracture of ankle	111410	1
Severe major depression without psychotic features	111160	1
Disorder of salivary structure	110910	1
Red blood cell disorder	110660	1
Psychoactive substance dependence	110530	1
Atrophy of vagina	110410	1
Atrophic vaginitis	110330	1
Interstitial nephritis	110320	1
Adjustment disorder with depressed mood	110140	1
Idiopathic peripheral neuropathy	109950	1
Lateral epicondylitis	109860	1
Disorder due to type 2 diabetes mellitus	109850	1
Congestive heart failure	109770	1
Family history of malignant neoplasm of digestive organ	109690	1
Open wound of face	109540	1
Abnormal involuntary movement	109240	1
Congenital anomaly of lower trunk	109060	1
Fetal or neonatal effect of maternal use of tobacco	108830	1
Disease caused by flagellate protozoan	108790	1
Hydronephrosis	108530	1
Upper urinary tract dilatation and obstruction	108530	1
Disease caused by Trichomonadidae	108510	1
Infection caused by Trichomonas	108510	1
Closed fracture of ankle	108320	1
Neoplasm of face	108160	1
Disease caused by Gram-negative bacillus	108100	1
Menopausal and postmenopausal disorders	107980	1
Congenital anomaly of musculoskeletal system	107530	1
Tendon injury	107330	1
Acute suppurative otitis media	107240	1
Primary malignant neoplasm of unspecified site	107180	1
Articular cartilage disorder of knee	107160	1
Disorder of skin pigmentation	107110	1
Laceration of upper limb	107040	1
Malignant neoplasm of genitourinary organ	106850	1
Impaired fasting glycaemia	106790	1
Pancreatitis	106700	1
Family history: Genitourinary disease	106690	1
Mechanical complication of device	106540	1
Mental disorder during pregnancy - baby delivered	106540	1
Astigmatism	106440	1
Mild hyperemesis gravidarum	106280	1
Disorder of gastrointestinal tract mucous membrane	105980	1
Chondromalacia of patella	105910	1
Actinic keratosis	105790	1
Movement disorder	105700	1
Acute frontal sinusitis	105280	1
Neurologic disorder associated with diabetes mellitus	105160	1
Disorder of male reproductive system	105150	1
Cellulitis of forearm	105110	1
Cellulitis of upper arm	105110	1
Abscess of forearm	105100	1
Abscess of upper arm	105090	1
Cellulitis and abscess of forearm	105090	1
Cellulitis and abscess of upper arm	105090	1
Hypoglycemia	104830	1
Injury of abdomen	104710	1
Excessive fetal growth affecting management of mother	104490	1
Injury of radius	104330	1
Hernia, with gangrene	104300	1
Fracture of radius	104290	1
Opioid dependence	104230	1
Complication of injury	104130	1
Autoimmune endocrine disease	104090	1
Closed fracture of hand	104090	1
Acute gastritis	103920	1
Deep venous thrombosis	103690	1
Polyp of colon	103660	1
Acute respiratory failure	103440	1
Diaphragmatic hernia with gangrene	103360	1
Diaphragmatic hernia with gangrene AND obstruction	103270	1
Tear film insufficiency	103220	1
Extraskeletal calcification	103090	1
Disorder of male genital organ	103050	1
Inflammatory disorder of breast	102960	1
Primary malignant neoplasm of intra-abdominal organs	102910	1
Behavioral syndrome associated with physiological disturbance and physical factors	102610	1
Intestinal obstruction	102600	1
Glaucoma	102560	1
Open wound of face without complication	102300	1
Chronic fatigue syndrome	102240	1
Closed fracture of radius	102230	1
Phlebitis	101780	1
Accidental poisoning	101710	1
Benign lipomatous tumor	101660	1
Lipomatous tumor	101660	1
Benign paroxysmal positional vertigo	101600	1
Peripheral positional vertigo	101600	1
Gestational diabetes mellitus	101570	1
Chronic gastritis	101560	1
Viral hepatitis type C	101560	1
Common cold	101540	1
Cellulitis of head	101370	1
Superficial injury of skin	101300	1
Poor fetal growth affecting management	101270	1
Chronic heart disease	101160	1
Shellfish allergy	101040	1
Allergy to diagnostic agent	101030	1
Antiprotozoal drug allergy	100610	1
Anemia due to chronic blood loss	100590	1
Non-proteinuric hypertension of pregnancy	100560	1
Unilateral excision of ovary	100490	1
Tricuspid valve disorder	100370	1
Gastrointestinal and digestive injury	100350	1
Cephalexin allergy	100110	1
Benign tumor of soft tissue of head, face and neck	100030	1
Chronic disease of ocular adnexa	100010	1
Lupus erythematosus	99990	1
Acute suppurative otitis media without spontaneous rupture of ear drum	99790	1
Eating disorder	99790	1
Malignant tumor of pelvis	99490	1
Transient hypertension of pregnancy	99400	1
Cerebral infarction	99360	1
History of thrombosis	99140	1
Acute non-suppurative otitis media - serous	99080	1
Chronic conjunctivitis	99020	1
Cardiomegaly	98930	1
Prolapse of female genital organs	98830	1
Corneal lesion	98790	1
Hypertriglyceridemia	98530	1
Autoimmune thyroiditis	98510	1
Fibrillation	98190	1
Neoplasm of upper limb	98160	1
Thrombosis of vein of lower limb	98100	1
Malpresentation of fetus	98010	1
Erythematous condition	97820	1
Malignant neoplasm of digestive system	97740	1
Inflammatory bowel disease	97690	1
Brief depressive adjustment reaction	97660	1
Miscarriage without complication	97660	1
Attention deficit hyperactivity disorder, predominantly inattentive type	97630	1
Bacterial urogenital infection	97570	1
Disorder of oral mucous membrane	97500	1
Obstetric disorder of uterus	97360	1
Nasal discharge	97340	1
Carcinoma in situ	97090	1
Tendon strain	97000	1
Lipoma	96900	1
Ciprofloxacin allergy	96870	1
Acute exacerbation of chronic obstructive airways disease	96810	1
Late effect of injury	96800	1
Pre-eclampsia	96720	1
Pure hyperglyceridemia	96380	1
Posterior rhinorrhea	96150	1
Folliculitis	95870	1
Traumatic dislocation of joint	95820	1
Uterine scar from previous surgery in pregnancy, childbirth and the puerperium	95700	1
Neoplasm of hematopoietic cell type	95390	0
Congenital anomaly of integument	95180	0
Atrial fibrillation	94820	0
Contact dermatitis caused by plants	94770	0
Contact dermatitis caused by plants, except food	94740	0
Disorder of accommodation	94560	0
Deep venous thrombosis of lower extremity	94500	0
Respiratory tract hemorrhage	94360	0
Communication disorder	94190	0
Acute stress disorder	94170	0
Chronic allergic conjunctivitis	94170	0
Benign neoplasm of skin of head and neck	93950	0
Neoplasm of skin of face	93840	0
Nasal septum abnormality	93830	0
Neoplasm of anus	93810	0
Presbyopia	93810	0
Ulceration of intestine	93800	0
Deviated nasal septum	93790	0
Disorder of hair growth	93720	0
Anal polyp	93500	0
Acrodermatitis continua	93470	0
Systemic lupus erythematosus	93240	0
Epistaxis	93140	0
Malignant tumor of digestive organ	92870	0
Cerebral artery occlusion	92860	0
Alcoholism	92810	0
Disorder of urethra	92740	0
Ingrowing nail	92740	0
Magnesium disorder	92720	0
Benign neoplasm of anus	92520	0
Superficial injury of head and neck	92480	0
Alcohol dependence	92460	0
Indication for care AND/OR intervention in labor AND/OR delivery	92350	0
Patient examined	92220	0
Congenital anomaly of abdomen	92150	0
Congenital connective tissue disorder	92120	0
Polyp of corpus uteri	91650	0
Intracranial injury with loss of consciousness	91640	0
Acute nervous system disorder	91610	0
History of injury	91610	0
Neoplasm of skeletal system	91580	0
Severe recurrent major depression	91570	0
Atelectasis	91520	0
Localized, primary osteoarthritis of the pelvic region and thigh	91520	0
Superficial injury of head	91400	0
Speech and language disorder	91280	0
Bacterial folliculitis	91260	0
Superficial bacterial infection of skin	91260	0
Furuncle	91230	0
Sedating antihistamine allergy	91140	0
Displacement of cervical intervertebral disc without myelopathy	91130	0
Angina	91100	0
Nonvenomous insect bite of multiple sites	91080	0
Age-related cataract	91070	0
Injury of ligament of hand	90940	0
Sprain of hand	90940	0
Tendon injury - upper limb	90860	0
Neoplasm of central nervous system	90740	0
Malignant neoplasm of genital structure	90600	0
Pruritus of genital organs	90470	0
Diverticulitis of colon	90390	0
Injury of globe of eye	90130	0
Open wound of lower limb without complication	89910	0
Disorder of appendix	89800	0
External hemorrhoids without complication	89770	0
Cell-mediated cytotoxic disorder	89630	0
Psoriasis	89630	0
Ganglion cyst	89600	0
Noninflammatory disorders of the ovary, fallopian tube and broad ligament	89300	0
Current tear of medial cartilage AND/OR meniscus of knee	89270	0
Malignant tumor of female genital organ	89070	0
Benign neoplasm of thorax	89010	0
Skin ulcer	88910	0
Intramural leiomyoma of uterus	88420	0
Premature beats	88240	0
Epilepsy, not refractory	88060	0
Demyelinating disease of central nervous system	88010	0
Chronic disease of immune structure	87920	0
Chronic disease of tonsils AND/OR adenoids	87920	0
Chronic tracheobronchitis	87900	0
Trunk arterial embolus	87840	0
Intracranial tumor	87730	0
Chronic bronchitis	87670	0
Personality disorder	87390	0
Hashimoto thyroiditis	87360	0
Neoplasm of brain	87360	0
History of anticoagulant therapy	87310	0
Angioedema and/or urticaria	87260	0
Neoplasm of bone	87260	0
Osteoarthritis of knee	86960	0
Acute blepharitis	86720	0
Closed traumatic dislocation of joint	86690	0
Pruritus of male genital organs	86430	0
Hordeolum	86410	0
Benign neoplasm of lower limb	86190	0
Pseudoallergic condition	85990	0
Severe recurrent major depression without psychotic features	85960	0
Family history of malignant neoplasm of genital structure	85910	0
Acute pancreatitis	85880	0
History of central nervous system disorder	85750	0
Laceration of hand	85750	0
Chronic maxillary sinusitis	85550	0
Bladder hemorrhage	85450	0
Persistent insomnia	85440	0
Disorder of vitreous body	85400	0
Disorder of vitreous cavity	85400	0
Infection caused by Enterobacteriaceae	85390	0
Pseudoallergic disposition	85350	0
Pseudoallergy to substance	85350	0
Pulmonary embolism	85280	0
Paralytic syndrome	85270	0
Disorder of hematopoietic cell proliferation	85260	0
Carbuncle	85230	0
Hemorrhagic cystitis	85220	0
Diabetes mellitus without complication	85100	0
Injury of mouth	84740	0
Allergy to adhesive bandage	84500	0
Disorder of pleura	84500	0
Strain of tendon of upper limb	84490	0
Non-immunoglobulin E-mediated allergic disorder	84190	0
Cellulitis of foot	84160	0
Structural and functional abnormalities of the kidney	84140	0
Benign tumor of breast	84100	0
Abrasion	84070	0
Open wound of foot	83870	0
History of fall	83740	0
Disorder of bone development	83700	0
Cystic disease of kidney	83660	0
Transient ischemic attack	83460	0
Appendicitis	83440	0
Disorder of lip	83440	0
Umbilical hernia	83320	0
Renal tubular disorder	83270	0
Cellulitis of hand	83110	0
Premenstrual tension syndrome	83030	0
Infectious disease of mucous membrane	82970	0
Leukopenia	82880	0
Asthmatic bronchitis	82570	0
Delayed hypersensitivity disorder	82290	0
Degenerative joint disease of pelvis	82250	0
Allergy to animal protein	82070	0
Squamous neoplasm of surface epithelium	82060	0
Disorder of autonomic nervous system	82050	0
Fracture of fibula	81970	0
Injury of fibula	81970	0
Neoplasm of skin of lower limb	81870	0
Nuclear cataract	81760	0
Azithromycin allergy	81750	0
History of malignant neoplasm of skin	81700	0
Allergy to contrast media	81640	0
Allergy to radiopharmaceutical	81640	0
Soft tissue lesion of elbow region	81640	0
Disease caused by Arthropod	81540	0
Allergy to corticosteroid	81370	0
Drug pseudoallergy	81300	0
Disorder of skull	81290	0
Acute cholecystitis	81280	0
Acute urinary tract infection	81280	0
Lymphadenitis	81260	0
History of blood disorder	81160	0
Calcaneal spur	81110	0
Osteophyte of bone	81110	0
Heart valve regurgitation	81090	0
Generalized osteoarthritis	81070	0
Malignant tumor of lymphoid, hemopoietic AND/OR related tissue	81050	0
Anogenital warts	80860	0
Perineal wart	80860	0
Simple obesity	80760	0
Strain of muscle of lower limb	80710	0
Ear lesion	80480	0
Localized enlarged lymph nodes	80390	0
Atherosclerosis of artery	80360	0
Secondary malignant neoplastic disease	80340	0
Jaw injury	80140	0
Personal history of primary malignant neoplasm of breast	80100	0
Selective serotonin re-uptake inhibitor allergy	80050	0
Lumbar spondylosis with myelopathy	80030	0
Acute hemorrhagic cystitis	79920	0
Umbilical hernia without obstruction AND without gangrene	79880	0
Spondylolisthesis	79800	0
Cough/decongestant preparation allergy	79690	0
Difficulty speaking	79680	0
Mineral deficiency	79540	0
Thyrotoxic crisis	79320	0
Hyperkalemia	79260	0
Allergy to fruit	79090	0
Fracture of phalanx of hand	79090	0
Carbuncle of skin AND/OR subcutaneous tissue	79010	0
Disorder of salivary gland	78880	0
Fracture of phalanx of foot	78780	0
Reversible ischemic neurologic deficit syndrome	78660	0
Retention of urine	78410	0
Crohn's disease	78390	0
Allergic contact dermatitis	78380	0
Supraventricular tachycardia	78310	0
Infectious disease of lung	78290	0
Neuroleptic allergy	78270	0
Traumatic brain injury with loss of consciousness	78270	0
Non-neoplastic nevus	78230	0
Acute upper urinary tract infection	78150	0
Mild hyperemesis-not delivered	78120	0
Disorder of meninges	78110	0
Acute respiratory infection	77980	0
Disorder of sacrum	77920	0
Pregnancy with isoimmunization	77850	0
Congenital anomaly of skin	77770	0
Metatarsal bone fracture	77760	0
Open wound of hand, excluding finger(s)	77760	0
Infectious enteritis	77610	0
Animal-induced dermatosis	77550	0
Hypertensive renal disease	77520	0
Unilateral clinical finding	77500	0
Disorder of bile duct	77490	0
Abscess of digit	77460	0
Adjustment disorder with mixed emotional features	77440	0
Spinal stenosis in cervical region	77360	0
Lower limb nerve lesion	77340	0
Degenerative joint disease of hand	77320	0
Arthropod dermatosis	77270	0
Disorder of adrenal gland	77120	0
Benign neoplasm of face	77090	0
Peripheral venous insufficiency	77050	0
Family history of neurological disorder	77040	0
History of artificial joint	77000	0
Cardiomyopathy	76990	0
Acute ischemic heart disease	76890	0
Acute pyelonephritis without medullary necrosis	76700	0
Injury of rotator cuff	76660	0
Abdominal organomegaly	76620	0
Second generation cephalosporin allergy	76610	0
On examination - dental caries	76560	0
Injury of tendon of the rotator cuff of shoulder	76530	0
Angiotensin-converting-enzyme inhibitor pseudoallergy	76520	0
Sprain of hip	76470	0
Multiple sclerosis	76370	0
Refractory migraine without aura	76370	0
Hirsutism	76200	0
Congenital anomaly of head	76160	0
Cellulitis of face	75910	0
Closed fracture of phalanx of foot	75780	0
Heart block	75760	0
Hordeolum externum	75700	0
Healthcare associated infectious disease	75560	0
Microcalcifications of the breast	75560	0
Deficiency of macronutrients	75530	0
Disorder of sacrococcygeal spine	75500	0
Infection as complication of medical care	75480	0
Bipolar affective disorder, current episode depression	75340	0
Toxic effect of alcohol	75330	0
Hypovolemia	75240	0
Scar conditions and fibrosis of skin	75190	0
Disorder of magnesium metabolism	75110	0
Pityriasis	74980	0
Accidental poisoning caused by drugs, medicines and biologicals	74910	0
Functional cyst of ovary	74850	0
Pleurisy	74750	0
Neoplasm of neck	74730	0
Cervical intraepithelial neoplasia grade 1	74720	0
Neoplasm of soft tissues of upper limb	74700	0
Bacterial respiratory infection	74470	0
Neuropathy associated with endocrine disorder	74430	0
Diabetic neuropathy	74410	0
Malignant neoplasm of skeletal system	74380	0
Trace element deficiency	74200	0
Chronic headache disorder	74180	0
Pleural effusion	74170	0
Disorder of skin AND/OR subcutaneous tissue of neck	74150	0
Bursitis of hip	74120	0
Bursitis of pelvic region	74120	0
Fracture of distal end of radius	74020	0
Adhesion of pelvic peritoneum	73920	0
Blindness AND/OR vision impairment level	73880	0
Candidiasis of mouth	73880	0
Disorder of skin of neck	73730	0
Toxic effect of ethyl alcohol	73690	0
Vulval and/or perineal noninflammatory disorders	73620	0
Type I diabetes mellitus without complication	73540	0
Open wound of trunk	73530	0
Endocrine, nutritional and metabolic disease complicating pregnancy, childbirth and puerperium	73300	0
Traumatic brain injury with no loss of consciousness	73120	0
Antenatal care: poor obstetric history	73110	0
Bite wound of skin	73050	0
Viral infection of the digestive tract	72860	0
Combined penicillin preparation allergy	72670	0
Superficial injury of eye AND/OR adnexa	72590	0
Fallopian tube disorder	72510	0
Hernia of anterior abdominal wall	72430	0
Ill-defined disorder of eye	72380	0
Concussion with loss of consciousness	72350	0
Endocrine system complication of procedure	72350	0
Postoperative hypothyroidism	72350	0
Photodermatitis	72290	0
Open wound of hand except fingers without complication	72000	0
Neurologic disorder associated with type II diabetes mellitus	71960	0
Hypertrichosis	71850	0
Ganglion and cyst of synovium, tendon and bursa	71810	0
Endometriosis of uterus	71790	0
Chronic asthmatic bronchitis	71720	0
Benign neoplasm of skin of lower limb	71600	0
Neoplasm of respiratory system	71570	0
Bacterial sepsis	71520	0
Sensorineural hearing loss	71440	0
Laceration of head and neck	71280	0
Behavioral and emotional disorder with onset in childhood	71150	0
Toxic goiter	71040	0
Strain of rotator cuff capsule	70990	0
Injury of tibia	70820	0
Fracture of tibia	70800	0
Opioid abuse	70800	0
Tubulointerstitial nephritis	70800	0
Atrophic gastritis	70770	0
Upper gastrointestinal hemorrhage	70720	0
Laceration of head	70710	0
Polyneuropathy associated with another disorder	70520	0
Neoplasm of hip region	70390	0
Allergy to pollen	70380	0
Paronychia	70370	0
Acute appendicitis	70290	0
Hematologic neoplasm	70270	0
Pathological drug intoxication	70250	0
Neoplasm affecting hematopoietic structure	70240	0
Disorder of hypothalamus	70230	0
Disorder of pituitary gland	70170	0
Congenital anomaly of upper trunk	70030	0
Acute myocardial infarction	69950	0
Inflammation of matrix of nail	69940	0
Concussion with no loss of consciousness	69930	0
Muscle contracture	69920	0
Bacterial gastrointestinal infectious disease	69910	0
Neoplasm of skin of upper limb	69910	0
Superficial injury of eye	69830	0
Eye infection	69790	0
Metabolic syndrome X	69700	0
Acute drug intoxication	69550	0
Neoplasm of skin of perineum	69530	0
Neoplasm of soft tissues of perineum	69530	0
Urogenital infection caused by Trichomonas vaginalis	69440	0
Vascular disease of the skin	69380	0
Complication of internal prosthetic device	69340	0
Skin tag	69340	0
Mild pre-eclampsia	69210	0
Cardiac valve prolapse	69180	0
Mitral valve prolapse	69180	0
Constipation due to atony of colon	69030	0
Alcohol intoxication	68940	0
Urogenital injury	68790	0
Rhesus isoimmunization affecting pregnancy	68650	0
Cellulitis and abscess of face	68590	0
Congenital anomaly of thorax	68580	0
History of operative procedure on knee	68540	0
Closed fracture of metatarsal bone	68530	0
Allergy to animal dander	68460	0
Closed fracture of fibula	68410	0
Neoplasm of respiratory tract	68410	0
Arthritis of spine	68380	0
Hemangioma of skin and subcutaneous tissue	68350	0
Benign neoplasm of upper limb	68320	0
Bacterial lower respiratory infection	68260	0
Benign neoplasm of skin of face	68210	0
Ectopic pregnancy	68190	0
Contact dermatitis caused by solar radiation	68110	0
Primary malignant neoplasm of pelvis	68060	0
Hemoglobinopathy	68000	0
Old myocardial infarction	67830	0
Bacterial intestinal infectious disease	67740	0
Tinea pedis	67660	0
Abdominal abscess	67650	0
Paroxysmal tachycardia	67460	0
Dementia	67420	0
Sacroiliac disorder	67300	0
History of endocrine disorder	67280	0
Synovitis/tenosynovitis - hand	67250	0
Malignant neoplasm of gastrointestinal tract	67220	0
Pelvic abscess	67220	0
Chronic hepatitis	67070	0
Acute lower respiratory tract infection	67040	0
Gastric ulcer	67020	0
Infection caused by Escherichia coli	66900	0
Birth history	66850	0
Raynaud's disease	66790	0
Abrasion and/or friction burn of trunk without infection	66740	0
Derangement of knee	66710	0
Fracture of bones of trunk	66650	0
Generalized enlarged lymph nodes	66610	0
Benign neoplasm of skin of perineum	66570	0
Benign neoplasm of soft tissues of perineum	66570	0
Genitourinary congenital anomalies	66540	0
Schizophrenia	66480	0
Neoplasm of uterine adnexa	66460	0
Anal skin tag	66450	0
Chronic pharyngitis	66430	0
Residual hemorrhoidal skin tags	66400	0
Hereditary disorder of cellular element of blood	66240	0
Closed wound of head	66200	0
Injury of cornea	66190	0
Hereditary red blood cell disorder	66180	0
Wound of abdomen	66010	0
Congenital anomaly of cardiovascular system	65880	0
Disorder of Achilles tendon	65860	0
Fetal cardiovascular disorder	65700	0
Fetal dysrhythmia	65700	0
Fetal heart disorder	65700	0
Aortic valve disorder	65660	0
Infection following procedure	65470	0
Flushing	65460	0
Fracture of vertebral column	65400	0
Toxic effect of venom	65360	0
Congenital and developmental anomalies of the nervous system	65340	0
Nuclear senile cataract	65310	0
Aberrant premature complexes	65290	0
Closed fracture of lower end of forearm	65290	0
Swelling of first metatarsophalangeal joint of hallux	65240	0
Allergy to hymenoptera venom	65170	0
Allergy to insect venom	65170	0
Synovitis/tenosynovitis - wrist	65160	0
Infective pneumonia	64970	0
Thrombophlebitis	64930	0
Allergy to enzyme inhibitor	64840	0
Infective conjunctivitis	64830	0
Ulceration of large intestine	64700	0
Developmental mental disorder	64650	0
Tinea corporis	64570	0
Hallux valgus AND bunion	64500	0
Mild persistent asthma	64480	0
Knee joint effusion	64470	0
[truncated: 51,640 more rows]
