# Supplementary material for: Adverse health correlates of intimate partner violence against older women: Mining electronic health records
Source: PLoS One. 2023 Mar 8;18(3):e0281863. doi: 10.1371/journal.pone.0281863 (PMC9994723; doi:10.1371/journal.pone.0281863)
Supplement: S1 File — (ZIP) [file pone.0281863.s004.zip › IPV_Older_Women/in/data/DA.csv]

Ever
Description	Count	Proportion (in %)
Disease	6880	100
Disorder by body site	6820	99
Disorder of body system	6670	97
Traumatic AND/OR non-traumatic injury	6410	93
Traumatic injury	6320	92
Traumatic and/or non-traumatic injury of anatomical site	6240	90
Traumatic injury by site	6180	90
Disorder of soft tissue	5910	86
Disorder of trunk	5890	85
Injury by mechanism	5640	82
Disorder of head	5600	81
Wound	5500	80
Soft tissue lesion	5360	78
Inflammatory disorder	5240	76
Inflammation of specific body structures or tissue	5220	76
Situation with explicit context	5160	75
Inflammation of specific body systems	5150	75
Drug-related disorder	5140	74
Disorder of extremity	5060	73
Disorder of musculoskeletal system	4950	72
Inflammation of specific body organs	4930	71
Disorder of abdominal segment of trunk	4890	71
Finding with explicit context	4820	70
Disorder of digestive system	4790	69
Infectious disease	4700	68
Disorder of abdomen	4680	68
Disorder of digestive tract	4650	67
Disorder of connective tissue	4630	67
Head and neck injury	4620	67
Disorder of integument	4610	67
Soft tissue injury	4590	67
Disorder of the genitourinary system	4560	66
Disorder of skin AND/OR subcutaneous tissue	4510	65
Musculoskeletal and connective tissue disorder	4450	64
Disorder of skin	4430	64
Contusion	4410	64
Disorder of respiratory system	4410	64
Disorder of upper digestive tract	4320	63
Mental disorder	4320	63
Disorder of digestive organ	4310	62
Disorder of pelvic region of trunk	4290	62
Hypersensitivity condition	4060	59
Disorder of face	4050	59
Injury of musculoskeletal system	4040	59
Arthropathy	4030	58
Disorder of thoracic segment of trunk	4020	58
Disorder of upper extremity	4000	58
Infection by site	3980	58
Skin lesion	3960	57
Acute disease	3950	57
Disorder of thorax	3920	57
Injury of connective tissue	3920	57
Allergic condition	3860	56
Drug dependence	3860	56
Disorder of cardiovascular system	3840	56
Disorder of lower extremity	3790	55
Injury of head	3740	54
Nicotine dependence	3710	54
Disorder of gastrointestinal tract	3670	53
Disorder of reproductive system	3670	53
Mood disorder	3610	52
Ear, nose and throat disorder	3600	52
Female reproductive system disorder	3600	52
Allergic disposition	3570	52
Hypersensitivity disposition	3570	52
Propensity to adverse reactions	3570	52
Disorder of female genital tract	3500	51
Allergy to substance	3480	50
Inflammatory disorder of the respiratory system	3480	50
Propensity to adverse reactions to substance	3480	50
Injury of upper extremity	3470	50
Tobacco dependence syndrome	3470	50
Inflammatory disorder of the respiratory tract	3460	50
Disorder of free lower limb	3410	49
History of clinical finding in subject	3370	49
Depressive disorder	3360	49
Disorder of female genital organs	3350	49
Disorder of upper respiratory system	3330	48
Inflammatory disorder of digestive system	3290	48
Joint injury	3290	48
Disorder of pelvis	3280	48
Complication	3260	47
Disorder of the urinary system	3220	47
Disorder of nervous system	3210	47
Disorder of neck	3180	46
Acute respiratory disease	3140	46
Disorder of upper gastrointestinal tract	3130	45
Acute inflammatory disease	3120	45
Disorder of ligament	3110	45
Ligament injury	3110	45
Sprain of ligament	3110	45
Sprain of ligament of joint	3110	45
Infectious disease of genitourinary system	3080	45
Propensity to adverse reactions to drug	3060	44
Drug allergy	3050	44
Injury of trunk	3040	44
Metabolic disease	3030	44
Disorder of skeletal system	3020	44
Inflammatory disorder of digestive tract	3020	44
History of disorder	3000	43
Injury of lower extremity	2980	43
Inflammatory disorder of head	2970	43
Injury of integument	2890	42
Inflammatory disorder of upper respiratory tract	2790	40
Disorder of body wall	2760	40
Injury of free lower limb	2690	39
Procedure with explicit context	2690	39
Disorder of bone	2670	39
Urinary tract infectious disease	2660	39
Disorder of back	2650	38
Clinical finding absent	2630	38
Inflammatory disorder of genitourinary system	2610	38
Chronic disease	2600	38
Disorder excluded	2580	37
Bacterial infectious disease	2540	37
Disorder of lower respiratory system	2460	36
Disorder of lower gastrointestinal tract	2450	36
Disorder characterized by pain	2430	35
Anxiety disorder	2420	35
Vomiting	2410	35
Disorder of intestine	2400	35
Superficial injury	2400	35
Disorder of blood vessel	2390	35
Disorder of vagina	2360	34
Disorder of the central nervous system	2350	34
Wound of skin	2350	34
Disorder of stomach	2330	34
Complication of pregnancy, childbirth and/or the puerperium	2290	33
Disorder of spinal region	2260	33
No history of clinical finding in subject	2250	33
No known allergy	2250	33
Injury of neck	2220	32
Disorder of brain	2190	32
Substance abuse	2150	31
Viral disease	2140	31
Disorder of pregnancy	2110	31
Disorder of vertebral column	2110	31
Inflammatory disorder of musculoskeletal system	2110	31
Inflammatory disease of female genital structure	2100	30
Inflammatory disorder of lower respiratory tract	2100	30
Contusion of soft tissue	2090	30
Visual system disorder	2070	30
Open wound	2060	30
Acute digestive system disorder	2050	30
Disorder of large intestine	2050	30
Hypertensive disorder, systemic arterial	2050	30
Injury of face	2050	30
Disorder of endocrine system	2040	30
Superficial bruising	2030	29
Superficial contused wound	2030	29
Contusion of face, scalp and neck, excluding eye(s)	2010	29
Disorder of hand	2010	29
Superficial bruising of head and neck	2010	29
Tracheobronchial disorder	2000	29
Disorder of bronchus	1990	29
Acute infectious disease	1970	29
Psychoactive substance abuse	1970	29
Degenerative disorder	1960	28
Disorder of joint of spine	1940	28
Major depressive disorder	1900	28
Disorder of skeletal AND/OR smooth muscle	1890	27
Disorder of fluid AND/OR electrolyte	1870	27
Disorder of foot	1870	27
Disorder of pharynx	1870	27
Disorder of soft tissue of head	1870	27
Disorder of mouth	1860	27
Disorder of skeletal muscle	1850	27
Essential hypertension	1850	27
Nausea and vomiting	1840	27
Open wound without complication	1830	27
Pharyngitis	1830	27
Bronchitis	1820	26
Tracheobronchitis	1820	26
Vaginitis	1820	26
Disorder of vulva	1780	26
Asthma	1770	26
Bone injury	1770	26
Disorder of colon	1770	26
Musculoskeletal disorder of the neck	1770	26
Anemia	1760	26
Disorder of uterus	1760	26
Fracture of bone	1760	26
Traumatic and/or non-traumatic injury of back	1760	26
Vulvitis	1760	26
Analgesic allergy	1740	25
Disorder of esophagus	1730	25
Drug groups primarily affecting the central nervous system allergy	1730	25
Neoplasm and/or hamartoma	1730	25
Acute pharyngitis	1720	25
Disorder of eye region	1720	25
Disorder of nasal sinus	1720	25
Injury of hand	1720	25
Disorder of nose AND/OR nasopharynx	1710	25
Contusion of upper limb	1700	25
Disorder of the nose	1700	25
Neoplastic disease	1700	25
Closed wound	1690	24
Vulvovaginal disease	1680	24
Major depression, single episode	1670	24
Neuropathy	1670	24
Abscess	1660	24
Disorder of digit	1660	24
Vulvovaginitis	1660	24
Acute upper respiratory infection	1650	24
Disorder of lower leg	1650	24
Disorder of the peripheral nervous system	1650	24
Closed fracture of bone	1640	24
Disorder of ankle	1640	24
Disorder of mucous membrane	1640	24
Gastroesophageal reflux disease	1640	24
Allergy to anti-infective agent	1630	24
Inflammatory disorder of extremity	1630	24
Disorder of mediastinum	1620	23
Peripheral nerve disease	1610	23
Disorder of soft tissue of limb	1600	23
Heart disease	1600	23
Cyst	1590	23
Disorder of knee	1590	23
Disorder of jaw	1580	23
Headache disorder	1570	23
Chronic disease of respiratory system	1560	23
Chronic inflammatory disorder	1560	23
Injury of ankle	1560	23
Neoplasm by body site	1560	23
Allergy to antibiotic	1550	22
Antibacterial drug allergy	1550	22
Complication occurring during pregnancy	1510	22
Bacterial infection by site	1480	21
Inflammatory dermatosis	1470	21
Obesity	1460	21
Contusion of lower limb	1450	21
Sinusitis	1450	21
Vaginitis and vulvovaginitis	1450	21
Disorder of soft tissue of trunk	1440	21
Disorder of auditory system	1420	21
Disorder of pelvic girdle	1420	21
Injury of foot	1420	21
Spinal injury	1400	20
Disorder of forearm	1390	20
Migraine	1390	20
Vascular headache	1390	20
Allergy to opiate agonist	1380	20
Disorder of teeth AND/OR supporting structures	1380	20
Opioid analgesic allergy	1380	20
Past history of procedure	1380	20
Degenerative disorder of musculoskeletal system	1370	20
Disorder associated with menstruation AND/OR menopause	1370	20
Osteoarthritis	1370	20
Sprain of lower extremity	1370	20
Cellulitis	1360	20
Disorder caused by alcohol	1360	20
Disorder of kidney and/or ureter	1360	20
Disorder of perineum	1360	20
Inflammatory disease of mucous membrane	1360	20
Injury of knee	1360	20
Neck sprain	1360	20
Functional disorder of intestine	1340	19
Disorder of ear	1330	19
Cartilage disorder	1320	19
Chest injury	1320	19
Disorder of lumbar spine	1310	19
Disorder of nasal cavity	1310	19
Eruption of skin	1310	19
Sprain of ligament of lower limb	1310	19
Disorder of lung	1300	19
Sleep disorder	1300	19
Abrasion and/or friction burn	1290	19
Disorder of electrolytes	1280	19
Sprain of spinal ligament	1280	19
Disorder of eye proper	1270	18
Noninflammatory disorder of the female genital organs	1270	18
Disorder of ovary	1260	18
Disorder of thigh	1260	18
Gastritis	1250	18
Soft tissue infection	1250	18
Disorder of wrist region	1240	18
Disorder of urinary tract proper	1230	18
Noninflammatory disorder of the vagina	1230	18
Poisoning	1230	18
Abrasion and/or friction burn without infection	1220	18
Disorder of lipoprotein AND/OR lipid metabolism	1220	18
Infection of skin AND/OR subcutaneous tissue	1220	18
Injury of chest wall	1220	18
Cyst of abdomen	1210	18
Alcohol abuse	1200	17
Disorder of lipoprotein storage and metabolism	1190	17
Disorder of retroperitoneal compartment	1190	17
Hyperlipidemia	1190	17
Open wound of limb	1190	17
Bipolar disorder	1180	17
Cyst of ovary	1180	17
Cyst of uterine adnexa	1180	17
Disorder of joint of ankle and/or foot	1180	17
History of surgery	1180	17
Family history of clinical finding	1170	17
Family history with explicit context	1170	17
Neoplasm of trunk	1170	17
Sprain of upper extremity	1170	17
Acute tracheobronchitis	1160	17
Cardiac arrhythmia	1160	17
Disorder of carbohydrate metabolism	1160	17
Family history of disorder	1160	17
Acute bronchitis	1150	17
Contusion of trunk	1150	17
Injury due to exposure to external cause	1150	17
Injury of wrist	1150	17
Disease caused by Gram-positive bacteria	1140	17
Disorder of skin appendage	1140	17
Injury of shoulder and upper arm	1140	17
Potassium disorder	1140	17
Recurrent disease	1140	17
Constipation	1130	16
Inflammatory disorder of muscle	1130	16
Injury of lower leg	1130	16
Mycosis	1130	16
Myositis	1130	16
Disorder of labor / delivery	1120	16
Infection of digestive system	1110	16
Kidney disease	1110	16
Fluid volume disorder	1100	16
Immune hypersensitivity disorder by mechanism	1100	16
Infection of skin	1100	16
Maternal AND/OR fetal condition affecting labor AND/OR delivery	1090	16
Allergic disorder by body site affected	1080	16
Disease caused by Gram-positive coccus	1080	16
Hypokalemia	1080	16
Injury of forearm	1080	16
Allergy to penicillin	1070	16
Disorder of finger	1060	15
Disorder of menstruation	1060	15
Disorder of oral soft tissues	1050	15
Disorder of soft tissue of lower limb	1040	15
Disorder of upper arm	1040	15
Disorder of ocular adnexa	1030	15
Disorder of shoulder region	1030	15
Gastroenteritis	1030	15
Poisoning caused by drug AND/OR medicinal substance	1030	15
Drug abuse	1020	15
Immunoglobulin E-mediated allergic disorder	1020	15
Necrosis of anatomical site	1020	15
Acute sinusitis	1010	15
Abrasion and/or friction burn of skin	1000	14
Disorder of anterior segment of eye	1000	14
Disorder of hematopoietic structure	1000	14
Disorder of thyroid gland	1000	14
Dyssomnia	1000	14
Genital infection	1000	14
Benign neoplastic disease	990	14
Injury of pelvic girdle	990	14
Neoplasm of abdomen	990	14
Dehydration	980	14
Disorder of glucose metabolism	980	14
Female genital infection	980	14
Female pelvic inflammatory disease	980	14
Neoplasm of intra-abdominal organs	980	14
Complication occurring during labor and delivery	970	14
Open wound of head AND/OR neck	970	14
Acute disease of cardiovascular system	960	14
Allergic disorder of respiratory system	960	14
Fungal infection by site	960	14
Atopic immunoglobulin E-mediated allergic disorder	950	14
Nutritional disorder	950	14
Open wound of head	950	14
Disorder of elbow	940	14
Disorder of the lower urinary tract	940	14
Infective disorder of head	940	14
Otitis	940	14
Rhinitis	940	14
Complication of procedure	920	13
History of substance abuse	920	13
Open wound of head without complication	920	13
Acute genitourinary disorder	910	13
Disorder of facial bone	910	13
Generalized anxiety disorder	910	13
Injury of lumbar spine	910	13
Laceration - injury	910	13
Spondylosis	910	13
Candidiasis	900	13
Disorder of skin AND/OR subcutaneous tissue of head	900	13
Disorder of skin of head	900	13
Disorder of vein	900	13
Infection caused by Ascomycetes	900	13
Inflammation of large intestine	900	13
Intracranial injury	900	13
Traumatic AND/OR non-traumatic brain injury	900	13
Viral infection by site	900	13
Allergic rhinitis	890	13
Disorder of middle ear	890	13
Disorders of initiating and maintaining sleep	890	13
Gastroesophageal reflux disease without esophagitis	890	13
Insomnia	890	13
Open wound of upper limb	890	13
Pelvic injury	890	13
Disorder of cellular component of blood	880	13
Disorder of hip region	880	13
History of tobacco use	880	13
Injury of finger	880	13
Diabetes mellitus	870	13
Disorder of ankle joint	870	13
Dysthymia	870	13
Non dependent drug abuse	870	13
Nutritional deficiency disorder	870	13
Abscess of limb	860	12
Disorder of skin of lower limb	860	12
Drug therapy status	860	12
Infectious disease of digestive tract	860	12
Inflammatory neuropathy	860	12
Neuritis	860	12
Chronic mental disorder	850	12
Contusion of chest	850	12
Contusion of multiple sites	850	12
Disorder of urinary bladder	850	12
Injury of elbow	850	12
Undernutrition	850	12
Disorder of liver	840	12
Disorder of uterine cervix	840	12
Injury of nervous system	840	12
No known drug allergy	840	12
Traumatic injury due to event	840	12
Chronic mood disorder	830	12
Chronic sinusitis	820	12
Intervertebral disc disorder	820	12
Poisoning caused by central nervous system drug	820	12
Disorder of fetus or newborn	810	12
Disorder of nerve root and/or plexus	810	12
Disorder of skin AND/OR subcutaneous tissue of trunk	810	12
Disorder of skin of trunk	810	12
Disorder of soft tissue of upper limb	810	12
Injury of central nervous system	810	12
Injury of shoulder region	810	12
Recurrent depression	810	12
Tooth disorder	810	12
Chronic digestive system disorder	800	12
Disorder of scalp	800	12
Eczema	800	12
Falling injury	800	12
Nondependent mixed drug abuse	800	12
Open wound of upper limb without complication	800	12
Acquired brain injury	790	11
Disease caused by Gram-negative bacteria	790	11
Disorder of product of conception	790	11
History of urinary disease	790	11
Injury of muscle	790	11
Neoplasm of pelvis	790	11
Nerve root disorder	790	11
Streptococcal infectious disease	790	11
Traumatic brain injury	790	11
Traumatic injury of skeletal muscle	790	11
Colitis	780	11
Contact dermatitis	780	11
Drug indicated	780	11
Infectious disease in mother complicating pregnancy, childbirth AND/OR puerperium	780	11
Muscle strain	780	11
Procedure indicated	780	11
Acute vaginitis	770	11
Hypertension AND/OR vomiting complicating pregnancy childbirth AND/OR puerperium	770	11
Lesion of ligaments of the ankle region	770	11
Sprain of ankle	770	11
Symptomatic disorders in pregnancy	770	11
Benign neoplasm of trunk	760	11
Lumbar sprain	760	11
Neoplasm of female genital organ	760	11
Scalp injury	760	11
Syncope	760	11
Arthritis	750	11
Arthropathy of knee joint	750	11
Diabetes mellitus type 2	750	11
Injury of hip region	750	11
Neuralgia	750	11
Noninfectious gastroenteritis	750	11
Psychotic disorder	750	11
Concussion injury of body structure	740	11
Concussion injury of brain	740	11
Deficiency of micronutrients	740	11
Disorder of conjunctiva	740	11
Disorder of vision	740	11
Non-opioid analgesic allergy	740	11
Otitis media	740	11
Female genital tract infection	730	11
Neuropathy of lower limb	730	11
Non-steroidal anti-inflammatory drug allergy	730	11
Non-steroidal anti-inflammatory drug sensitivity	730	11
Peripheral neuritis	730	11
Poisoning caused by chemical substance	730	11
Radiculitis	730	11
Adverse reaction	720	10
Disorder of immune structure	720	10
Disorder of lymphoid system	720	10
Infective vaginitis	720	10
Posttraumatic stress disorder	720	10
Vitamin deficiency	720	10
Vitamin disease	720	10
Disorder of artery	710	10
Disorder of extraembryonic membrane	710	10
Neoplasm of uterus	710	10
Disorder of breast	700	10
Hypothyroidism	700	10
Respiratory tract infection	700	10
Sprain of shoulder and upper arm	700	10
Adverse reaction caused by substance	690	10
Disorder of synovium	690	10
Noninfectious colitis	690	10
Noninfectious enteritis	690	10
Sexually transmitted infectious disease	690	10
Chronic post-traumatic stress disorder	680	10
Pneumonitis	680	10
Procedure refused	680	10
Abnormality of systemic vein	670	10
Bacterial infection of the digestive tract	670	10
Candidiasis of urogenital site	670	10
Injury of eye region	670	10
Candida infection of genital region	660	10
Disorder of lymphatic system	660	10
Infective vulvitis	660	10
Injury of thigh	660	10
Mental disorder caused by drug	660	10
Recurrent major depression	660	10
Soft tissue lesion of foot region	660	10
Candidiasis of vagina	650	9
Candidiasis of vulva	650	9
Inflammatory disorder of the eye	650	9
Mental disorders during pregnancy, childbirth and the puerperium	650	9
Psychoactive substance use disorder	650	9
Adverse reaction caused by drug	640	9
Allergy to sulfonamides	640	9
Disorder of vitamin D	640	9
Injury of upper arm	640	9
Open wound of face	640	9
Peripheral neuralgia	640	9
Sciatic neuropathy	640	9
Sprain of wrist and/or hand	640	9
Vitamin D deficiency	640	9
Conduction disorder of the heart	630	9
Degeneration of intervertebral disc	630	9
Degenerative disorder of cartilage	630	9
Disorder of female perineum	630	9
Infected face	630	9
Lung consolidation	630	9
Mental disorder usually first evident in infancy, childhood AND/OR adolescence	630	9
Neoplasm of soft tissue	630	9
Organic mental disorder	630	9
Pneumonia	630	9
Sciatica	630	9
Cannabis abuse	620	9
Congenital disease	620	9
Contusion of hand	620	9
Disorder of anal region	620	9
Disorder of toe	620	9
Fracture of lower limb	620	9
Open wound of face without complication	620	9
Bacterial infection of skin	610	9
Benign neoplasm of abdomen	610	9
Cystitis	610	9
Fetal condition affecting obstetrical care of mother	610	9
Infectious disease of abdomen	610	9
Oral infection	610	9
Benign neoplasm of intra-abdominal organs	600	9
Complication of surgical procedure	600	9
Disorder of immune function	600	9
Disorder of oropharynx	600	9
Ectactic vein	600	9
History of infectious disease	600	9
Infection of tooth	600	9
Inflammatory disorder of jaw region	600	9
Mononeuropathy	600	9
Neurosis	600	9
Open wound of hand	600	9
Panic disorder	600	9
Venous varices	600	9
Bacterial oral infection	590	9
Bone inflammatory disease	590	9
Bronchiolar disease	590	9
Connective tissue disorder by body site	590	9
Dental caries	590	9
Disorder of hard tissues of teeth	590	9
Fracture of upper limb	590	9
Gastrointestinal hemorrhage	590	9
Genitourinary tract infection in pregnancy	590	9
Recurrent major depressive episodes	590	9
Visual disturbance	590	9
Chronic obstructive lung disease	580	8
Closed fracture of lower limb	580	8
Conjunctivitis	580	8
Disorder of biliary tract	580	8
Disorder of skin of upper limb	580	8
Gingival and periodontal disease	580	8
Osteochondropathy	580	8
Peripheral vascular disease	580	8
Adjustment disorder	570	8
Disorder of fetal structure	570	8
Threatened abortion	570	8
Abscess of face	560	8
Acquired deformity of trunk	560	8
Closed fracture of upper limb	560	8
Closed wound of head	560	8
Disorder of body cavity	560	8
History of gynecological disorder	560	8
Structural disorder of heart	560	8
Tachyarrhythmia	560	8
White blood cell disorder	560	8
Disorder of tendon	550	8
Family history of cancer	550	8
Family history of neoplasm	550	8
Soft tissue lesion of knee region	550	8
Ankylosis of joint	540	8
Disorder characterized by edema	540	8
Disorder of cervical spine	540	8
Disorder of small intestine	540	8
Disorder of umbilicus	540	8
Family history: Cardiovascular disease	540	8
Gastrointestinal and digestive injury	540	8
Hemorrhagic complication of pregnancy	540	8
Herpes simplex	540	8
Herpesvirus infection	540	8
Hypercholesterolemia	540	8
Morbid obesity	540	8
Patient noncompliance - general	540	8
Abscess of trunk	530	8
Ankylosis of spine	530	8
Cellulitis of lower limb	530	8
Contusion of knee	530	8
Disorder of abdominal wall	530	8
Disorder of external ear	530	8
Disorder of gallbladder	530	8
Disorder of lumbar disc	530	8
Disorder of wrist joint	530	8
Fracture of bone of head	530	8
Injury of abdomen	530	8
Malignant neoplastic disease	530	8
Motor vehicle injury	530	8
Pure hypercholesterolemia	530	8
Ulcer	530	8
Vomiting of pregnancy	530	8
Abscess of lower limb	520	8
Antepartum hemorrhage	520	8
Fetal or neonatal effect of maternal transmission of substance	520	8
Psychoactive substance dependence	520	8
Pyelonephritis	520	8
Upper urinary tract infection	520	8
Clinical finding present	510	7
Contusion of back	510	7
Developmental disorder	510	7
Disorder of skin AND/OR subcutaneous tissue of neck	510	7
Disorder of skin of neck	510	7
Dysmenorrhea	510	7
Elevated blood pressure reading without diagnosis of hypertension	510	7
Fetal or neonatal effect of maternal use of tobacco	510	7
Fracture of face bones	510	7
Genitourinary tract infection in pregnancy - not delivered	510	7
Periodontal disease	510	7
Traumatic lesion during delivery	510	7
Trunk varices	510	7
Disorder of mineral metabolism	500	7
Injury of mouth	500	7
Nutritional anemia	500	7
Pelvic varices	500	7
Pregnancy with abortive outcome	500	7
Vascular disorder of pelvis	500	7
Adverse effect, caused by correct medicinal substance properly administered	490	7
Cellulitis and abscess of lower limb	490	7
Disease caused by Papillomaviridae	490	7
Disease caused by Papillomavirus	490	7
Disorder of skull	490	7
Hemorrhoids	490	7
History of cardiovascular disease	490	7
Human papillomavirus infection	490	7
Injury of perineum	490	7
Nutritional deficiency associated condition	490	7
Urolithiasis	490	7
Varices of perineum	490	7
Abrasion and/or friction burn of head and/or neck	480	7
Endogenous depression	480	7
Exacerbation of asthma	480	7
Food allergy	480	7
Injury of ligament of knee	480	7
Lesion of nerve root and/or plexus	480	7
Propensity to adverse reactions to food	480	7
Sprain of knee	480	7
Unilateral procedure	480	7
Disorder of duodenum	470	7
Disorder of hemostatic system	470	7
Disorder of periapical tissues of tooth	470	7
Disorder of thoracic spine	470	7
Laceration of trunk	470	7
Lumbosacral radiculopathy	470	7
Neurodevelopmental disorder	470	7
Single major depressive episode	470	7
Syncope and collapse	470	7
Trunk nerve lesion	470	7
Disease caused by parasite	460	7
Enthesopathy	460	7
Iron deficiency anemia	460	7
Lumbosacral neuritis	460	7
Lumbosacral radiculitis	460	7
Miscarriage	460	7
Thoracic neuritis	460	7
Thoracic radiculitis	460	7
Thoracic radiculopathy	460	7
Toxic effect of alcohol	460	7
Trauma to perineum and/or vulva during delivery	460	7
Alcohol dependence	450	7
Alcoholism	450	7
Anemia in mother complicating pregnancy, childbirth AND/OR puerperium	450	7
Benign essential hypertension	450	7
Benign hypertension	450	7
Cellulitis of upper limb	450	7
Closed fracture of facial bone	450	7
Codeine allergy	450	7
Disorder of glucose regulation	450	7
Fracture of skull	450	7
Inflammation of small intestine	450	7
Kidney stone	450	7
Lesion of scalp	450	7
Toxic effect of ethyl alcohol	450	7
Abrasion and/or friction burn of face without infection	440	6
Abrasion and/or friction burn of head and/or neck without infection	440	6
Abrasion and/or friction burn of neck without infection	440	6
Abrasion and/or friction burn of scalp without infection	440	6
Abscess of oral tissue	440	6
Calculus in biliary tract	440	6
Colonic lesion	440	6
Disorder of umbilical cord	440	6
History of psychiatric disorder	440	6
Inflammatory disorder of bone of jaw	440	6
Neoplasm of integumentary system	440	6
Neuropathy of upper limb	440	6
Postoperative complication	440	6
Sleep apnea	440	6
Umbilical cord complication	440	6
Abscess of upper limb	430	6
Benign neoplasm of pelvis	430	6
Bipolar I disorder	430	6
Chronic pain syndrome	430	6
Disorder of amniotic cavity AND/OR membrane	430	6
Duodenitis	430	6
Epilepsy	430	6
Excessive vomiting in pregnancy	430	6
Fracture of midfacial bones	430	6
Fracture of skull and facial bones	430	6
Hyperemesis	430	6
Inflammatory disease of the uterus	430	6
Leukocytosis	430	6
Neoplastic disease of uncertain behavior	430	6
Opioid dependence	430	6
Pathological drug intoxication	430	6
Pruritic disorders	430	6
Seizure disorder	430	6
Abscess of connective tissue	420	6
Abscess of jaw	420	6
Abscess of oral soft tissue	420	6
Acute drug intoxication	420	6
Alcohol intoxication	420	6
Attention deficit hyperactivity disorder	420	6
Bone abscess	420	6
Cocaine abuse	420	6
Congenital malformation	420	6
Developmental disorder of motor function	420	6
Disorder of lymph node	420	6
Disorders of attention and motor control	420	6
Gallbladder calculus	420	6
History of obstetric problem	420	6
History of pregnancy	420	6
History of risk factor	420	6
Intracranial injury with loss of consciousness	420	6
Neoplasm of skin	420	6
Periapical abscess	420	6
Periapical abscess without a sinus	420	6
Perineal laceration during delivery	420	6
Sprain of knee and leg	420	6
Sprain of wrist	420	6
Accidental poisoning	410	6
Arthropathy of pelvis	410	6
Benign genital neoplasm	410	6
Benign neoplasm of female genital organ	410	6
Cellulitis and abscess of upper limb	410	6
Contusion of foot	410	6
Degeneration of lumbar intervertebral disc	410	6
Disease of circulatory system complicating pregnancy childbirth and puerperium	410	6
History of respiratory disease	410	6
Infection - suppurative	410	6
Maternal care for fetus	410	6
Mental disorder during pregnancy - baby delivered	410	6
Open wound of finger	410	6
Open wound of lower limb	410	6
Protozoan infection	410	6
Upper limb nerve lesion	410	6
Blood coagulation disorder	400	6
Cord entanglement	400	6
Disease caused by Trichomonadidae	400	6
Disease caused by flagellate protozoan	400	6
Disorder of peritoneum	400	6
Drug withdrawal	400	6
Effusion of joint	400	6
Fracture at wrist and/or hand level	400	6
Infection caused by Trichomonas	400	6
Inflammatory disease of liver	400	6
Labor and delivery complicated by fetal heart rate anomaly	400	6
Low blood pressure	400	6
Spondylosis without myelopathy	400	6
Umbilical cord around neck	400	6
Acute cystitis	390	6
Allergy to rubber	390	6
Animal bite wound	390	6
Arthropathy of joint of hand	390	6
Bite - wound	390	6
Contusion of eye	390	6
Contusion of shoulder region	390	6
Disorder of puerperium	390	6
Gastroduodenal disorder	390	6
Gastroduodenitis	390	6
History of male genital disorder	390	6
History of neoplasm	390	6
Injury of nose	390	6
Localized osteoarthrosis	390	6
Mononeuropathy of upper limb	390	6
Streptococcus agalactiae infection	390	6
Abrasion and/or friction burn of trunk without infection	380	6
Benign neoplasm of uterus	380	6
Candidal vulvovaginitis	380	6
Cerebrovascular disease	380	6
Chlamydial infection	380	6
Disorder of bursa	380	6
Dysplasia of cervix	380	6
History of malignant neoplasm	380	6
History of past delivery	380	6
Injury of muscle of trunk	380	6
Injury of thoracic spine	380	6
Injury of toe	380	6
Latex allergy	380	6
Leiomyoma	380	6
Metritis	380	6
Opioid abuse	380	6
Strain of muscle of trunk	380	6
Streptococcal sore throat	380	6
Traumatic brain injury with loss of consciousness	380	6
Uterine leiomyoma	380	6
Autoimmune disease	370	5
Benign neoplasm of soft tissue	370	5
Cellulitis of trunk	370	5
Closed fracture of skull	370	5
Complication of the puerperium	370	5
Dysphagia	370	5
Hernia of abdominal cavity	370	5
Infection caused by beta-hemolytic Streptococcus	370	5
Irritable bowel syndrome	370	5
Jaw injury	370	5
Lesion of median nerve	370	5
Median neuropathy	370	5
Open wound of finger without complication	370	5
Peripheral nerve entrapment syndrome	370	5
Personality disorder	370	5
Streptococcus pyogenes infection	370	5
Thrombosis	370	5
Thrombosis of blood vessel	370	5
Abrasion and/or friction burn of upper limb without infection	360	5
Articular cartilage disorder	360	5
Carpal tunnel syndrome	360	5
Chronic liver disease	360	5
Compression neuropathy of upper limb	360	5
Degeneration of lumbosacral intervertebral disc	360	5
Disorder of lumbosacral intervertebral disc	360	5
Entrapment neuropathy of upper limb	360	5
Hyperglycemia	360	5
Inflammation of cervix	360	5
Median nerve entrapment	360	5
Neoplasm of uncertain behavior of soft tissues	360	5
Poisoning caused by psychotropic agent	360	5
Pyoderma	360	5
Scarlet fever	360	5
Soft tissue lesion of elbow region	360	5
Staphylococcal infectious disease	360	5
Streptococcal skin disorder	360	5
Streptococcal sore throat with scarlatina	360	5
Venous thrombosis	360	5
Bipolar affective disorder, current episode depression	350	5
Cellulitis and abscess of trunk	350	5
Complication of injury	350	5
Concussion with loss of consciousness	350	5
Disorder of endocrine gonad	350	5
Disorder of nail	350	5
Drug groups primarily affecting the cardiovascular system allergy	350	5
Herpes simplex without complication	350	5
Inflammation of ear canal	350	5
Injury of muscle of neck	350	5
Lumbosacral spondylosis	350	5
Lumbosacral spondylosis without myelopathy	350	5
Lymphadenopathy	350	5
Mental disorder during pregnancy - baby not yet delivered	350	5
Mental disorder in mother complicating pregnancy	350	5
Neoplasm of uterine cervix	350	5
Otitis externa	350	5
Primary malignant neoplasm	350	5
Strain of neck muscle	350	5
Anemia due to blood loss	340	5
Anorectal disorder	340	5
Disease caused by Orthomyxoviridae	340	5
Disorder of external nose	340	5
Disorder of placenta	340	5
Disorder of ureter	340	5
Endometriosis	340	5
Family history of endocrine disorders	340	5
Family history of metabolic disorder	340	5
Hemorrhage in early pregnancy	340	5
History of urinary stone	340	5
Inflammatory disorder of immune system	340	5
Influenza	340	5
Lower gastrointestinal hemorrhage	340	5
Mild hyperemesis gravidarum	340	5
Perimenopausal disorder	340	5
Psychoactive substance-induced organic mental disorder	340	5
Radiographic imaging procedure with explicit context	340	5
Renal impairment	340	5
Severe depression	340	5
Severe major depression	340	5
Systemic inflammatory response syndrome	340	5
Thoracic back sprain	340	5
Traumatic brain injury with no loss of consciousness	340	5
Unilateral radiographic imaging of breast	340	5
Breathing-related sleep disorder	330	5
Closed fracture of nasal bones	330	5
Delivery AND/OR maternal condition affecting management	330	5
Depressed bipolar I disorder	330	5
Disorder of maxillary sinus	330	5
Disorder of nasal bone	330	5
Embolism	330	5
Fracture of foot	330	5
Fractured nasal bones	330	5
Hemorrhage of rectum and anus	330	5
History of female sterilization	330	5
History of sterilization	330	5
History of tubal ligation	330	5
Infection caused by Staphylococcus aureus	330	5
Injury of nasal bones	330	5
Late effect of injury	330	5
Maxillary sinusitis	330	5
Morphine allergy	330	5
Superficial injury without infection	330	5
Wound of abdomen	330	5
Abrasion and/or friction burn of multiple sites	320	5
Abscess of forearm	320	5
Abscess of upper arm	320	5
Acute disorder of ear	320	5
Acute nephropathy	320	5
Benign neoplasm of skin	320	5
Cellulitis and abscess of forearm	320	5
Cellulitis and abscess of upper arm	320	5
Cellulitis of forearm	320	5
Cellulitis of upper arm	320	5
Cervicitis and endocervicitis	320	5
Disorder of sebaceous gland	320	5
Family history: Diabetes mellitus	320	5
Fetal disorder	320	5
Fracture of hand	320	5
Hepatitis due to infection	320	5
History of injury	320	5
Intervertebral disc prolapse	320	5
Liver disorder due to infection	320	5
Maternal care for diminished fetal movements	320	5
Obstructive sleep apnea syndrome	320	5
Respiratory obstruction	320	5
Severe major depression without psychotic features	320	5
Urticaria	320	5
Viral hepatitis	320	5
Abrasion and/or friction burn of lower limb without infection	310	4
Abscess of lower leg	310	4
Accidental poisoning caused by drugs, medicines and biologicals	310	4
Bacterial urogenital infection	310	4
Cellulitis and abscess of lower leg	310	4
Cellulitis of lower leg	310	4
Closed fracture of foot	310	4
Closed fracture of hand	310	4
Concussion with no loss of consciousness	310	4
Fibromyositis	310	4
Gastrointestinal ulcer	310	4
History of abuse	310	4
Infection of ear	310	4
Sepsis	310	4
Antenatal risk factors	300	4
Arteriosclerotic vascular disease	300	4
Bruise of head	300	4
Cervical disc disorder	300	4
Cervical intraepithelial neoplasia	300	4
Contusion of upper arm	300	4
Cord entanglement without compression	300	4
Disorder of pleura AND/OR pleural cavity	300	4
Foreign body	300	4
Goiter	300	4
Hemorrhage in early pregnancy, antepartum	300	4
Infection caused by resistant organism	300	4
Infection of external auditory canal	300	4
Infection of external ear	300	4
Infective otitis externa	300	4
Injury of abdominal wall	300	4
Menopausal syndrome	300	4
Mental disorder in the puerperium - baby delivered	300	4
Mild hyperemesis-not delivered	300	4
Neoplasm of digestive system	300	4
Panic disorder without agoraphobia	300	4
Sprains and strains of joints and adjacent muscles	300	4
Strain of back muscle	300	4
Anemia during pregnancy - baby delivered	290	4
Arthropod bite wound	290	4
Brachial plexus disorder	290	4
Contusion of forearm	290	4
Disease caused by Alphaherpesvirinae	290	4
Disease of non-coronary systemic artery	290	4
Disorder of endocrine ovary	290	4
Disorder of lip	290	4
Esophagitis	290	4
History of musculoskeletal disease	290	4
History of physical abuse	290	4
Hypo-osmolality and or hyponatremia	290	4
Infection caused by antimicrobial resistant bacteria	290	4
Infection of gastrointestinal tract	290	4
Influenza with respiratory manifestation other than pneumonia	290	4
Methicillin resistant Staphylococcus aureus infection	290	4
Myocardial disease	290	4
Nerve plexus disorder	290	4
Vascular disorder of extremity	290	4
Cholangitis	280	4
Cholecystitis	280	4
Chronic disease of genitourinary system	280	4
Complication associated with device	280	4
Contusion of hip	280	4
Disease of renal parenchyma	280	4
Disorder of acid-base balance	280	4
Disorder of palatine tonsil	280	4
Disorder of tendon of shoulder region	280	4
Disorder of tonsil AND/OR adenoid	280	4
Displacement of lumbar intervertebral disc without myelopathy	280	4
History of cesarean section	280	4
Injury of globe of eye	280	4
Migraine without aura	280	4
Neoplasm of digestive organ	280	4
Neoplasm of digestive tract	280	4
Neoplasm of extremity	280	4
Platelet disorder	280	4
Prolapsed lumbar intervertebral disc	280	4
Pyogenic infection of skin and subcutaneous tissues caused by bacterium	280	4
Renal failure syndrome	280	4
Abnormal weight gain in pregnancy	270	4
Abrasion and/or friction burn of ankle without infection	270	4
Abrasion and/or friction burn of hip without infection	270	4
Abrasion and/or friction burn of thigh without infection	270	4
Abscess of skin AND/OR subcutaneous tissue	270	4
Antenatal care: obstetric risk	270	4
Brachial neuritis	270	4
Brachial radiculitis	270	4
Burn	270	4
Closed fracture involving joint	270	4
Contusion of elbow	270	4
Disorder of eyelid	270	4
Disorder of pelvic peritoneum	270	4
Family history of malignant neoplasm of breast	270	4
Family history of neoplasm of breast	270	4
Family history: Breast disease	270	4
Fracture of bone of forefoot	270	4
Fracture of bones of trunk	270	4
Infection of nail	270	4
Injury of ligament of hand	270	4
Insect bite - wound	270	4
Localized, primary osteoarthritis	270	4
Low back strain	270	4
Maternal obesity syndrome	270	4
Melena	270	4
Multiple injuries	270	4
Nonvenomous insect bite	270	4
Ruptured membranes	270	4
Seasonal allergic rhinitis	270	4
Severe recurrent major depression	270	4
Sprain of foot	270	4
Sprain of hand	270	4
Superficial mycosis	270	4
Superficial wound of body region	270	4
Urogenital infection caused by Trichomonas vaginalis	270	4
Viral hepatitis type C	270	4
Acidosis	260	4
Antiepileptic allergy	260	4
Cervical spine ankylosis	260	4
Cervicothoracic ankylosis	260	4
Closed fracture of bones of trunk	260	4
Contusion of abdominal wall	260	4
Contusion of lower leg	260	4
Curvature of spine	260	4
Dermatophytosis	260	4
Disorder of coronary artery	260	4
Disorder of joint of shoulder region	260	4
Disorder of pancreas	260	4
Diverticular disease	260	4
Drug abuse, continuous	260	4
First degree perineal laceration	260	4
First degree perineal tear during delivery - delivered	260	4
Genital herpes simplex	260	4
Heart valve disorder	260	4
History of gastrointestinal disease	260	4
Injury of dental structures	260	4
Intestinal infectious disease	260	4
Nervous system and sense organ diseases	260	4
Procedure carried out on subject	260	4
Recurrent major depressive episodes, moderate	260	4
Tension-type headache	260	4
Tonsillitis	260	4
Varicella-zoster virus infection	260	4
Acne	250	4
Acute alcoholic intoxication in alcoholism	250	4
Acute posthemorrhagic anemia	250	4
Allergy to paracetamol	250	4
Broad spectrum penicillins allergy	250	4
Chronic infectious disease	250	4
Coronary arteriosclerosis	250	4
Degeneration of cervical intervertebral disc	250	4
Disease caused by Gram-negative bacillus	250	4
Disorder of cornea	250	4
Disorder of orbit proper	250	4
Disorder of phosphate, calcium and vitamin D metabolism	250	4
Diverticula of intestine	250	4
Diverticular disease of large intestine	250	4
Family history: Cardiac disorder	250	4
Genitourinary tract hemorrhage	250	4
Hematuria syndrome	250	4
Hemorrhoids without complication	250	4
History of fall	250	4
Injury of teeth	250	4
Ischemic heart disease	250	4
Magnesium disorder	250	4
Neoplasm of gastrointestinal tract	250	4
Neoplasm of musculoskeletal system	250	4
Nephritis	250	4
Open wound in mouth	250	4
Open wound of scalp	250	4
Open wound of scalp without complication	250	4
Pelvic dystocia AND/OR uterine disorder	250	4
Poisoning caused by analgesic drug	250	4
Respiratory insufficiency	250	4
Severe recurrent major depression without psychotic features	250	4
Venous embolism	250	4
Acquired deformity of limb	240	3
Acute maxillary sinusitis	240	3
Acute renal failure syndrome	240	3
Acute renal impairment	240	3
Acute stress disorder	240	3
Alcohol-induced organic mental disorder	240	3
Arthropathy of elbow	240	3
Asthmatic bronchitis	240	3
Cervical spondylosis	240	3
Cervical spondylosis without myelopathy	240	3
Chondritis	240	3
Costal chondritis	240	3
Diabetic complication	240	3
Disorder of bone and articular cartilage	240	3
Disorder of hair	240	3
Fracture of lower leg	240	3
Fracture of tooth	240	3
Hematological agents allergy	240	3
History of embolism	240	3
Hyperglycemic disorder	240	3
Ibuprofen allergy	240	3
Inflammatory disorder of cartilage	240	3
Injury of lip	240	3
Laceration of head	240	3
Laceration of head and neck	240	3
Melena due to gastrointestinal hemorrhage	240	3
Neoplasm of connective tissues	240	3
Neoplasm of lower limb	240	3
Perichondritis	240	3
Polyneuropathy	240	3
Polyp	240	3
Pregnancy-induced hypertension	240	3
Premature rupture of membranes	240	3
Respiratory failure	240	3
Spinal stenosis	240	3
Superficial injury of head and neck	240	3
Tietze's disease	240	3
Upper respiratory infection	240	3
Abrasion	230	3
Adjustment disorder with depressed mood	230	3
Antidepressant drug allergy	230	3
Defect of diaphragm	230	3
Diaphragmatic hernia	230	3
Disorder of diaphragm	230	3
Disorder of fascia	230	3
Disorder of magnesium metabolism	230	3
Disorder of portal venous system	230	3
Disorder of rectum	230	3
Diverticular disease of colon	230	3
Drug groups primarily affecting the gastrointestinal system allergy	230	3
Hearing disorder	230	3
History of central nervous system disorder	230	3
Infection caused by Enterobacteriaceae	230	3
Injury of forehead	230	3
Injury of ribs	230	3
Localized infection	230	3
Mild asthma	230	3
Mixed anxiety and depressive disorder	230	3
Neoplasm of intestinal tract	230	3
Neoplasm of large intestine	230	3
Nondependent alcohol abuse	230	3
Open wound of forehead	230	3
Open wound of forehead without complication	230	3
Superficial injury of head	230	3
Thrombocytopenic disorder	230	3
Trichomonal vulvovaginitis	230	3
Upper gastrointestinal hemorrhage	230	3
Abnormality of forces of labor	220	3
Abnormality of organs AND/OR soft tissues of pelvis affecting pregnancy	220	3
Abrasion and/or friction burn of elbow without infection	220	3
Abrasion and/or friction burn of forearm, without infection	220	3
Abrasion and/or friction burn of wrist without infection	220	3
Acute respiratory failure	220	3
Acute tonsillitis	220	3
Amphetamine abuse	220	3
Benign tumor of digestive organ	220	3
Bursitis	220	3
Cellulitis of head	220	3
Chronic asthmatic bronchitis	220	3
Closed fracture of rib	220	3
Cyst of skin	220	3
Disorder of cardiac function	220	3
Disorder of cardiac ventricle	220	3
Disorder of function of stomach	220	3
Disorder of refraction AND/OR accommodation	220	3
Epidermoid cyst	220	3
Fracture of phalanx of hand	220	3
Fracture of rib	220	3
Hair and hair follicle diseases	220	3
Hearing loss	220	3
Keratinizing cyst	220	3
Mixed hyperlipidemia	220	3
Nonvenomous insect bite without infection	220	3
Open wound of hand, excluding finger(s)	220	3
Open wound of lower limb without complication	220	3
Pancreatitis	220	3
Prolonged pregnancy	220	3
Salicylate allergy	220	3
Schizophrenia	220	3
Scoliosis deformity of spine	220	3
Sequela	220	3
Sequelae of disorders	220	3
Simple goiter	220	3
Synovitis	220	3
Vascular disease of abdomen	220	3
Abnormal glucose tolerance in mother complicating pregnancy, childbirth AND/OR puerperium	210	3
Acquired deformity of lower limb	210	3
Alcohol withdrawal syndrome	210	3
Aspirin allergy	210	3
Benign neoplasm of gastrointestinal tract	210	3
Brief depressive adjustment reaction	210	3
Chronic disease of teeth AND/OR supporting structures	210	3
Chronic nonalcoholic liver disease	210	3
Cluster B personality disorder	210	3
Complication of health care	210	3
Complication of medical care	210	3
Disorder of basal ganglia	210	3
Disorder of blood vessels of thorax	210	3
Dupuytren's disease	210	3
Epidermoid cyst of skin	210	3
Folliculitis	210	3
Fracture of ankle	210	3
Hereditary disease	210	3
Infection of skin and mucous membrane caused by Human papillomavirus	210	3
Injury involving multiple body regions	210	3
Injury of orbit proper	210	3
Internal hemorrhoids	210	3
Interstitial nephritis	210	3
Keratinizing cyst of skin	210	3
Lesion of skin of foot	210	3
Localized osteoarthrosis uncertain if primary OR secondary	210	3
Neoplasm of colon	210	3
Neoplasm of foot	210	3
Neoplasm of soft tissues of lower limb	210	3
Neoplasm of uncertain behavior of connective and soft tissue	210	3
Neoplasm of uncertain behavior of foot	210	3
Neoplasm of uncertain behavior of lower limb	210	3
Neoplasm of uncertain behavior of soft tissues of lower limb	210	3
On examination - dental caries	210	3
Open wound of hand except fingers without complication	210	3
Open wound of lip	210	3
Open wound of lip without complication	210	3
Plantar fascial fibromatosis	210	3
Post-infectious disorder	210	3
Spinal cord disorder	210	3
Superficial injury of skin	210	3
Supraventricular arrhythmia	210	3
Vascular disorder of lower extremity	210	3
Verruca vulgaris	210	3
Acquired musculoskeletal deformity	200	3
Acute exacerbation of chronic obstructive airways disease	200	3
Acute otitis media	200	3
Acute pancreatitis	200	3
Allergy to macrolide antibiotic	200	3
Bacterial folliculitis	200	3
Benign neoplasm of intestinal tract	200	3
Benign neoplasm of large intestine	200	3
Blepharitis	200	3
Cephalosporin allergy	200	3
Chronic bronchitis	200	3
Chronic mucositis	200	3
Chronic tracheobronchitis	200	3
Closed fracture of ankle	200	3
Closed fracture of lower leg	200	3
Contusion of wrist	200	3
Dementia	200	3
Disease caused by Arthropod	200	3
Disorder of sweat gland	200	3
Disorder of vein of lower extremity	200	3
Drug groups primarily affecting the autonomic nervous system allergy	200	3
Emotionally unstable personality disorder	200	3
Epilepsy, not refractory	200	3
Fetal AND/OR placental disorder affecting management of mother	200	3
Furuncle	200	3
History of thrombosis	200	3
Hypoglycemic disorder	200	3
Kyphosis deformity of spine	200	3
Laceration of upper limb	200	3
Maternal obesity complicating pregnancy, childbirth and the puerperium, antepartum	200	3
Mitral valve disorder	200	3
Neoplasm of skin region	200	3
Onychomycosis	200	3
Poisoning caused by sedative AND/OR hypnotic	200	3
Poisoning of undetermined intent	200	3
Poor fetal growth affecting management	200	3
Reversible ischemic neurologic deficit syndrome	200	3
Superficial bacterial infection of skin	200	3
Abnormal involuntary movement	190	3
Acquired deformity of ankle AND/OR foot	190	3
Acute gastritis	190	3
Acute urinary tract infection	190	3
Allergy to sulfonamide antibiotic	190	3
Anemia during pregnancy - baby not yet delivered	190	3
Animal-induced dermatosis	190	3
Arthropod dermatosis	190	3
Benign neoplasm of colon	190	3
Borderline personality disorder	190	3
Broken tooth without complication	190	3
Calculus of gallbladder with cholecystitis	190	3
Carbuncle	190	3
Corneal lesion	190	3
Degenerative disorder of eye	190	3
Dislocation of joint	190	3
Disorder of bursa of shoulder region	190	3
Disorder of hair AND/OR hair follicle	190	3
Disorder of hip joint	190	3
Disorder of joint of foot	190	3
Disorder of pleura	190	3
Disorder of refraction	190	3
Excessive cerumen in ear canal	190	3
Fracture of forearm	190	3
Gynecological endocrinology disorder	190	3
Hernia of abdominal wall	190	3
Hyperglycemic disorder in pregnancy	190	3
Hyperhidrosis	190	3
Idiopathic scoliosis AND/OR kyphoscoliosis	190	3
Impacted cerumen	190	3
Infection caused by Escherichia coli	190	3
Inflammatory disorder of the cardiovascular system	190	3
Injury of buttock	190	3
Intermittent asthma	190	3
Kyphoscoliosis deformity of spine	190	3
Localized infection of skin AND/OR subcutaneous tissue	190	3
Migraine with aura	190	3
Mild intermittent asthma	190	3
Mononeuritis	190	3
Open wound of forearm	190	3
Organic mental disorder of unknown etiology	190	3
Osteitis	190	3
Poisoning caused by anticonvulsant	190	3
Retained products of conception	190	3
Synovitis and tenosynovitis	190	3
Uterine inertia	190	3
Acrodermatitis	180	3
Acute conjunctivitis	180	3
Acute disease of eye	180	3
Acute heart disease	180	3
Acute mucositis	180	3
Acute pyelonephritis without medullary necrosis	180	3
Acute upper urinary tract infection	180	3
Amoxicillin allergy	180	3
Antiallergenic drug allergy	180	3
Arterial embolism	180	3
Cellulitis of face	180	3
Child attention deficit disorder	180	3
Chronic hepatitis	180	3
Closed fracture of forearm	180	3
Complication of implant	180	3
Congenital anomaly of trunk	180	3
Contusion of buttock	180	3
Contusion of finger	180	3
Dementia associated with another disease	180	3
Disorder of anus	180	3
Disorder of calcium metabolism	180	3
Disorder of glenohumeral joint	180	3
Disorder of pulmonary circulation	180	3
Disorder of the larynx	180	3
Ear lesion	180	3
Enthesopathy of lower limb	180	3
Gastrointestinal obstruction	180	3
Hematemesis	180	3
History of hysterectomy	180	3
Hyperthyroidism	180	3
Internal hemorrhoids without complication	180	3
Ketorolac allergy	180	3
Lower respiratory tract infection	180	3
Lumbar radiculopathy	180	3
Miscarriage without complication	180	3
Myocardial infarction	180	3
Neoplasm of head AND/OR neck	180	3
Open wound of foot	180	3
Periodontitis	180	3
Peritoneal adhesion	180	3
Procedure not done	180	3
Rheumatoid arthritis	180	3
Sprain of ligament of lumbosacral joint	180	3
Strain of muscle of upper limb	180	3
Superficial injury of eye AND/OR adnexa	180	3
Temporomandibular joint disorder	180	3
Bacterial genital infection	170	2
Cellulitis and abscess of face	170	2
Chronic viral hepatitis	170	2
Congenital abnormality of lower limb and pelvic girdle	170	2
Contusion of thigh	170	2
Deficiency of macronutrients	170	2
Disorders of skin caused by physical agents	170	2
Diverticulitis	170	2
Heart failure	170	2
Hereditary disorder by system	170	2
History of removal of entire genital organ	170	2
History of total hysterectomy	170	2
Hypnotic or anxiolytic dependence	170	2
Hypoglycemia	170	2
Indication for care AND/OR intervention in labor AND/OR delivery	170	2
Malignant neoplasm of abdomen	170	2
Mechanical complication of device	170	2
Migraine without aura, not refractory	170	2
Missed abortion	170	2
Neoplasm of uncertain behavior of skin	170	2
Nodular goiter	170	2
Non-suppurative otitis media	170	2
Non-toxic nodular goiter	170	2
Pleurisy	170	2
Post-term pregnancy - delivered	170	2
Primary malignant neoplasm of trunk	170	2
Refractory migraine	170	2
Renal tubular disorder	170	2
Retained fetal tissue	170	2
Second degree perineal laceration	170	2
Stimulant dependence	170	2
Superficial injury of eye	170	2
Tendon injury	170	2
Thyrotoxicosis	170	2
Viral disease in mother complicating pregnancy, childbirth AND/OR puerperium	170	2
Acquired deformity of foot	160	2
Acquired deformity of joint of lower limb	160	2
Acute disease of musculoskeletal system	160	2
Atelectasis	160	2
Burn of skin	160	2
Burn of skin of body region	160	2
Carbuncle of skin AND/OR subcutaneous tissue	160	2
Cervical radiculopathy	160	2
Cholelithiasis AND cholecystitis without obstruction	160	2
Cholelithiasis without obstruction	160	2
Chronic kidney disease	160	2
Chronic periodontitis	160	2
Collagen disease	160	2
Diabetes mellitus during pregnancy, childbirth and the puerperium	160	2
Diabetes mellitus type 1	160	2
Disorder of inner ear	160	2
Disorder of keratinization	160	2
Disorder of male genital organ	160	2
Disorder of male reproductive system	160	2
Disorder of vitamin B	160	2
Endometriosis of pelvis	160	2
Epistaxis	160	2
Epithelial neoplasm of skin	160	2
Family history: Gastrointestinal disease	160	2
Gastroesophageal reflux disease with esophagitis	160	2
History of peptic ulcer	160	2
Hypovolemia	160	2
Injury of cornea	160	2
Intestinal obstruction	160	2
Joint derangement	160	2
Labyrinthine disorder	160	2
Malignant neoplasm of intraabdominal organ	160	2
Obstructive nephropathy	160	2
Occlusion of artery	160	2
Open wound of forearm without complication	160	2
Open wound of knee and/or leg and/or ankle	160	2
Open wound with complication	160	2
Patient examined	160	2
Peptic ulcer	160	2
Post-traumatic dementia	160	2
Postconcussion syndrome	160	2
Red blood cell disorder	160	2
Respiratory tract hemorrhage	160	2
Second degree perineal tear during delivery - delivered	160	2
Superficial injury of cornea	160	2
System disorder of the nervous system	160	2
Urinary tract obstruction	160	2
Viral disease characterized by exanthem	160	2
Viral infection of skin	160	2
Viral respiratory infection	160	2
Vitamin B deficiency	160	2
Acariasis	150	2
Accidental poisoning caused by central nervous system drug	150	2
Acquired deformity of joint of foot	150	2
Allergy to existing dental restorative material	150	2
Allergy to seafood	150	2
Benign epithelial neoplasm of skin	150	2
Bite wound of skin	150	2
Cellulitis of digit	150	2
Cellulitis of hand	150	2
Chronic hepatitis C	150	2
Closed fracture of phalanx of foot	150	2
Confusional state	150	2
Conjunctival hemorrhage	150	2
Delirium	150	2
Dermatophytosis of the body	150	2
Disorder of oral mucous membrane	150	2
Disorder of posterior segment of eye	150	2
Disruptive behavior disorder	150	2
Diverticulitis of gastrointestinal tract	150	2
Diverticulitis of large intestine	150	2
Drug groups primarily affecting central nervous system adverse reaction	150	2
Eustachian tube disorder	150	2
External hemorrhoids	150	2
Fracture of fibula	150	2
Fracture of phalanx of finger	150	2
Fracture of phalanx of foot	150	2
Fracture of vertebral column	150	2
Herpes zoster	150	2
Hydronephrosis	150	2
Hypertrophy of bone	150	2
Inflammatory disorder of breast	150	2
Injury of fibula	150	2
Intraocular hemorrhage	150	2
Movement disorder	150	2
Neoplasm of thorax	150	2
Neuroleptic allergy	150	2
Poisoning caused by benzodiazepine-based tranquilizer	150	2
Polyp of intestine	150	2
Post-viral disorder	150	2
Procedure discontinued	150	2
Pruritus of genital organs	150	2
Pruritus of male genital organs	150	2
Retention of urine	150	2
Sequelae of neurological disorders	150	2
Tendon injury - upper limb	150	2
Tendon sheath disorder	150	2
Tendon strain	150	2
Traumatic dislocation of joint	150	2
Upper urinary tract dilatation and obstruction	150	2
Vasculitis	150	2
Viral upper respiratory tract infection	150	2
4-quinolones allergy	140	2
Abscess of buttock	140	2
Acquired deformity of joint of big toe	140	2
Acquired deformity of toe	140	2
Alcoholic liver damage	140	2
Allergic asthma	140	2
Allergic disorder of skin	140	2
Behavioral syndrome associated with physiological disturbance and physical factors	140	2
Benign neoplasm of skin of trunk	140	2
Burn of upper limb	140	2
Bursitis of lower limb	140	2
Calculus of upper urinary tract	140	2
Cellulitis of buttock	140	2
Closed fracture of vertebral column	140	2
Closed traumatic dislocation of joint	140	2
Complication of systemic hypertensive disorder	140	2
Continuous opioid dependence	140	2
Coronary arteriosclerosis in native artery	140	2
Cutaneous acariasis	140	2
Dermatosis caused by Arachnida	140	2
Dermatosis caused by mites	140	2
Disease caused by Gram-negative cocci	140	2
Disease caused by Neisseria	140	2
Disorder due to type 2 diabetes mellitus	140	2
Disorder of gastrointestinal tract mucous membrane	140	2
Disorder of hyperalimentation	140	2
Disorder of rotator cuff	140	2
Disorder of vitreous body and/or retina	140	2
Drug-induced disorder of liver	140	2
Ectopic pregnancy	140	2
Enthesopathy of ankle AND/OR tarsus	140	2
Enthesopathy of lower leg and ankle region	140	2
Erythematous condition	140	2
Family history of malignant neoplasm of gastrointestinal tract	140	2
Functional cyst of ovary	140	2
Healthcare associated infectious disease	140	2
Hernia, with obstruction	140	2
Herpes zoster without complication	140	2
History of blood disorder	140	2
History of drug therapy	140	2
History of high risk medication	140	2
History of operation on musculoskeletal system	140	2
History of skin and/or subcutaneous tissue disease	140	2
History of skin disorder	140	2
Ill-defined disorder of eye	140	2
Immunoglobulin E-mediated allergic asthma	140	2
Infection as complication of medical care	140	2
Infestation caused by Sarcoptes	140	2
Infestation caused by Sarcoptes scabiei var hominis	140	2
Laceration of hand	140	2
Laryngitis	140	2
Lesion of skin of face	140	2
Liver damage	140	2
Lupus erythematosus	140	2
Mental disorder in the puerperium - baby delivered during previous episode of care	140	2
Multisystem disorder	140	2
Neoplasm of skin of trunk	140	2
Non-toxic uninodular goiter	140	2
Nonvenomous insect bite of multiple sites	140	2
Obstetric disorder of uterus	140	2
Old myocardial infarction	140	2
Open wound of trunk	140	2
Osteoporosis	140	2
Pelvic abscess	140	2
Possible clinical finding	140	2
Pulmonary embolism	140	2
Pulmonary emphysema	140	2
Restless legs	140	2
Sedating antihistamine allergy	140	2
Selective serotonin re-uptake inhibitor allergy	140	2
Skin disorder due to physical agent AND/OR foreign substance	140	2
Spinal cord compression	140	2
Spinal stenosis of lumbar region	140	2
Strain of tendon of upper limb	140	2
Substance induced asthma	140	2
Suspected clinical finding	140	2
Tear of meniscus of knee	140	2
Thyrotoxicosis without goiter OR other cause	140	2
Trimethoprim allergy	140	2
Trunk arterial embolus	140	2
Tubulointerstitial nephritis	140	2
Uninodular goiter	140	2
Ureteric stone	140	2
Abscess of digit	130	2
Acute blepharitis	130	2
Acute laryngitis	130	2
Acute laryngitis and/or tracheitis	130	2
Acute non-suppurative otitis media	130	2
Adjustment disorder with mixed emotional features	130	2
Allergic disorder by allergen type	130	2
Allergy to erythromycin	130	2
Alopecia	130	2
Anemia due to chronic blood loss	130	2
Anemia during the puerperium	130	2
Angioedema and/or urticaria	130	2
Antenatal care: poor obstetric history	130	2
Antiprotozoal drug allergy	130	2
Apical periodontitis	130	2
Atrial arrhythmia	130	2
Cardiomegaly	130	2
Cataract	130	2
Cellulitis and abscess of buttock	130	2
Cerebral infarction	130	2
Chondromalacia	130	2
Chronic disease of cardiovascular system	130	2
Chronic gastritis	130	2
Chronic rhinitis	130	2
Closed fracture of fibula	130	2
Closed fracture of phalanx of finger	130	2
Closed fracture of radius	130	2
Congenital anomaly of lower trunk	130	2
Congestive heart failure	130	2
Continuous chronic alcoholism	130	2
Contusion of orbital tissues	130	2
Cranial nerve disorder	130	2
Disorder of lens	130	2
Displacement of cervical intervertebral disc without myelopathy	130	2
Dysfunction of eustachian tube	130	2
Eating disorder	130	2
Erythromycin sensitivity	130	2
Excessive fetal growth affecting management of mother	130	2
Exostosis	130	2
Fracture of radius	130	2
Gastric ulcer	130	2
Gonorrhea	130	2
Hemoglobinopathy	130	2
History of disorder of connective tissue	130	2
Hordeolum	130	2
Hypersomnia	130	2
Idiopathic peripheral neuropathy	130	2
Infection following procedure	130	2
Injury of radius	130	2
Injury undetermined whether accidentally or purposely inflicted	130	2
Laboratory procedures -general	130	2
Laboratory test result abnormal	130	2
Late vomiting of pregnancy	130	2
Malabsorption syndrome	130	2
Metatarsal bone fracture	130	2
Mixed bipolar I disorder	130	2
Mixed bipolar affective disorder	130	2
Neoplasm of body of uterus	130	2
Neoplasm of breast	130	2
Neoplasm of head	130	2
Neurologic disorder associated with diabetes mellitus	130	2
Noninflammatory disorders of the ovary, fallopian tube and broad ligament	130	2
Onychomycosis caused by dermatophyte	130	2
Peptic ulcer without hemorrhage AND without perforation	130	2
Peptic ulcer without hemorrhage, without perforation AND without obstruction	130	2
Persistent vomiting	130	2
Phlebitis	130	2
Polyarthropathy	130	2
Premature rupture of membranes with antenatal problem	130	2
Severe bipolar I disorder	130	2
Severe bipolar disorder	130	2
Skin ulcer	130	2
Spondylosis with myelopathy	130	2
Steatosis of liver	130	2
Symptomatic periapical periodontitis	130	2
Systemic lupus erythematosus	130	2
Uterine scar from previous surgery in pregnancy, childbirth and the puerperium	130	2
Abscess of hand	120	2
Acquired hallux valgus	120	2
Acquired hypothyroidism	120	2
Acquired valgus deformity of joint of lower limb	120	2
Acquired valgus deformity of limb	120	2
Adhesion of pelvic peritoneum	120	2
Allergy to diagnostic agent	120	2
Antiemetic allergy	120	2
Benign tumor of head and neck	120	2
Bipolar affective disorder, current episode mixed	120	2
Cerebral artery occlusion	120	2
Chlamydia trachomatis infection	120	2
Closed fracture of metacarpal bone	120	2
Closed fracture of metatarsal bone	120	2
Closed fracture of one or more phalanges of hand	120	2
Closed fracture of vertebral column without spinal cord injury	120	2
Closed injury of head	120	2
Common cold	120	2
Continuous acute alcoholic intoxication in alcoholism	120	2
Current knee cartilage tear	120	2
Deep venous thrombosis	120	2
Deep venous thrombosis of lower extremity	120	2
Diabetes mellitus without complication	120	2
Dislocations, sprains and strains involving head with neck	120	2
Dislocations, sprains and strains involving multiple body regions	120	2
Dislocations/sprains/strains	120	2
Disorder characterized by granuloma formation	120	2
Disorder of coccyx	120	2
Disorder of female pelvic region and peritoneum	120	2
Disorder of meninges	120	2
Disorder of sacrum	120	2
Disorder of steroid metabolism	120	2
Disorder of tympanic membrane	120	2
Drug groups primarily affecting the respiratory system allergy	120	2
Fallopian tube disorder	120	2
Family history of mental disorder	120	2
Family history of neurological disorder	120	2
Family history: Genitourinary disease	120	2
First generation cephalosporin allergy	120	2
Fracture of metacarpal bone	120	2
Fracture of tibia	120	2
Fracture of vertebra without spinal cord lesion	120	2
Hallux valgus	120	2
Hematoma	120	2
Hereditary disorder of cellular element of blood	120	2
Hereditary hemoglobinopathy	120	2
Hereditary red blood cell disorder	120	2
History of anticoagulant therapy	120	2
History of artificial organ or tissue	120	2
History of fracture	120	2
History of malignant neoplasm of cervix	120	2
Hordeolum externum	120	2
Hyperandrogenization syndrome	120	2
Hyperkalemia	120	2
Hypertension in the obstetric context	120	2
Injury of metacarpal bone	120	2
Injury of tibia	120	2
Late effect of accidental injury	120	2
Malignant neoplasm of genitourinary organ	120	2
Malpresentation of fetus	120	2
Maternal drug exposure	120	2
Methadone analog allergy	120	2
Naproxen allergy	120	2
Nondependent alcohol abuse, continuous	120	2
Paralytic syndrome	120	2
Peripheral vertigo	120	2
Peritonitis	120	2
Pleural effusion	120	2
Polycystic ovaries	120	2
Postoperative infection	120	2
Postpartum hemorrhage	120	2
Pre-eclampsia	120	2
Pre-existing hypertension in obstetric context	120	2
Refusal of treatment by patient	120	2
Schizoaffective disorder	120	2
Second degree burn	120	2
Sprain of hip	120	2
Sprain of shoulder	120	2
Tendinitis	120	2
Tenosynovitis	120	2
Thrombosis of vein of lower limb	120	2
Toxic effect of venom	120	2
Umbilical hernia	120	2
Unilateral excision of ovary	120	2
Abdominal abscess	110	2
Abdominal organomegaly	110	2
Abscess of female pelvis	110	2
Abscess of vulva	110	2
Acquired disorder of keratinization	110	2
Acute cholecystitis	110	2
Acute gonorrhea of genitourinary tract	110	2
Acute gonorrhea of lower genitourinary tract	110	2
Acute hemorrhagic cystitis	110	2
Acute nervous system disorder	110	2
Allergic rhinitis caused by pollen	110	2
Allergy to adhesive	110	2
Allergy to hymenoptera venom	110	2
Allergy to insect venom	110	2
Analgesic adverse reaction	110	2
Angina	110	2
Articular cartilage disorder of knee	110	2
Bacterial respiratory infection	110	2
Bacterial sepsis	110	2
Bladder hemorrhage	110	2
Candidiasis of mouth	110	2
Cellulitis of foot	110	2
Cephalexin allergy	110	2
Chondromalacia of patella	110	2
Choroidal and/or chorioretinal disorder	110	2
Chronic maxillary sinusitis	110	2
Chronic obstructive bronchitis	110	2
Chronic ulcer of skin	110	2
Cirrhosis of liver	110	2
Closed fracture of one rib	110	2
Cocaine dependence	110	2
Concussion with less than 1 hour loss of consciousness	110	2
Congenital anomaly of abdomen	110	2
Contusion of face	110	2
Contusion of toe	110	2
Discharge of eye	110	2
Disorder of autonomic nervous system	110	2
Disorder of phosphorus metabolism	110	2
Disorder of urethra	110	2
Enthesopathy of hip region	110	2
Enthesopathy of pelvic region	110	2
External hemorrhoids without complication	110	2
Fracture of middle AND/OR proximal phalanx of finger	110	2
Fracture of one rib	110	2
Gangrenous disorder	110	2
Gingival disease	110	2
Gingivitis	110	2
Hemorrhagic cystitis	110	2
Hepatic fibrosis	110	2
Hereditary hemoglobin S	110	2
Hereditary hemoglobinopathy due to globin chain mutation	110	2
Hernia of anterior abdominal wall	110	2
History of artery embolism	110	2
History of brain disorder	110	2
History of cerebrovascular disease	110	2
History of pulmonary embolus	110	2
Incomplete miscarriage	110	2
Infectious disease of lung	110	2
Inflammatory bowel disease	110	2
Injury of muscle of thorax	110	2
Injury of ocular adnexa	110	2
Injury of rotator cuff	110	2
Injury of tendon of the rotator cuff of shoulder	110	2
Late pregnancy vomiting - not delivered	110	2
Lesion of oral mucosa	110	2
Leukopenia	110	2
Liver regeneration	110	2
Microscopic hematuria	110	2
Neoplasm of hematopoietic cell type	110	2
Non-proteinuric hypertension of pregnancy	110	2
Nondependent cannabis abuse	110	2
Open wound of wrist	110	2
Persistent insomnia	110	2
Poisoning caused by antidepressant	110	2
Poisoning caused by opiate analgesic drug	110	2
Postprocedural pelvic peritoneal adhesions	110	2
Pregnancy with isoimmunization	110	2
Primary malignant neoplasm of unspecified site	110	2
Red eye	110	2
Retinal disorder	110	2
Schizoaffective schizophrenia	110	2
Sedative abuse	110	2
Sprain of sacroiliac region	110	2
Stimulant abuse	110	2
Strain of muscle at thorax level	110	2
Strain of muscle of chest wall	110	2
Sulfamethoxazole and trimethoprim allergy	110	2
Toxic metabolic encephalopathy	110	2
Transient hypertension of pregnancy	110	2
Traumatic brain injury with brief loss of consciousness	110	2
Type I diabetes mellitus without complication	110	2
Umbilical hernia without obstruction AND without gangrene	110	2
Varicella	110	2
Abrasion and/or friction burn of hand without infection	100	1
Abscess of foot	100	1
Acute ischemic heart disease	100	1
Acute pelvic inflammatory disease	100	1
Acute respiratory infection	100	1
Acute viral disease	100	1
Adjustment disorder with anxious mood	100	1
Allergic reaction	100	1
Allergy to bee venom	100	1
Allergy to contrast media	100	1
Allergy to radiopharmaceutical	100	1
Anogenital warts	100	1
Arthritis of elbow	100	1
Atrial fibrillation	100	1
Atrophic gastritis	100	1
Barbiturate abuse	100	1
Benign lipomatous tumor	100	1
Benign neoplasm of body of uterus	100	1
Benign neoplasm of myometrium	100	1
Blindness AND/OR vision impairment level	100	1
Cannabis dependence	100	1
Cervical intraepithelial neoplasia grade 1	100	1
Closed fracture finger middle phalanx	100	1
Closed fracture finger proximal phalanx	100	1
Closed fracture of middle AND/OR proximal phalanx of finger	100	1
Closed fracture of tibia	100	1
Congenital anomaly of digestive system	100	1
Congenital anomaly of head	100	1
Congenital anomaly of musculoskeletal system	100	1
Congenital connective tissue disorder	100	1
Cystic disease of kidney	100	1
Diabetic neuropathy	100	1
Diaphragmatic hernia with gangrene	100	1
Diaphragmatic hernia with gangrene AND obstruction	100	1
Disorder of frontal sinus	100	1
Disorder of hematopoietic cell proliferation	100	1
Disorder of iron metabolism	100	1
Disorder of salivary structure	100	1
Effusion of joint of ankle AND/OR foot	100	1
Enthesopathy of elbow region	100	1
Epicondylitis	100	1
Extrapyramidal disease	100	1
Family history of central nervous system disorder	100	1
Family history of malignant neoplasm of genital structure	100	1
Family history of stroke	100	1
Fibrillation	100	1
Fracture of distal end of radius	100	1
Fracture of middle phalanx of finger	100	1
Fracture of proximal phalanx of finger	100	1
Frontal sinusitis	100	1
Gastric ulcer without hemorrhage AND without perforation	100	1
Hallucinogen dependence	100	1
Helicobacter-associated disease	100	1
Hernia, with gangrene	100	1
Heterozygous hemoglobinopathy	100	1
History of pneumonia	100	1
Hypersensitivity reaction	100	1
Hypertension complicating pregnancy, childbirth and the puerperium	100	1
Hypocalcemia	100	1
Indwelling catheter inserted	100	1
Infective pneumonia	100	1
Infective/parasitic disease in preg/childbirth/puerperium	100	1
Injury of ear	100	1
Iodine compounds allergy	100	1
Late effect of homicide or assault	100	1
Lipoma	100	1
Lipomatous tumor	100	1
Lumbar spondylosis with myelopathy	100	1
Lymphadenitis	100	1
Malignant neoplasm of genital structure	100	1
Malignant tumor of female genital organ	100	1
Malignant tumor of lymphoid, hemopoietic AND/OR related tissue	100	1
Malignant tumor of pelvis	100	1
Maltreatment syndromes	100	1
Mania	100	1
Mood disorder of manic type	100	1
Muscle contracture	100	1
Myopia	100	1
Nasal septum abnormality	100	1
Neoplasm of myometrium	100	1
Neoplasm of soft tissues of trunk	100	1
Neurologic disorder associated with type II diabetes mellitus	100	1
Neuropathy associated with endocrine disorder	100	1
Nondependent alcohol abuse in remission	100	1
Nondependent mixed drug abuse, episodic	100	1
Nondependent opioid abuse	100	1
Oligohydramnios	100	1
Open wound of wrist without complication	100	1
Perineal wart	100	1
Phobic disorder	100	1
Poisoning caused by arthropod venom	100	1
Poisoning caused by tranquilizer	100	1
Polyneuropathy associated with another disorder	100	1
Polyp of large intestine	100	1
Premature rupture of membranes - delivered	100	1
Primary malignant neoplasm of intra-abdominal organs	100	1
Prolapse of female genital organs	100	1
Pulmonary infarction	100	1
Pulmonary necrosis	100	1
Refractory migraine without aura	100	1
Rhesus isoimmunization affecting pregnancy	100	1
Serositis	100	1
Serous otitis media	100	1
Sickle cell trait	100	1
Spinal stenosis in cervical region	100	1
Sprain of elbow and forearm	100	1
Sprain of ligament of elbow	100	1
Strain of muscle of lower limb	100	1
Strain of rotator cuff capsule	100	1
[truncated: 51,640 more rows]
