# Supplementary material for: Adverse health correlates of intimate partner violence against older women: Mining electronic health records
Source: PLoS One. 2023 Mar 8;18(3):e0281863. doi: 10.1371/journal.pone.0281863 (PMC9994723; doi:10.1371/journal.pone.0281863)
Supplement: S1 File — (ZIP) [file pone.0281863.s004.zip › IPV_Older_Women/in/data/DASenior.csv]

Ever
Description	Count	Proportion (in %)
Disease	420	100
Disorder by body site	420	100
Disorder of body system	410	98
Disorder of soft tissue	390	93
Disorder of trunk	380	90
Traumatic AND/OR non-traumatic injury	370	88
Disorder of cardiovascular system	360	86
Disorder of head	360	86
Disorder of musculoskeletal system	360	86
Traumatic and/or non-traumatic injury of anatomical site	360	86
Traumatic injury	360	86
Disorder of extremity	350	83
Situation with explicit context	350	83
Soft tissue lesion	350	83
Arthropathy	340	81
Drug-related disorder	340	81
Finding with explicit context	340	81
Metabolic disease	340	81
Traumatic injury by site	340	81
Disorder of abdomen	330	79
Disorder of abdominal segment of trunk	330	79
Disorder of connective tissue	330	79
Disorder of digestive system	330	79
Disorder of digestive tract	330	79
Disorder of thoracic segment of trunk	330	79
Inflammation of specific body structures or tissue	330	79
Inflammatory disorder	330	79
Disorder of thorax	320	76
Inflammation of specific body organs	320	76
Inflammation of specific body systems	320	76
Musculoskeletal and connective tissue disorder	320	76
Disorder of digestive organ	310	74
Disorder of gastrointestinal tract	310	74
Disorder of respiratory system	310	74
Essential hypertension	310	74
Hypersensitivity condition	310	74
Hypertensive disorder, systemic arterial	310	74
Mental disorder	310	74
Allergic condition	300	71
Degenerative disorder	300	71
Disorder of integument	300	71
Disorder of nervous system	300	71
Disorder of skin	300	71
Disorder of skin AND/OR subcutaneous tissue	300	71
Disorder of upper digestive tract	300	71
Wound	300	71
Allergic disposition	290	69
Allergy to substance	290	69
Disorder of lower extremity	290	69
Disorder of the genitourinary system	290	69
History of clinical finding in subject	290	69
Hypersensitivity disposition	290	69
Infectious disease	290	69
Injury by mechanism	290	69
Propensity to adverse reactions	290	69
Propensity to adverse reactions to substance	290	69
Acute disease	280	67
Disorder of skeletal system	280	67
Disorder of the urinary system	270	64
Skin lesion	270	64
Disorder of blood vessel	260	62
Disorder of bone	260	62
Disorder of endocrine system	260	62
Disorder of free lower limb	260	62
Disorder of lipoprotein AND/OR lipid metabolism	260	62
Disorder of lipoprotein storage and metabolism	260	62
Disorder of upper extremity	260	62
Disorder of upper gastrointestinal tract	260	62
Drug allergy	260	62
History of disorder	260	62
Hyperlipidemia	260	62
Infection by site	260	62
Propensity to adverse reactions to drug	260	62
Chronic disease	250	60
Degenerative disorder of musculoskeletal system	250	60
Disorder of face	250	60
Disorder of neck	250	60
Mood disorder	250	60
Osteoarthritis	250	60
Procedure with explicit context	250	60
Depressive disorder	240	57
Disorder of intestine	240	57
Disorder of lower gastrointestinal tract	240	57
Disorder of mediastinum	240	57
Disorder of pelvic region of trunk	240	57
Disorder of stomach	240	57
Disorder of the central nervous system	240	57
Heart disease	240	57
Inflammatory disorder of the respiratory system	240	57
Inflammatory disorder of the respiratory tract	240	57
Soft tissue injury	240	57
Disorder of lower respiratory system	230	55
Ear, nose and throat disorder	230	55
Injury of connective tissue	230	55
Injury of musculoskeletal system	230	55
Contusion	220	52
Disorder of back	220	52
Disorder of esophagus	220	52
Disorder of large intestine	220	52
Head and neck injury	220	52
Disorder of pelvis	210	50
Disorder of spinal region	210	50
Disorder of upper respiratory system	210	50
Infectious disease of genitourinary system	210	50
Inflammatory disorder of digestive system	210	50
Acute respiratory disease	200	48
Disorder of brain	200	48
Disorder of colon	200	48
Gastroesophageal reflux disease	200	48
Injury of lower extremity	200	48
Neoplasm and/or hamartoma	200	48
Neoplastic disease	200	48
Urinary tract infectious disease	200	48
Acute inflammatory disease	190	45
Cartilage disorder	190	45
Disorder of bronchus	190	45
Disorder of vertebral column	190	45
Inflammatory disorder of digestive tract	190	45
Inflammatory disorder of head	190	45
Inflammatory disorder of musculoskeletal system	190	45
Injury of upper extremity	190	45
Joint injury	190	45
Neoplasm by body site	190	45
Tracheobronchial disorder	190	45
Visual system disorder	190	45
Chronic disease of respiratory system	180	43
Disorder of body wall	180	43
Disorder of fluid AND/OR electrolyte	180	43
Disorder of lung	180	43
Inflammatory disorder of lower respiratory tract	180	43
Injury of head	180	43
Neuropathy	180	43
Anemia	170	40
Anxiety disorder	170	40
Complication	170	40
Disorder characterized by pain	170	40
Disorder of artery	170	40
Disorder of carbohydrate metabolism	170	40
Disorder of eye region	170	40
Disorder of joint of spine	170	40
Disorder of the peripheral nervous system	170	40
Injury of free lower limb	170	40
Nutritional disorder	170	40
Peripheral nerve disease	170	40
Allergy to anti-infective agent	160	38
Disorder of mucous membrane	160	38
Disorder of skeletal AND/OR smooth muscle	160	38
Disorder of skeletal muscle	160	38
Disorder of thyroid gland	160	38
Drug dependence	160	38
Inflammatory disorder of upper respiratory tract	160	38
Injury of integument	160	38
Major depressive disorder	160	38
Structural disorder of heart	160	38
Allergy to antibiotic	150	36
Analgesic allergy	150	36
Antibacterial drug allergy	150	36
Cardiac arrhythmia	150	36
Disorder of digit	150	36
Disorder of electrolytes	150	36
Disorder of eye proper	150	36
Disorder of foot	150	36
Disorder of glucose metabolism	150	36
Disorder of kidney and/or ureter	150	36
Disorder of ligament	150	36
Disorder of lower leg	150	36
Disorder of pelvic girdle	150	36
Disorder of retroperitoneal compartment	150	36
Drug groups primarily affecting the central nervous system allergy	150	36
Functional disorder of intestine	150	36
Ligament injury	150	36
Nicotine dependence	150	36
Nutritional deficiency disorder	150	36
Past history of procedure	150	36
Sprain of ligament	150	36
Sprain of ligament of joint	150	36
Undernutrition	150	36
Acute disease of cardiovascular system	140	33
Benign neoplastic disease	140	33
Bone injury	140	33
Bronchitis	140	33
Closed wound	140	33
Disorder of nose AND/OR nasopharynx	140	33
Disorder of reproductive system	140	33
Disorder of the nose	140	33
Fracture of bone	140	33
Injury of trunk	140	33
Kidney disease	140	33
Major depression, single episode	140	33
Osteochondropathy	140	33
Peripheral vascular disease	140	33
Sleep disorder	140	33
Spondylosis	140	33
Tracheobronchitis	140	33
Bacterial infectious disease	130	31
Chronic inflammatory disorder	130	31
Clinical finding absent	130	31
Closed fracture of bone	130	31
Deficiency of micronutrients	130	31
Diabetes mellitus	130	31
Diabetes mellitus type 2	130	31
Disorder excluded	130	31
Disorder of hand	130	31
Disorder of knee	130	31
Disorder of soft tissue of limb	130	31
Disorder of thigh	130	31
Disorder of urinary tract proper	130	31
Disorder of vein	130	31
Female reproductive system disorder	130	31
Gastroesophageal reflux disease without esophagitis	130	31
History of surgery	130	31
Hypercholesterolemia	130	31
Hypothyroidism	130	31
Inflammatory disorder of extremity	130	31
Necrosis of anatomical site	130	31
Pure hypercholesterolemia	130	31
Vitamin deficiency	130	31
Vitamin disease	130	31
Acute infectious disease	120	29
Allergy to opiate agonist	120	29
Arteriosclerotic vascular disease	120	29
Arthritis	120	29
Benign essential hypertension	120	29
Benign hypertension	120	29
Constipation	120	29
Disorder of anterior segment of eye	120	29
Disorder of auditory system	120	29
Disorder of female genital organs	120	29
Disorder of female genital tract	120	29
Disorder of nasal sinus	120	29
Disorder of skin appendage	120	29
Disorder of soft tissue of head	120	29
Disorder of vitamin D	120	29
Drug therapy status	120	29
Family history of clinical finding	120	29
Family history of disorder	120	29
Family history with explicit context	120	29
Inflammatory disease of mucous membrane	120	29
Neoplasm of trunk	120	29
Open wound	120	29
Opioid analgesic allergy	120	29
Potassium disorder	120	29
Superficial injury	120	29
Tobacco dependence syndrome	120	29
Vitamin D deficiency	120	29
Wound of skin	120	29
Allergy to penicillin	110	26
Articular cartilage disorder	110	26
Bronchiolar disease	110	26
Chronic obstructive lung disease	110	26
Colonic lesion	110	26
Coronary arteriosclerosis	110	26
Disorder of ankle	110	26
Disorder of coronary artery	110	26
Disorder of hip region	110	26
Disorder of lumbar spine	110	26
Disorder of nasal cavity	110	26
Disorder of soft tissue of trunk	110	26
Falling injury	110	26
Gastritis	110	26
Hypokalemia	110	26
Inflammatory dermatosis	110	26
Inflammatory disorder of genitourinary system	110	26
Intervertebral disc disorder	110	26
Localized osteoarthrosis	110	26
Musculoskeletal disorder of the neck	110	26
Osteoporosis	110	26
Traumatic injury due to event	110	26
Viral disease	110	26
Abnormality of systemic vein	100	24
Allergic disorder by body site affected	100	24
Asthma	100	24
Cerebrovascular disease	100	24
Conduction disorder of the heart	100	24
Degeneration of intervertebral disc	100	24
Degenerative disorder of cartilage	100	24
Degenerative disorder of eye	100	24
Disorder associated with menstruation AND/OR menopause	100	24
Disorder of bone and articular cartilage	100	24
Disorder of ear	100	24
Disorder of joint of ankle and/or foot	100	24
Disorder of the lower urinary tract	100	24
Drug indicated	100	24
Fluid volume disorder	100	24
Immune hypersensitivity disorder by mechanism	100	24
Injury of pelvic girdle	100	24
Malignant neoplastic disease	100	24
Mycosis	100	24
Neoplasm of soft tissue	100	24
No history of clinical finding in subject	100	24
No known allergy	100	24
Obesity	100	24
Open wound without complication	100	24
Organic mental disorder	100	24
Procedure indicated	100	24
Sinusitis	100	24
Traumatic and/or non-traumatic injury of back	100	24
Vomiting	100	24
Abscess	90	21
Acute bronchitis	90	21
Acute digestive system disorder	90	21
Acute genitourinary disorder	90	21
Acute tracheobronchitis	90	21
Acute upper respiratory infection	90	21
Adverse reaction	90	21
Adverse reaction caused by drug	90	21
Adverse reaction caused by substance	90	21
Allergic disorder of respiratory system	90	21
Ankylosis of joint	90	21
Ankylosis of spine	90	21
Atopic immunoglobulin E-mediated allergic disorder	90	21
Benign neoplasm of trunk	90	21
Cataract	90	21
Contusion of face, scalp and neck, excluding eye(s)	90	21
Contusion of lower limb	90	21
Contusion of soft tissue	90	21
Dehydration	90	21
Disease of non-coronary systemic artery	90	21
Disorder of forearm	90	21
Disorder of lens	90	21
Disorder of lumbar disc	90	21
Disorder of perineum	90	21
Disorder of skin of lower limb	90	21
Disorder of soft tissue of lower limb	90	21
Disorder of synovium	90	21
Disorder of urinary bladder	90	21
Disorder of vision	90	21
Disorder of wrist region	90	21
Disorders of initiating and maintaining sleep	90	21
Dyssomnia	90	21
Ectactic vein	90	21
History of cardiovascular disease	90	21
History of substance abuse	90	21
History of tobacco use	90	21
Immunoglobulin E-mediated allergic disorder	90	21
Inflammatory disorder of muscle	90	21
Injury of ankle	90	21
Injury of face	90	21
Injury of knee	90	21
Injury of neck	90	21
Insomnia	90	21
Lung consolidation	90	21
Myositis	90	21
Neoplasm of abdomen	90	21
Neoplasm of integumentary system	90	21
Neoplasm of intra-abdominal organs	90	21
Pneumonia	90	21
Pneumonitis	90	21
Recurrent disease	90	21
Renal impairment	90	21
Rhinitis	90	21
Superficial bruising	90	21
Superficial bruising of head and neck	90	21
Superficial contused wound	90	21
Venous varices	90	21
Allergic rhinitis	80	19
Allergy to sulfonamides	80	19
Arthropathy of pelvis	80	19
Bacterial infection by site	80	19
Cellulitis	80	19
Complication of procedure	80	19
Contusion of upper limb	80	19
Disorder of anal region	80	19
Disorder of cardiac function	80	19
Disorder of cardiac ventricle	80	19
Disorder of cellular component of blood	80	19
Disorder of cervical spine	80	19
Disorder of hematopoietic structure	80	19
Disorder of mouth	80	19
Disorder of ocular adnexa	80	19
Disorder of pharynx	80	19
Disorder of shoulder region	80	19
Disorder of tendon	80	19
Disorder of toe	80	19
Disorder of vagina	80	19
Diverticula of intestine	80	19
Diverticular disease	80	19
Diverticular disease of large intestine	80	19
Fungal infection by site	80	19
Gastroenteritis	80	19
Generalized anxiety disorder	80	19
Headache disorder	80	19
Heart valve disorder	80	19
History of gastrointestinal disease	80	19
Inflammation of large intestine	80	19
Inflammatory neuropathy	80	19
Injury of foot	80	19
Injury of hand	80	19
Injury of hip region	80	19
Injury of wrist	80	19
Ischemic heart disease	80	19
Localized, primary osteoarthritis	80	19
Mononeuropathy	80	19
Myocardial disease	80	19
Nausea and vomiting	80	19
Neoplasm of digestive organ	80	19
Neoplasm of digestive system	80	19
Neoplasm of digestive tract	80	19
Neoplasm of skin	80	19
Neuritis	80	19
Perimenopausal disorder	80	19
Primary malignant neoplasm	80	19
Spinal injury	80	19
Ulcer	80	19
Abrasion and/or friction burn	70	17
Abrasion and/or friction burn without infection	70	17
Acute heart disease	70	17
Acute sinusitis	70	17
Adverse effect, caused by correct medicinal substance properly administered	70	17
Arthropathy of knee joint	70	17
Benign neoplasm of abdomen	70	17
Benign neoplasm of intra-abdominal organs	70	17
Benign neoplasm of soft tissue	70	17
Chest injury	70	17
Chronic disease of genitourinary system	70	17
Chronic mental disorder	70	17
Chronic mood disorder	70	17
Chronic sinusitis	70	17
Complication of systemic hypertensive disorder	70	17
Congenital disease	70	17
Contact dermatitis	70	17
Coronary arteriosclerosis in native artery	70	17
Cyst	70	17
Degeneration of lumbar intervertebral disc	70	17
Dementia	70	17
Disorder of breast	70	17
Disorder of finger	70	17
Disorder of immune function	70	17
Disorder of mineral metabolism	70	17
Disorder of nerve root and/or plexus	70	17
Disorder of skin AND/OR subcutaneous tissue of trunk	70	17
Disorder of skin of trunk	70	17
Diverticular disease of colon	70	17
Drug groups primarily affecting the cardiovascular system allergy	70	17
Dysphagia	70	17
Dysthymia	70	17
Eczema	70	17
Enthesopathy	70	17
Eruption of skin	70	17
Family history of cancer	70	17
Family history of neoplasm	70	17
Family history: Cardiovascular disease	70	17
Gastrointestinal hemorrhage	70	17
Heart failure	70	17
Hemorrhoids	70	17
History of fall	70	17
History of malignant neoplasm	70	17
History of neoplasm	70	17
Infection of skin AND/OR subcutaneous tissue	70	17
Injury of forearm	70	17
Injury of lower leg	70	17
Injury of shoulder and upper arm	70	17
Localized osteoarthrosis uncertain if primary OR secondary	70	17
Low blood pressure	70	17
Migraine	70	17
Neoplasm of gastrointestinal tract	70	17
Nerve root disorder	70	17
Neuralgia	70	17
Neuropathy of lower limb	70	17
Pelvic varices	70	17
Pharyngitis	70	17
Poisoning	70	17
Polyarthropathy	70	17
Primary osteoporosis	70	17
Psychotic disorder	70	17
Radiographic imaging procedure with explicit context	70	17
Recurrent depression	70	17
Renal failure syndrome	70	17
Respiratory tract infection	70	17
Senile osteoporosis	70	17
Sleep apnea	70	17
Soft tissue infection	70	17
Spinal stenosis	70	17
Spondylosis without myelopathy	70	17
Sprain of lower extremity	70	17
Supraventricular arrhythmia	70	17
Syncope	70	17
Traumatic AND/OR non-traumatic brain injury	70	17
Trunk varices	70	17
Unilateral procedure	70	17
Unilateral radiographic imaging of breast	70	17
Varices of perineum	70	17
Vascular disorder of pelvis	70	17
Vascular headache	70	17
Visual disturbance	70	17
Abrasion and/or friction burn of skin	60	14
Acquired deformity of limb	60	14
Acquired deformity of lower limb	60	14
Acquired deformity of trunk	60	14
Acute nephropathy	60	14
Acute pharyngitis	60	14
Acute renal failure syndrome	60	14
Acute renal impairment	60	14
Adjustment disorder	60	14
Age-related cataract	60	14
Anorectal disorder	60	14
Atrial arrhythmia	60	14
Benign neoplasm of gastrointestinal tract	60	14
Benign neoplasm of intestinal tract	60	14
Benign neoplasm of large intestine	60	14
Benign neoplasm of skin	60	14
Benign tumor of digestive organ	60	14
Chronic digestive system disorder	60	14
Chronic disease of cardiovascular system	60	14
Chronic heart disease	60	14
Chronic kidney disease	60	14
Closed fracture of lower limb	60	14
Codeine allergy	60	14
Colitis	60	14
Complication of surgical procedure	60	14
Congestive heart failure	60	14
Defect of diaphragm	60	14
Degeneration of lumbosacral intervertebral disc	60	14
Diabetic complication	60	14
Diaphragmatic hernia	60	14
Disease caused by Gram-positive bacteria	60	14
Disorder of body cavity	60	14
Disorder of diaphragm	60	14
Disorder of duodenum	60	14
Disorder of elbow	60	14
Disorder of external ear	60	14
Disorder of jaw	60	14
Disorder of liver	60	14
Disorder of lumbosacral intervertebral disc	60	14
Disorder of nail	60	14
Disorder of skin AND/OR subcutaneous tissue of head	60	14
Disorder of skin of head	60	14
Disorder of small intestine	60	14
Disorder of soft tissue of upper limb	60	14
Disorder of upper arm	60	14
Esophagitis	60	14
Fracture of lower limb	60	14
Hernia of abdominal cavity	60	14
History of artificial organ or tissue	60	14
Infection of digestive system	60	14
Infection of skin	60	14
Inflammatory disease of female genital structure	60	14
Injury due to exposure to external cause	60	14
Injury of chest wall	60	14
Injury of thigh	60	14
Lumbosacral spondylosis	60	14
Lumbosacral spondylosis without myelopathy	60	14
Menopausal syndrome	60	14
Mitral valve disorder	60	14
Mixed hyperlipidemia	60	14
Myocardial infarction	60	14
Neoplasm of colon	60	14
Neoplasm of intestinal tract	60	14
Neoplasm of large intestine	60	14
Occlusion of artery	60	14
Open wound of head	60	14
Open wound of head AND/OR neck	60	14
Open wound of head without complication	60	14
Open wound of limb	60	14
Peripheral neuralgia	60	14
Peripheral neuritis	60	14
Procedure refused	60	14
Psychoactive substance abuse	60	14
Radiculitis	60	14
Recurrent major depression	60	14
Sciatic neuropathy	60	14
Sciatica	60	14
Sprain of ligament of lower limb	60	14
Substance abuse	60	14
Thrombosis	60	14
Thrombosis of blood vessel	60	14
Vascular disorder of extremity	60	14
White blood cell disorder	60	14
Abscess of limb	50	12
Acquired deformity of ankle AND/OR foot	50	12
Acquired deformity of foot	50	12
Acquired deformity of joint of foot	50	12
Acquired deformity of joint of lower limb	50	12
Acquired musculoskeletal deformity	50	12
Acute exacerbation of chronic obstructive airways disease	50	12
Alcohol abuse	50	12
Anemia due to blood loss	50	12
Arthropathy of joint of hand	50	12
Atrial fibrillation	50	12
Autoimmune disease	50	12
Benign epithelial neoplasm of skin	50	12
Benign neoplasm of colon	50	12
Blood coagulation disorder	50	12
Breathing-related sleep disorder	50	12
Candidiasis	50	12
Carpal tunnel syndrome	50	12
Cervical spine ankylosis	50	12
Cervical spondylosis	50	12
Cervical spondylosis without myelopathy	50	12
Cervicothoracic ankylosis	50	12
Closed fracture involving joint	50	12
Closed fracture of upper limb	50	12
Compression neuropathy of upper limb	50	12
Congenital malformation	50	12
Contusion of trunk	50	12
Cystitis	50	12
Disease caused by Gram-negative bacteria	50	12
Disorder caused by alcohol	50	12
Disorder of blood vessels of thorax	50	12
Disorder of bursa	50	12
Disorder of conjunctiva	50	12
Disorder of glucose regulation	50	12
Disorder of hemostatic system	50	12
Disorder of joint of foot	50	12
Disorder of oral soft tissues	50	12
Disorder of posterior segment of eye	50	12
Disorder of pulmonary circulation	50	12
Disorder of rectum	50	12
Disorder of scalp	50	12
Disorder of ureter	50	12
Disorder of vitreous body and/or retina	50	12
Diverticulitis	50	12
Diverticulitis of gastrointestinal tract	50	12
Diverticulitis of large intestine	50	12
Duodenitis	50	12
Effusion of joint	50	12
Embolism	50	12
Endogenous depression	50	12
Entrapment neuropathy of upper limb	50	12
Epithelial neoplasm of skin	50	12
Fibrillation	50	12
Fracture of upper limb	50	12
Gastroduodenal disorder	50	12
Gastroduodenitis	50	12
Generalized osteoarthritis	50	12
Hearing disorder	50	12
Hearing loss	50	12
History of musculoskeletal disease	50	12
History of polyp of colon	50	12
History of risk factor	50	12
History of urinary disease	50	12
Hypo-osmolality and or hyponatremia	50	12
Infection caused by Ascomycetes	50	12
Infection of nail	50	12
Inflammation of small intestine	50	12
Inflammatory disorder of the eye	50	12
Injury of elbow	50	12
Injury of shoulder region	50	12
Lesion of median nerve	50	12
Lesion of nerve root and/or plexus	50	12
Lower gastrointestinal hemorrhage	50	12
Lower respiratory tract infection	50	12
Lumbosacral neuritis	50	12
Lumbosacral radiculitis	50	12
Lumbosacral radiculopathy	50	12
Median nerve entrapment	50	12
Median neuropathy	50	12
Mononeuropathy of upper limb	50	12
Neck sprain	50	12
Neoplastic disease of uncertain behavior	50	12
Neuropathy of upper limb	50	12
Non-opioid analgesic allergy	50	12
Non-steroidal anti-inflammatory drug allergy	50	12
Non-steroidal anti-inflammatory drug sensitivity	50	12
Noninfectious gastroenteritis	50	12
Nuclear cataract	50	12
Obstructive sleep apnea syndrome	50	12
Old myocardial infarction	50	12
Onychomycosis	50	12
Organic mental disorder of unknown etiology	50	12
Otitis	50	12
Patient noncompliance - general	50	12
Peripheral nerve entrapment syndrome	50	12
Poisoning caused by drug AND/OR medicinal substance	50	12
Polyneuropathy	50	12
Polyp	50	12
Post-infectious disorder	50	12
Primary malignant neoplasm of trunk	50	12
Recurrent major depressive episodes	50	12
Respiratory failure	50	12
Respiratory insufficiency	50	12
Respiratory obstruction	50	12
Reversible ischemic neurologic deficit syndrome	50	12
Sequela	50	12
Sequelae of disorders	50	12
Single major depressive episode	50	12
Soft tissue lesion of foot region	50	12
Spinal stenosis of lumbar region	50	12
Sprain of spinal ligament	50	12
Sprain of upper extremity	50	12
Tachyarrhythmia	50	12
Thoracic neuritis	50	12
Thoracic radiculitis	50	12
Thoracic radiculopathy	50	12
Trunk nerve lesion	50	12
Upper limb nerve lesion	50	12
Vaginitis	50	12
Venous thrombosis	50	12
Viral infection by site	50	12
Abscess of lower limb	40	10
Acquired deformity of joint of big toe	40	10
Acquired deformity of toe	40	10
Acute nervous system disorder	40	10
Acute posthemorrhagic anemia	40	10
Acute respiratory failure	40	10
Aortic valve disorder	40	10
Asthmatic bronchitis	40	10
Atherosclerosis of artery	40	10
Atrophic vaginitis	40	10
Atrophy of vagina	40	10
Bipolar disorder	40	10
Bursitis	40	10
Cellulitis and abscess of lower limb	40	10
Cellulitis of lower limb	40	10
Cerebral artery occlusion	40	10
Cerebral infarction	40	10
Cervical disc disorder	40	10
Choroidal and/or chorioretinal disorder	40	10
Chronic asthmatic bronchitis	40	10
Chronic bronchitis	40	10
Chronic kidney disease stage 3	40	10
Chronic pain syndrome	40	10
Chronic tracheobronchitis	40	10
Clinical finding present	40	10
Complication of injury	40	10
Confusional state	40	10
Conjunctivitis	40	10
Contusion of chest	40	10
Contusion of knee	40	10
Contusion of multiple sites	40	10
Curvature of spine	40	10
Deficiency of macronutrients	40	10
Delirium	40	10
Dementia associated with another disease	40	10
Disease caused by Gram-negative bacillus	40	10
Disease caused by Gram-positive coccus	40	10
Disorder characterized by edema	40	10
Disorder due to type 2 diabetes mellitus	40	10
Disorder of acid-base balance	40	10
Disorder of ankle joint	40	10
Disorder of biliary tract	40	10
Disorder of eyelid	40	10
Disorder of gallbladder	40	10
Disorder of hip joint	40	10
Disorder of immune structure	40	10
Disorder of keratinization	40	10
Disorder of lymphoid system	40	10
Disorder of middle ear	40	10
Disorder of phosphate, calcium and vitamin D metabolism	40	10
Disorder of portal venous system	40	10
Disorder of refraction AND/OR accommodation	40	10
Disorder of teeth AND/OR supporting structures	40	10
Disorder of tendon of shoulder region	40	10
Disorder of thoracic spine	40	10
Disorder of uterus	40	10
Disorder of vein of lower extremity	40	10
Disorder of vulva	40	10
Disorder of wrist joint	40	10
Elevated blood pressure reading without diagnosis of hypertension	40	10
Excessive cerumen in ear canal	40	10
Family history: Cardiac disorder	40	10
Fracture of vertebral column	40	10
Gastroesophageal reflux disease with esophagitis	40	10
Gastrointestinal ulcer	40	10
Glaucoma	40	10
Goiter	40	10
Hematological agents allergy	40	10
Hemorrhage of rectum and anus	40	10
Hemorrhoids without complication	40	10
History of central nervous system disorder	40	10
History of injury	40	10
History of operation on musculoskeletal system	40	10
History of respiratory disease	40	10
Hypertensive renal disease	40	10
Impacted cerumen	40	10
Infection caused by Enterobacteriaceae	40	10
Infectious disease of abdomen	40	10
Infectious disease of digestive tract	40	10
Infectious disease of lung	40	10
Infective disorder of head	40	10
Injury of finger	40	10
Injury of lumbar spine	40	10
Injury of muscle	40	10
Injury of upper arm	40	10
Internal hemorrhoids	40	10
Internal hemorrhoids without complication	40	10
Intracranial injury	40	10
Irritable bowel syndrome	40	10
Late effect of injury	40	10
Leukocytosis	40	10
Localized, primary osteoarthritis of the pelvic region and thigh	40	10
Malignant neoplasm of thorax	40	10
Mental disorder caused by drug	40	10
Morbid obesity	40	10
Muscle strain	40	10
Neoplasm of head AND/OR neck	40	10
Neoplasm of pelvis	40	10
Neoplasm of skin region	40	10
Neoplasm of thorax	40	10
Neoplasm of uncertain behavior of soft tissues	40	10
No known drug allergy	40	10
Noninfectious colitis	40	10
Noninfectious enteritis	40	10
Nuclear senile cataract	40	10
Nutritional anemia	40	10
Nutritional deficiency associated condition	40	10
Onychomycosis caused by dermatophyte	40	10
Open wound of face	40	10
Open wound of face without complication	40	10
Open wound of upper limb	40	10
Open wound of upper limb without complication	40	10
Otitis media	40	10
Pelvic injury	40	10
Poisoning caused by central nervous system drug	40	10
Poisoning caused by chemical substance	40	10
Polyp of intestine	40	10
Postoperative complication	40	10
Retinal disorder	40	10
Scalp injury	40	10
Sepsis	40	10
Sequelae of neurological disorders	40	10
Simple goiter	40	10
Soft tissue lesion of knee region	40	10
Spinal cord disorder	40	10
Syncope and collapse	40	10
Synovitis	40	10
Systemic inflammatory response syndrome	40	10
Transient ischemic attack	40	10
Traumatic injury of skeletal muscle	40	10
Vascular disorder of lower extremity	40	10
Venous embolism	40	10
Abnormal involuntary movement	30	7
Abrasion and/or friction burn of head and/or neck	30	7
Abrasion and/or friction burn of lower limb without infection	30	7
Abrasion and/or friction burn of trunk without infection	30	7
Abscess of lower leg	30	7
Acidosis	30	7
Acquired brain injury	30	7
Acquired hallux valgus	30	7
Acquired valgus deformity of joint of lower limb	30	7
Acquired valgus deformity of limb	30	7
Acute cystitis	30	7
Acute ischemic heart disease	30	7
Acute myocardial infarction	30	7
Acute respiratory infection	30	7
Acute stress disorder	30	7
Adjustment disorder with depressed mood	30	7
Alcohol dependence	30	7
Alcoholism	30	7
Allergy to diagnostic agent	30	7
Allergy to rubber	30	7
Angina	30	7
Animal bite wound	30	7
Antiepileptic allergy	30	7
Arterial embolism	30	7
Aspirin allergy	30	7
Atelectasis	30	7
Bacterial infection of the digestive tract	30	7
Bacterial lower respiratory infection	30	7
Bacterial pneumonia	30	7
Bacterial respiratory infection	30	7
Benign tumor of head and neck	30	7
Bite - wound	30	7
Blindness AND/OR vision impairment level	30	7
Bone inflammatory disease	30	7
Brief depressive adjustment reaction	30	7
Calculus in biliary tract	30	7
Cardiomegaly	30	7
Carotid artery obstruction	30	7
Carotid artery occlusion	30	7
Carotid artery stenosis	30	7
Cellulitis and abscess of lower leg	30	7
Cellulitis of lower leg	30	7
Cerebral degeneration	30	7
Cerebral degeneration presenting primarily with dementia	30	7
Chronic heart failure	30	7
Chronic infectious disease	30	7
Chronic mucositis	30	7
Chronic obstructive bronchitis	30	7
Chronic post-traumatic stress disorder	30	7
Chronic pulmonary heart disease	30	7
Chronic ulcer of skin	30	7
Closed fracture of vertebral column	30	7
Closed fracture of vertebral column without spinal cord injury	30	7
Closed wound of head	30	7
Complication associated with device	30	7
Complication of implant	30	7
Contusion of hand	30	7
Contusion of hip	30	7
Degeneration of cervical intervertebral disc	30	7
Degenerative brain disorder	30	7
Degenerative disease of the central nervous system	30	7
Degenerative joint disease of pelvis	30	7
Dermatophytosis	30	7
Diabetic neuropathy	30	7
Diastolic heart failure	30	7
Disease caused by Alphaherpesvirinae	30	7
Disorder of abdominal wall	30	7
Disorder of anus	30	7
Disorder of artery of neck	30	7
Disorder of basal ganglia	30	7
Disorder of calcium metabolism	30	7
Disorder of carotid artery	30	7
Disorder of facial bone	30	7
Disorder of gastrointestinal tract mucous membrane	30	7
Disorder of hair	30	7
Disorder of hair AND/OR hair follicle	30	7
Disorder of inner ear	30	7
Disorder of joint of shoulder region	30	7
Disorder of lymph node	30	7
Disorder of lymphatic system	30	7
Disorder of maxillary sinus	30	7
Disorder of ovary	30	7
Disorder of pancreas	30	7
Disorder of pleura AND/OR pleural cavity	30	7
Disorder of purine and pyrimidine metabolism	30	7
Disorder of purine metabolism	30	7
Disorder of refraction	30	7
Disorder of right atrium	30	7
Disorder of rotator cuff	30	7
Disorder of sebaceous gland	30	7
Disorder of skin of upper limb	30	7
Disorder of vitamin B	30	7
Disorder of vitreous body	30	7
Disorder of vitreous cavity	30	7
Disorders of skin caused by physical agents	30	7
Displacement of lumbar intervertebral disc without myelopathy	30	7
Drug abuse	30	7
Drug groups primarily affecting the autonomic nervous system allergy	30	7
Enthesopathy of hip region	30	7
Enthesopathy of lower limb	30	7
Enthesopathy of pelvic region	30	7
Epilepsy	30	7
Epistaxis	30	7
Exacerbation of asthma	30	7
Family history of malignant neoplasm of breast	30	7
Family history of malignant neoplasm of gastrointestinal tract	30	7
Family history of neoplasm of breast	30	7
Family history: Breast disease	30	7
Family history: Gastrointestinal disease	30	7
Fibromyositis	30	7
Flexion deformity	30	7
Food allergy	30	7
Foreign body	30	7
Fracture at wrist and/or hand level	30	7
Fracture of femur	30	7
Fracture of lower leg	30	7
Fracture of vertebra without spinal cord lesion	30	7
Gallbladder calculus	30	7
Gangrenous disorder	30	7
Gout	30	7
Hallux valgus	30	7
Heart block	30	7
Heart valve regurgitation	30	7
Hematuria syndrome	30	7
Hernia, with obstruction	30	7
Herpesvirus infection	30	7
History of artificial joint	30	7
History of cardiovascular surgery	30	7
History of cerebrovascular disease	30	7
History of disorder of connective tissue	30	7
History of drug therapy	30	7
History of embolism	30	7
History of fracture	30	7
History of high risk medication	30	7
History of hysterectomy	30	7
History of infectious disease	30	7
History of malignant neoplasm of breast	30	7
History of operative procedure on knee	30	7
History of psychiatric disorder	30	7
History of removal of entire genital organ	30	7
History of skin and/or subcutaneous tissue disease	30	7
History of skin disorder	30	7
History of thrombosis	30	7
History of total hysterectomy	30	7
Hyperglycemia	30	7
Hyperkalemia	30	7
Hypertensive crisis	30	7
Hypertensive emergency	30	7
Hypertensive heart disease	30	7
Hypoglycemia	30	7
Hypoglycemic disorder	30	7
Idiopathic peripheral neuropathy	30	7
Idiopathic scoliosis AND/OR kyphoscoliosis	30	7
Infection caused by Escherichia coli	30	7
Infection of gastrointestinal tract	30	7
Infective pneumonia	30	7
Injury of central nervous system	30	7
Injury of eye region	30	7
Injury of hip and thigh	30	7
Injury of nervous system	30	7
Injury of toe	30	7
Intervertebral disc prolapse	30	7
Intestinal infectious disease	30	7
Iron deficiency anemia	30	7
Kyphoscoliosis deformity of spine	30	7
Kyphosis deformity of spine	30	7
Labyrinthine disorder	30	7
Laceration - injury	30	7
Late effects of cerebrovascular disease	30	7
Latex allergy	30	7
Lesion of skin of foot	30	7
Magnesium disorder	30	7
Malignant essential hypertension	30	7
Malignant hypertension	30	7
Malignant neoplasm of abdomen	30	7
Malignant neoplasm of breast	30	7
Malignant neoplasm of female breast	30	7
Malignant neoplasm of intraabdominal organ	30	7
Maxillary sinusitis	30	7
Melena	30	7
Mononeuritis	30	7
Morphine allergy	30	7
Movement disorder	30	7
Neoplasm of breast	30	7
Neoplasm of extremity	30	7
Neoplasm of female breast	30	7
Neoplasm of female genital organ	30	7
Neoplasm of head	30	7
Neoplasm of uncertain behavior of skin	30	7
Nervous system and sense organ diseases	30	7
Neurologic disorder associated with diabetes mellitus	30	7
Neurologic disorder associated with type II diabetes mellitus	30	7
Neuropathy associated with endocrine disorder	30	7
Neurosis	30	7
Nodular goiter	30	7
Non-toxic nodular goiter	30	7
Non-toxic uninodular goiter	30	7
Noninflammatory disorder of the female genital organs	30	7
Noninflammatory disorder of the vagina	30	7
Open wound of lower limb	30	7
Osteoarthritis of knee	30	7
Panic disorder	30	7
Personal history of primary malignant neoplasm of breast	30	7
Platelet disorder	30	7
Polyp of colon	30	7
Polyp of large intestine	30	7
Post-streptococcal disorder	30	7
Posttraumatic stress disorder	30	7
Precerebral arterial occlusion	30	7
Premature beats	30	7
Primary malignant neoplasm of breast	30	7
Primary malignant neoplasm of female breast	30	7
Procedure discontinued	30	7
Prolapsed lumbar intervertebral disc	30	7
Propensity to adverse reactions to food	30	7
Pruritic disorders	30	7
Psychoactive substance dependence	30	7
Psychoactive substance use disorder	30	7
Pulmonary emphysema	30	7
Pulmonary heart disease	30	7
Pulmonary hypertension	30	7
Recurrent major depressive episodes, moderate	30	7
Respiratory tract hemorrhage	30	7
Retention of urine	30	7
Rheumatoid arthritis	30	7
Salicylate allergy	30	7
Scoliosis deformity of spine	30	7
Seborrheic dermatitis	30	7
Secondary hypertension	30	7
Seizure disorder	30	7
Senile hyperkeratosis	30	7
Sequelae of cardiovascular disorders	30	7
Severe depression	30	7
Severe major depression	30	7
Skin disorder due to physical agent AND/OR foreign substance	30	7
Skin ulcer	30	7
Spinal cord compression	30	7
Spondylosis with myelopathy	30	7
Sprain of shoulder and upper arm	30	7
Sprain of wrist and/or hand	30	7
Stenosis of artery	30	7
Superficial injury without infection	30	7
Superficial mycosis	30	7
Synovitis and tenosynovitis	30	7
System disorder of the nervous system	30	7
Tear film insufficiency	30	7
Thrombosis of vein of lower limb	30	7
Toxic metabolic encephalopathy	30	7
Traumatic brain injury	30	7
Tricuspid valve disorder	30	7
Ulcer of lower extremity	30	7
Uninodular goiter	30	7
Urolithiasis	30	7
Vaginitis and vulvovaginitis	30	7
Varicella-zoster virus infection	30	7
Vascular disease of abdomen	30	7
Vitamin B deficiency	30	7
Vulvitis	30	7
Vulvovaginal disease	30	7
Vulvovaginitis	30	7
3-Hydroxy-3-methylglutaryl-coenzyme A reductase inhibitor allergy	20	5
4-quinolones allergy	20	5
Abnormality of aortic valve	20	5
Abrasion	20	5
Abrasion and/or friction burn of ankle without infection	20	5
Abrasion and/or friction burn of elbow without infection	20	5
Abrasion and/or friction burn of face without infection	20	5
Abrasion and/or friction burn of forearm, without infection	20	5
Abrasion and/or friction burn of head and/or neck without infection	20	5
Abrasion and/or friction burn of hip without infection	20	5
Abrasion and/or friction burn of neck without infection	20	5
Abrasion and/or friction burn of scalp without infection	20	5
Abrasion and/or friction burn of thigh without infection	20	5
Abrasion and/or friction burn of upper limb without infection	20	5
Abrasion and/or friction burn of wrist without infection	20	5
Abscess of digit	20	5
Abscess of face	20	5
Abscess of skin AND/OR subcutaneous tissue	20	5
Abscess of trunk	20	5
Accidental poisoning	20	5
Acquired disorder of keratinization	20	5
Acquired hypothyroidism	20	5
Acquired metabolic and toxic encephalopathies	20	5
Acquired renal cystic disease	20	5
Acquired trigger finger	20	5
Acrodermatitis	20	5
Actinic keratosis	20	5
Acute disease of eye	20	5
Acute disease of musculoskeletal system	20	5
Acute disorder of ear	20	5
Acute drug intoxication	20	5
Acute gastritis	20	5
Acute heart failure	20	5
Acute ill-defined cerebrovascular disease	20	5
Acute lower respiratory tract infection	20	5
Acute maxillary sinusitis	20	5
Acute vaginitis	20	5
Adjustment disorder with mixed emotional features	20	5
Adult failure to thrive syndrome	20	5
Age-related macular degeneration	20	5
Alcohol intoxication	20	5
Allergy to adhesive	20	5
Allergy to contrast media	20	5
Allergy to corticosteroid	20	5
Allergy to enzyme inhibitor	20	5
Allergy to macrolide antibiotic	20	5
Allergy to radiopharmaceutical	20	5
Allergy to seafood	20	5
Allergy to sulfonamide antibiotic	20	5
Alopecia	20	5
Alzheimer's disease	20	5
Anemia due to chronic blood loss	20	5
Anemia of chronic disorder	20	5
Anemia related to disturbed deoxyribonucleic acid synthesis	20	5
Anesthetic allergy	20	5
Angiotensin-converting-enzyme inhibitor pseudoallergy	20	5
Antidepressant drug allergy	20	5
Antihypertensive allergy	20	5
Antiprotozoal drug allergy	20	5
Arthritis of pelvis	20	5
Arthritis of spine	20	5
Arthropathy of elbow	20	5
Arthropod bite wound	20	5
Aspiration pneumonitis	20	5
Atherosclerosis of coronary artery	20	5
Atrioventricular block	20	5
Atrioventricular conduction disorder	20	5
Atrophic gastritis	20	5
Bacterial gastrointestinal infectious disease	20	5
Bacterial infection of skin	20	5
Bacterial intestinal infectious disease	20	5
Bacterial oral infection	20	5
Bacterial sepsis	20	5
Benign genital neoplasm	20	5
Benign lipomatous tumor	20	5
Benign neoplasm of female genital organ	20	5
Benign neoplasm of head	20	5
Benign neoplasm of pelvis	20	5
Benign neoplasm of skin of trunk	20	5
Benign paroxysmal positional vertigo	20	5
Bipolar I disorder	20	5
Blepharitis	20	5
Blood coagulation disorder, categorized by value of screening test	20	5
Bone marrow disorder	20	5
Brachial neuritis	20	5
Brachial plexus disorder	20	5
Brachial radiculitis	20	5
Bruise of head	20	5
Bundle branch block	20	5
Bursitis of hip	20	5
Bursitis of lower limb	20	5
Bursitis of pelvic region	20	5
Callosity	20	5
Candidiasis of mouth	20	5
Candidiasis of nails	20	5
Candidiasis of skin	20	5
Candidiasis of skin and nails	20	5
Cardiomyopathy	20	5
Cellulitis of digit	20	5
Cellulitis of upper limb	20	5
Cerebrovascular accident	20	5
Cholangitis	20	5
Cholecystitis	20	5
Chondritis	20	5
Chronic diastolic heart failure	20	5
Chronic gastritis	20	5
Chronic liver disease	20	5
Chronic obstructive pulmonary disease with acute lower respiratory infection	20	5
Chronic respiratory failure	20	5
Chronic respiratory insufficiency	20	5
Chronic rhinitis	20	5
Ciprofloxacin allergy	20	5
Closed fracture of ankle	20	5
Closed fracture of bones of trunk	20	5
Closed fracture of facial bone	20	5
Closed fracture of femur	20	5
Closed fracture of fibula	20	5
Closed fracture of foot	20	5
Closed fracture of forearm	20	5
Closed fracture of hand	20	5
Closed fracture of hip	20	5
Closed fracture of humerus	20	5
Closed fracture of lower leg	20	5
Closed fracture of neck of femur	20	5
Closed fracture of radius	20	5
Closed fracture of skull	20	5
Closed fracture of tibia	20	5
Closed traumatic dislocation of joint	20	5
Collagen disease	20	5
Communication disorder	20	5
Concussion injury of body structure	20	5
Concussion injury of brain	20	5
Congenital abnormality of lower limb and pelvic girdle	20	5
Congenital anomaly of lower trunk	20	5
Congenital anomaly of trunk	20	5
Congenital connective tissue disorder	20	5
Connective tissue disorder by body site	20	5
Continuous opioid dependence	20	5
Contusion of back	20	5
Contusion of foot	20	5
Contusion of shoulder region	20	5
Corn - lesion	20	5
Costal chondritis	20	5
Cranial nerve disorder	20	5
Cyst of abdomen	20	5
Cyst of ovary	20	5
Cyst of skin	20	5
Cyst of uterine adnexa	20	5
Cystic disease of kidney	20	5
Deep venous thrombosis	20	5
Deep venous thrombosis of lower extremity	20	5
Degeneration of retina	20	5
Degenerative disorder of macula	20	5
Degenerative joint disease of hand	20	5
Degenerative joint disease of shoulder region	20	5
Delusional disorder	20	5
Dental caries	20	5
Developmental disorder	20	5
Diabetes mellitus type 1	20	5
Diabetes mellitus without complication	20	5
Diabetic peripheral neuropathy	20	5
Diabetic polyneuropathy	20	5
Diabetic renal disease	20	5
Diaphragmatic hernia with gangrene	20	5
Diaphragmatic hernia with gangrene AND obstruction	20	5
Disease caused by Papillomaviridae	20	5
Disease caused by Papillomavirus	20	5
Disease of possible viral origin	20	5
Disease of renal parenchyma	20	5
Dislocation of joint	20	5
Disorder of accommodation	20	5
Disorder of aorta	20	5
Disorder of blood gas	20	5
Disorder of bursa of shoulder region	20	5
Disorder of cornea	20	5
Disorder of external nose	20	5
Disorder of fascia	20	5
Disorder of female pelvic region and peritoneum	20	5
Disorder of function of stomach	20	5
Disorder of hard tissues of teeth	20	5
Disorder of hematopoietic cell proliferation	20	5
Disorder of hyperalimentation	20	5
Disorder of intervertebral disc of thoracic spine	20	5
Disorder of iron metabolism	20	5
Disorder of lip	20	5
Disorder of macula of retina	20	5
Disorder of magnesium metabolism	20	5
Disorder of meninges	20	5
Disorder of oropharynx	20	5
Disorder of parathyroid gland	20	5
Disorder of pigmentation	20	5
Disorder of sacrococcygeal spine	20	5
Disorder of sacrum	20	5
Disorder of salivary structure	20	5
Disorder of skin AND/OR subcutaneous tissue of neck	20	5
Disorder of skin of neck	20	5
Disorder of skull	20	5
Disorder of sweat gland	20	5
Disorder of the larynx	20	5
Disorder of uterine cervix	20	5
Disorder of uveal tract	20	5
Disorders of musculoskeletal implants and repairs	20	5
Diverticulitis of colon	20	5
Drug groups primarily affecting central nervous system adverse reaction	20	5
Drug groups primarily affecting the gastrointestinal system allergy	20	5
Drug pseudoallergy	20	5
Drug withdrawal	20	5
Dupuytren's disease	20	5
Enthesopathy of ankle AND/OR tarsus	20	5
Enthesopathy of lower leg and ankle region	20	5
Epidermoid cyst	20	5
Epidermoid cyst of skin	20	5
Erythematous condition	20	5
Exostosis	20	5
External hemorrhoids	20	5
Failure to thrive	20	5
Family history of central nervous system disorder	20	5
Family history of endocrine disorders	20	5
Family history of metabolic disorder	20	5
Family history of neurological disorder	20	5
Family history of stroke	20	5
Family history: Diabetes mellitus	20	5
Female cystocele	20	5
Fracture of ankle	20	5
Fracture of bone of forefoot	20	5
Fracture of bone of head	20	5
Fracture of bone of hip region	20	5
Fracture of bones of trunk	20	5
Fracture of face bones	20	5
Fracture of fibula	20	5
Fracture of foot	20	5
Fracture of forearm	20	5
Fracture of hand	20	5
Fracture of humerus	20	5
Fracture of midfacial bones	20	5
Fracture of neck of femur	20	5
Fracture of proximal end of femur	20	5
Fracture of radius	20	5
Fracture of shoulder	20	5
Fracture of skull	20	5
Fracture of skull and facial bones	20	5
Fracture of tibia	20	5
Gastrointestinal and digestive injury	20	5
Gastrointestinal obstruction	20	5
Gastrointestinal stenosis	20	5
Genital infection	20	5
Gingival and periodontal disease	20	5
Hallux valgus AND bunion	20	5
Hammer toe	20	5
Hematologic neoplasm	20	5
Hemiplegia	20	5
Hepatitis due to infection	20	5
Hereditary disease	20	5
Hernia of abdominal wall	20	5
Hernia, with gangrene	20	5
Herniated urinary bladder	20	5
Herpes simplex	20	5
Herpes zoster	20	5
Herpes zoster without complication	20	5
History of abuse	20	5
History of anticoagulant therapy	20	5
History of artificial eye lens	20	5
History of cardiac surgery	20	5
History of gynecological disorder	20	5
History of malignant neoplasm of skin	20	5
History of operative procedure on hip	20	5
History of peptic ulcer	20	5
History of pneumonia	20	5
History of thoracic surgery	20	5
Human papillomavirus infection	20	5
Hyperglycemic disorder	20	5
Hyperhidrosis	20	5
Hyperosmolality and or hypernatremia	20	5
Hyperparathyroidism	20	5
Hypertensive heart failure	20	5
Hyperthyroidism	20	5
Hypertrophy of bone	20	5
Hypovolemia	20	5
Hypoxemia	20	5
Iatrogenic disorder	20	5
Impaired fasting glycaemia	20	5
Infected face	20	5
Infection - suppurative	20	5
Infection caused by Staphylococcus aureus	20	5
Infection caused by antimicrobial resistant bacteria	20	5
Infection caused by resistant organism	20	5
Infection of ear	20	5
Infection of external auditory canal	20	5
Infection of external ear	20	5
Infection of tooth	20	5
Infectious disorder of bronchus	20	5
Infective otitis externa	20	5
Inflamed seborrheic keratosis	20	5
Inflammation of ear canal	20	5
Inflammation of sacroiliac joint	20	5
Inflammatory disease of liver	20	5
Inflammatory disorder of cartilage	20	5
Inflammatory disorder of jaw region	20	5
Inflammatory disorder of the cardiovascular system	20	5
Injury of abdomen	20	5
Injury of fibula	20	5
Injury of forehead	20	5
Injury of globe of eye	20	5
Injury of humerus	20	5
Injury of ligament of hand	20	5
Injury of ligament of knee	20	5
Injury of mouth	20	5
Injury of muscle of neck	20	5
Injury of nose	20	5
Injury of radius	20	5
Injury of ribs	20	5
Injury of rotator cuff	20	5
Injury of tendon of the rotator cuff of shoulder	20	5
Injury of thoracic spine	20	5
Injury of tibia	20	5
Insect bite - wound	20	5
Intestinal obstruction	20	5
Intracranial hemorrhage	20	5
Intracranial injury with loss of consciousness	20	5
Intraventricular conduction defect	20	5
Iodine compounds allergy	20	5
Joint derangement	20	5
Keratinizing cyst	20	5
Keratinizing cyst of skin	20	5
Keratosis	20	5
Kidney stone	20	5
Laboratory procedures -general	20	5
Laboratory test result abnormal	20	5
Laceration of head	20	5
Laceration of head and neck	20	5
Lesion of ligaments of the ankle region	20	5
Lesion of scalp	20	5
Lesion of skin of face	20	5
Lipid-lowering drug allergy	20	5
Lipoma	20	5
Lipomatous tumor	20	5
Liver disorder due to infection	20	5
Localized infection	20	5
Localized infection of skin AND/OR subcutaneous tissue	20	5
Lumbar radiculopathy	20	5
Lumbar spondylosis with myelopathy	20	5
Lumbar sprain	20	5
Lymphadenopathy	20	5
Macrocytic anemia	20	5
Major depression in partial remission	20	5
Major depression in remission	20	5
Malignant neoplasm of genitourinary organ	20	5
Malignant neoplasm of skin	20	5
Malignant neoplasm of soft tissue	20	5
Malignant tumor of head and/or neck	20	5
Malignant tumor of lymphoid, hemopoietic AND/OR related tissue	20	5
Malignant tumor of pelvis	20	5
Malnutrition (calorie)	20	5
Mechanical complication of device	20	5
Megaloblastic anemia	20	5
Melena due to gastrointestinal hemorrhage	20	5
Menopausal and postmenopausal disorders	20	5
Mental disorder usually first evident in infancy, childhood AND/OR adolescence	20	5
Metabolic encephalopathy	20	5
Methicillin resistant Staphylococcus aureus infection	20	5
Mitral valve regurgitation	20	5
Mononeuropathy of lower limb	20	5
Motor vehicle injury	20	5
Multinodular goiter	20	5
Multiple injuries	20	5
Nasal discharge	20	5
Neoplasm affecting hematopoietic structure	20	5
Neoplasm of connective tissues	20	5
Neoplasm of face	20	5
Neoplasm of hematopoietic cell type	20	5
Neoplasm of lower limb	20	5
Neoplasm of musculoskeletal system	20	5
Neoplasm of skin of face	20	5
Neoplasm of skin of trunk	20	5
Neoplasm of stomach	20	5
Neoplasm of uncertain behavior of connective and soft tissue	20	5
Neoplasm of uncertain behavior of lower limb	20	5
Neoplasm of uterus	20	5
Nerve plexus disorder	20	5
Non dependent drug abuse	20	5
Non-rheumatic heart valve disorder	20	5
Non-scarring alopecia	20	5
Non-toxic multinodular goiter	20	5
Nondependent alcohol abuse	20	5
Nondependent mixed drug abuse	20	5
Nonvenomous insect bite	20	5
Nonvenomous insect bite without infection	20	5
Open wound of forehead	20	5
Open wound of forehead without complication	20	5
Open wound of hand	20	5
Open wound of scalp	20	5
Open wound of scalp without complication	20	5
Opioid dependence	20	5
Oral infection	20	5
Orthostatic hypotension	20	5
Osteitis	20	5
Osteoarthrosis involving multiple sites but not designated as generalized	20	5
Otitis externa	20	5
Pancreatitis	20	5
Panic disorder without agoraphobia	20	5
Paralytic syndrome	20	5
Paralytic syndrome on one side of the body	20	5
Paroxysmal atrial fibrillation	20	5
Paroxysmal tachycardia	20	5
Pathological drug intoxication	20	5
Pathological fracture	20	5
Patient examined	20	5
Peptic ulcer	20	5
Perichondritis	20	5
Periodontal disease	20	5
Peripheral neuropathy due to metabolic disorder	20	5
Peripheral positional vertigo	20	5
Peripheral vascular disease associated with another disorder	20	5
Peripheral venous insufficiency	20	5
Peripheral vertigo	20	5
Personality disorder	20	5
Pethidine allergy	20	5
Pethidine analog allergy	20	5
Pleural effusion	20	5
Pneumonitis caused by inhaled substance	20	5
Pneumonitis due to inhalation of food or vomitus	20	5
Poisoning caused by anticonvulsant	20	5
Poisoning caused by psychotropic agent	20	5
Poisoning caused by sedative AND/OR hypnotic	20	5
Poisoning of undetermined intent	20	5
Polyneuropathy associated with another disorder	20	5
Post-viral disorder	20	5
Posterior rhinorrhea	20	5
Presbyopia	20	5
Pressure ulcer	20	5
Primary gonarthrosis, bilateral	20	5
Primary malignant neoplasm of intra-abdominal organs	20	5
Primary malignant neoplasm of unspecified site	20	5
Procedure carried out on subject	20	5
Procedure not done	20	5
Prolapse of female genital organs	20	5
Pseudoallergic condition	20	5
Pseudoallergic disposition	20	5
Pseudoallergy to substance	20	5
Psychoactive substance-induced organic mental disorder	20	5
Ptosis of eyelid	20	5
Pulmonary embolism	20	5
Pyoderma	20	5
Recurrent major depression in partial remission	20	5
Recurrent major depression in remission	20	5
Renal disorders in systemic disease	20	5
Renal hypertension	20	5
Restless legs	20	5
Rheumatic disease of heart valve	20	5
Rheumatic heart disease	20	5
Sacroiliac disorder	20	5
Schizophrenia	20	5
Seasonal allergic rhinitis	20	5
Secondary pulmonary hypertension	20	5
Senile dementia	20	5
Sensorineural hearing loss	20	5
Sequelae of disorders classified by disorder-system	20	5
Severe major depression without psychotic features	20	5
Severe recurrent major depression	20	5
Severe recurrent major depression without psychotic features	20	5
Soft tissue lesion of elbow region	20	5
Speech and language disorder	20	5
Spondylolisthesis	20	5
Sprain of ankle	20	5
Sprain of hand	20	5
Sprain of knee	20	5
Sprain of knee and leg	20	5
Sprain of wrist	20	5
Staphylococcal infectious disease	20	5
Strain of neck muscle	20	5
Strain of rotator cuff capsule	20	5
Strain of tendon of upper limb	20	5
Streptococcal infectious disease	20	5
Structural and functional abnormalities of the kidney	20	5
Superficial injury of skin	20	5
Superficial wound of body region	20	5
Swelling of first metatarsophalangeal joint of hallux	20	5
Tendon injury	20	5
Tendon injury - upper limb	20	5
Tendon strain	20	5
Tetracyclines group allergy	20	5
Thrombocytopenic disorder	20	5
Thyrotoxicosis	20	5
Thyrotoxicosis without goiter OR other cause	20	5
Tietze's disease	20	5
Tinea pedis	20	5
Tooth disorder	20	5
Toxic effect of alcohol	20	5
Toxic effect of ethyl alcohol	20	5
Toxic encephalopathy	20	5
Toxic pneumonitis	20	5
Traumatic brain injury with loss of consciousness	20	5
Traumatic dislocation of joint	20	5
Traumatic skin changes	20	5
Triggering of digit	20	5
Trunk arterial embolus	20	5
Tumor of esophagus, stomach and/or duodenum	20	5
Tumor of soft tissue of head, face and neck	20	5
Ulcer of foot	20	5
Ulcer of skin of lower extremity	20	5
Upper gastrointestinal hemorrhage	20	5
Vaginal hernia	20	5
Vaginal wall prolapse	20	5
Varicose veins of lower extremity	20	5
Vascular insufficiency	20	5
Vasculitis	20	5
Viral hepatitis	20	5
Vitreous degeneration	20	5
Abdominal organomegaly	10	2
Aberrant premature complexes	10	2
Abrasion and/or friction burn of multiple sites	10	2
Abscess of connective tissue	10	2
Abscess of foot	10	2
Abscess of jaw	10	2
Abscess of oral soft tissue	10	2
Abscess of oral tissue	10	2
Abscess of upper limb	10	2
Accidental poisoning caused by drugs, medicines and biologicals	10	2
Acquired curvature of spine	10	2
Acquired deformity of chest wall	10	2
Acquired deformity of spine	10	2
Acquired deformity of thoracic structure	10	2
Acquired hallux malleus	10	2
Acute alcoholic intoxication in alcoholism	10	2
Acute conjunctivitis	10	2
Acute mucositis	10	2
Acute pancreatitis	10	2
Acute subendocardial infarction	10	2
Acute-on-chronic respiratory failure	10	2
Adjustment disorder with anxious mood	10	2
Alcohol withdrawal syndrome	10	2
Alcohol-induced organic mental disorder	10	2
Allergic conjunctivitis	10	2
Allergy to adhesive bandage	10	2
Allergy to dye	10	2
Allergy to erythromycin	10	2
Allergy to existing dental restorative material	10	2
Allergy to hymenoptera venom	10	2
Allergy to insect venom	10	2
Allergy to paracetamol	10	2
Anal polyp	10	2
Analgesic adverse reaction	10	2
Aneurysm	10	2
Anti-infectives adverse reaction	10	2
Antiallergenic drug allergy	10	2
Antiarrhythmic drug allergy	10	2
Antimalarial drug allergy	10	2
Aortic valve stenosis	10	2
Arterial aneurysm	10	2
Arterial embolus and thrombosis	10	2
Arterial thrombosis	10	2
Arteriosclerosis of aorta	10	2
Arthropathy associated with another disorder	10	2
Asteatosis cutis	10	2
Astigmatism	10	2
Atherosclerosis of aorta	10	2
Atrial flutter	10	2
Barrett's esophagus	10	2
Barrett's esophagus with esophagitis	10	2
Basal cell carcinoma of skin	10	2
Benign neoplasm of anus	10	2
Benign neoplasm of endocrine gland	10	2
Benign neoplasm of soft tissues of trunk	10	2
Benign neoplasm of uterus	10	2
Benign tumor of esophagus, stomach and/or duodenum	10	2
Benign tumor of soft tissue of head, face and neck	10	2
Beta-adrenoceptor blocking drug allergy	10	2
Bilateral hearing loss	10	2
Bipolar affective disorder, current episode depression	10	2
Bite wound of skin	10	2
Bone abscess	10	2
Brain injury without open intracranial wound	10	2
Broad spectrum penicillins allergy	10	2
Burn	10	2
Calculus of gallbladder with cholecystitis	10	2
Calculus of upper urinary tract	10	2
Candida infection of genital region	10	2
Candidiasis of urogenital site	10	2
Candidiasis of vagina	10	2
Candidiasis of vulva	10	2
Cardiac valve prolapse	10	2
Cellulitis and abscess of trunk	10	2
Cellulitis and abscess of upper limb	10	2
Cellulitis of foot	10	2
Cellulitis of head	10	2
Cellulitis of trunk	10	2
Cephalosporin allergy	10	2
Cerebral ischemia	10	2
Cholelithiasis AND cholecystitis without obstruction	10	2
Cholelithiasis without obstruction	10	2
Chronic allergic conjunctivitis	10	2
Chronic atrial fibrillation	10	2
Chronic conjunctivitis	10	2
Chronic disease of ocular adnexa	10	2
Chronic ischemic heart disease	10	2
Chronic kidney disease stage 4	10	2
Chronic maxillary sinusitis	10	2
Chronic nonalcoholic liver disease	10	2
Chronic ulcer of lower extremity	10	2
Closed fracture distal tibia	10	2
Closed fracture lumbar vertebra	10	2
Closed fracture of carpal bone	10	2
Closed fracture of distal end of radius	10	2
Closed fracture of distal fibula	10	2
Closed fracture of lateral malleolus	10	2
Closed fracture of lower end of forearm	10	2
Closed fracture of medial malleolus	10	2
Closed fracture of nasal bones	10	2
Closed fracture of one rib	10	2
Closed fracture of pelvis	10	2
Closed fracture of phalanx of finger	10	2
Closed fracture of rib	10	2
Closed fracture of shoulder	10	2
Closed fracture of ulna	10	2
Closed fracture of upper end of humerus	10	2
Closed fracture thoracic vertebra	10	2
Closed injury of head	10	2
Clostridial enteric disease	10	2
Clostridial infection	10	2
Clostridium difficile infection	10	2
Complication of anesthesia	10	2
Complication of health care	10	2
Complication of internal device	10	2
Complication of internal prosthetic device	10	2
Complication of medical care	10	2
Concussion with loss of consciousness	10	2
Congenital anomaly of abdomen	10	2
Congenital anomaly of back	10	2
Congenital anomaly of digestive system	10	2
Congenital anomaly of digestive tract	10	2
Congenital anomaly of gastrointestinal tract	10	2
Congenital anomaly of musculoskeletal system	10	2
Congenital anomaly of vertebral region of back	10	2
Constipation due to atony of colon	10	2
Continuous acute alcoholic intoxication in alcoholism	10	2
Contusion of elbow	10	2
Contusion of eye	10	2
Contusion of forearm	10	2
Contusion of lower leg	10	2
Contusion of toe	10	2
Contusion of upper arm	10	2
Contusion of wrist	10	2
Corneal lesion	10	2
Cortical cataract	10	2
Cortical senile cataract	10	2
Current knee cartilage tear	10	2
Current tear of medial cartilage AND/OR meniscus of knee	10	2
Deficiency anemias	10	2
Deformity of chest wall	10	2
Deformity of thoracic structure	10	2
Degeneration of thoracic intervertebral disc	10	2
Degenerative joint disease of ankle AND/OR foot	10	2
Dementia due to disorder of central nervous system	10	2
Depressed bipolar I disorder	10	2
Dermatophytosis of the body	10	2
Diabetic oculopathy	10	2
Diagnostic dye allergy	10	2
Difficulty speaking	10	2
Diffuse cerebrovascular disease	10	2
Disease caused by Arthropod	10	2
Disease caused by Orthomyxoviridae	10	2
Disease caused by parasite	10	2
Disorder characterized by granuloma formation	10	2
Disorder of adrenal gland	10	2
Disorder of autonomic nervous system	10	2
Disorder of endocrine gonad	10	2
Disorder of glenohumeral joint	10	2
Disorder of hair growth	10	2
Disorder of lacrimal system	10	2
Disorder of left cardiac ventricle	10	2
Disorder of lens capsule	10	2
Disorder of lipid metabolism	10	2
Disorder of menstruation	10	2
Disorder of nasal bone	10	2
Disorder of periapical tissues of tooth	10	2
Disorder of peritoneum	10	2
Disorder of phosphorus metabolism	10	2
Disorder of right cardiac ventricle	10	2
Disorder of salivary gland	10	2
Disorder of smooth muscle	10	2
Disorder of subcutaneous tissue	10	2
Disorder of urethra	10	2
Disorder of vertebra	10	2
Displacement of cervical intervertebral disc without myelopathy	10	2
Drug abuse, continuous	10	2
Drug groups primarily affecting cardiovascular system adverse reaction	10	2
Drug groups primarily affecting the musculoskeletal system allergy	10	2
Drug groups primarily affecting the respiratory system allergy	10	2
Drug-induced delirium	10	2
Dysfunction of eustachian tube	10	2
Ear lesion	10	2
Effusion of joint of ankle AND/OR foot	10	2
Embolism from thrombosis of vein of lower extremity	10	2
Enthesopathy of elbow region	10	2
Epilepsy, not refractory	10	2
Erythromycin sensitivity	10	2
Eustachian tube disorder	10	2
Excess intake of micronutrients	10	2
Extrapyramidal disease	10	2
Extraskeletal calcification	10	2
Family history of malignant neoplasm of digestive organ	10	2
Family history of malignant neoplasm of genital structure	10	2
Family history: Genitourinary disease	10	2
Family history: Respiratory disease	10	2
Female genital infection	10	2
Female genital tract infection	10	2
Female pelvic inflammatory disease	10	2
Female proctocele without uterine prolapse	10	2
Fibrosis of lung	10	2
First degree atrioventricular block	10	2
Fistula	10	2
Fracture of carpal bone	10	2
Fracture of distal end of fibula	10	2
Fracture of distal end of radius	10	2
Fracture of distal end of tibia	10	2
Fracture of lateral malleolus	10	2
Fracture of lumbar spine	10	2
Fracture of medial malleolus	10	2
Fracture of one rib	10	2
Fracture of pelvis	10	2
Fracture of phalanx of finger	10	2
Fracture of phalanx of hand	10	2
Fracture of rib	10	2
Fracture of thoracic spine	10	2
Fracture of ulna	10	2
Fracture of upper end of humerus	10	2
Fractured nasal bones	10	2
Frank hematuria	10	2
Functional disorder of bladder	10	2
Gastric hemorrhage	10	2
Gastric ulcer	10	2
Gastric ulcer without hemorrhage AND without perforation	10	2
Gastric ulcer without hemorrhage, without perforation AND without obstruction	10	2
Gram positive sepsis	10	2
Hair and hair follicle diseases	10	2
Healthcare associated infectious disease	10	2
Heart valve stenosis	10	2
Hemangioma	10	2
Hematemesis	10	2
Hemochromatosis	10	2
Hemorrhage into meningeal space of neuraxis	10	2
Hemorrhage of intracranial meningeal space	10	2
Hereditary disorder by system	10	2
Hernia of anterior abdominal wall	10	2
Hernia of anterior abdominal wall without obstruction AND without gangrene	10	2
Herniation of rectum into vagina	10	2
Herpes simplex without complication	10	2
History of artery embolism	10	2
History of arthrodesis	10	2
History of blood disorder	10	2
History of brain disorder	10	2
History of coronary artery bypass grafting	10	2
History of physical abuse	10	2
History of pulmonary embolus	10	2
Hormones, synthetic substitutes and antagonists allergy	10	2
Hydronephrosis	10	2
Hypercalcemia	10	2
Hypermetropia	10	2
Hypersomnia	10	2
Hypertensive heart disease without congestive heart failure	10	2
Hypertriglyceridemia	10	2
Hypertrophic condition of skin	10	2
Hypnotic or anxiolytic dependence	10	2
Hypocalcemia	10	2
Ibuprofen allergy	10	2
Idiopathic osteoarthritis	10	2
Idiopathic scoliosis	10	2
Immune-mediated conjunctivitis	10	2
Infection as complication of medical care	10	2
Infection caused by Deuteromycetes	10	2
Infection caused by anaerobic bacteria	10	2
Infection caused by beta-hemolytic Streptococcus	10	2
Infection of bone	10	2
Infection of skin and mucous membrane caused by Human papillomavirus	10	2
Infective vaginitis	10	2
Infective vulvitis	10	2
Inflammatory disorder of bone of jaw	10	2
Inflammatory polyarthropathy	10	2
Inflammatory spondylopathy	10	2
Influenza	10	2
Injury involving multiple body regions	10	2
Injury of abdominal wall	10	2
Injury of muscle of trunk	10	2
Injury of nasal bones	10	2
Injury of ulna	10	2
Intermittent asthma	10	2
Interstitial lung disease	10	2
Intestinal hemorrhage	10	2
Intestinal infectious disease caused by anaerobic bacteria	10	2
Intracranial artery occlusion with infarction	10	2
Intraocular hemorrhage	10	2
Iron overload	10	2
Ischemia	10	2
Jaw injury	10	2
Knee joint effusion	10	2
Laryngitis	10	2
Late effect of accidental injury	10	2
Leiomyoma	10	2
Lesion of ulnar nerve	10	2
Leukopenia	10	2
Lisinopril pseudoallergy	10	2
Local anesthetic drug allergy	10	2
Localized, primary osteoarthritis of the ankle and/or foot	10	2
Localized, primary osteoarthritis of the hand	10	2
Localized, primary osteoarthritis of the shoulder region	10	2
Low blood pressure reading	10	2
Lower limb nerve lesion	10	2
Malignant basal cell neoplasm of skin	10	2
Malignant epithelial neoplasm	10	2
Malignant epithelial neoplasm of skin	10	2
Malignant neoplasm of digestive system	10	2
Malignant neoplasm of gastrointestinal tract	10	2
Malignant neoplasm of genital structure	10	2
Malignant neoplasm of respiratory system	10	2
Malignant neoplasm of skin head and neck	10	2
Malignant neoplasm of skin of face	10	2
Malignant neoplasm of uterus	10	2
Malignant tumor of digestive organ	10	2
Malignant tumor of face	10	2
Malignant tumor of female genital organ	10	2
Malignant tumor of soft tissue of head, face and neck	10	2
Maltreatment syndromes	10	2
Mechanical complication of implant	10	2
Megaloblastic anemia due to vitamin B>12< deficiency	10	2
Melanocytic nevus	10	2
Melanocytic nevus of skin	10	2
Meningeal hemorrhage	10	2
Methadone analog allergy	10	2
Microscopic hematuria	10	2
Mild asthma	10	2
Mild intermittent asthma	10	2
Mitral valve prolapse	10	2
Mixed anxiety and depressive disorder	10	2
Multi-infarct dementia	10	2
Multi-infarct state	10	2
Multiple AND bilateral precerebral artery stenosis	10	2
Multiple and bilateral precerebral arterial occlusion	10	2
Multiple valve disease	10	2
Multisystem disorder	10	2
Muscle contracture	10	2
Muscle, ligament and fascia disorders	10	2
Musculoskeletal infective disorder	10	2
Neoplasm of anus	10	2
Neoplasm of bone marrow	10	2
Neoplasm of endocrine gland	10	2
Neoplasm of endocrine system	10	2
Neoplasm of foot	10	2
Neoplasm of nervous system	10	2
Neoplasm of rectum	10	2
Neoplasm of respiratory system	10	2
Neoplasm of respiratory tract	10	2
Neoplasm of soft tissues of lower limb	10	2
Neoplasm of soft tissues of trunk	10	2
Neoplasm of uncertain behavior of foot	10	2
Neoplasm of uncertain behavior of soft tissues of lower limb	10	2
Nephritis	10	2
Neurodevelopmental disorder	10	2
Neuroleptic allergy	10	2
Nitrofurantoin allergy	10	2
Nondependent alcohol abuse, continuous	10	2
Nonexudative age-related macular degeneration	10	2
Nonvenomous insect bite of multiple sites	10	2
Obstructive nephropathy	10	2
On examination - dysphonia	10	2
Open wound of finger	10	2
Open wound of finger without complication	10	2
Open wound of foot	10	2
Open wound of knee and/or leg and/or ankle	10	2
Open wound of lower limb without complication	10	2
Open wound with complication	10	2
Opioid analgesic adverse reaction	10	2
Oropharyngeal dysphagia	10	2
Osteomyelitis	10	2
Paroxysmal ventricular tachycardia	10	2
Partial atrioventricular block	10	2
Pathological fracture of vertebra	10	2
Peptic ulcer without hemorrhage AND without perforation	10	2
Peptic ulcer without hemorrhage, without perforation AND without obstruction	10	2
Periapical abscess	10	2
Periapical abscess without a sinus	10	2
Persistent vomiting	10	2
Personal history of primary malignant neoplasm of gastrointestinal tract	10	2
Phlebitis	10	2
Plantar fascial fibromatosis	10	2
Pneumonia caused by Gram positive bacteria	10	2
Poisoning caused by analgesic drug	10	2
Poisoning caused by benzodiazepine-based tranquilizer	10	2
Post-inflammatory pulmonary fibrosis	10	2
Posterior capsular opacification	10	2
Posterior vaginal wall prolapse	10	2
Preinfarction syndrome	10	2
Primary malignant neoplasm of bone marrow	10	2
Primary malignant neoplasm of pelvis	10	2
Pulmonary infarction	10	2
Pulmonary necrosis	10	2
Pyelonephritis	10	2
Pyogenic infection of skin and subcutaneous tissues caused by bacterium	10	2
Raynaud's disease	10	2
Red blood cell disorder	10	2
Renal disorder due to type 2 diabetes mellitus	10	2
Rheumatic disease of mitral valve	10	2
Right bundle branch block	10	2
Rosacea	10	2
Schizoaffective disorder	10	2
Schizoaffective schizophrenia	10	2
Sedative allergy	10	2
Selective serotonin re-uptake inhibitor allergy	10	2
Sequela of cerebrovascular accident	10	2
Shellfish allergy	10	2
Sinus node dysfunction	10	2
Slow transit constipation	10	2
Soft tissue lesion of shoulder region	10	2
Solitary sacroiliitis	10	2
Somatoform disorder	10	2
Spinal stenosis in cervical region	10	2
Sprain of foot	10	2
Sprain of hip	10	2
[truncated: 51,292 more rows]
