# Supplementary material for: Adverse health correlates of intimate partner violence against older women: Mining electronic health records
Source: PLoS One. 2023 Mar 8;18(3):e0281863. doi: 10.1371/journal.pone.0281863 (PMC9994723; doi:10.1371/journal.pone.0281863)
Supplement: S1 File — (ZIP) [file pone.0281863.s004.zip › IPV_Older_Women/in/data/Senior.csv]

Ever
Description	Count	Proportion (in %)
Disease	5253320	71
Disorder by body site	5107840	69
Disorder of body system	5074760	68
Disorder of trunk	4050580	54
Disorder of cardiovascular system	3728380	50
Disorder of soft tissue	3419820	46
Situation with explicit context	3207940	43
Disorder of musculoskeletal system	3158380	42
Metabolic disease	3119860	42
Disorder of abdominal segment of trunk	3072950	41
Hypertensive disorder, systemic arterial	3017090	41
Disorder of thoracic segment of trunk	2996260	40
Inflammatory disorder	2969270	40
Essential hypertension	2966370	40
Disorder of abdomen	2935180	39
Disorder of thorax	2918050	39
Inflammation of specific body structures or tissue	2906340	39
Inflammation of specific body systems	2862160	39
Finding with explicit context	2782010	37
Degenerative disorder	2778430	37
Hypersensitivity condition	2757310	37
Disorder of digestive system	2757070	37
Inflammation of specific body organs	2727850	37
Disorder of head	2724880	37
Allergic condition	2636220	35
Arthropathy	2623410	35
Disorder of digestive tract	2621770	35
Drug-related disorder	2578250	35
Disorder of respiratory system	2562700	34
Disorder of digestive organ	2558270	34
Propensity to adverse reactions	2480440	33
Hypersensitivity disposition	2480390	33
Disorder of lipoprotein AND/OR lipid metabolism	2472110	33
Disorder of lipoprotein storage and metabolism	2464330	33
Disorder of extremity	2463900	33
Hyperlipidemia	2461310	33
Disorder of connective tissue	2459700	33
Allergic disposition	2459300	33
Propensity to adverse reactions to substance	2450200	33
Allergy to substance	2428310	33
Disorder of gastrointestinal tract	2402200	32
Musculoskeletal and connective tissue disorder	2335690	31
Soft tissue lesion	2306610	31
Disorder of endocrine system	2266420	30
Traumatic AND/OR non-traumatic injury	2210710	30
Propensity to adverse reactions to drug	2176920	29
Drug allergy	2148540	29
Disorder of the genitourinary system	2144250	29
Disorder of skeletal system	2116970	28
Traumatic and/or non-traumatic injury of anatomical site	2106590	28
Disorder of blood vessel	2079000	28
Disorder of nervous system	2040770	27
Infectious disease	2034910	27
Disorder of upper digestive tract	2019640	27
Acute disease	2012770	27
Disorder of mediastinum	1977350	27
Heart disease	1963660	26
Disorder of bone	1963160	26
Disorder of lower extremity	1956630	26
History of clinical finding in subject	1892810	25
Degenerative disorder of musculoskeletal system	1856830	25
Osteoarthritis	1856790	25
Disorder of the urinary system	1836980	25
Disorder of neck	1832410	25
Neoplasm and/or hamartoma	1823390	25
Disorder of integument	1822350	25
Procedure with explicit context	1819020	24
Neoplastic disease	1812840	24
Chronic disease	1769510	24
Traumatic injury	1744600	23
Disorder of upper gastrointestinal tract	1735950	23
History of disorder	1729680	23
Disorder of skin AND/OR subcutaneous tissue	1712890	23
Disorder of lower gastrointestinal tract	1669910	22
Disorder of free lower limb	1667550	22
Neoplasm by body site	1657990	22
Disorder of skin	1645960	22
Disorder of intestine	1645810	22
Traumatic injury by site	1635340	22
Mental disorder	1631660	22
Infection by site	1596900	21
Inflammatory disorder of the respiratory system	1592790	21
Inflammatory disorder of the respiratory tract	1585960	21
Disorder of pelvic region of trunk	1582760	21
Disorder of lower respiratory system	1552940	21
Disorder of stomach	1539000	21
Ear, nose and throat disorder	1525770	21
Disorder of large intestine	1455040	20
Disorder of the central nervous system	1423290	19
Disorder of esophagus	1373180	18
Disorder of carbohydrate metabolism	1353640	18
Disorder of thyroid gland	1352150	18
Disorder of face	1349540	18
Disorder of pelvis	1343520	18
Clinical finding absent	1339120	18
Disorder excluded	1337840	18
Disorder of artery	1330300	18
Skin lesion	1325770	18
Disorder of upper respiratory system	1316570	18
Visual system disorder	1278750	17
Gastroesophageal reflux disease	1275370	17
Disorder of upper extremity	1270120	17
Disorder of back	1268890	17
Disorder of colon	1249840	17
Wound	1245860	17
Allergy to anti-infective agent	1234020	17
Disorder of glucose metabolism	1227090	17
Inflammatory disorder of digestive system	1217630	16
Cartilage disorder	1212820	16
No history of clinical finding in subject	1202940	16
Inflammatory disorder of head	1202270	16
No known allergy	1201520	16
Allergy to antibiotic	1194800	16
Antibacterial drug allergy	1194800	16
Disorder of spinal region	1193590	16
Acute respiratory disease	1190060	16
Disorder of eye region	1183300	16
Structural disorder of heart	1181200	16
Disorder of lung	1160010	16
Injury of musculoskeletal system	1140000	15
Neoplasm of trunk	1137480	15
Tracheobronchial disorder	1137460	15
Cardiac arrhythmia	1137230	15
Diabetes mellitus	1129460	15
Disorder of bronchus	1126460	15
Disorder of brain	1122510	15
Disorder of retroperitoneal compartment	1115570	15
Chronic disease of respiratory system	1113030	15
Peripheral vascular disease	1104960	15
Anemia	1098850	15
Disorder of eye proper	1094800	15
Past history of procedure	1093270	15
Inflammatory disorder of digestive tract	1090490	15
Hypothyroidism	1088310	15
Injury of connective tissue	1084400	15
Infectious disease of genitourinary system	1083500	15
Diabetes mellitus type 2	1077440	14
Injury by mechanism	1074960	14
Acute inflammatory disease	1074880	14
Malignant neoplastic disease	1065390	14
Disorder of kidney and/or ureter	1057770	14
Urinary tract infectious disease	1053550	14
Kidney disease	1038540	14
Inflammatory disorder of musculoskeletal system	1033990	14
Inflammatory disorder of upper respiratory tract	1028710	14
Disorder of vertebral column	1019800	14
Inflammatory disorder of lower respiratory tract	1017470	14
Benign neoplastic disease	1009300	14
Disorder of fluid AND/OR electrolyte	1008990	14
Neuropathy	1005370	14
Mood disorder	1000520	13
Analgesic allergy	1000420	13
Hypercholesterolemia	999120	13
Disorder of body wall	995980	13
Nutritional disorder	980750	13
Pure hypercholesterolemia	974220	13
Disorder of the peripheral nervous system	973030	13
Drug groups primarily affecting the central nervous system allergy	972360	13
Depressive disorder	966670	13
Benign hypertension	924940	12
Benign essential hypertension	922180	12
Disorder of mucous membrane	917400	12
Peripheral nerve disease	913470	12
History of surgery	910120	12
Osteochondropathy	909280	12
Arteriosclerotic vascular disease	903190	12
Disorder of joint of spine	893850	12
Complication	891280	12
Disorder of skeletal AND/OR smooth muscle	890630	12
Acute disease of cardiovascular system	877700	12
Nutritional deficiency disorder	876360	12
Undernutrition	870670	12
Disorder of lower leg	845170	11
Osteoporosis	835110	11
Disorder of vein	828850	11
Allergy to opiate agonist	823090	11
Opioid analgesic allergy	823090	11
Drug therapy status	820570	11
Colonic lesion	819200	11
Disorder of skeletal muscle	816540	11
Disorder of reproductive system	816400	11
Injury of lower extremity	815400	11
Disorder characterized by pain	813050	11
Disorder of electrolytes	812640	11
Gastroesophageal reflux disease without esophagitis	803470	11
Allergy to penicillin	787550	11
Disorder of nose AND/OR nasopharynx	786000	11
Disorder of the nose	780720	11
Neoplasm of soft tissue	778140	10
Disorder of urinary tract proper	770640	10
Deficiency of micronutrients	769950	10
Disorder of anterior segment of eye	768230	10
Disorder of auditory system	767910	10
Necrosis of anatomical site	765690	10
Disorder of coronary artery	760590	10
Articular cartilage disorder	760230	10
Coronary arteriosclerosis	756660	10
Degenerative disorder of eye	755370	10
Vitamin disease	753880	10
Vitamin deficiency	752890	10
Sleep disorder	751630	10
Soft tissue injury	744280	10
Neoplasm of abdomen	742800	10
Joint injury	741800	10
Female reproductive system disorder	738850	10
Primary malignant neoplasm	738010	10
Spondylosis	734780	10
Neoplasm of intra-abdominal organs	732460	10
Bone injury	728650	10
Disease of non-coronary systemic artery	728460	10
Fracture of bone	728060	10
Localized osteoarthrosis	719210	10
Tracheobronchitis	719160	10
Bronchitis	717680	10
Disorder of female genital tract	715730	10
Disorder of bone and articular cartilage	715040	10
Injury of free lower limb	714370	10
Inflammatory disorder of extremity	711180	10
Inflammatory disease of mucous membrane	706230	10
Disorder of soft tissue of head	702850	9
Family history with explicit context	700910	9
Family history of clinical finding	700690	9
Family history of disorder	699050	9
Functional disorder of intestine	695440	9
Disorder of female genital organs	693630	9
Renal impairment	691630	9
Neoplasm of integumentary system	684670	9
Disorder of foot	679480	9
Supraventricular arrhythmia	679220	9
Obesity	676680	9
Disorder of digit	674860	9
Neoplasm of skin	674400	9
Inflammatory dermatosis	673610	9
Allergy to sulfonamides	673010	9
Drug indicated	673000	9
Procedure indicated	673000	9
Disorder of vitamin D	669680	9
Vitamin D deficiency	669660	9
Injury of upper extremity	666800	9
Disorder of pelvic girdle	663590	9
Closed wound	662700	9
Disorder of cardiac function	660790	9
Disorder of nasal cavity	659800	9
Drug dependence	656960	9
Disorder of nasal sinus	655870	9
Chronic inflammatory disorder	651510	9
Closed fracture of bone	647710	9
History of neoplasm	642900	9
Diverticular disease	636330	9
Arthritis	635020	9
Immune hypersensitivity disorder by mechanism	633500	9
History of malignant neoplasm	632830	9
Benign neoplasm of trunk	632320	9
Abnormality of systemic vein	626770	8
Anxiety disorder	624790	8
Nicotine dependence	623670	8
Conduction disorder of the heart	623130	8
Diverticula of intestine	619960	8
Bronchiolar disease	617890	8
Cerebrovascular disease	616200	8
Diverticular disease of large intestine	612690	8
Potassium disorder	612040	8
Chronic obstructive lung disease	611840	8
Allergic disorder by body site affected	606460	8
Disorder of cardiac ventricle	606000	8
Disorder of lens	605710	8
Disorder of knee	603840	8
Cataract	602840	8
Atrial arrhythmia	598260	8
Viral disease	596550	8
Sinusitis	593220	8
Disorder of ear	591770	8
Disorder of thigh	586580	8
Disorder of breast	583760	8
Rhinitis	583110	8
Intervertebral disc disorder	582930	8
Neoplasm of digestive system	581180	8
Heart valve disorder	580150	8
Major depressive disorder	574360	8
Disorder of skin appendage	567510	8
Complication of procedure	564830	8
Acute infectious disease	564760	8
Inflammatory disorder of genitourinary system	563030	8
Disorder of lumbar spine	562920	8
Neoplasm of digestive organ	561140	8
Immunoglobulin E-mediated allergic disorder	559890	8
Fibrillation	559770	8
Atrial fibrillation	556460	7
Allergic disorder of respiratory system	553780	7
Atopic immunoglobulin E-mediated allergic disorder	551480	7
Bacterial infectious disease	550170	7
Chronic disease of genitourinary system	549460	7
Neoplasm of digestive tract	548000	7
Head and neck injury	546690	7
Constipation	546630	7
Asthma	545430	7
Localized, primary osteoarthritis	543230	7
Disorder of soft tissue of trunk	537880	7
Heart failure	536320	7
Disorder associated with menstruation AND/OR menopause	533880	7
Disorder of the lower urinary tract	533070	7
Allergic rhinitis	532080	7
Ectactic vein	530450	7
Venous varices	530450	7
Diverticular disease of colon	527290	7
Major depression, single episode	526170	7
Primary osteoporosis	524280	7
Senile osteoporosis	524000	7
Mixed hyperlipidemia	523680	7
Benign neoplasm of soft tissue	520320	7
Disorder of soft tissue of limb	519110	7
Benign neoplasm of abdomen	518830	7
Disorder of hand	517670	7
Benign neoplasm of intra-abdominal organs	516550	7
Contusion	514920	7
Chronic kidney disease	512590	7
Neoplasm of gastrointestinal tract	509610	7
Disorder of perineum	506630	7
Inflammation of large intestine	505370	7
Injury of trunk	498480	7
Disorder of urinary bladder	496650	7
Pneumonitis	496410	7
Acute genitourinary disorder	496250	7
Benign neoplasm of skin	492810	7
Hypokalemia	489110	7
Primary malignant neoplasm of trunk	488750	7
Acute heart disease	483060	6
Unilateral procedure	479800	6
Gastritis	479660	6
Disorder of cellular component of blood	479250	6
Organic mental disorder	478790	6
Neoplasm of intestinal tract	478420	6
Ischemic heart disease	477210	6
Degeneration of intervertebral disc	477060	6
Degenerative disorder of cartilage	477060	6
Disorder of ligament	476920	6
Neoplasm of large intestine	472690	6
Ligament injury	472610	6
Sprain of ligament	472590	6
Sprain of ligament of joint	472520	6
Myocardial disease	467470	6
Lung consolidation	463300	6
Pneumonia	463300	6
Acute upper respiratory infection	462140	6
Epithelial neoplasm of skin	461340	6
Disorder of anal region	460780	6
History of cardiovascular disease	459210	6
Codeine allergy	458100	6
Inflammatory neuropathy	447920	6
Neuritis	447560	6
Coronary arteriosclerosis in native artery	447450	6
Acute tracheobronchitis	447320	6
Acute bronchitis	445470	6
Mycosis	444440	6
Chronic disease of cardiovascular system	444200	6
Disorder of hip region	444000	6
Fluid volume disorder	443260	6
Disorder of synovium	442920	6
Ankylosis of joint	441770	6
Drug groups primarily affecting the cardiovascular system allergy	440830	6
Renal failure syndrome	440690	6
Injury of head	439840	6
Dyssomnia	439460	6
Ankylosis of spine	435890	6
Disorder of vagina	433470	6
Disorder of hematopoietic structure	432250	6
Occlusion of artery	432090	6
Disorder of shoulder region	429870	6
Congestive heart failure	429750	6
Complication of systemic hypertensive disorder	429740	6
Benign tumor of digestive organ	429300	6
History of substance abuse	428910	6
History of tobacco use	428390	6
Neoplasm of colon	428210	6
Vomiting	424050	6
Benign neoplasm of gastrointestinal tract	419640	6
Disorder of posterior segment of eye	418650	6
Disorder of vitreous body and/or retina	413870	6
Family history of neoplasm	412040	6
Neoplasm of thorax	411520	6
Disorder of lumbar disc	410350	6
Musculoskeletal disorder of the neck	410290	6
Ulcer	410280	6
History of artificial organ or tissue	409960	6
Disorder of mineral metabolism	408450	5
Family history of cancer	408130	5
Acute sinusitis	407240	5
Mitral valve disorder	406630	5
Cyst	406270	5
No known drug allergy	405260	5
Radiographic imaging procedure with explicit context	405030	5
Unilateral radiographic imaging of breast	404790	5
Vascular disorder of extremity	402390	5
Chronic heart disease	402160	5
Cellulitis	402060	5
Perimenopausal disorder	401900	5
Arthropathy of pelvis	401370	5
Disorder of nerve root and/or plexus	400870	5
Abscess	399220	5
Benign neoplasm of intestinal tract	398450	5
Neoplastic disease of uncertain behavior	397670	5
Benign epithelial neoplasm of skin	397220	5
Benign neoplasm of large intestine	395570	5
Nerve root disorder	394470	5
Disorders of initiating and maintaining sleep	390140	5
Insomnia	389920	5
Trunk varices	387820	5
Open wound	386280	5
Vascular disorder of pelvis	385560	5
Diverticulitis	383520	5
Sleep apnea	382060	5
Arthropathy of knee joint	381830	5
Disorder of ocular adnexa	381070	5
Disorder of tendon	379040	5
Pelvic varices	378510	5
Hemorrhoids	377840	5
Varices of perineum	377840	5
Benign neoplasm of colon	377330	5
Dementia	377330	5
Disorder of ankle	375810	5
Disorder of vision	375770	5
Hernia of abdominal cavity	373260	5
Contact dermatitis	371120	5
Complication of surgical procedure	370800	5
Malignant neoplasm of thorax	369140	5
History of gastrointestinal disease	368610	5
Disorder of joint of ankle and/or foot	365640	5
Acute digestive system disorder	363930	5
Eczema	362260	5
Congenital disease	361470	5
Disorder of immune function	361200	5
Recurrent disease	358080	5
Inflammatory disorder of muscle	357130	5
Spinal stenosis	356740	5
Syncope	355770	5
Myositis	355610	5
Peripheral neuritis	354860	5
Acute nephropathy	354410	5
Fungal infection by site	353680	5
Gastroenteritis	352240	5
Dehydration	351230	5
Adverse reaction	349950	5
Degeneration of lumbar intervertebral disc	349370	5
Hearing disorder	348960	5
Disorder of mouth	346770	5
Radiculitis	346760	5
Disorder of liver	346750	5
Acute renal impairment	345730	5
Acute renal failure syndrome	345710	5
Disorder of blood vessels of thorax	344830	5
Adverse reaction caused by substance	344690	5
Hearing loss	344450	5
Nausea and vomiting	343250	5
Choroidal and/or chorioretinal disorder	342000	5
Disorder of body cavity	340550	5
Tobacco dependence syndrome	339610	5
Thrombosis	339100	5
Thrombosis of blood vessel	337910	5
Traumatic AND/OR non-traumatic brain injury	337490	5
Localized osteoarthrosis uncertain if primary OR secondary	336700	5
Retinal disorder	334810	5
Neoplasm of breast	333910	4
Disorder of diaphragm	332580	4
Adverse reaction caused by drug	331690	4
Disorder of soft tissue of lower limb	331280	4
Neoplasm of uncertain behavior of soft tissues	330460	4
Diabetic complication	330160	4
Atherosclerosis of artery	328010	4
Colitis	327160	4
Dysphagia	325900	4
Defect of diaphragm	325610	4
Diaphragmatic hernia	325610	4
Diverticulitis of gastrointestinal tract	324800	4
Fracture of lower limb	324390	4
Diverticulitis of large intestine	323780	4
Spondylosis without myelopathy	322370	4
Traumatic injury due to event	320950	4
Menopausal syndrome	319340	4
Disorder of nail	318760	4
Disorder of pharynx	318540	4
Traumatic and/or non-traumatic injury of back	317930	4
Vascular disorder of lower extremity	317240	4
Disorder of hemostatic system	316880	4
Disorder of cervical spine	315790	4
Nutritional anemia	314520	4
Disorder of toe	314070	4
Embolism	313780	4
White blood cell disorder	313240	4
Falling injury	313020	4
Injury of integument	312850	4
Age-related cataract	309140	4
Disorder of skin of lower limb	308510	4
Chronic sinusitis	306430	4
Neuralgia	306340	4
Disorder of external ear	305650	4
Eruption of skin	305520	4
Gastrointestinal hemorrhage	305380	4
Mononeuropathy	304680	4
Nutritional deficiency associated condition	302670	4
Closed fracture of lower limb	302500	4
Inflammatory disease of female genital structure	302490	4
Enthesopathy	302410	4
Low blood pressure	302250	4
Disorder of pulmonary circulation	301810	4
Myocardial infarction	299850	4
Hypertensive renal disease	299540	4
Malignant neoplasm of breast	297650	4
Injury of pelvic girdle	296680	4
Soft tissue infection	296510	4
Anemia due to blood loss	296500	4
Disorder of ureter	296260	4
Family history: Cardiovascular disease	295430	4
Neuropathy of lower limb	294800	4
Disorder of keratinization	294760	4
Venous thrombosis	294260	4
Degeneration of lumbosacral intervertebral disc	294220	4
Disorder of lumbosacral intervertebral disc	294220	4
Autoimmune disease	293540	4
Post-infectious disorder	292980	4
Breathing-related sleep disorder	291830	4
Disorder of bursa	290700	4
Disorder of skin AND/OR subcutaneous tissue of trunk	289390	4
Disorder of skin of trunk	289380	4
Chronic kidney disease stage 3	288010	4
Acquired deformity of trunk	287830	4
Infection of skin AND/OR subcutaneous tissue	286240	4
Respiratory obstruction	285290	4
Obstructive sleep apnea syndrome	284850	4
Spinal injury	284740	4
Lumbosacral spondylosis	284090	4
Hypo-osmolality and or hyponatremia	283820	4
Non-opioid analgesic allergy	283040	4
Lumbosacral spondylosis without myelopathy	282520	4
Vaginitis	282250	4
Neoplasm of head AND/OR neck	280420	4
Neoplasm of skin region	280370	4
Neoplasm of female breast	279660	4
Malignant neoplasm of female breast	279630	4
Polyarthropathy	279490	4
Disorder of biliary tract	279370	4
Open wound without complication	279130	4
Disorder of uterus	278760	4
Non-steroidal anti-inflammatory drug sensitivity	278260	4
Non-steroidal anti-inflammatory drug allergy	278250	4
Aortic valve disorder	276920	4
History of drug therapy	276140	4
Neoplasm of pelvis	276060	4
History of malignant neoplasm of breast	274880	4
Disorder of vein of lower extremity	273900	4
Blood coagulation disorder	273620	4
Glaucoma	273120	4
Cerebral infarction	270540	4
History of high risk medication	270330	4
History of operation on musculoskeletal system	270330	4
Injury of knee	269480	4
Injury of shoulder and upper arm	269190	4
Nuclear cataract	268480	4
Anorectal disorder	267750	4
Injury of lower leg	266690	4
Disease caused by Gram-positive bacteria	265010	4
Primary malignant neoplasm of breast	263810	4
Injury of foot	263670	4
Pharyngitis	263480	4
Senile hyperkeratosis	263450	4
Primary malignant neoplasm of female breast	263440	4
Malignant neoplasm of abdomen	263240	4
Infection of nail	260720	4
Spinal stenosis of lumbar region	260670	4
Injury of ankle	259890	3
Iron deficiency anemia	259630	3
Disorder of forearm	259000	3
Goiter	258600	3
Respiratory tract infection	258330	3
Polyp	257580	3
Postoperative complication	257230	3
Malignant neoplasm of soft tissue	256070	3
Bacterial infection by site	255820	3
History of polyp of colon	255510	3
Headache disorder	254970	3
Peripheral neuralgia	254450	3
Malignant neoplasm of intraabdominal organ	254300	3
Cerebral artery occlusion	254010	3
Disorder of skin AND/OR subcutaneous tissue of head	253500	3
Disorder of skin of head	252350	3
History of urinary disease	251810	3
Disorder of finger	251400	3
Lesion of nerve root and/or plexus	249390	3
Acute pharyngitis	249290	3
Lumbosacral radiculopathy	246610	3
Trunk nerve lesion	246610	3
Herpesvirus infection	246470	3
Disorder of small intestine	246350	3
Disorder of wrist region	246280	3
Closed fracture involving joint	245840	3
Tachyarrhythmia	244930	3
Injury of hip region	244160	3
Respiratory insufficiency	243420	3
Cardiomegaly	242640	3
Onychomycosis	242390	3
Neoplasm of uncertain behavior of skin	242380	3
Viral infection by site	242260	3
Polyneuropathy	242080	3
Congenital malformation	241500	3
Thoracic radiculopathy	241280	3
Wound of skin	240710	3
Excessive cerumen in ear canal	240430	3
Impacted cerumen	240290	3
History of artificial joint	240110	3
Sciatic neuropathy	240100	3
Fracture of upper limb	240020	3
Disorder of upper arm	239920	3
Open wound of limb	239900	3
Disorder of soft tissue of upper limb	239620	3
Lumbosacral neuritis	239590	3
Lumbosacral radiculitis	239540	3
Thoracic neuritis	239410	3
Thoracic radiculitis	239410	3
Stenosis of artery	239030	3
Morbid obesity	238750	3
History of fall	237160	3
Disorder of gallbladder	237100	3
Acute posthemorrhagic anemia	236940	3
Disorder characterized by edema	236030	3
Heart block	234560	3
Inflammatory disorder of the eye	234220	3
Malignant neoplasm of skin	233480	3
Sciatica	233200	3
Respiratory failure	232870	3
Chronic digestive system disorder	232550	3
Cystitis	230410	3
Disorder of artery of neck	229590	3
Disorder of carotid artery	228410	3
Disease caused by Gram-negative bacteria	228120	3
Disorder of hip joint	227810	3
Visual disturbance	227790	3
Tricuspid valve disorder	227330	3
Closed fracture of upper limb	225850	3
History of operative procedure on knee	225580	3
Neoplasm of head	225420	3
Disorder of glucose regulation	225200	3
Disorder of conjunctiva	224960	3
Infection of skin	224820	3
Syncope and collapse	224770	3
Generalized osteoarthritis	224560	3
Nuclear senile cataract	224480	3
Esophagitis	223820	3
Sequela	223810	3
Sequelae of disorders	223790	3
Disorder of tendon of shoulder region	221770	3
Injury of thigh	221750	3
Contusion of lower limb	221220	3
Abscess of limb	220570	3
Hemorrhoids without complication	220330	3
Disorder of middle ear	220190	3
Keratosis	219600	3
Sprain of lower extremity	218990	3
Venous embolism	218730	3
Disorder of immune structure	218450	3
Noninfectious gastroenteritis	218320	3
Acquired deformity of limb	218240	3
Otitis	218220	3
Actinic keratosis	218030	3
Simple goiter	217890	3
History of anticoagulant therapy	217830	3
Vascular disease of abdomen	217410	3
Propensity to adverse reactions to food	217160	3
Disease caused by Alphaherpesvirinae	216670	3
Disorder of portal venous system	216540	3
Heart valve regurgitation	216350	3
Disorder of rectum	216010	3
Superficial injury	215720	3
Food allergy	215010	3
Disorder of phosphate, calcium and vitamin D metabolism	213770	3
Reversible ischemic neurologic deficit syndrome	212960	3
Disorder of lymphoid system	211940	3
Systemic inflammatory response syndrome	211850	3
Generalized anxiety disorder	211620	3
Acute nervous system disorder	211330	3
Neoplasm of extremity	211140	3
History of skin and/or subcutaneous tissue disease	211100	3
History of skin disorder	211100	3
Varicella-zoster virus infection	210400	3
Vascular headache	209560	3
Injury of hand	208730	3
Leukocytosis	208610	3
Chronic heart failure	208380	3
Adverse effect, caused by correct medicinal substance properly administered	208160	3
Migraine	208030	3
Infection caused by Ascomycetes	207960	3
Irritable bowel syndrome	207580	3
Sprain of ligament of lower limb	207550	3
Precerebral arterial occlusion	206330	3
Family history: Breast disease	206140	3
Family history of malignant neoplasm of breast	206120	3
Family history of neoplasm of breast	206120	3
Candidiasis	205880	3
History of respiratory disease	205490	3
Disorder of aorta	205230	3
Internal hemorrhoids	204980	3
Disorder of joint of shoulder region	204290	3
Acquired deformity of lower limb	204040	3
Infection of digestive system	201870	3
Degeneration of retina	201260	3
Disorder of duodenum	200500	3
Polyp of intestine	200220	3
Acute ischemic heart disease	199790	3
Sepsis	199650	3
Soft tissue lesion of foot region	199600	3
Transient ischemic attack	199510	3
Chest injury	199110	3
Gastrointestinal ulcer	198900	3
Calculus in biliary tract	198830	3
Onychomycosis caused by dermatophyte	198570	3
Non-toxic nodular goiter	198550	3
Acute respiratory failure	197950	3
Neoplasm of female genital organ	197940	3
Nodular goiter	197920	3
Angina	197760	3
Clinical finding present	197300	3
Elevated blood pressure reading without diagnosis of hypertension	197300	3
Disorder of pleura AND/OR pleural cavity	196210	3
Disease caused by Gram-positive coccus	196100	3
Sequelae of neurological disorders	194900	3
Disorder due to type 2 diabetes mellitus	194730	3
Spinal cord disorder	193400	3
Secondary hypertension	192960	3
Degenerative disease of the central nervous system	192570	3
Disorder of macula of retina	192340	3
Disorder of lymphatic system	191830	3
Acquired deformity of ankle AND/OR foot	191710	3
Inflammatory disorder of the cardiovascular system	191660	3
Injury of wrist	191430	3
Cellulitis of lower limb	191340	3
Degenerative brain disorder	191280	3
Degenerative joint disease of pelvis	190900	3
Carotid artery obstruction	189730	3
Carotid artery stenosis	189670	3
Skin ulcer	189200	3
Hypertensive heart disease	189020	3
Carotid artery occlusion	188800	3
Injury of neck	187780	3
Injury of forearm	187770	3
Arthropathy of joint of hand	187260	3
Disorder of joint of foot	186420	3
4-quinolones allergy	185800	2
Internal hemorrhoids without complication	185590	2
Gallbladder calculus	184750	2
Cervical spine ankylosis	184580	2
Cervicothoracic ankylosis	184580	2
Primary malignant neoplasm of unspecified site	184480	2
Curvature of spine	183830	2
Conjunctivitis	183550	2
Neuropathy of upper limb	183200	2
Old myocardial infarction	182430	2
Injury due to exposure to external cause	181650	2
Acute myocardial infarction	181560	2
Degenerative disorder of macula	181560	2
Hernia, with obstruction	181460	2
Effusion of joint	181320	2
Chronic mental disorder	180830	2
Urolithiasis	180670	2
Acquired musculoskeletal deformity	180060	2
Organic mental disorder of unknown etiology	180000	2
Post-viral disorder	179590	2
Hematological agents allergy	178040	2
Neoplasm of musculoskeletal system	177600	2
Acute exacerbation of chronic obstructive airways disease	177450	2
Bursitis	176950	2
Gangrenous disorder	176680	2
Upper limb nerve lesion	176660	2
Disorder of calcium metabolism	176460	2
Hyperkalemia	176390	2
Chronic mood disorder	176180	2
Disorder of eyelid	176160	2
Complication associated with device	175910	2
Disorder of refraction AND/OR accommodation	175880	2
Confusional state	175720	2
History of cardiovascular surgery	175660	2
Noninfectious enteritis	175260	2
Noninfectious colitis	175230	2
Injury of shoulder region	175050	2
Disorder of vitamin B	174830	2
Vitamin B deficiency	174830	2
Recurrent depression	174130	2
Dysthymia	173520	2
Delirium	173420	2
Disorder of inner ear	173320	2
Rheumatoid arthritis	173070	2
Localized, primary osteoarthritis of the pelvic region and thigh	172980	2
Labyrinthine disorder	172920	2
Atrophy of vagina	172680	2
Atrophic vaginitis	172620	2
History of malignant neoplasm of skin	172000	2
Hyperglycemia	171960	2
Disorder of vitreous body	171630	2
Disorder of vitreous cavity	171630	2
Primary malignant neoplasm of intra-abdominal organs	170960	2
Cervical disc disorder	170900	2
Allergy to macrolide antibiotic	170540	2
Renal hypertension	169960	2
Allergy to enzyme inhibitor	169590	2
System disorder of the nervous system	169370	2
Acquired deformity of joint of lower limb	169160	2
Cervical spondylosis	168840	2
Lower gastrointestinal hemorrhage	168810	2
Idiopathic peripheral neuropathy	168530	2
Herpes zoster	168370	2
Mononeuropathy of upper limb	168040	2
Polyp of large intestine	167880	2
Infectious disease of abdomen	167870	2
Dementia associated with another disease	167420	2
Acquired deformity of foot	166920	2
Malignant neoplasm of digestive system	166890	2
Cervical spondylosis without myelopathy	166880	2
Lipid-lowering drug allergy	166870	2
Disorder of lymph node	166840	2
Disease caused by Gram-negative bacillus	166810	2
Movement disorder	166530	2
Disorder of thoracic spine	166060	2
History of risk factor	165800	2
Peripheral nerve entrapment syndrome	165690	2
Disorder of oral soft tissues	165580	2
Kidney stone	165060	2
Injury of face	164590	2
Disorder of purine and pyrimidine metabolism	164540	2
History of central nervous system disorder	164240	2
Disorder of right atrium	164220	2
Disorder of purine metabolism	164190	2
Paroxysmal atrial fibrillation	163810	2
Arterial embolism	163770	2
Median neuropathy	163560	2
Lesion of median nerve	163550	2
Acute cystitis	162900	2
Hernia, with gangrene	162300	2
Abscess of lower limb	161800	2
Carpal tunnel syndrome	161750	2
Compression neuropathy of upper limb	161750	2
Entrapment neuropathy of upper limb	161750	2
Median nerve entrapment	161750	2
Diaphragmatic hernia with gangrene	161390	2
Inflammation of small intestine	161310	2
Diaphragmatic hernia with gangrene AND obstruction	161240	2
Disorder of vulva	161140	2
Acquired hypothyroidism	160680	2
Morphine allergy	160630	2
Seborrheic dermatitis	160590	2
Injury of chest wall	160360	2
Mitral valve regurgitation	159990	2
Disorder of elbow	159970	2
Neurologic disorder associated with diabetes mellitus	159750	2
Acquired deformity of joint of foot	159380	2
Osteoarthritis of knee	158700	2
Hematuria syndrome	158540	2
Platelet disorder	158540	2
Atelectasis	158210	2
Intraventricular conduction defect	158120	2
Malignant tumor of head and/or neck	157720	2
Seasonal allergic rhinitis	157580	2
Infectious disease of digestive tract	157120	2
Gout	157070	2
Acquired deformity of toe	157000	2
Personal history of primary malignant neoplasm of breast	156940	2
Malignant tumor of digestive organ	156660	2
Bundle branch block	156200	2
Pleural effusion	156030	2
Cellulitis and abscess of lower limb	155870	2
Age-related macular degeneration	155760	2
Gastrointestinal obstruction	155600	2
Non-rheumatic heart valve disorder	155520	2
Neoplasm of uterus	155340	2
Cerebral degeneration	155330	2
Disorders of skin caused by physical agents	154840	2
Psychotic disorder	154770	2
3-Hydroxy-3-methylglutaryl-coenzyme A reductase inhibitor allergy	154670	2
Connective tissue disorder by body site	154610	2
Fracture of vertebral column	154090	2
Abnormality of aortic valve	153990	2
History of infectious disease	153980	2
Acute disorder of ear	153720	2
Neoplasm of lower limb	153630	2
Scoliosis deformity of spine	152860	2
History of musculoskeletal disease	152730	2
Disorder of acid-base balance	152500	2
History of hysterectomy	152090	2
Cerebral degeneration presenting primarily with dementia	151770	2
Pseudoallergic condition	151310	2
Herpes zoster without complication	151060	2
Drug groups primarily affecting the autonomic nervous system allergy	150820	2
Pseudoallergic disposition	150730	2
Pseudoallergy to substance	150730	2
Disorder of jaw	150260	2
Hemorrhage of rectum and anus	150230	2
History of embolism	150110	2
History of removal of entire genital organ	149130	2
History of total hysterectomy	149130	2
Injury of upper arm	148820	2
Duodenitis	148320	2
Disorder of basal ganglia	148300	2
Otitis media	148140	2
Injury of muscle	147930	2
Traumatic injury of skeletal muscle	147930	2
Acquired deformity of joint of big toe	147880	2
Drug pseudoallergy	147860	2
Acute heart failure	147660	2
Salicylate allergy	147400	2
Muscle strain	147220	2
Disorder of sebaceous gland	146750	2
Diverticulitis of colon	146470	2
Pulmonary heart disease	146230	2
Intervertebral disc prolapse	145680	2
Neoplasm of skin of trunk	145610	2
History of cerebrovascular disease	145550	2
Degeneration of cervical intervertebral disc	144980	2
Alzheimer's disease	144810	2
Uninodular goiter	144810	2
Lower respiratory tract infection	144080	2
Deficiency of macronutrients	143860	2
Non-toxic uninodular goiter	143650	2
Peripheral venous insufficiency	143600	2
Chronic pulmonary heart disease	143470	2
Family history: Cardiac disorder	143360	2
Diastolic heart failure	143320	2
Deep venous thrombosis	142890	2
Injury of lumbar spine	142490	2
Family history: Gastrointestinal disease	142280	2
Sensorineural hearing loss	142280	2
Vulvitis	142000	2
Disorder of ankle joint	141950	2
Vasculitis	141780	2
Disorder of wrist joint	141490	2
Disorder of bursa of shoulder region	141330	2
Tumor of soft tissue of head, face and neck	141310	2
Kyphosis deformity of spine	140540	2
Chronic ulcer of skin	139940	2
Tear film insufficiency	139820	2
Disorder of maxillary sinus	139670	2
Infection caused by Enterobacteriaceae	139510	2
Spondylolisthesis	139490	2
Thrombosis of vein of lower limb	139490	2
Disorder of female pelvic region and peritoneum	139400	2
Maxillary sinusitis	139400	2
Disorder of abdominal wall	139220	2
Ulcer of lower extremity	138960	2
Cardiomyopathy	138760	2
Degenerative joint disease of hand	138740	2
Soft tissue lesion of knee region	138640	2
Pulmonary hypertension	138090	2
Magnesium disorder	138050	2
History of artificial eye lens	137970	2
Fracture of femur	137810	2
Prolapse of female genital organs	137350	2
Complication of implant	137020	2
Abrasion and/or friction burn	136990	2
Sprain of upper extremity	136960	2
Pulmonary emphysema	136720	2
Anemia of chronic disorder	136490	2
Thrombocytopenic disorder	136310	2
Benign neoplasm of pelvis	136240	2
Allergy to sulfonamide antibiotic	136100	2
Laceration - injury	135940	2
Malignant neoplasm of genitourinary organ	135920	2
Gastroesophageal reflux disease with esophagitis	135760	2
Angiotensin-converting-enzyme inhibitor pseudoallergy	135520	2
Peripheral vertigo	135450	2
Structural and functional abnormalities of the kidney	135430	2
Aspirin allergy	135250	2
Disorder of anus	135220	2
Spinal cord compression	135190	2
Cystic disease of kidney	135170	2
Sprain of spinal ligament	134780	2
Deep venous thrombosis of lower extremity	134050	2
Disorder of ovary	134020	2
Varicose veins of lower extremity	133740	2
Chronic mucositis	133540	2
Lesion of skin of face	133490	2
Spondylosis with myelopathy	133330	2
Prolapsed lumbar intervertebral disc	133300	2
Cephalosporin allergy	133190	2
Acidosis	133100	2
Allergy to adhesive	133100	2
Displacement of lumbar intervertebral disc without myelopathy	133030	2
Broad spectrum penicillins allergy	133020	2
Open wound of upper limb	132810	2
Skin disorder due to physical agent AND/OR foreign substance	132760	2
Disorder of refraction	132690	2
Polyp of colon	132330	2
Neoplasm of connective tissues	131850	2
History of operative procedure on hip	131660	2
Keratinizing cyst	131520	2
Melena	131190	2
Cyst of skin	130750	2
Malignant tumor of pelvis	130400	2
Benign tumor of head and neck	130080	2
Allergy to rubber	129920	2
Epidermoid cyst	129730	2
Keratinizing cyst of skin	129710	2
Epidermoid cyst of skin	129700	2
Latex allergy	129160	2
Closed fracture of femur	129130	2
Adjustment disorder	128980	2
Gastroduodenal disorder	128640	2
Gastroduodenitis	128050	2
Neoplasm of face	127590	2
Vulvovaginal disease	127000	2
Neoplasm of hematopoietic cell type	126710	2
Degenerative joint disease of shoulder region	126640	2
Family history of malignant neoplasm of gastrointestinal tract	126090	2
Contusion of upper limb	125940	2
Enthesopathy of hip region	125780	2
Enthesopathy of pelvic region	125780	2
Vulvovaginitis	125520	2
History of thrombosis	125220	2
Contusion of soft tissue	124800	2
Disease of possible viral origin	124540	2
Closed fracture of vertebral column	124490	2
Disorder of hyperalimentation	124460	2
Benign neoplasm of skin of trunk	124190	2
Aneurysm	123960	2
Bursitis of lower limb	123850	2
Poisoning	123510	2
Vitreous degeneration	123470	2
Disorder of rotator cuff	123430	2
Disorder of uterine cervix	123140	2
Infection of gastrointestinal tract	122770	2
Lumbar radiculopathy	122730	2
Procedure refused	122390	2
Open wound of lower limb	122350	2
Sequelae of cardiovascular disorders	122170	2
Superficial contused wound	121970	2
Fracture of bone of hip region	121910	2
Superficial bruising	121790	2
Injury of hip and thigh	121580	2
Intestinal obstruction	121370	2
Neurologic disorder associated with type II diabetes mellitus	121140	2
Lymphadenopathy	120990	2
Superficial bruising of head and neck	120770	2
Open wound of head AND/OR neck	120760	2
Recurrent major depression	120360	2
Contusion of face, scalp and neck, excluding eye(s)	120270	2
Staphylococcal infectious disease	120150	2
Infective disorder of head	120140	2
Late effects of cerebrovascular disease	120110	2
Post-streptococcal disorder	119520	2
Mononeuritis	119390	2
Open wound of head	119340	2
Arterial aneurysm	119330	2
Pruritic disorders	119310	2
Premature beats	118840	2
Menopausal and postmenopausal disorders	118620	2
Restless legs	118490	2
Disorder of pancreas	118430	2
Enthesopathy of lower limb	117810	2
Disorder of fascia	117800	2
Disorder of hematopoietic cell proliferation	117800	2
Fracture of proximal end of femur	117790	2
Chronic tracheobronchitis	117190	2
Chronic bronchitis	117030	2
Antiepileptic allergy	116550	2
Iodine compounds allergy	116510	2
Disorder of scalp	115900	2
Fracture of bones of trunk	115850	2
Arteriosclerosis of aorta	115560	2
Atherosclerosis of aorta	115560	2
Disorder of iron metabolism	115530	2
Closed fracture of hip	115280	2
Disorder of pigmentation	115100	2
Acute disease of musculoskeletal system	114690	2
Neoplasm of skin of face	114400	2
Chronic liver disease	114170	2
Disorder of skin of upper limb	113780	2
Neoplasm of respiratory system	113750	2
Hyperglycemic disorder	113410	2
Hyperthyroidism	113220	2
Neuropathy associated with endocrine disorder	113190	2
Diabetic neuropathy	113180	2
Idiopathic scoliosis AND/OR kyphoscoliosis	112980	2
Extraskeletal calcification	112930	2
Kyphoscoliosis deformity of spine	112830	2
Disease of renal parenchyma	112810	2
Cellulitis of lower leg	112780	2
Abscess of lower leg	112770	2
Cellulitis and abscess of lower leg	112770	2
Paralytic syndrome	112600	2
Disorder of cornea	112590	2
Aneurysm of peripheral artery	112040	2
Malignant neoplasm of gastrointestinal tract	111540	2
Fracture of forearm	111370	1
Intestinal infectious disease	111360	1
Acquired valgus deformity of limb	111050	1
Acquired valgus deformity of joint of lower limb	111000	1
Open wound of head without complication	110970	1
Closed fracture of bones of trunk	110760	1
Allergy to erythromycin	110700	1
Erythromycin sensitivity	110700	1
Disorder of magnesium metabolism	110570	1
Family history of endocrine disorders	109920	1
Family history of metabolic disorder	109900	1
Collagen disease	109020	1
Injury of elbow	108900	1
Retention of urine	108890	1
Polyneuropathy associated with another disorder	108730	1
Disorder of blood gas	108690	1
Abrasion and/or friction burn of skin	108670	1
Hypoxemia	108640	1
Impaired fasting glycaemia	108610	1
Hypertensive crisis	108600	1
Neoplasm of respiratory tract	108390	1
Allergy to diagnostic agent	108200	1
Rheumatic heart disease	107850	1
Scalp injury	107750	1
Exacerbation of asthma	107730	1
Thyrotoxicosis	107690	1
Multinodular goiter	107660	1
Acquired renal cystic disease	107610	1
Melena due to gastrointestinal hemorrhage	107510	1
Abrasion and/or friction burn without infection	106920	1
Acute maxillary sinusitis	106830	1
Disorders of musculoskeletal implants and repairs	106700	1
Malignant epithelial neoplasm	106600	1
Closed fracture of forearm	106580	1
Open wound of upper limb without complication	106500	1
Disorder of peritoneum	106460	1
Infection caused by Escherichia coli	106270	1
Phlebitis	106120	1
History of thoracic surgery	105870	1
Contusion of trunk	105750	1
Hallux valgus	105700	1
Hypercalcemia	105690	1
Cholangitis	105680	1
Acquired hallux valgus	105620	1
Fibromyositis	105550	1
Bone inflammatory disease	105410	1
Disease caused by Papillomaviridae	105320	1
Disease caused by Papillomavirus	105320	1
Human papillomavirus infection	105320	1
Disorder of gastrointestinal tract mucous membrane	105080	1
Malignant tumor of lymphoid, hemopoietic AND/OR related tissue	104950	1
Laboratory procedures -general	104850	1
Laboratory test result abnormal	104850	1
Family history: Diabetes mellitus	104590	1
Hypertensive emergency	104570	1
Injury of finger	104520	1
Secondary malignant neoplastic disease	104420	1
Ciprofloxacin allergy	104270	1
Lumbar spondylosis with myelopathy	104040	1
Neck sprain	103960	1
Non-toxic multinodular goiter	103900	1
Benign neoplasm of head	103770	1
Malignant hypertension	103520	1
Trunk arterial embolus	103170	1
Malignant essential hypertension	103000	1
Fracture of vertebra without spinal cord lesion	102940	1
Disorder of salivary structure	102880	1
Closed fracture of vertebral column without spinal cord injury	102640	1
History of cardiac surgery	102640	1
Pelvic injury	102340	1
Functional disorder of bladder	102290	1
Hernia of abdominal wall	102060	1
Rheumatic disease of heart valve	101990	1
Nerve plexus disorder	101810	1
Hematologic neoplasm	101640	1
Neoplasm affecting hematopoietic structure	101620	1
Chronic pain syndrome	101500	1
Synovitis	101300	1
Pressure ulcer	101140	1
Infection caused by Staphylococcus aureus	101130	1
Neoplasm of uncertain behavior of connective and soft tissue	100810	1
Mechanical complication of device	100790	1
Cholecystitis	100780	1
Diabetic peripheral neuropathy	100650	1
Peripheral neuropathy due to metabolic disorder	100650	1
Dupuytren's disease	100540	1
Procedure discontinued	100510	1
Cranial nerve disorder	100370	1
Brachial plexus disorder	100260	1
Diabetic polyneuropathy	100240	1
Congenital anomaly of trunk	100050	1
Hypertrophy of bone	99810	1
Extrapyramidal disease	99770	1
Infection caused by resistant organism	99680	1
Disorder of smooth muscle	99640	1
Bilateral hearing loss	99570	1
Primary gonarthrosis, bilateral	99460	1
Cyst of abdomen	99450	1
Malignant neoplasm of respiratory system	99190	1
Malignant basal cell neoplasm of skin	99150	1
Malignant epithelial neoplasm of skin	99150	1
Malignant tumor of intestine	99060	1
Acquired disorder of keratinization	99020	1
Disorder of parathyroid gland	98740	1
Benign paroxysmal positional vertigo	98570	1
Peripheral positional vertigo	98570	1
Recurrent major depressive episodes	98390	1
Neoplasm of soft tissues of lower limb	98010	1
Disorder of hair	97920	1
Injury of radius	97910	1
Fracture of radius	97880	1
Herniated urinary bladder	97500	1
Vaginal hernia	97450	1
History of gynecological disorder	97430	1
Bacterial infection of the digestive tract	97420	1
Female cystocele	97410	1
Paroxysmal tachycardia	97360	1
Disorder of hair AND/OR hair follicle	97250	1
Fracture of neck of femur	97080	1
Pulmonary embolism	97060	1
Superficial mycosis	97020	1
Heart valve stenosis	96640	1
Drug groups primarily affecting the gastrointestinal system allergy	96610	1
Benign genital neoplasm	96560	1
Benign neoplasm of female genital organ	96400	1
Infectious disease of lung	96360	1
Basal cell carcinoma of skin	96030	1
Chronic rhinitis	96020	1
Hemangioma	95950	1
Malignant neoplasm of genital structure	95820	1
Closed fracture of radius	95700	1
Malignant tumor of large intestine	95530	1
Brachial neuritis	95320	1
Brachial radiculitis	95250	1
Atrioventricular block	94910	1
Atrioventricular conduction disorder	94910	1
Arteriosclerosis of artery of extremity	94740	1
Atherosclerosis of arteries of the extremities	94730	1
Chronic diastolic heart failure	94680	1
Localized, primary osteoarthritis of the hand	94430	1
Tetracyclines group allergy	94340	1
Inflamed seborrheic keratosis	94270	1
Fracture of lower leg	94230	1
Malignant tumor of female genital organ	94140	1
Asthmatic bronchitis	94120	1
Endogenous depression	94110	1
Disorder of accommodation	94090	1
Left bundle branch block	93980	1
Presbyopia	93960	1
Infection - suppurative	93870	1
Injury of nervous system	93790	1
Dermatophytosis	93720	1
Single major depressive episode	93700	1
Flexion deformity	93420	1
Blepharitis	93370	1
Supraventricular tachycardia	93180	1
Vaginitis and vulvovaginitis	92450	1
Abnormal involuntary movement	92270	1
Disorder of function of stomach	91980	1
Neoplasm of uncertain behavior of lower limb	91890	1
Hypertensive heart disease without congestive heart failure	91510	1
Renal disorders in systemic disease	91350	1
Noninflammatory disorder of the female genital organs	91330	1
Diabetic renal disease	91180	1
Chronic ischemic heart disease	91010	1
Bone marrow disorder	90970	1
Tendon injury	90940	1
Disorder of glenohumeral joint	90900	1
Complication of anesthesia	90890	1
Streptococcal infectious disease	90870	1
Anemia due to chronic blood loss	90830	1
Fracture of foot	90770	1
Neoplasm of foot	90610	1
Neoplasm of uncertain behavior of foot	90610	1
Neoplasm of uncertain behavior of soft tissues of lower limb	90610	1
Plantar fascial fibromatosis	90610	1
Sprain of shoulder and upper arm	90530	1
Diabetes mellitus type 1	90490	1
Hammer toe	90390	1
Squamous neoplasm of surface epithelium	90350	1
Amoxicillin allergy	90330	1
Chronic nonalcoholic liver disease	90150	1
Neoplasm of intrathoracic organs	90140	1
Excess intake of micronutrients	90060	1
Chronic asthmatic bronchitis	89870	1
Malignant tumor of soft tissue of head, face and neck	89800	1
Hyperparathyroidism	89690	1
Disorder of lens capsule	89520	1
Disorder of right cardiac ventricle	89460	1
Hypertrophic condition of skin	89400	1
Dilatation of aorta	89260	1
Disorder of meninges	89240	1
Acrodermatitis	89040	1
Localized, primary osteoarthritis of the shoulder region	88960	1
Chronic atrial fibrillation	88520	1
Contusion of knee	88510	1
Congenital connective tissue disorder	88480	1
Chronic renal failure syndrome	88370	1
Infection caused by antimicrobial resistant bacteria	88270	1
Respiratory tract hemorrhage	88040	1
Toxic metabolic encephalopathy	88040	1
Hypovolemia	87980	1
Neoplasm of lower respiratory tract	87970	1
Deformity of thoracic structure	87880	1
Allergy to radiopharmaceutical	87790	1
Allergy to contrast media	87780	1
Sinus node dysfunction	87730	1
Disorder of the larynx	87700	1
Eustachian tube disorder	87700	1
Iron overload	87560	1
Trace element excess	87560	1
Hemochromatosis	87460	1
Disorder of teeth AND/OR supporting structures	87330	1
Bacterial respiratory infection	87300	1
Epistaxis	87170	1
Fracture of humerus	87170	1
Injury of humerus	87170	1
Deformity of chest wall	87020	1
Neoplasm of lung	87000	1
Closed fracture of neck of femur	86930	1
Trimethoprim allergy	86930	1
Posterior capsular opacification	86920	1
Osteitis	86890	1
Primary malignant neoplasm of pelvis	86820	1
Benign neoplasm of uterus	86580	1
Drug groups primarily affecting the respiratory system allergy	86470	1
Carcinoma in situ	86350	1
Neoplasm of soft tissues of trunk	85960	1
Allergic disorder by allergen type	85850	1
Tear of meniscus of knee	85720	1
Inflammatory disease of liver	85680	1
Enthesopathy of ankle AND/OR tarsus	85590	1
Enthesopathy of lower leg and ankle region	85590	1
Acquired deformity of chest wall	85480	1
Acquired deformity of thoracic structure	85480	1
Aortic valve regurgitation	85200	1
Allergy to adhesive bandage	85160	1
Arthritis of spine	85160	1
Leiomyoma	85080	1
Uterine leiomyoma	85080	1
Tendon injury - upper limb	84980	1
Tendon strain	84950	1
Aberrant premature complexes	84910	1
Malignant tumor of face	84620	1
Idiopathic osteoarthritis	84590	1
Intracranial injury	84510	1
Secondary pulmonary hypertension	84490	1
Lesion of ligaments of the ankle region	84350	1
Sprain of ankle	84350	1
Melanocytic nevus	84260	1
Spinal instability	84230	1
Paralytic syndrome on one side of the body	84110	1
Aortic valve stenosis	84090	1
Injury of central nervous system	84000	1
Closed fracture of foot	83980	1
Infective pneumonia	83890	1
Malignant neoplasm of lower respiratory tract	83620	1
Hemiplegia	83610	1
Lisinopril pseudoallergy	83590	1
Open wound of hand	83490	1
Atherosclerosis of coronary artery	83450	1
Bacterial lower respiratory infection	83450	1
Allergy to seafood	83220	1
Melanocytic nevus of skin	83220	1
Injury of ligament of knee	83170	1
Sprain of knee	83170	1
Arthropathy of spinal facet joint	82920	1
Allergic rhinitis caused by pollen	82840	1
Poisoning caused by drug AND/OR medicinal substance	82810	1
Malignant tumor of lung	82800	1
Malignant neoplasm of skin head and neck	82730	1
Aneurysm of artery of trunk	82570	1
Allergy to corticosteroid	82410	1
Fracture at wrist and/or hand level	82370	1
Fibrosis of lung	82270	1
Blindness AND/OR vision impairment level	82040	1
Microscopic hematuria	82000	1
Chronic gastritis	81880	1
Seizure disorder	81860	1
Communication disorder	81720	1
Bite - wound	81600	1
Methicillin resistant Staphylococcus aureus infection	81460	1
Atrophic condition of skin	81450	1
Bursitis of hip	81450	1
Bursitis of pelvic region	81450	1
Closed fracture of humerus	81440	1
Diabetes mellitus without complication	81400	1
Animal bite wound	81390	1
Complication of health care	81320	1
Interstitial lung disease	81320	1
Multisystem disorder	81250	1
Stenosis of precerebral artery	81250	1
Disease caused by Orthomyxoviridae	81130	1
Influenza	81130	1
Complication of medical care	81080	1
Pathological fracture	81010	1
Epilepsy	80820	1
Tendinitis	80760	1
Alopecia	80680	1
Fracture of distal end of radius	80640	1
Vascular insufficiency	80480	1
Strain of tendon of upper limb	80450	1
Antidepressant drug allergy	80370	1
Acquired brain injury	80090	1
Closed fracture of lower leg	80050	1
Speech and language disorder	80020	1
First generation cephalosporin allergy	79950	1
Ulcer of skin of lower extremity	79890	1
Injury of rotator cuff	79880	1
Antiallergenic drug allergy	79840	1
Hypoglycemic disorder	79790	1
Injury of tendon of the rotator cuff of shoulder	79760	1
Anemia of renal disease	79750	1
Anemia secondary to renal failure	79740	1
Injury of thoracic spine	79640	1
Abscess of trunk	79440	1
Hereditary disease	79310	1
Synovitis and tenosynovitis	79240	1
Blood coagulation disorder, categorized by value of screening test	79160	1
Noninflammatory disorder of the vagina	79030	1
Localized infection	79020	1
Neoplasm of skeletal system	78970	1
Phlebitis of lower limb vein	78670	1
Vaginal wall prolapse	78620	1
Exostosis	78530	1
Low compliance bladder	78470	1
Neoplasm of endocrine system	78440	1
Orthostatic hypotension	78430	1
Pulmonary necrosis	78320	1
Neoplasm of nervous system	78230	1
Pulmonary infarction	78080	1
External hemorrhoids	78000	1
Systolic heart failure	78000	1
Acquired spondylolisthesis	77910	1
Procedure carried out on subject	77250	1
Bacterial gastrointestinal infectious disease	77190	1
Neoplasm of upper limb	77090	1
Renal disorder due to type 2 diabetes mellitus	77080	1
Acquired absence of breast	77020	1
History of radiation exposure	76860	1
Inflammation of ear canal	76830	1
Otitis externa	76830	1
Family history of malignant neoplasm of digestive organ	76740	1
Spinal stenosis in cervical region	76680	1
Nephritis	76660	1
Rosacea	76640	1
Chronic infectious disease	76570	1
Malignant neoplasm of skin of face	76550	1
Complication of internal prosthetic device	76520	1
Antihypertensive allergy	76420	1
Neoplasm of bone	76420	1
Fracture of shoulder	76330	1
Traumatic skin changes	76220	1
Callosity	76190	1
Chronic respiratory failure	76120	1
Chronic respiratory insufficiency	76120	1
Bacterial intestinal infectious disease	76110	1
Gastric ulcer	75940	1
Sulfamethoxazole and trimethoprim allergy	75900	1
Neoplasm of endocrine gland	75840	1
Visceroptosis	75670	1
Chronic kidney disease stage 4	75570	1
Neoplasm of anus	75400	1
Thyrotoxicosis without goiter OR other cause	75340	1
Strain of rotator cuff capsule	75300	1
Embolism from thrombosis of vein of lower extremity	75280	1
Urinary tract obstruction	75190	1
Aortic aneurysm	75020	1
Injury of toe	74700	1
Disorder of salivary gland	74630	1
Intracranial hemorrhage	74590	1
Antiprotozoal drug allergy	74490	1
History of injury	74400	1
Preinfarction syndrome	74380	1
Allergy to paracetamol	74090	1
Congenital abnormality of lower limb and pelvic girdle	73930	1
Corn - lesion	73830	1
Closed fracture of shoulder	73730	1
Substance abuse	73690	1
Fracture of bone of forefoot	73660	1
Subendocardial ischemia	73660	1
Benign neoplasm of anus	73650	1
Primary malignant neoplasm of gastrointestinal tract	73620	1
Acute subendocardial infarction	73540	1
Subendocardial myocardial infarction	73540	1
Contusion of chest	73410	1
Anal polyp	73380	1
Dysfunction of eustachian tube	73310	1
Triggering of digit	73140	1
Disorder of oropharynx	72990	1
Traumatic brain injury	72970	1
Multiple and bilateral precerebral arterial occlusion	72810	1
Multiple AND bilateral precerebral artery stenosis	72800	1
Pyoderma	72590	1
Primary malignant neoplasm of respiratory tract	72560	1
Cephalexin allergy	72360	1
Erythematous condition	72360	1
Viral disease characterized by exanthem	72310	1
Localized infection of skin AND/OR subcutaneous tissue	72250	1
Candidiasis of urogenital site	72120	1
Hypertensive heart failure	72000	1
Foreign body	71840	1
Lumbar sprain	71750	1
Diabetic oculopathy	71730	1
Patient noncompliance - general	71470	1
Atrial flutter	71460	1
Acquired trigger finger	71340	1
Right bundle branch block	71230	1
Upper gastrointestinal hemorrhage	71050	1
Current knee cartilage tear	70990	1
Mild asthma	70840	1
Neoplasm of rectum	70810	1
Infection caused by anaerobic bacteria	70790	1
Cellulitis of upper limb	70650	1
Hypertriglyceridemia	70600	1
Nervous system and sense organ diseases	70580	1
Tricuspid valve regurgitation	70560	1
Malabsorption syndrome	70520	1
Ulceration of intestine	70330	1
Acute ill-defined cerebrovascular disease	70190	1
Secondary malignant neoplasm of trunk	69970	1
Tendon sheath disorder	69960	1
Malignant neoplasm of skeletal system	69910	1
Lymphoproliferative disorder	69890	1
Nonexudative age-related macular degeneration	69880	1
Lymphoreticular tumor	69700	1
Infection of skin and mucous membrane caused by Human papillomavirus	69670	1
Verruca vulgaris	69670	1
Fracture of ankle	69630	1
Leukopenia	69630	1
Arterial thrombosis	69600	1
Benign neoplasm of soft tissues of trunk	69510	1
Laceration of head and neck	69490	1
Closed fracture of lower end of forearm	69230	1
Laceration of head	69220	1
Pethidine analog allergy	69200	1
Difficulty speaking	69140	1
Multiple valve disease	69120	1
Closed fracture of distal end of radius	68900	1
Bacterial sepsis	68890	1
Peripheral vascular disease associated with another disorder	68720	1
Arthropathy of elbow	68690	1
Senile dementia	68680	1
Urticaria	68600	1
Genital infection	68520	1
Peptic ulcer	68430	1
Unilateral clinical finding	68290	1
Open wound of face	68250	1
Post-inflammatory pulmonary fibrosis	68160	1
Herpes simplex	68130	1
Obstructive nephropathy	68040	1
Female genital infection	68010	1
Dislocation of joint	67960	1
Pure hyperglyceridemia	67680	1
Female pelvic inflammatory disease	67660	1
Cervical radiculopathy	67640	1
Closed fracture of ankle	67550	1
Calculus of gallbladder with cholecystitis	67470	1
Metabolic encephalopathy	67370	1
Partial atrioventricular block	67280	1
Injury of ribs	67180	1
Astigmatism	67000	1
Superficial injury without infection	66930	1
Bacterial pneumonia	66850	1
Disorder caused by alcohol	66770	1
Primary malignant neoplasm of soft tissues	66600	1
Aortic stenosis, non-rheumatic	66580	1
Parkinsonism	66560	1
Fracture of rib	66530	1
Hydronephrosis	66340	1
Upper urinary tract dilatation and obstruction	66340	1
Chronic obstructive bronchitis	66190	1
Thromboembolic disorder	66180	1
Disorder characterized by granuloma formation	66130	1
Cellulitis of digit	66070	1
Bipolar disorder	65930	1
Trochanteric bursitis	65880	1
Primary localized osteoarthrosis of pelvic region	65870	1
Primary malignant neoplasm of intestinal tract	65810	1
Disorder of urethra	65630	1
Disorder of adrenal gland	65610	1
Malignant neoplasm of colon	65430	1
Lymphedema	65350	1
Bruise of head	65290	1
Microcalcifications of the breast	65280	1
Macrocytic anemia	65240	1
Influenza with respiratory manifestation other than pneumonia	65210	1
Sprain of knee and leg	65090	1
External hemorrhoids without complication	64900	1
Open wound of face without complication	64760	1
Hypoglycemia	64730	1
Ingrowing nail	64640	1
Hereditary disorder by system	64630	1
Parkinson's disease	64630	1
Anemia related to disturbed deoxyribonucleic acid synthesis	64560	1
Megaloblastic anemia	64560	1
Acute disease of eye	64520	1
Lesion of skin of foot	64500	1
Pancreatitis	64270	1
End stage renal disease	64100	1
Neoplasm of retroperitoneum	63990	1
Closed fracture of rib	63760	1
Thrombophlebitis	63700	1
Procedure not done	63690	1
Personal history of primary malignant neoplasm of gastrointestinal tract	63660	1
Primary malignant neoplasm of large intestine	63610	1
Rheumatic disease of mitral valve	63580	1
Neoplasm of urinary system	63490	1
Chronic anemia	63460	1
History of pneumonia	63420	1
Sympathomimetic allergy	63420	1
Clostridial infection	63280	1
Malignant neoplasm of uterus	63170	1
Hormones, synthetic substitutes and antagonists allergy	63130	1
Psychoactive substance abuse	63120	1
Family history of neurological disorder	63080	1
Neoplasm of ascending colon	62970	1
Cellulitis of foot	62870	1
Uterine prolapse	62780	1
Primary malignant neoplasm of intrathoracic organs	62610	1
Sensorineural hearing loss, bilateral	62610	1
History of urinary stone	62280	1
Benign lipomatous tumor	62200	1
Lipomatous tumor	62200	1
Anemia co-occurrent and due to chronic kidney disease	62180	1
Primary malignant neoplasm of lung	62130	1
Clostridial enteric disease	62100	1
Intestinal infectious disease caused by anaerobic bacteria	62100	1
Tumor of esophagus, stomach and/or duodenum	62070	1
Anemia due to decreased red cell production	62000	1
Anemia of chronic renal failure	61960	1
Hypomagnesemia	61960	1
Chronic kidney disease stage 2	61800	1
Female genital tract infection	61780	1
Neoplasm of central nervous system	61530	1
Infective vaginitis	61430	1
Adjustment disorder with depressed mood	61250	1
Bacterial infection of skin	61180	1
Bladder muscle dysfunction - overactive	61150	1
Joint derangement	61110	1
Fracture of lumbar spine	61090	1
Acute mucositis	61010	1
Steatosis of liver	61010	1
Sedative allergy	60980	1
Open-angle glaucoma	60940	1
Cyst of uterine adnexa	60860	1
Candidiasis of mouth	60830	1
Acute conjunctivitis	60760	1
Synovial cyst	60740	1
Cyst of ovary	60690	1
Candida infection of genital region	60640	1
Candidiasis of vagina	60620	1
Infective vulvitis	60440	1
Candidiasis of vulva	60430	1
Infection of ear	60420	1
Malnutrition (calorie)	60390	1
Neoplasm of bronchus	60310	1
Complication of injury	60300	1
Acute respiratory infection	60130	1
Cyst of breast	60040	1
Solitary cyst of breast	59880	1
Drug groups primarily affecting the musculoskeletal system allergy	59720	1
Nasal discharge	59660	1
Allergy to existing dental restorative material	59620	1
Disorder of facial bone	59610	1
Neoplasm of neck	59590	1
Hernia of anterior abdominal wall	59560	1
Hypervolemia	59400	1
Disorder of lipid metabolism	59390	1
Endocrine system complication of procedure	59280	1
Postoperative hypothyroidism	59280	1
Calcium-channel blocker allergy	59240	1
Inflammatory disorder of mediastinum	59210	1
Atrophic gastritis	59170	1
Abscess of upper limb	59160	1
Fracture of upper end of humerus	59160	1
Posterior rhinorrhea	59130	1
Lipoma	59110	1
Mediastinitis	59050	1
Peripheral arterial occlusive disease	58890	1
Gastrointestinal stenosis	58680	1
Hemangioma of skin and subcutaneous tissue	58670	1
Congenital anomaly of digestive system	58620	1
Hypersomnia	58530	1
Constipation due to atony of colon	58490	1
Neoplasm of transverse colon	58310	1
Current tear of medial cartilage AND/OR meniscus of knee	58260	1
Injury of eye region	58170	1
History of peptic ulcer	57800	1
Closed wound of head	57770	1
Intracranial tumor	57700	1
Acute lower respiratory tract infection	57530	1
Closed fracture of upper end of humerus	57380	1
Closed fracture lumbar vertebra	57370	1
Tetracycline allergy	57350	1
Gastric ulcer without hemorrhage AND without perforation	57340	1
Neoplasm of brain	57330	1
Primary malignant neoplasm of female genital organ	57220	1
Essential tremor	57210	1
Disorder of sweat gland	57200	1
Ibuprofen allergy	57200	1
Rotator cuff syndrome	57200	1
Arthropathy associated with another disorder	57170	1
Abrasion	57060	1
Degenerative joint disease of ankle AND/OR foot	56930	1
History of coronary artery bypass grafting	56910	1
Cortical cataract	56890	1
Cortical senile cataract	56880	1
Cellulitis and abscess of upper limb	56700	1
Ventricular premature complex	56640	1
Cholelithiasis without obstruction	56630	1
Megaloblastic anemia due to vitamin B>12< deficiency	56570	1
Traumatic or non-traumatic rupture of tendon	56520	1
Photodermatitis	56420	1
Arthropod bite wound	56390	1
Motor vehicle injury	56380	1
Malignant tumor of bronchus	56370	1
Non-scarring alopecia	56370	1
Tenosynovitis	56310	1
Ventricular tachycardia	56310	1
Acquired hallux malleus	56280	1
Benign tumor of soft tissue of head, face and neck	56130	1
Diabetic oculopathy associated with type II diabetes mellitus	56070	1
Localized, primary osteoarthritis of the ankle and/or foot	56070	1
Neoplasm of soft tissues of upper limb	55940	1
Primary malignant neoplasm of bronchus	55910	1
Neurosis	55790	1
Chronic systolic heart failure	55730	1
Cerebrovascular accident	55660	1
Congenital anomaly of lower trunk	55660	1
Infection of external ear	55500	1
Infection of external auditory canal	55470	1
Infective otitis externa	55470	1
Sequelae of disorders classified by disorder-system	55460	1
Late effect of injury	55450	1
Neoplasm of body of uterus	55440	1
History of artery embolism	55410	1
History of pulmonary embolus	55410	1
History of chemotherapy	55360	1
Open wound of knee and/or leg and/or ankle	55330	1
Nitrofurantoin allergy	55320	1
Sensorineural hearing loss of combined sites	55280	1
Disorder of intervertebral disc of thoracic spine	55270	1
Malignant neoplasm of breast upper outer quadrant	55170	1
Malignant neoplasm of upper-outer quadrant of female breast	55150	1
Neoplasm of upper outer quadrant of female breast	55150	1
Neoplasm of skin of lower limb	55130	1
Intermittent asthma	55110	1
Ulcer of foot	55100	1
Healthcare associated infectious disease	55090	1
Neoplasm of lymphoid system structure	55010	1
Abnormality of abdominal aorta	54960	1
Arterial embolus and thrombosis	54930	1
Infection as complication of medical care	54850	1
Acute pancreatitis	54760	1
Non-suppurative otitis media	54680	1
First degree atrioventricular block	54640	1
Antiarrhythmic drug allergy	54630	1
Mild intermittent asthma	54630	1
Primary malignant neoplasm of colon	54620	1
Chronic fatigue syndrome	54590	1
Cholelithiasis AND cholecystitis without obstruction	54580	1
Methadone analog allergy	54530	1
Toxic pneumonitis	54530	1
Fracture of fibula	54520	1
Injury of fibula	54520	1
Shellfish allergy	54100	1
Non-pressure ulcer lower limb	54080	1
Hypertensive heart AND renal disease	54060	1
History of disorder of connective tissue	54030	1
Clostridium difficile infection	53820	1
Anesthetic allergy	53720	1
Peptic ulcer without hemorrhage AND without perforation	53720	1
Brief depressive adjustment reaction	53530	1
Contact dermatitis caused by solar radiation	53500	1
Vaccine, immunoglobulins and antisera allergy	53480	1
Sedating antihistamine allergy	53440	1
Family history of central nervous system disorder	53410	1
Family history of stroke	53410	1
Injury of muscle of trunk	53400	1
Congenital spondylolisthesis	53390	1
Disorder of sacrum	53390	1
Acrodermatitis continua	53320	1
Open wound of finger	53310	1
Acute diastolic heart failure	53290	1
Peptic ulcer without hemorrhage, without perforation AND without obstruction	53240	1
Hernia of anterior abdominal wall without obstruction AND without gangrene	53200	1
Sprain of wrist and/or hand	53080	1
Hyperhidrosis	53060	1
Strain of muscle of trunk	52810	1
Fracture of thoracic spine	52790	1
Neoplasm of skin of upper limb	52790	1
Thoracic arthritis	52760	1
Panic disorder	52680	1
Shock	52680	1
Primary malignant neoplasm of skin	52600	1
Abdominal aortic aneurysm	52560	1
Abdominal aortic ectasia	52560	1
Aneurysm of descending aorta	52560	1
Dilatation of descending aorta	52560	1
Candidiasis of skin	52520	1
Thoracic spondylosis	52480	1
Candidiasis of nails	52440	1
Candidiasis of skin and nails	52440	1
Superficial wound of body region	52440	1
Herniation of rectum into vagina	52430	1
Posterior vaginal wall prolapse	52430	1
Insect bite - wound	52360	1
Female proctocele without uterine prolapse	52320	1
Combined form of senile cataract	52190	1
Acute vaginitis	52140	1
Chondromalacia	52140	1
Iatrogenic disorder	52130	1
Varicella	52120	1
Type I diabetes mellitus without complication	52060	1
Benign neoplasm of skin of head and neck	52050	1
Hematoma	52010	1
Upper urinary tract infection	51990	1
Persistent insomnia	51900	1
History of fracture	51850	1
History of artificial heart valve	51650	1
Aspiration pneumonitis	51610	1
Cell-mediated cytotoxic disorder	51580	1
Psoriasis	51580	1
Nonvenomous insect bite	51550	1
Drug groups primarily affecting cardiovascular system adverse reaction	51490	1
Sacroiliac disorder	51490	1
Infectious disorder of bronchus	51480	1
Osteoarthrosis involving multiple sites but not designated as generalized	51450	1
Paroxysmal supraventricular tachycardia	51330	1
Pneumonitis caused by inhaled substance	51230	1
Carditis	51180	1
Neoplasm of stomach	51160	1
Failure to thrive	51150	1
Squamous cell carcinoma	51150	1
Disorder of left cardiac ventricle	51130	1
Red blood cell disorder	51090	1
Pneumonitis due to inhalation of food or vomitus	51020	1
Knee joint effusion	50950	1
Primary open angle glaucoma	50820	1
Hypocalcemia	50800	1
Arthritis of pelvis	50790	1
Hyperuricemia	50790	1
Diabetic retinopathy	50780	1
Pathological fracture of vertebra	50720	1
Fracture of tibia	50590	1
Injury of tibia	50590	1
Disease caused by Paramyxoviridae	50530	1
Mechanical complication of implant	50530	1
Pethidine allergy	50490	1
Neoplasm of lymph node	50460	1
Thoracic spondylosis without myelopathy	50430	1
Malignant lymphoma	50410	1
Cough/decongestant preparation allergy	50360	1
Disorder of phosphorus metabolism	50350	1
Contusion of hip	50320	1
Vitreous opacities	50290	1
Disorder of lacrimal system	50210	1
Disorder of bile duct	50180	1
Stricture of esophagus	50180	1
Closed fracture thoracic vertebra	50150	1
Infectious enteritis	50050	1
Calcaneal spur	49980	1
Congenital anomaly of digestive tract	49980	1
Disorder of skull	49980	1
Osteophyte of bone	49980	1
Family history: Genitourinary disease	49930	1
Temporomandibular joint disorder	49870	1
Abscess of skin AND/OR subcutaneous tissue	49790	1
Uterovaginal prolapse	49780	1
Pyelonephritis	49750	1
Swelling of first metatarsophalangeal joint of hallux	49580	1
Rupture of tendon of upper limb	49420	1
Abdominal aortic aneurysm without rupture	49410	1
Inflammation of sacroiliac joint	49410	1
Peritoneal adhesion	49410	1
Chronic ulcer of lower extremity	49340	1
Synovial cyst of popliteal space	49230	1
Genitourinary tract hemorrhage	49210	1
On examination - dysphonia	49200	1
Fracture of pelvis	49190	1
Squamous cell carcinoma of skin	49180	1
Fracture of lumbar spine - no cord lesion	49170	1
Traumatic dislocation of joint	49040	1
Closed fracture of lumbar vertebra without spinal cord injury	49030	1
Herpes simplex without complication	48930	1
Diuretic allergy	48840	1
Antimalarial drug allergy	48790	1
Hallux valgus AND bunion	48780	1
Abscess of foot	48760	1
Beta-adrenoceptor blocking drug allergy	48730	1
Diseases of mitral and aortic valves	48700	1
Adult failure to thrive syndrome	48680	1
Thyrotoxic crisis	48680	1
Barrett's esophagus	48650	1
Allergic conjunctivitis	48600	1
Immune-mediated conjunctivitis	48600	1
Upper respiratory infection	48600	1
Mental disorder caused by drug	48520	1
Myopia	48490	1
Liver disorder due to infection	48480	1
Mental disorder usually first evident in infancy, childhood AND/OR adolescence	48460	1
Selective serotonin re-uptake inhibitor allergy	48390	1
Hepatitis due to infection	48370	1
Cardiac valve prolapse	48310	1
Mitral valve prolapse	48310	1
Congenital anomaly of cardiovascular system	48260	1
Viral hepatitis	48250	1
Carcinoma in situ of breast	48220	1
Congenital anomaly of musculoskeletal system	48210	1
Epiretinal membrane	48120	1
Hemorrhage into meningeal space of neuraxis	48120	1
Meningeal hemorrhage	48120	1
Hemorrhage of intracranial meningeal space	47960	1
Congenital anomaly of abdomen	47810	1
Lower limb nerve lesion	47730	1
Sick sinus syndrome	47690	1
Bladder hemorrhage	47530	1
Acute gastritis	47490	1
Closed fracture of fibula	47480	1
Acute non-ST segment elevation myocardial infarction	47440	1
Skin changes caused by chronic exposure to non-ionizing radiation	47380	1
Ectopic beats	47370	1
Hepatic fibrosis	47260	1
Hemorrhagic cystitis	47230	1
Muscle, ligament and fascia disorders	47220	1
Injury of abdomen	47110	1
Soft tissue lesion of shoulder region	47100	1
Osteoarthritis of hip	47030	1
Benign neoplasm of face	46960	1
Primary malignant neoplasm of breast upper outer quadrant	46960	1
Primary malignant neoplasm of upper outer quadrant of female breast	46960	1
Disorder of lip	46920	1
Keratoderma	46920	1
Cirrhosis of liver	46900	1
Liver regeneration	46900	1
Cellulitis of trunk	46860	1
Laceration of upper limb	46850	1
Acquired keratoderma	46800	1
Allergic disorder of skin	46680	1
Disorder of vertebra	46680	1
Disorder of pericardium	46670	1
Articular cartilage disorder of knee	46630	1
Calculus of upper urinary tract	46600	1
Ureteric stone	46600	1
Neoplasm of bone marrow	46590	1
Primary malignant neoplasm of head	46530	1
Inflammatory bowel disease	46520	1
Malignant tumor of upper limb	46500	1
Allergy to dye	46440	1
Disorder of skin pigmentation	46380	1
Ischemia	46340	1
Basal cell carcinoma of face	46330	1
Malignant epithelial neoplasm of face	46330	1
Closed fracture of pelvis	46300	1
After-cataract with vision obscured	46250	1
Disorder of endocrine gonad	46170	1
Rectal polyp	45880	1
Keratitis	45760	1
Gastric ulcer without hemorrhage, without perforation AND without obstruction	45730	1
Intraocular hemorrhage	45720	1
Laryngitis	45650	1
Open wound of finger without complication	45650	1
Benign neoplasm of nervous system	45490	1
Cerebral ischemia	45460	1
Acute otitis media	45450	1
Paroxysmal ventricular tachycardia	45290	1
Supraventricular premature beats	45250	1
Varicose veins of lower extremity with inflammation	45180	1
Endocardial disease	45140	1
Mixed anxiety and depressive disorder	44950	1
Nonproliferative diabetic retinopathy	44880	1
Metatarsal bone fracture	44830	1
Neoplasm of sigmoid colon	44780	1
Open wound of scalp	44670	1
Borderline glaucoma	44590	1
Disorder of uveal tract	44430	1
Drug groups primarily affecting central nervous system adverse reaction	44380	1
Infection following procedure	44340	1
Endocarditis	44300	1
Acute hemorrhagic cystitis	44270	1
Closed fracture of tibia	44210	1
Acquired deformity of spine	44180	1
Benign hypertensive renal disease	44100	1
Rheumatic heart valve regurgitation	44090	1
Contusion of foot	43990	1
Compression fracture	43880	1
Overlapping malignant neoplasm of female breast	43850	1
Disorder of sacrococcygeal spine	43840	1
Chronic disease of ocular adnexa	43830	1
Scar conditions and fibrosis of skin	43740	1
Open wound of scalp without complication	43650	1
Degeneration of thoracic intervertebral disc	43520	1
Hypermetropia	43470	1
Mononeuropathy of lower limb	43460	1
Nonvenomous insect bite without infection	43420	1
Gram positive sepsis	43360	1
Corneal degeneration	43310	1
Malignant tumor of urinary system	43290	1
Disorder of endocrine ovary	43270	1
Vaccines allergy	43260	1
Cellulitis and abscess of trunk	43170	1
Fracture of thoracic spine without spinal cord lesion	43170	1
Abscess of digit	43130	1
Ptosis of eyelid	43040	1
Closed fracture of thoracic vertebra without spinal cord injury	43030	1
Chondritis	42990	1
Chronic conjunctivitis	42990	1
Inflammatory disorder of cartilage	42990	1
History of psychiatric disorder	42980	1
Malignant neoplasm of connective tissue	42980	1
Tendon rupture - shoulder	42940	1
[truncated: 51,292 more rows]
