# Supplementary material for: Adverse health correlates of intimate partner violence against older women: Mining electronic health records
Source: PLoS One. 2023 Mar 8;18(3):e0281863. doi: 10.1371/journal.pone.0281863 (PMC9994723; doi:10.1371/journal.pone.0281863)
Supplement: S1 File — (ZIP) [file pone.0281863.s004.zip › IPV_Older_Women/out/senior/Ever/Tables/ipv_senior_table.xlsx]

## Sheet: Summary
	IPV|BG	IPV|Senior	IPV|Senior - IPV
Mean ([LORmin, LOR, LORmax])	[+1.11, +1.65, +2.19]	[+0.88, +1.63, +2.39]	[-0.70, +0.09, +0.89]
Number of Terms - Valid (Observed)	5464	2057	2039
Number of Terms - High Association	162	13	190
Number of Terms - Moderate Association	420	64	-
Number of Terms - Minor Association	905	199	-
Number of Terms - Invalid	13399	16806	16824

## Sheet: Raw Counts
TermID	Description	BG	IPV	Senior	SeniorIPV
TID1	3-Hydroxy-3-methylglutaryl-coenzyme A reductase inhibitor allergy	51510	40	154670	20
TID2	4-quinolones adverse reaction	140	0	190	0
TID3	4-quinolones allergy	173380	140	185800	20
TID4	46, XX true hermaphrodite	30	0	0	0
TID5	4p partial monosomy syndrome	30	0	0	0
TID6	5-Hydroxytryptamine-3-receptor antagonist allergy	13740	30	3560	0
TID7	5-aminosalicylic acid allergy	1810	0	1320	0
TID8	5p partial monosomy syndrome	80	0	0	0
TID9	A pattern strabismus	130	0	50	0
TID10	AA amyloidosis	30	0	70	0
TID11	ABO incompatibility reaction	80	0	40	0
TID12	ABO isoimmunization affecting pregnancy	5040	0	20	0
TID13	Abdominal abscess	67650	110	31300	0
TID14	Abdominal actinomycosis	120	0	90	0
TID15	Abdominal aortic aneurysm	8590	10	52560	0
TID16	Abdominal aortic aneurysm without rupture	7520	0	49410	0
TID17	Abdominal aortic ectasia	8590	10	52560	0
TID18	Abdominal cavity injury	2550	10	1050	0
TID19	Abdominal compartment syndrome	250	0	240	0
TID20	Abdominal migraine	1950	0	530	0
TID21	Abdominal organomegaly	76620	110	37290	10
TID22	Abdominal pregnancy	12120	40	70	0
TID23	Abdominal visceral abscess	28150	40	15290	0
TID24	Abducens nerve disorder	2560	0	3320	0
TID25	Abducens nerve palsy	2500	0	3300	0
TID26	Aberrant premature complexes	65290	50	84910	10
TID27	Abnormal amnion	20	0	0	0
TID28	Abnormal atrioventricular connection	350	0	40	0
TID29	Abnormal atrioventricular connection - biventricular	170	0	30	0
TID30	Abnormal atrioventricular connection - univentricular	190	0	20	0
TID31	Abnormal auditory perception	24120	20	20170	0
TID32	Abnormal cerebral signs in the newborn	80	0	20	0
TID33	Abnormal dark adaptation curve	20	0	20	0
TID34	Abnormal dermatoglyphic pattern	80	0	40	0
TID35	Abnormal fetal heart beat first noted during labor AND/OR delivery in liveborn infant	1030	0	0	0
TID36	Abnormal fetal heart beat noted before labor in liveborn infant	950	0	10	0
TID37	Abnormal fetus	370	0	0	0
TID38	Abnormal findings on antenatal screening of mother	51850	70	170	0
TID39	Abnormal glucose tolerance in mother complicating pregnancy, childbirth AND/OR puerperium	194870	210	1380	0
TID40	Abnormal granulation tissue	6880	0	3770	0
TID41	Abnormal hard tissue formation in pulp	30	0	20	0
TID42	Abnormal innervation syndrome	130	0	70	0
TID43	Abnormal involuntary movement	109240	190	92270	30
TID44	Abnormal jaw closure	300	0	60	0
TID45	Abnormal jaw movement	300	0	60	0
TID46	Abnormal metabolic state in diabetes mellitus	30990	60	18350	0
TID47	Abnormal number of cusps	370	0	150	0
TID48	Abnormal number of leaflets	370	0	150	0
TID49	Abnormal placenta affecting management of mother	30	0	0	0
TID50	Abnormal position of cardiac valve	330	0	70	0
TID51	Abnormal products of conception	26220	40	470	0
TID52	Abnormal pupillary function	3540	0	3270	0
TID53	Abnormal retinal correspondence	40	0	40	0
TID54	Abnormal spontaneous eye movements	100	0	20	0
TID55	Abnormal umbilical cord	8740	0	10	0
TID56	Abnormal ventriculoarterial connection	1330	0	230	0
TID57	Abnormal weight gain in pregnancy	149910	270	370	0
TID58	Abnormality of abdominal aorta	9920	10	54960	0
TID59	Abnormality of aortic arch	2020	0	1250	0
TID60	Abnormality of aortic arch branch	300	0	490	0
TID61	Abnormality of aortic valve	36970	30	153990	20
TID62	Abnormality of atrial septum	27460	20	18620	0
TID63	Abnormality of atrioventricular (non-mitral, non-tricuspid) valve	1250	0	290	0
TID64	Abnormality of atrioventricular valve leaflet in atrioventricular septal defect	490	0	130	0
TID65	Abnormality of canalization and retrogressive differentiation	990	0	410	0
TID66	Abnormality of common atrioventricular valve in atrioventricular septal defect	490	0	130	0
TID67	Abnormality of ductus arteriosus	3080	0	450	0
TID68	Abnormality of forces of labor	139460	220	390	0
TID69	Abnormality of hepatic vein	1620	0	600	0
TID70	Abnormality of organs AND/OR soft tissues of pelvis affecting pregnancy	132100	220	960	0
TID71	Abnormality of pulmonary valve	10970	0	12060	0
TID72	Abnormality of secretion of gastrin	460	0	500	0
TID73	Abnormality of secretion of glucagon	60	0	60	0
TID74	Abnormality of surgical wound	20270	40	17230	0
TID75	Abnormality of systemic vein	693340	670	626770	100
TID76	Abnormality of thoracoabdominal aorta	1020	0	4130	0
TID77	Abrasion	84070	230	57060	20
TID78	Abrasion and/or friction burn	253730	1290	136990	70
TID79	Abrasion and/or friction burn of ankle with infection	2340	0	1950	0
TID80	Abrasion and/or friction burn of ankle without infection	52700	270	28760	20
TID81	Abrasion and/or friction burn of elbow with infection	730	0	550	0
TID82	Abrasion and/or friction burn of elbow without infection	31280	220	16980	20
TID83	Abrasion and/or friction burn of eyelids and/or periocular area	1220	0	890	0
TID84	Abrasion and/or friction burn of face with infection	1080	0	410	0
TID85	Abrasion and/or friction burn of face without infection	50300	440	31260	20
TID86	Abrasion and/or friction burn of finger without infection	7850	30	2430	0
TID87	Abrasion and/or friction burn of finger, infected	590	0	260	0
TID88	Abrasion and/or friction burn of foot and/or toe, infected	1310	0	740	0
TID89	Abrasion and/or friction burn of foot without infection	11550	50	3820	0
TID90	Abrasion and/or friction burn of forearm, without infection	31270	220	16980	20
TID91	Abrasion and/or friction burn of hand without infection	21860	100	8810	0
TID92	Abrasion and/or friction burn of hand, infected	1100	0	540	0
TID93	Abrasion and/or friction burn of head and/or neck	63750	480	42140	30
TID94	Abrasion and/or friction burn of head and/or neck without infection	50300	440	31260	20
TID95	Abrasion and/or friction burn of head, infected	1080	0	410	0
TID96	Abrasion and/or friction burn of hip with infection	2340	0	1950	0
TID97	Abrasion and/or friction burn of hip without infection	52700	270	28760	20
TID98	Abrasion and/or friction burn of lip without infection	1690	0	1010	0
TID99	Abrasion and/or friction burn of lower limb without infection	62900	310	32230	30
TID100	Abrasion and/or friction burn of lower limb, infected	3630	10	2680	0
TID101	Abrasion and/or friction burn of multiple sites	55720	320	27480	10
TID102	Abrasion and/or friction burn of multiple sites, infected	700	0	360	0
TID103	Abrasion and/or friction burn of neck with infection	1080	0	410	0
TID104	Abrasion and/or friction burn of neck without infection	49310	440	30610	20
TID105	Abrasion and/or friction burn of scalp with infection	1080	0	410	0
TID106	Abrasion and/or friction burn of scalp without infection	49310	440	30610	20
TID107	Abrasion and/or friction burn of shoulder and/or upper arm, infected	190	0	130	0
TID108	Abrasion and/or friction burn of shoulder without infection	7660	70	2950	0
TID109	Abrasion and/or friction burn of skin	193560	1000	108670	60
TID110	Abrasion and/or friction burn of thigh with infection	2340	0	1950	0
TID111	Abrasion and/or friction burn of thigh without infection	52700	270	28760	20
TID112	Abrasion and/or friction burn of toe without infection	11550	50	3820	0
TID113	Abrasion and/or friction burn of trunk without infection	66740	380	32780	30
TID114	Abrasion and/or friction burn of trunk, infected	2670	0	2070	0
TID115	Abrasion and/or friction burn of upper limb without infection	57210	360	27410	20
TID116	Abrasion and/or friction burn of upper limb, infected	1990	0	1210	0
TID117	Abrasion and/or friction burn of wrist with infection	730	0	550	0
TID118	Abrasion and/or friction burn of wrist without infection	31270	220	16980	20
TID119	Abrasion and/or friction burn with infection	7650	20	4750	0
TID120	Abrasion and/or friction burn without infection	209620	1220	106920	70
TID121	Abrasion of ear region	2250	0	1370	0
TID122	Abrasion of eye region	1140	0	290	0
TID123	Abrasion of face	2770	10	3220	0
TID124	Abrasion of finger	3150	0	1240	0
TID125	Abrasion of foot	5540	10	2630	0
TID126	Abrasion of genitalia	1470	0	810	0
TID127	Abrasion of hand	10180	20	5310	0
TID128	Abrasion of head	20430	60	18030	0
TID129	Abrasion of head and/or neck	22210	70	18410	0
TID130	Abrasion of lower limb	31970	70	21620	0
TID131	Abrasion of neck	2010	0	370	0
TID132	Abrasion of nose	2390	10	2850	0
TID133	Abrasion of oral cavity	700	0	290	0
TID134	Abrasion of pelvic region	2330	0	1100	0
TID135	Abrasion of perineum	1470	0	810	0
TID136	Abrasion of scalp	2320	10	3100	0
TID137	Abrasion of throat	170	0	50	0
TID138	Abrasion of trunk	7860	30	3510	0
TID139	Abrasion of upper limb	26010	70	17450	0
TID140	Abrasion of wrist	2210	0	940	0
TID141	Abrasion, abdominal wall	1560	0	480	0
TID142	Abrasion, ankle	2220	0	950	0
TID143	Abrasion, anus	140	0	110	0
TID144	Abrasion, back	330	0	140	0
TID145	Abrasion, breast	480	0	220	0
TID146	Abrasion, chest wall	2860	10	1050	0
TID147	Abrasion, elbow area	4560	10	4820	0
TID148	Abrasion, forearm area	5140	10	3650	0
TID149	Abrasion, hip	860	0	290	0
TID150	Abrasion, knee	15780	40	10370	0
TID151	Abrasion, lower leg	8120	20	7820	0
TID152	Abrasion, shoulder area	2150	0	800	0
TID153	Abrasion, thigh	1360	0	280	0
TID154	Abrasion, thumb	670	0	320	0
TID155	Abrasion, toe	1870	0	1270	0
TID156	Abrasion, upper arm	4010	20	3100	0
TID157	Abscess	953990	1660	399220	90
TID158	Abscess caused by Entamoeba histolytica	50	0	60	0
TID159	Abscess of Bartholin's gland	13960	30	1300	0
TID160	Abscess of abdominal wall	19800	30	5560	0
TID161	Abscess of axilla	16660	40	1550	0
TID162	Abscess of back	6770	10	3840	0
TID163	Abscess of back, except buttock	4960	10	2050	0
TID164	Abscess of bone of skull	160	0	60	0
TID165	Abscess of bone, except accessory sinus, jaw AND/OR mastoid	80	0	90	0
TID166	Abscess of brain	210	0	80	0
TID167	Abscess of breast	2810	0	220	0
TID168	Abscess of breast, associated with childbirth	800	0	50	0
TID169	Abscess of bursa	500	0	350	0
TID170	Abscess of bursa of elbow	150	0	140	0
TID171	Abscess of bursa of knee	40	0	40	0
TID172	Abscess of bursa of shoulder	20	0	20	0
TID173	Abscess of buttock	52480	140	10120	0
TID174	Abscess of chest wall	3210	0	1040	0
TID175	Abscess of connective tissue	132870	420	22490	10
TID176	Abscess of digit	77460	130	43130	20
TID177	Abscess of elbow	180	0	140	0
TID178	Abscess of external ear	3230	0	520	0
TID179	Abscess of eye	90	0	80	0
TID180	Abscess of eyelid	10800	20	2990	0
TID181	Abscess of face	196480	560	41410	20
TID182	Abscess of female genital structure	14030	30	1300	0
TID183	Abscess of female pelvis	47050	110	8090	0
TID184	Abscess of finger	28660	70	13380	0
TID185	Abscess of foot	60770	100	48760	10
TID186	Abscess of foot, except toe	4850	10	3900	0
TID187	Abscess of forearm	105100	320	33140	0
TID188	Abscess of groin	9430	10	1850	0
TID189	Abscess of hand	52710	120	27500	0
TID190	Abscess of head, except face	2360	0	660	0
TID191	Abscess of hip	920	0	920	0
TID192	Abscess of intestine	23750	40	11900	0
TID193	Abscess of jaw	124460	420	19560	10
TID194	Abscess of knee	50	0	50	0
TID195	Abscess of limb	415660	860	220570	50
TID196	Abscess of liver	1840	0	2360	0
TID197	Abscess of lower leg	147300	310	112770	30
TID198	Abscess of lower limb	256030	520	161800	40
TID199	Abscess of lung	2580	0	2240	0
TID200	Abscess of lung with pneumonia	450	0	350	0
TID201	Abscess of mastoid	160	0	60	0
TID202	Abscess of mediastinum	190	0	200	0
TID203	Abscess of neck	14220	40	4970	0
TID204	Abscess of nervous system	2660	0	2370	0
TID205	Abscess of oral soft tissue	124450	420	19560	10
TID206	Abscess of oral tissue	137080	440	23220	10
TID207	Abscess of perineum	17280	30	1940	0
TID208	Abscess of peritoneum	15230	30	9960	0
TID209	Abscess of pharynx	17870	30	1620	0
TID210	Abscess of salivary gland	1970	0	820	0
TID211	Abscess of shoulder	50	0	30	0
TID212	Abscess of skin AND/OR subcutaneous tissue	158590	270	49790	20
TID213	Abscess of spinal cord caused by bacterium	20	0	20	0
TID214	Abscess of temporal bone	160	0	60	0
TID215	Abscess of tendon sheath	170	0	90	0
TID216	Abscess of thigh	1100	0	940	0
TID217	Abscess of thorax	25080	50	5210	0
TID218	Abscess of thymus	50	0	40	0
TID219	Abscess of toe	23170	40	19750	0
TID220	Abscess of trunk	263010	530	79440	20
TID221	Abscess of umbilicus	580	0	90	0
TID222	Abscess of upper arm	105090	320	33150	0
TID223	Abscess of upper limb	160270	430	59160	10
TID224	Abscess of upper respiratory tract	17870	30	1620	0
TID225	Abscess of vulva	46890	110	8040	0
TID226	Abscess of wrist	20	0	0	0
TID227	Absence of septum pellucidum	100	0	0	0
TID228	Absence or hypoplasia of the umbilical artery	2870	0	0	0
TID229	Absence seizure	2820	0	1000	0
TID230	Absence seizure with atonic components	70	0	20	0
TID231	Absent anterior chamber of eye	20	0	60	0
TID232	Absent finger	510	0	420	0
TID233	Absinthe addiction	20	0	0	0
TID234	Absolute glaucoma	130	0	450	0
TID235	Abuse of antidepressant drug	980	0	110	0
TID236	Abuse of herbal medicine	30	0	20	0
TID237	Abuse of herbal medicine or folk remedy	30	0	20	0
TID238	Abuse of laxatives	1380	0	300	0
TID239	Abuse of non-dependence-producing substances	2970	10	630	0
TID240	Abuse of steroids	30	0	10	0
TID241	Academic underachievement disorder	15260	0	10400	0
TID242	Acanthosis nigricans	17930	10	760	0
TID243	Acarbose allergy	80	0	230	0
TID244	Acariasis	59730	150	9970	0
TID245	Accelerated atrioventricular conduction	6220	0	1800	0
TID246	Accessory breast	1270	0	170	0
TID247	Accessory carpal bones	150	0	20	0
TID248	Accessory kidney	320	0	170	0
TID249	Accessory lobe of lung	50	0	40	0
TID250	Accessory lung	50	0	40	0
TID251	Accessory nipple	530	0	40	0
TID252	Accessory rib	1380	0	700	0
TID253	Accessory salivary gland	30	0	20	0
TID254	Accessory skeletal muscle	70	0	20	0
TID255	Accessory structure of lower respiratory tract	50	0	40	0
TID256	Accidental acetaminophen poisoning	30	0	0	0
TID257	Accidental antepartum hemorrhage	30	0	0	0
TID258	Accidental anti-common cold drug poisoning	1670	0	570	0
TID259	Accidental cut during medical care	6210	0	5680	0
TID260	Accidental drug overdose	220	0	110	0
TID261	Accidental injury	14690	10	14530	0
TID262	Accidental laceration during a procedure on an organ	30	0	60	0
TID263	Accidental narcotic poisoning	4460	10	1320	0
TID264	Accidental oral contraceptive poisoning	50	0	0	0
TID265	Accidental perforation during medical care	6210	0	5680	0
TID266	Accidental pesticide product poisoning	90	0	60	0
TID267	Accidental poisoning	101710	410	28670	20
TID268	Accidental poisoning by carbon monoxide from incomplete combustion of piped gas	100	0	40	0
TID269	Accidental poisoning by cosmetics	50	0	10	0
TID270	Accidental poisoning by gas distributed by pipeline	340	0	80	0
TID271	Accidental poisoning by gases or fumes on ship	140	0	20	0
TID272	Accidental poisoning by gases or fumes on ship, occupant of small powered boat injured	60	0	0	0
TID273	Accidental poisoning by gases or fumes on ship, occupant of small unpowered boat injured	30	0	0	0
TID274	Accidental poisoning by gases or fumes on ship, water skier injured	30	0	0	0
TID275	Accidental poisoning by glues and adhesives	40	0	20	0
TID276	Accidental poisoning by household agents	440	0	190	0
TID277	Accidental poisoning by lacquers	30	0	10	0
TID278	Accidental poisoning by lead paints	20	0	0	0
TID279	Accidental poisoning by motor vehicle exhaust gas	9340	40	1460	0
TID280	Accidental poisoning by non-lead paints	30	0	10	0
TID281	Accidental poisoning by oil colors	30	0	10	0
TID282	Accidental poisoning by piped natural gas	100	0	40	0
TID283	Accidental poisoning by polishes	350	0	90	0
TID284	Accidental poisoning by soap products	30	0	20	0
TID285	Accidental poisoning by synthetic detergents and shampoos	40	0	20	0
TID286	Accidental poisoning by water gas	100	0	40	0
TID287	Accidental poisoning by white washes	30	0	10	0
TID288	Accidental poisoning caused by acids	60	0	0	0
TID289	Accidental poisoning caused by adrenergics	250	0	60	0
TID290	Accidental poisoning caused by alcohol	1660	10	1620	0
TID291	Accidental poisoning caused by alcoholic beverage	1160	10	120	0
TID292	Accidental poisoning caused by amphetamine	750	0	30	0
TID293	Accidental poisoning caused by analgesic	18310	90	2660	0
TID294	Accidental poisoning caused by angiotensin-converting enzyme inhibitor	370	0	390	0
TID295	Accidental poisoning caused by anti-infective	160	0	60	0
TID296	Accidental poisoning caused by antiadrenergic	80	0	200	0
TID297	Accidental poisoning caused by antibiotic	350	0	150	0
TID298	Accidental poisoning caused by anticonvulsant and antiparkinsonism drugs	1540	10	1010	0
TID299	Accidental poisoning caused by antidepressants	2790	20	550	0
TID300	Accidental poisoning caused by antirheumatic	970	0	120	0
TID301	Accidental poisoning caused by aromatic analgesic	2690	20	550	0
TID302	Accidental poisoning caused by arsenic and its compounds and fumes	30	0	10	0
TID303	Accidental poisoning caused by aspirin	380	0	240	0
TID304	Accidental poisoning caused by barbiturates	270	0	90	0
TID305	Accidental poisoning caused by benzodiazepine-based tranquilizer	7270	60	1930	0
TID306	Accidental poisoning caused by bromine compounds	20	0	20	0
TID307	Accidental poisoning caused by butyrophenone-based tranquilizer	50	0	10	0
TID308	Accidental poisoning caused by calcium channel blocker	90	0	170	0
TID309	Accidental poisoning caused by cannabis derivatives	730	0	70	0
TID310	Accidental poisoning caused by carbon monoxide	1290	0	310	0
TID311	Accidental poisoning caused by carbon monoxide from incomplete combustion of coal in domestic stove or fireplace	80	0	30	0
TID312	Accidental poisoning caused by carbon monoxide from incomplete combustion of coke in domestic stove or fireplace	80	0	30	0
TID313	Accidental poisoning caused by carbon monoxide from incomplete combustion of kerosene or paraffin in domestic stove or fireplace	80	0	30	0
TID314	Accidental poisoning caused by carbon monoxide from incomplete combustion of wood in domestic stove or fireplace	80	0	30	0
TID315	Accidental poisoning caused by caustic alkalis	850	0	210	0
TID316	Accidental poisoning caused by central depressant	16050	70	1850	0
TID317	Accidental poisoning caused by central nervous system drug	28460	150	4470	0
TID318	Accidental poisoning caused by central nervous system stimulants	1870	20	180	0
TID319	Accidental poisoning caused by cholinergic	40	0	70	0
TID320	Accidental poisoning caused by cocaine	840	0	30	0
TID321	Accidental poisoning caused by corrosive	810	0	180	0
TID322	Accidental poisoning caused by corrosive aromatic	40	0	0	0
TID323	Accidental poisoning caused by disinfectant	110	0	30	0
TID324	Accidental poisoning caused by drug affecting blood constituent	300	0	770	0
TID325	Accidental poisoning caused by drug primarily acting on smooth and skeletal muscle and respiratory system	900	0	260	0
TID326	Accidental poisoning caused by drug primarily affecting cardiovascular system	750	0	1400	0
TID327	Accidental poisoning caused by drug primarily affecting gastrointestinal system	170	0	130	0
TID328	Accidental poisoning caused by drugs primarily affecting skin, mucous membrane, ophthalmological, otorhinolaryngological and dental drugs	270	0	100	0
TID329	Accidental poisoning caused by drugs, medicines and biologicals	74910	310	19060	10
TID330	Accidental poisoning caused by freon	20	0	0	0
TID331	Accidental poisoning caused by fungicide	20	0	0	0
TID332	Accidental poisoning caused by gaseous anesthetic	20	0	0	0
TID333	Accidental poisoning caused by gaseous substance	1390	0	320	0
TID334	Accidental poisoning caused by hallucinogens	840	0	90	0
TID335	Accidental poisoning caused by halogenated hydrocarbon derivative	20	0	0	0
TID336	Accidental poisoning caused by heroin	9800	50	140	0
TID337	Accidental poisoning caused by hormones and synthetic substitutes	1340	0	1650	0
TID338	Accidental poisoning caused by hydantoin derivative	380	0	460	0
TID339	Accidental poisoning caused by iron compounds	70	0	20	0
TID340	Accidental poisoning caused by isopropyl alcohol	70	0	20	0
TID341	Accidental poisoning caused by lead and its compounds and fumes	90	0	40	0
TID342	Accidental poisoning caused by liquefied petroleum gas distributed in mobile containers	80	0	20	0
TID343	Accidental poisoning caused by local anesthetic	110	0	30	0
TID344	Accidental poisoning caused by metal	490	0	230	0
TID345	Accidental poisoning caused by methadone	800	0	210	0
TID346	Accidental poisoning caused by methyl alcohol	20	0	0	0
TID347	Accidental poisoning caused by ophthalmological drug	30	0	0	0
TID348	Accidental poisoning caused by opiate agonist	14930	60	1740	0
TID349	Accidental poisoning caused by opium	960	0	130	0
TID350	Accidental poisoning caused by petroleum fuels and cleaners	60	0	0	0
TID351	Accidental poisoning caused by petroleum products	150	0	30	0
TID352	Accidental poisoning caused by phenothiazine-based tranquilizer	60	0	10	0
TID353	Accidental poisoning caused by psychostimulants	3760	30	270	0
TID354	Accidental poisoning caused by psychotropic agent	13660	90	2700	0
TID355	Accidental poisoning caused by rodenticides	40	0	50	0
TID356	Accidental poisoning caused by salicylates	830	0	400	0
TID357	Accidental poisoning caused by tear gas	80	0	0	0
TID358	Accidental poisoning caused by tranquilizers	7360	60	1950	0
TID359	Accidental poisoning from berries	20	0	0	0
TID360	Accidental poisoning from berries and seeds	20	0	0	0
TID361	Accidental poisoning from foodstuffs and poisonous plants	1340	0	320	0
TID362	Accidental poisoning from meat	20	0	10	0
TID363	Accidental poisoning from mushrooms and other fungi	80	0	20	0
TID364	Accidental poisoning from seeds	20	0	0	0
TID365	Accidental poisoning from shellfish	60	0	20	0
TID366	Accidental poisoning with ethyl alcohol	1230	10	120	0
TID367	Accidental puncture during a procedure on an organ	30	0	60	0
TID368	Accidental puncture during medical care	6240	0	5750	0
TID369	Accidental tricyclic antidepressant poisoning	350	0	50	0
TID370	Accidental wound	14040	10	13540	0
TID371	Accidental wound during procedure	14040	10	13540	0
TID372	Accommodative esotropia	1150	0	60	0
TID373	Accommodative excess	560	0	100	0
TID374	Accretion on teeth	1250	0	430	0
TID375	Acebutolol allergy	50	0	190	0
TID376	Acetaminophen and dextropropoxyphene allergy	630	0	2920	0
TID377	Acetazolamide allergy	1010	0	830	0
TID378	Acetic acid allergy	280	0	270	0
TID379	Acetylcysteine allergy	260	0	210	0
TID380	Achalasia of esophagus	5430	0	6620	0
TID381	Achilles bursitis	51500	40	23600	0
TID382	Achilles tendinitis	58610	40	27080	0
TID383	Achlorhydria	170	0	200	0
TID384	Achondrogenesis	200	0	30	0
TID385	Achondroplasia	190	0	30	0
TID386	Achromatopsia	40	0	20	0
TID387	Aciclovir allergy	1660	0	1320	0
TID388	Acid chemical burn of conjunctival sac	280	0	100	0
TID389	Acid chemical burn of cornea	280	0	100	0
TID390	Acid chemical burn of cornea AND/OR conjunctival sac	280	0	100	0
TID391	Acid chemical burn of cornea and conjunctival sac	280	0	100	0
TID392	Acidemia	870	0	460	0
TID393	Acidifying agent poisoning	30	0	10	0
TID394	Acidosis	113480	260	133100	30
TID395	Acidosis due to type 1 diabetes mellitus	11420	20	2360	0
TID396	Acidosis due to type 2 diabetes mellitus	120	0	80	0
TID397	Acitretin allergy	30	0	60	0
TID398	Acne	496370	250	29640	0
TID399	Acne conglobata	350	0	0	0
TID400	Acne keloid	3850	0	150	0
TID401	Acne of external chemical origin	20	0	40	0
TID402	Acne varioliformis	3070	0	420	0
TID403	Acne vulgaris	121160	30	7970	0
TID404	Acontractile detrusor	1320	0	2600	0
TID405	Acoustic neuritis	50	0	40	0
TID406	Acoustic neuroma	140	0	210	0
TID407	Acquired abnormality of ear ossicles	5250	0	3120	0
TID408	Acquired absence of breast	43470	30	77020	0
TID409	Acquired absence of ovary or fallopian tube	11380	10	11090	0
TID410	Acquired absence of teeth	15010	70	5000	0
TID411	Acquired acantholytic dermatosis	540	0	630	0
TID412	Acquired acanthosis nigricans	22220	20	1420	0
TID413	Acquired adduction deformity of foot	2730	0	1470	0
TID414	Acquired anomaly of ear	770	0	280	0
TID415	Acquired anomaly of external ear	770	0	280	0
TID416	Acquired anophthalmos	740	0	920	0
TID417	Acquired aplastic anemia	400	0	620	0
TID418	Acquired arteriovenous fistula of liver	2670	0	3380	0
TID419	Acquired atrophy of ovary	2040	0	2030	0
TID420	Acquired atrophy of ovary and fallopian tube	1380	0	1540	0
TID421	Acquired atrophy of the fallopian tube	1430	0	1550	0
TID422	Acquired brain injury	175740	790	80090	30
TID423	Acquired cardiac septal defect	370	0	380	0
TID424	Acquired cavovarus deformity of foot	1240	0	540	0
TID425	Acquired cavus deformity of foot	8100	0	3770	0
TID426	Acquired chest and rib deformity	3100	0	2370	0
TID427	Acquired claw foot	2260	0	4210	0
TID428	Acquired claw hand	170	0	140	0
TID429	Acquired claw toes	2220	0	4140	0
TID430	Acquired clubhand	20	0	0	0
TID431	Acquired coagulation factor deficiency	4840	10	5530	0
TID432	Acquired color vision deficiency	50	0	50	0
TID433	Acquired coxa valga	150	0	50	0
TID434	Acquired coxa vara	100	0	60	0
TID435	Acquired cubitus valgus	60	0	50	0
TID436	Acquired cubitus varus	20	0	0	0
TID437	Acquired curvature of spine	25510	50	38480	10
TID438	Acquired deformity of ankle	1210	0	1070	0
TID439	Acquired deformity of ankle AND/OR foot	213640	190	191710	50
TID440	Acquired deformity of chest wall	48640	40	85480	10
TID441	Acquired deformity of elbow	80	0	60	0
TID442	Acquired deformity of finger	10430	20	6180	0
TID443	Acquired deformity of finger joint	7910	20	4160	0
TID444	Acquired deformity of foot	185880	160	166920	50
TID445	Acquired deformity of hand	10960	20	6890	0
TID446	Acquired deformity of head	10250	20	4020	0
TID447	Acquired deformity of hip	1950	0	1220	0
TID448	Acquired deformity of joint of big toe	152450	140	147880	40
TID449	Acquired deformity of joint of foot	176850	150	159380	50
TID450	Acquired deformity of joint of lesser toe	2220	0	4140	0
TID451	Acquired deformity of joint of lower limb	184260	160	169160	50
TID452	Acquired deformity of joint of upper limb	8020	20	4250	0
TID453	Acquired deformity of knee	7900	10	12250	0
TID454	Acquired deformity of knee joint	5490	0	9560	0
TID455	Acquired deformity of lesser toe	2220	0	4140	0
TID456	Acquired deformity of limb	244420	240	218240	60
TID457	Acquired deformity of lower leg	4090	0	4200	0
TID458	Acquired deformity of lower limb	223820	210	204040	60
TID459	Acquired deformity of neck	1370	0	560	0
TID460	Acquired deformity of nose	6970	10	2360	0
TID461	Acquired deformity of pelvis	16300	40	18650	0
TID462	Acquired deformity of pinna	770	0	280	0
TID463	Acquired deformity of rib	3100	0	2370	0
TID464	Acquired deformity of spine	27850	50	44180	10
TID465	Acquired deformity of the abdomen	18300	30	29860	0
TID466	Acquired deformity of the wrist / hand	200	0	180	0
TID467	Acquired deformity of thoracic structure	48640	40	85480	10
TID468	Acquired deformity of toe	162440	140	157000	40
TID469	Acquired deformity of trunk	300750	560	287830	60
TID470	Acquired deformity of upper limb	13600	20	9530	0
TID471	Acquired deformity of wrist	30	0	40	0
TID472	Acquired disorder of keratinization	156230	110	99020	20
TID473	Acquired disorder of skin color	320	0	140	0
TID474	Acquired diverticulum of esophagus	1370	0	6570	0
TID475	Acquired dysphasia	610	0	2380	0
TID476	Acquired epidermolysis bullosa	40	0	30	0
TID477	Acquired equinovarus - clubfoot	1550	0	950	0
TID478	Acquired equinovarus deformity	2290	0	1350	0
TID479	Acquired equinus deformity of foot	15550	10	7340	0
TID480	Acquired forearm deformity	2330	0	2490	0
TID481	Acquired forearm deformity, excluding fingers	1680	0	1750	0
TID482	Acquired genu recurvatum	250	0	110	0
TID483	Acquired genu valgum	3390	0	6000	0
TID484	Acquired genu varum	1960	0	3640	0
TID485	Acquired hallux limitus	19830	20	17680	0
TID486	Acquired hallux malleus	29720	30	56280	10
TID487	Acquired hallux rigidus	19830	20	17680	0
TID488	Acquired hallux valgus	122050	120	105620	30
TID489	Acquired hallux varus	2920	0	4410	0
TID490	Acquired hemolytic anemia	9050	0	6850	0
TID491	Acquired hydrocephalus	1290	0	7310	0
TID492	Acquired hypermelanotic disorder	14940	0	1890	0
TID493	Acquired hypertrophic pyloric stenosis	5410	0	5890	0
TID494	Acquired hypothyroidism	181440	120	160680	20
TID495	Acquired ichthyosis	620	0	490	0
TID496	Acquired immune deficiency syndrome	110	0	20	0
TID497	Acquired immunodeficiency syndrome virus infection associated with pregnancy	470	0	0	0
TID498	Acquired keratoderma	45420	40	46800	0
TID499	Acquired keratosis follicularis	190	0	320	0
TID500	Acquired kyphosis	12410	20	29070	0
TID501	Acquired lactase deficiency	120	0	80	0
TID502	Acquired language disorder	1370	0	4140	0
TID503	Acquired laryngeal stenosis	70	0	30	0
TID504	Acquired lordosis	6920	20	3560	0
TID505	Acquired metabolic and toxic encephalopathies	18000	60	33230	20
TID506	Acquired musculoskeletal deformity	204000	200	180060	50
TID507	Acquired musculoskeletal deformity of upper arm	680	0	680	0
TID508	Acquired nasolacrimal duct stenosis	4590	0	4500	0
TID509	Acquired night blindness	50	0	50	0
TID510	Acquired palmoplantar keratoderma	7090	0	9470	0
TID511	Acquired pancytopenia	4850	0	6400	0
TID512	Acquired platelet disorder	13980	10	8310	0
TID513	Acquired postural kyphosis	10340	20	24090	0
TID514	Acquired postural lordosis	5690	20	2750	0
TID515	Acquired pronation deformity of ankle	1210	0	1070	0
TID516	Acquired ptosis of eyelid	370	0	820	0
TID517	Acquired red cell aplasia	400	0	620	0
TID518	Acquired renal cystic disease	61330	80	107610	20
TID519	Acquired scoliosis	4880	10	6550	0
TID520	Acquired sensorineural hearing loss	990	0	9590	0
TID521	Acquired short Achilles tendon	3170	0	1160	0
TID522	Acquired skeletal deformity	4800	0	4140	0
TID523	Acquired spondylolisthesis	44470	50	77910	0
TID524	Acquired stenosis of external ear canal	810	0	1030	0
TID525	Acquired stenosis of external ear canal secondary to inflammation	120	0	100	0
TID526	Acquired stenosis of external ear canal secondary to surgery	80	0	50	0
TID527	Acquired stenosis of external ear canal secondary to trauma	40	0	30	0
TID528	Acquired subglottic stenosis	70	0	30	0
TID529	Acquired thrombocytopenia	22460	50	22220	0
TID530	Acquired torsion dystonia	1410	0	880	0
TID531	Acquired trigger finger	54930	40	71340	20
TID532	Acquired unequal limb length	6860	0	6190	0
TID533	Acquired vaginal enterocele	6850	0	12450	0
TID534	Acquired valgus deformity of joint of lower limb	125310	120	111000	30
TID535	Acquired valgus deformity of joint of upper limb	80	0	70	0
TID536	Acquired valgus deformity of limb	125380	120	111050	30
TID537	Acquired valgus deformity of wrist	20	0	20	0
TID538	Acquired varus deformity of joint of lower limb	6190	0	8630	0
TID539	Acquired varus deformity of joint of upper limb	30	0	20	0
TID540	Acquired varus deformity of limb	6220	0	8650	0
TID541	Acquired varus deformity of toe	2920	0	4410	0
TID542	Acrivastine allergy	20	0	10	0
TID543	Acrocephalosyndactyly	110	0	0	0
TID544	Acrodermatitis	179770	180	89040	20
TID545	Acrodermatitis continua	93470	70	53320	0
TID546	Actinic cheilitis	1320	0	2550	0
TID547	Actinic granuloma	120	0	80	0
TID548	Actinic keratosis	105790	40	218030	20
TID549	Actinic prurigo	8470	10	3940	0
TID550	Actinic reticuloid	120	0	90	0
TID551	Actinomycotic infection	2580	0	1600	0
TID552	Active M�ni�re's disease	3470	0	2740	0
TID553	Active cochlear M�ni�re's disease	1000	0	800	0
TID554	Active cochleovestibular M�ni�re's disease	2270	0	1680	0
TID555	Active disintegrative psychoses	30	0	20	0
TID556	Active infantile autism	7340	0	280	0
TID557	Active rickets	1450	0	1530	0
TID558	Active vestibular M�ni�re's disease	430	0	420	0
TID559	Acute Chagas' disease	50	0	10	0
TID560	Acute ST segment elevation myocardial infarction	12900	20	28910	0
TID561	Acute abdomen	21540	40	6620	0
TID562	Acute actinic otitis externa	1710	0	540	0
TID563	Acute alcoholic intoxication in alcoholism	22410	250	3620	10
TID564	Acute alcoholic intoxication in remission, in alcoholism	200	0	60	0
TID565	Acute alcoholic liver disease	9740	90	2020	0
TID566	Acute allergic mucoid otitis media	200	0	60	0
TID567	Acute allergic reaction	27240	30	7280	0
TID568	Acute allergic sanguinous otitis media	50	0	20	0
TID569	Acute allergic serous otitis media	2090	0	680	0
TID570	Acute amebiasis	70	0	50	0
TID571	Acute amebic dysentery	70	0	50	0
TID572	Acute amebic dysentery without abscess	50	0	30	0
TID573	Acute anal fissure	1750	0	340	0
TID574	Acute and chronic cholecystitis	2400	0	1370	0
TID575	Acute and subacute bacterial endocarditis	4740	0	4470	0
TID576	Acute and subacute endocarditis	4840	10	4670	0
TID577	Acute and subacute infective endocarditis associated with another disorder	170	0	220	0
TID578	Acute and subacute iridocyclitis	5830	20	3260	0
TID579	Acute and subacute liver necrosis	9500	30	6800	0
TID580	Acute angle-closure glaucoma	1050	0	2290	0
TID581	Acute anterior uveitis	1300	0	780	0
TID582	Acute anteroapical myocardial infarction	20	0	70	0
TID583	Acute anteroseptal myocardial infarction	20	0	70	0
TID584	Acute appendicitis	70290	60	14290	0
TID585	Acute appendicitis with generalized peritonitis	10850	0	4370	0
TID586	Acute appendicitis with peritoneal abscess	7680	0	2580	0
TID587	Acute appendicitis with peritonitis	16510	10	5520	0
TID588	Acute appendicitis without peritonitis	51440	50	8570	0
TID589	Acute arthritis	1190	0	1090	0
TID590	Acute arthropathy	4110	0	3440	0
TID591	Acute asthma	42650	70	17280	0
TID592	Acute atopic conjunctivitis	59280	40	22190	0
TID593	Acute atrial infarction	90	0	390	0
TID594	Acute bacterial arthritis	40	0	50	0
TID595	Acute bacterial bronchitis	5610	0	6030	0
TID596	Acute bacterial sinusitis	830	0	340	0
TID597	Acute bacterial tubulointerstitial nephritis	1280	0	290	0
TID598	Acute blepharitis	86720	130	27920	0
TID599	Acute bronchiolitis	18550	20	9260	0
TID600	Acute bronchiolitis caused by respiratory syncytial virus	3400	0	1330	0
TID601	Acute bronchitis	947390	1150	445470	90
TID602	Acute bronchitis caused by rhinovirus	790	0	610	0
TID603	Acute bronchitis with bronchospasm	940	0	600	0
TID604	Acute cerebrovascular insufficiency	4080	0	9600	0
TID605	Acute cervicitis	2730	20	30	0
TID606	Acute chemical otitis externa	60	0	20	0
TID607	Acute chest syndrome	910	0	140	0
TID608	Acute cholecystitis	81280	110	41170	0
TID609	Acute congestive heart failure	200	0	910	0
TID610	Acute conjunctivitis	212270	180	60760	10
TID611	Acute contact otitis externa	770	0	380	0
TID612	Acute cor pulmonale	2110	0	4010	0
TID613	Acute coronary syndrome	500	0	1040	0
TID614	Acute coxsackievirus bronchitis	30	0	20	0
TID615	Acute cystitis	278990	390	162900	30
TID616	Acute dacryoadenitis	220	0	110	0
TID617	Acute dacryocystitis	720	0	540	0
TID618	Acute dermatitis	50610	60	21090	0
TID619	Acute diarrhea	2100	0	1180	0
TID620	Acute diastolic heart failure	10610	0	53290	0
TID621	Acute digestive system disorder	1930280	2050	363930	90
TID622	Acute dilatation of stomach	500	0	400	0
TID623	Acute disease	4537990	3950	2012770	280
TID624	Acute disease of bone	9890	20	11670	0
TID625	Acute disease of cardiovascular system	715500	960	877700	140
TID626	Acute disease of eye	215050	180	64520	20
TID627	Acute disease of lymphatic vessel	1280	0	780	0
TID628	Acute disease of musculoskeletal system	192300	160	114690	20
TID629	Acute disorder of ear	363040	320	153720	20
TID630	Acute disorder of female genital organ	21900	40	6770	0
TID631	Acute disorder of male genital organ	130	0	90	0
TID632	Acute disseminated encephalomyelitis	220	0	190	0
TID633	Acute disseminated encephalomyelitis following infectious disease	20	0	140	0
TID634	Acute drug intoxication	69550	420	8690	20
TID635	Acute drug-induced interstitial lung disorder	50	0	70	0
TID636	Acute duodenal ulcer	2170	0	4180	0
TID637	Acute duodenal ulcer with hemorrhage	640	0	1880	0
TID638	Acute duodenal ulcer with hemorrhage AND obstruction	70	0	120	0
TID639	Acute duodenal ulcer with hemorrhage AND perforation	80	0	180	0
TID640	Acute duodenal ulcer with hemorrhage AND with perforation but without obstruction	40	0	110	0
TID641	Acute duodenal ulcer with hemorrhage but without obstruction	430	0	1340	0
TID642	Acute duodenal ulcer with hemorrhage, with perforation AND with obstruction	30	0	30	0
TID643	Acute duodenal ulcer with obstruction	170	0	310	0
TID644	Acute duodenal ulcer with perforation	370	0	880	0
TID645	Acute duodenal ulcer with perforation AND obstruction	60	0	130	0
TID646	Acute duodenal ulcer with perforation but without obstruction	260	0	590	0
TID647	Acute duodenal ulcer without hemorrhage AND without perforation	1280	0	1750	0
TID648	Acute duodenal ulcer without hemorrhage AND without perforation but with obstruction	70	0	80	0
TID649	Acute duodenal ulcer without hemorrhage, without perforation AND without obstruction	1240	0	1700	0
TID650	Acute eczema	4710	0	3510	0
TID651	Acute eczematoid otitis externa	4520	0	3460	0
TID652	Acute edematous laryngitis	3750	0	1790	0
TID653	Acute effect of ultraviolet radiation on normal skin	32860	40	9130	0
TID654	Acute endocarditis	1780	0	1800	0
TID655	Acute endometritis	70	0	0	0
TID656	Acute endophthalmitis	210	0	730	0
TID657	Acute epiglottitis	1470	0	700	0
TID658	Acute epiglottitis with obstruction	110	0	60	0
TID659	Acute epiglottitis without obstruction	1280	0	590	0
TID660	Acute esophagitis	5760	10	4750	0
TID661	Acute ethmoidal sinusitis	17750	20	6270	0
TID662	Acute eustachian tube salpingitis	690	0	260	0
TID663	Acute exacerbation of asthma	42070	70	17130	0
TID664	Acute exacerbation of bronchiectasis	1220	0	4010	0
TID665	Acute exacerbation of chronic catatonic schizophrenia	100	0	40	0
TID666	Acute exacerbation of chronic latent schizophrenia	30	0	20	0
TID667	Acute exacerbation of chronic obstructive airways disease	96810	200	177450	50
TID668	Acute exacerbation of chronic paranoid schizophrenia	2000	0	910	0
TID669	Acute exacerbation of chronic schizoaffective schizophrenia	3150	20	970	0
TID670	Acute exacerbation of chronic schizophrenia	3190	0	1390	0
TID671	Acute exacerbation of immunoglobulin E-mediated allergic asthma	17440	30	6090	0
TID672	Acute exacerbation of intrinsic asthma	5330	10	2830	0
TID673	Acute exacerbation of subchronic catatonic schizophrenia	30	0	10	0
TID674	Acute exacerbation of subchronic latent schizophrenia	30	0	10	0
TID675	Acute exacerbation of subchronic paranoid schizophrenia	180	0	70	0
TID676	Acute exacerbation of subchronic schizoaffective schizophrenia	320	0	110	0
TID677	Acute exudative otitis media	1140	0	140	0
TID678	Acute febrile mucocutaneous lymph node syndrome	970	0	60	0
TID679	Acute febrile neutrophilic dermatosis	310	0	180	0
TID680	Acute female pelvic peritonitis	440	0	200	0
TID681	Acute follicular conjunctivitis	3030	0	1770	0
TID682	Acute frontal sinusitis	105280	80	32090	0
TID683	Acute gastric ulcer	8360	20	11820	0
TID684	Acute gastric ulcer with hemorrhage	1680	0	3940	0
TID685	Acute gastric ulcer with hemorrhage AND obstruction	60	0	100	0
TID686	Acute gastric ulcer with hemorrhage AND perforation	180	0	400	0
TID687	Acute gastric ulcer with hemorrhage AND with perforation but without obstruction	130	0	320	0
TID688	Acute gastric ulcer with hemorrhage but without obstruction	1280	0	3110	0
TID689	Acute gastric ulcer with hemorrhage, with perforation AND with obstruction	20	0	40	0
TID690	Acute gastric ulcer with obstruction	280	0	370	0
TID691	Acute gastric ulcer with perforation	690	0	1030	0
TID692	Acute gastric ulcer with perforation AND obstruction	70	0	100	0
TID693	Acute gastric ulcer with perforation but without obstruction	520	0	770	0
TID694	Acute gastric ulcer without hemorrhage AND without perforation	6360	20	7810	0
TID695	Acute gastric ulcer without hemorrhage AND without perforation but with obstruction	180	0	210	0
TID696	Acute gastric ulcer without hemorrhage, without perforation AND without obstruction	4960	10	6260	0
TID697	Acute gastritis	103920	190	47490	20
TID698	Acute gastroenteritis	1240	0	460	0
TID699	Acute gastrointestinal hemorrhage	3770	0	7880	0
TID700	Acute gastrointestinal tract vascular insufficiency	5050	0	8850	0
TID701	Acute gastrojejunal ulcer	1070	0	790	0
TID702	Acute gastrojejunal ulcer with hemorrhage	280	0	240	0
TID703	Acute gastrojejunal ulcer with hemorrhage AND obstruction	20	0	10	0
TID704	Acute gastrojejunal ulcer with hemorrhage AND perforation	50	0	30	0
TID705	Acute gastrojejunal ulcer with hemorrhage AND with perforation but without obstruction	30	0	20	0
TID706	Acute gastrojejunal ulcer with hemorrhage but without obstruction	190	0	170	0
TID707	Acute gastrojejunal ulcer with obstruction	90	0	50	0
TID708	Acute gastrojejunal ulcer with perforation	190	0	90	0
TID709	Acute gastrojejunal ulcer with perforation AND obstruction	20	0	20	0
TID710	Acute gastrojejunal ulcer with perforation but without obstruction	120	0	50	0
TID711	Acute gastrojejunal ulcer without hemorrhage AND without perforation	690	0	510	0
TID712	Acute gastrojejunal ulcer without hemorrhage AND without perforation but with obstruction	60	0	20	0
TID713	Acute gastrojejunal ulcer without hemorrhage, without perforation AND without obstruction	520	0	440	0
TID714	Acute generalized peritonitis	12880	0	6310	0
TID715	Acute genitourinary disorder	540290	910	496250	90
TID716	Acute gingivitis	5540	30	1520	0
TID717	Acute glomerulonephritis	2780	0	2480	0
TID718	Acute glomerulonephritis associated with another disorder	430	0	240	0
TID719	Acute gonococcal cervicitis	2550	20	20	0
TID720	Acute gonococcal cystitis	40	0	0	0
TID721	Acute gonococcal endometritis	60	0	0	0
TID722	Acute gonococcal salpingitis	50	0	0	0
TID723	Acute gonorrhea of genitourinary tract	26960	110	300	0
TID724	Acute gonorrhea of lower genitourinary tract	26550	110	280	0
TID725	Acute gonorrhea of upper genitourinary tract	640	0	20	0
TID726	Acute graft-versus-host disease	220	0	90	0
TID727	Acute haemophilus influenzae bronchitis	390	0	380	0
TID728	Acute haemophilus influenzae laryngitis	3750	0	1790	0
TID729	Acute heart disease	184040	180	483060	70
TID730	Acute heart failure	35100	30	147660	20
TID731	Acute hematogenous osteomyelitis	410	0	560	0
TID732	Acute hemorrhagic conjunctivitis	290	0	120	0
TID733	Acute hemorrhagic cystitis	79920	110	44270	0
TID734	Acute hemorrhagic gastritis	4370	20	5650	0
TID735	Acute hemorrhagic leukoencephalitis	20	0	140	0
TID736	Acute hepatitis	31690	80	11480	0
TID737	Acute hepatitis B with delta agent (coinfection) with hepatic coma	40	0	20	0
TID738	Acute hepatitis B with delta-agent (coinfection) without hepatic coma	530	0	190	0
TID739	Acute hepatitis B with hepatitis D	570	0	210	0
TID740	Acute hepatitis C	14110	50	4870	0
TID741	Acute hepatitis E	120	0	40	0
TID742	Acute hydrops keratoconus	240	0	40	0
TID743	Acute hypokalemia	50	0	850	0
TID744	Acute hyponatremia	100	0	200	0
TID745	Acute idiopathic pericarditis	1770	0	1300	0
TID746	Acute ill-defined cerebrovascular disease	23910	40	70190	20
TID747	Acute infarction of papillary muscle	90	0	390	0
TID748	Acute infarction of spinal cord	130	0	180	0
TID749	Acute infection of bone	9880	20	11660	0
TID750	Acute infection of pinna	2470	0	500	0
TID751	Acute infectious conjunctivitis	290	0	120	0
TID752	Acute infectious disease	1778600	1970	564760	120
TID753	Acute infectious tubulointerstitial nephritis	1290	0	300	0
TID754	Acute infective arthritis	40	0	50	0
TID755	Acute infective bronchitis	32470	30	21170	0
TID756	Acute infective cystitis	280	0	160	0
TID757	Acute infective polyneuritis	4100	0	3110	0
TID758	Acute infective tracheobronchitis	32470	30	21170	0
TID759	Acute inflammation of orbit	480	0	200	0
TID760	Acute inflammatory disease	3456000	3120	1074880	190
TID761	Acute intermittent porphyria	210	0	80	0
TID762	Acute interstitial nephritis	44490	70	12050	0
TID763	Acute intestinal obstruction	280	0	370	0
TID764	Acute iritis	1300	0	780	0
TID765	Acute irritant otitis externa	60	0	20	0
TID766	Acute ischemic heart disease	76890	100	199790	30
TID767	Acute lacrimal canaliculitis	340	0	310	0
TID768	Acute laryngitis	113470	130	38520	0
TID769	Acute laryngitis and/or tracheitis	117360	130	40500	0
TID770	Acute laryngitis with obstruction	340	0	170	0
TID771	Acute laryngopharyngitis	13750	10	3590	0
TID772	Acute laryngotracheitis	4170	0	1310	0
TID773	Acute laryngotracheitis with obstruction	50	0	20	0
TID774	Acute laryngotracheitis without obstruction	3650	0	1040	0
TID775	Acute left otitis media	40	0	70	0
TID776	Acute leukemia in remission	2750	0	1250	0
TID777	Acute leukemia, disease	6280	0	5740	0
TID778	Acute lichenoid pityriasis	150	0	70	0
TID779	Acute lower respiratory tract infection	67040	80	57530	20
TID780	Acute lower urinary tract infection	520	0	380	0
TID781	Acute lung injury	15510	30	22460	0
TID782	Acute lung injury during and/or after administration of blood product	150	0	180	0
TID783	Acute lymphadenitis	26910	30	4470	0
TID784	Acute lymphadenitis of face, head and neck	2660	0	540	0
TID785	Acute lymphadenitis of lower limb	50	0	20	0
TID786	Acute lymphadenitis of trunk	100	0	30	0
TID787	Acute lymphadenitis of upper limb	280	0	80	0
TID788	Acute lymphangitis	1280	0	780	0
TID789	Acute lymphangitis of axilla	80	0	20	0
TID790	Acute lymphangitis of back	20	0	10	0
TID791	Acute lymphangitis of face	20	0	0	0
TID792	Acute lymphangitis of foot	70	0	160	0
TID793	Acute lymphangitis of groin	50	0	20	0
TID794	Acute lymphangitis of head	30	0	10	0
TID795	Acute lymphangitis of neck	40	0	10	0
TID796	Acute lymphangitis of toe	70	0	160	0
TID797	Acute lymphangitis of trunk	130	0	60	0
TID798	Acute lymphoid leukemia in remission	1220	0	270	0
TID799	Acute lymphoid leukemia, disease	2680	0	1680	0
TID800	Acute mastitis	110	0	0	0
TID801	Acute mastoiditis	2380	0	1200	0
TID802	Acute mastoiditis with complication	190	0	120	0
TID803	Acute mastoiditis without complications	2190	0	1070	0
TID804	Acute maxillary sinusitis	354120	240	106830	20
TID805	Acute megakaryoblastic leukemia	20	0	20	0
TID806	Acute meniscal tear, lateral	520	0	260	0
TID807	Acute meniscal tear, lateral, peripheral detachment	450	0	240	0
TID808	Acute meniscal tear, medial	230	0	100	0
TID809	Acute metabolic disorder	970	0	1140	0
TID810	Acute metritis	2790	20	30	0
TID811	Acute miliary tuberculosis	60	0	40	0
TID812	Acute monocytic leukemia in remission	80	0	40	0
TID813	Acute monocytic leukemia, FAB M5b	300	0	190	0
TID814	Acute monocytic/monoblastic leukemia	330	0	220	0
TID815	Acute mountain sickness	700	0	250	0
TID816	Acute mucoid otitis media	5900	0	1330	0
TID817	Acute mucositis	212710	180	61010	10
TID818	Acute multifocal placoid pigment epitheliopathy	290	0	240	0
TID819	Acute mycoplasmal bronchitis	1180	0	840	0
TID820	Acute myelofibrosis	20	0	50	0
TID821	Acute myeloid leukemia due to recurrent genetic abnormality	240	0	140	0
TID822	Acute myeloid leukemia in remission	1440	0	890	0
TID823	Acute myeloid leukemia, disease	3430	0	3710	0
TID824	Acute myelomonocytic leukemia, FAB M4	50	0	70	0
TID825	Acute myelomonocytic leukemia, FAB M4, in remission	20	0	10	0
TID826	Acute myelopathy	1120	0	490	0
TID827	Acute myocardial infarction	69950	90	181560	30
TID828	Acute myocardial infarction of anterior wall	4450	0	9540	0
TID829	Acute myocardial infarction of anterolateral wall	1270	0	3000	0
TID830	Acute myocardial infarction of inferior wall	5640	0	12660	0
TID831	Acute myocardial infarction of inferolateral wall	800	0	1840	0
TID832	Acute myocardial infarction of inferoposterior wall	910	0	1740	0
TID833	Acute myocardial infarction of lateral wall	460	0	1270	0
TID834	Acute myocardial infarction of septum	100	0	390	0
TID835	Acute myocarditis	620	0	410	0
TID836	Acute myocarditis associated with another disorder	120	0	90	0
TID837	Acute myringitis	1160	0	460	0
TID838	Acute myringitis without otitis media	120	0	30	0
TID839	Acute necrosis of cortex of kidney	11440	20	22180	0
TID840	Acute necrosis of liver	110	0	50	0
TID841	Acute necrotizing otitis media	1140	0	140	0
TID842	Acute necrotizing stomatitis	100	0	80	0
TID843	Acute necrotizing ulcerative gingivitis	160	0	50	0
TID844	Acute nephritic syndrome, diffuse crescentic glomerulonephritis	20	0	20	0
TID845	Acute nephritic syndrome, minor glomerular abnormality	20	0	0	0
TID846	Acute nephritis	47400	80	14650	0
TID847	Acute nephritis with lesions of necrotizing glomerulitis	110	0	160	0
TID848	Acute nephropathy	180880	320	354410	60
TID849	Acute nervous system disorder	91610	110	211330	40
TID850	Acute non-ST segment elevation myocardial infarction	17970	20	47440	0
TID851	Acute non-infective otitis externa	27360	30	7650	0
TID852	Acute non-suppurative otitis media	133570	130	30950	0
TID853	Acute non-suppurative otitis media - serous	99080	90	24080	0
TID854	Acute on chronic diastolic heart failure	7210	0	39150	0
TID855	Acute on chronic systolic heart failure	6370	0	22270	0
TID856	Acute oophoritis	4390	10	670	0
TID857	Acute osteomyelitis	9820	20	11610	0
TID858	Acute osteomyelitis of ankle and/or foot	5090	10	6400	0
TID859	Acute osteomyelitis of femur	200	0	180	0
TID860	Acute osteomyelitis of forearm	90	0	60	0
TID861	Acute osteomyelitis of hand	520	0	390	0
TID862	Acute osteomyelitis of humerus	90	0	90	0
TID863	Acute osteomyelitis of lower leg	690	0	600	0
TID864	Acute osteomyelitis of multiple sites	320	0	300	0
TID865	Acute osteomyelitis of pelvic region and/or thigh	500	0	490	0
TID866	Acute osteomyelitis of shoulder region	210	0	170	0
TID867	Acute otitis externa	45980	60	16610	0
TID868	Acute otitis media	230870	200	45450	0
TID869	Acute otitis media with effusion	210	0	70	0
TID870	Acute pancreatitis	85880	200	54760	10
TID871	Acute pansinusitis	40530	20	12100	0
TID872	Acute papillary necrosis	250	0	250	0
TID873	Acute paralytic poliomyelitis	40	0	270	0
TID874	Acute paralytic poliomyelitis, bulbar	20	0	140	0
TID875	Acute parametritis	23440	80	630	0
TID876	Acute paranoid reaction	230	0	150	0
TID877	Acute pelvic inflammatory disease	26360	100	660	0
TID878	Acute peptic ulcer	2970	0	3420	0
TID879	Acute peptic ulcer with hemorrhage	1070	0	1550	0
TID880	Acute peptic ulcer with hemorrhage AND obstruction	260	0	400	0
TID881	Acute peptic ulcer with hemorrhage AND with perforation but without obstruction	210	0	230	0
TID882	Acute peptic ulcer with hemorrhage and perforation	330	0	340	0
TID883	Acute peptic ulcer with hemorrhage but without obstruction	680	0	970	0
TID884	Acute peptic ulcer with hemorrhage, with perforation AND with obstruction	90	0	80	0
TID885	Acute peptic ulcer with perforation	480	0	540	0
TID886	Acute peptic ulcer with perforation AND obstruction	130	0	140	0
TID887	Acute peptic ulcer with perforation but without obstruction	90	0	110	0
TID888	Acute peptic ulcer without hemorrhage AND without perforation	1680	0	1550	0
TID889	Acute peptic ulcer without hemorrhage AND without perforation but with obstruction	100	0	190	0
TID890	Acute peptic ulcer without hemorrhage, without perforation AND without obstruction	1440	0	1310	0
TID891	Acute pericarditis	6510	10	5690	0
TID892	Acute pericarditis associated with another disorder	690	0	720	0
TID893	Acute perichondritis of pinna	470	0	190	0
TID894	Acute periodontitis	2980	10	480	0
TID895	Acute peritonitis	42160	90	8220	0
TID896	Acute pharyngitis	1747900	1720	249290	60
TID897	Acute pneumococcal laryngitis	3750	0	1790	0
TID898	Acute poliomyelitis	1100	0	6310	0
TID899	Acute poliomyelitis with paralysis except bulbar	40	0	170	0
TID900	Acute polyarthritis	530	0	90	0
TID901	Acute polyarticular juvenile rheumatoid arthritis	530	0	90	0
TID902	Acute post-trauma stress state	960	0	140	0
TID903	Acute posterior myocardial infarction	140	0	390	0
TID904	Acute posthemorrhagic anemia	152220	250	236940	40
TID905	Acute proliferative glomerulonephritis	510	0	320	0
TID906	Acute promyelocytic leukemia, FAB M3	240	0	140	0
TID907	Acute prostatitis	130	0	90	0
TID908	Acute pulmonary coccidioidomycosis	60	0	90	0
TID909	Acute pulmonary edema	7920	10	16390	0
TID910	Acute pulmonary edema caused by fumes AND/OR vapors	40	0	70	0
TID911	Acute pulmonary heart disease	2120	0	4020	0
TID912	Acute pulmonary histoplasmosis	40	0	40	0
TID913	Acute pulmonary insufficiency following nonthoracic surgery	630	0	770	0
TID914	Acute pulmonary insufficiency following thoracic surgery	150	0	300	0
TID915	Acute pyelitis	1280	0	290	0
TID916	Acute pyelonephritis	4630	20	1160	0
TID917	Acute pyelonephritis with medullary necrosis	220	0	90	0
TID918	Acute pyelonephritis without medullary necrosis	76700	180	18810	0
TID919	Acute pyonephrosis	1280	0	290	0
TID920	Acute radiation disease	100	0	190	0
TID921	Acute radiation pneumonitis	560	0	1260	0
TID922	Acute reaction to foreign substance accidentally left during a procedure	50	0	40	0
TID923	Acute reaction to foreign substance left during procedure	50	0	40	0
TID924	Acute renal failure due to acute cortical necrosis	330	0	680	0
TID925	Acute renal failure syndrome	137060	240	345710	60
TID926	Acute renal impairment	137070	240	345730	60
TID927	Acute renal papillary necrosis with renal failure	250	0	250	0
TID928	Acute respiratory disease	3550790	3140	1190060	200
TID929	Acute respiratory distress syndrome	3650	0	3640	0
TID930	Acute respiratory failure	103440	220	197950	40
TID931	Acute respiratory infection	77980	100	60130	30
TID932	Acute retention of urine	200	0	160	0
TID933	Acute rheumatic endocarditis	1010	0	1050	0
TID934	Acute rheumatic heart disease	1450	0	1690	0
TID935	Acute rheumatic myocarditis	30	0	20	0
TID936	Acute rheumatic pericarditis	120	0	210	0
TID937	Acute rhinosinusitis	370	0	180	0
TID938	Acute right otitis media	50	0	80	0
TID939	Acute salpingitis	4550	10	670	0
TID940	Acute salpingo-oophoritis	4390	10	660	0
TID941	Acute sanguinous otitis media	370	0	140	0
TID942	Acute schizophrenia-like psychotic disorder	1810	0	720	0
TID943	Acute schizophrenic episode	1790	0	660	0
TID944	Acute severe exacerbation of asthma	24500	40	10240	0
TID945	Acute severe exacerbation of immunoglobin E-mediated allergic asthma	2620	0	950	0
TID946	Acute severe exacerbation of intrinsic asthma	880	0	580	0
TID947	Acute sialoadenitis	2750	0	1850	0
TID948	Acute sickle cell splenic sequestration crisis	30	0	0	0
TID949	Acute sinusitis	1362630	1010	407240	70
TID950	Acute skin disorder	51170	60	21360	0
TID951	Acute sphenoidal sinusitis	3570	0	2060	0
TID952	Acute streptococcal bronchitis	630	0	470	0
TID953	Acute stress disorder	94170	240	28680	30
TID954	Acute subendocardial infarction	24090	30	73540	10
TID955	Acute suppurative arthritis	40	0	50	0
TID956	Acute suppurative arthritis caused by bacteria	40	0	50	0
TID957	Acute suppurative laryngitis	3750	0	1790	0
TID958	Acute suppurative otitis media	107240	80	15500	0
TID959	Acute suppurative otitis media due to another disease	630	0	160	0
TID960	Acute suppurative otitis media with spontaneous rupture of ear drum	8400	0	1740	0
TID961	Acute suppurative otitis media without spontaneous rupture of ear drum	99790	70	13760	0
TID962	Acute systolic heart failure	11200	10	36470	0
TID963	Acute thyroiditis	3030	0	1040	0
TID964	Acute tonsillitis	220660	220	12160	0
TID965	Acute tracheitis	8460	0	3500	0
TID966	Acute tracheitis with obstruction	90	0	60	0
TID967	Acute tracheitis without obstruction	2560	0	1200	0
TID968	Acute tracheobronchitis	952310	1160	447320	90
TID969	Acute transient psychotic disorder	1360	0	3470	0
TID970	Acute transudative otitis media	370	0	120	0
TID971	Acute transverse myelitis	900	0	300	0
TID972	Acute tuberculosis	60	0	40	0
TID973	Acute tubotympanic catarrh	210	0	70	0
TID974	Acute tubular necrosis	11440	20	22180	0
TID975	Acute type B viral hepatitis	15690	40	5790	0
TID976	Acute ulcerative colitis	130	0	30	0
TID977	Acute ulcerative gingivitis	50	0	20	0
TID978	Acute ulcerative laryngitis	3750	0	1790	0
TID979	Acute upper respiratory infection	1601940	1650	462140	90
TID980	Acute upper respiratory infection of multiple sites	38250	20	9510	0
TID981	Acute upper urinary tract infection	78150	180	19250	0
TID982	Acute urinary tract infection	81280	190	21590	0
TID983	Acute uterine inflammatory disease	2790	20	30	0
TID984	Acute vaginitis	469620	770	52140	20
TID985	Acute vascular insufficiency	11310	20	22940	0
TID986	Acute vascular insufficiency of intestine	5050	0	8850	0
TID987	Acute viral bronchiolitis	3450	0	1390	0
TID988	Acute viral bronchitis	990	0	710	0
TID989	Acute viral disease	44010	100	20480	0
TID990	Acute viral hepatitis	31260	80	11260	0
TID991	Acute viral pharyngitis	6770	10	570	0
TID992	Acute vomiting	830	0	210	0
TID993	Acute vulvitis	14740	20	6080	0
TID994	Acute-on-chronic renal failure	280	0	1050	0
TID995	Acute-on-chronic respiratory failure	14860	30	38540	10
TID996	Adactyly	180	0	50	0
TID997	Addison's disease	2200	0	1980	0
TID998	Adenocarcinoma of head and neck	540	0	160	0
TID999	Adenocarcinoma of large intestine	70	0	130	0
TID1000	Adenocarcinoma of liver	1260	0	1950	0
TID1001	Adenocarcinoma of lung	70	0	210	0
TID1002	Adenocarcinoma of sigmoid colon	30	0	30	0
TID1003	Adenoid vegetations	50	0	20	0
TID1004	Adenoiditis	9620	0	170	0
TID1005	Adenoma of large intestine	570	0	1470	0
TID1006	Adenomatous goiter	1130	0	930	0
TID1007	Adenomatous polyp of colon	230	0	740	0
TID1008	Adenosine allergy	300	0	940	0
TID1009	Adenoviral enteritis	190	0	80	0
TID1010	Adenoviral meningitis	50	0	20	0
TID1011	Adenoviral pharyngitis	70	0	10	0
TID1012	Adenoviral pharyngoconjunctivitis	70	0	10	0
TID1013	Adenoviral pneumonia	390	0	370	0
TID1014	Adenoviral respiratory disease	450	0	380	0
TID1015	Adherent placenta	1020	0	0	0
TID1016	Adhesion of pelvic peritoneum	73920	120	9940	0
TID1017	Adhesions and disruptions of iris and ciliary body	1410	0	2540	0
TID1018	Adhesions of iris	1270	0	2150	0
TID1019	Adhesions of temporomandibular joint	620	0	180	0
TID1020	Adhesive capsulitis of shoulder	44220	40	37190	0
TID1021	Adhesive middle ear disease	1210	0	460	0
TID1022	Adhesive middle ear disease with adhesions of drum head to incus	120	0	60	0
TID1023	Adhesive middle ear disease with adhesions of drum head to promontorium	60	0	30	0
TID1024	Adhesive middle ear disease with adhesions of drum head to stapes	110	0	50	0
TID1025	Adhesive pericarditis	400	0	730	0
TID1026	Adjustment disorder	314370	570	128980	60
TID1027	Adjustment disorder with anxious mood	59420	100	18990	10
TID1028	Adjustment disorder with depressed mood	110140	230	61250	30
TID1029	Adjustment disorder with disturbance of conduct	13440	30	1690	0
TID1030	Adjustment disorder with mixed disturbance of emotions AND conduct	11560	20	1400	0
TID1031	Adjustment disorder with mixed emotional features	77440	130	22080	20
TID1032	Adjustment disorder with withdrawal	210	0	80	0
TID1033	Adjustment disorder with work inhibition	830	0	190	0
TID1034	Adjustment reaction with physical symptoms	620	0	150	0
TID1035	Administration of drug or medicament contraindicated	30	0	30	0
TID1036	Administration of medication not done due to contraindication	240	0	180	0
TID1037	Adolescent - emotional problem	930	0	40	0
TID1038	Adolescent emancipation disorder	70	0	0	0
TID1039	Adolescent idiopathic scoliosis	4190	0	1280	0
TID1040	Adolescent postural kyphosis	380	0	160	0
TID1041	Adrenal cortical hypofunction	23080	30	16180	0
TID1042	Adrenal hemorrhage	30	0	20	0
TID1043	Adrenal hyperfunction	5440	0	1440	0
TID1044	Adrenal hypofunction	24000	30	16770	0
TID1045	Adrenergic neurone blocking drug allergy	310	0	250	0
TID1046	Adrenocortical hyperfunction	5230	0	1300	0
TID1047	Adrenocorticotropic hormone hypersecretion	1130	0	340	0
TID1048	Adrenocorticotropic hormone-dependent Cushing syndrome	1130	0	340	0
TID1049	Adrenogenital disorder	2980	0	580	0
TID1050	Adrenoleukodystrophy	50	0	30	0
TID1051	Adult T-cell leukemia/lymphoma	80	0	110	0
TID1052	Adult attention deficit hyperactivity disorder	1660	0	340	0
TID1053	Adult failure to thrive syndrome	9620	20	48680	20
TID1054	Adult form of celiac disease	20	0	0	0
TID1055	Adult onset Still's disease	260	0	90	0
TID1056	Adult osteochondrosis of spine	90	0	70	0
TID1057	Adult osteomalacia due to malabsorption	50	0	80	0
TID1058	Adult osteomalacia due to malnutrition	70	0	110	0
TID1059	Adult-onset obesity	110	0	50	0
TID1060	Advanced open-angle glaucoma	80	0	720	0
TID1061	Adverse drug interaction	1570	0	1110	0
TID1062	Adverse effect of radiation therapy	3160	0	4440	0
TID1063	Adverse effect, caused by correct medicinal substance properly administered	217030	490	208160	70
TID1064	Adverse reaction	455520	720	349950	90
TID1065	Adverse reaction caused by acidifying agent	70	0	90	0
TID1066	Adverse reaction caused by alkalizing agents	30	0	20	0
TID1067	Adverse reaction caused by anterior pituitary hormone	100	0	30	0
TID1068	Adverse reaction caused by anti-common cold drug	60	0	20	0
TID1069	Adverse reaction caused by antiasthmatic	1130	0	790	0
TID1070	Adverse reaction caused by anticoagulant antagonists	120	0	310	0
TID1071	Adverse reaction caused by antidiabetic drug	3610	0	6190	0
TID1072	Adverse reaction caused by antineoplastic antibiotics	210	0	210	0
TID1073	Adverse reaction caused by antiparkinsonism drug	180	0	680	0
TID1074	Adverse reaction caused by antiplatelet agent	450	0	950	0
TID1075	Adverse reaction caused by antipruritic	100	0	50	0
TID1076	Adverse reaction caused by antipyretic	9000	30	9670	0
TID1077	Adverse reaction caused by antirheumatic	2220	10	1880	0
TID1078	Adverse reaction caused by aromatic analgesic	2020	10	1170	0
TID1079	Adverse reaction caused by bacillus Calmette-Guerin vaccine	140	0	20	0
TID1080	Adverse reaction caused by bacterial vaccines	1600	0	1000	0
TID1081	Adverse reaction caused by barbiturate	230	0	110	0
TID1082	Adverse reaction caused by biological substance	33820	30	34380	0
TID1083	Adverse reaction caused by blood or blood product	190	0	210	0
TID1084	Adverse reaction caused by caffeine	280	0	50	0
TID1085	Adverse reaction caused by cannabis	390	0	50	0
TID1086	Adverse reaction caused by central nervous system muscle-tone depressants	330	0	210	0
TID1087	Adverse reaction caused by diphtheria vaccine	50	0	0	0
TID1088	Adverse reaction caused by drug	389480	640	331690	90
TID1089	Adverse reaction caused by drug primarily acting on the smooth and skeletal muscles and respiratory system	140	0	120	0
TID1090	Adverse reaction caused by emollient cathartic	20	0	50	0
TID1091	Adverse reaction caused by enzymes	20	0	30	0
TID1092	Adverse reaction caused by epinephrine	50	0	680	0
TID1093	Adverse reaction caused by expectorant	220	0	100	0
TID1094	Adverse reaction caused by eye drug	240	0	130	0
TID1095	Adverse reaction caused by fibrinolytic drugs	110	0	340	0
TID1096	Adverse reaction caused by food	30910	30	5690	0
TID1097	Adverse reaction caused by hallucinogen	770	0	210	0
TID1098	Adverse reaction caused by hydantoin derivative	1290	0	1460	0
TID1099	Adverse reaction caused by hypnotic AND/OR sedative	11230	40	12910	0
TID1100	Adverse reaction caused by hypothalamic/pituitary hormone	170	0	110	0
TID1101	Adverse reaction caused by irritant cathartic	60	0	70	0
TID1102	Adverse reaction caused by lipotropic drugs	20	0	40	0
TID1103	Adverse reaction caused by measles vaccine	30	0	0	0
TID1104	Adverse reaction caused by mixed bacterial vaccine	60	0	20	0
TID1105	Adverse reaction caused by nitrous oxide	110	0	60	0
TID1106	Adverse reaction caused by ovarian hormone	2430	0	220	0
TID1107	Adverse reaction caused by oxytocic agents	150	0	0	0
TID1108	Adverse reaction caused by parasympatholytic and spasmolytic	610	0	600	0
TID1109	Adverse reaction caused by parathyroid and parathyroid derivatives	30	0	50	0
TID1110	Adverse reaction caused by peripheral nerve and plexus blocking anesthetic	170	0	140	0
TID1111	Adverse reaction caused by pharmaceutical excipient	490	0	300	0
TID1112	Adverse reaction caused by posterior pituitary hormones	80	0	80	0
TID1113	Adverse reaction caused by purine derivative diuretic	30	0	110	0
TID1114	Adverse reaction caused by salicylate	1740	0	2450	0
TID1115	Adverse reaction caused by saluretic agent	1210	0	4200	0
TID1116	Adverse reaction caused by skeletal muscle relaxants	830	0	870	0
TID1117	Adverse reaction caused by spinal anesthetic	540	0	390	0
TID1118	Adverse reaction caused by substance	436670	690	344690	90
TID1119	Adverse reaction caused by surface and infiltration anesthetic	250	0	160	0
TID1120	Adverse reaction caused by sympatholytic	650	0	2460	0
TID1121	Adverse reaction caused by tetanus vaccine	560	0	180	0
TID1122	Adverse reaction caused by typhoid and paratyphoid vaccines	20	0	0	0
TID1123	Adverse reaction caused by viral vaccines	1090	0	550	0
TID1124	Adverse reaction to food additive	620	0	630	0
TID1125	African histoplasmosis	60	0	50	0
TID1126	African trypanosomiasis	30	0	20	0
TID1127	After-cataract not obscuring vision	970	0	10060	0
TID1128	After-cataract with vision obscured	4860	0	46250	0
TID1129	Aganglionosis of large intestine	660	0	90	0
TID1130	Age, sex or race-related dermatoses	3550	0	30	0
TID1131	Age-related cataract	91070	70	309140	60
TID1132	Age-related macular degeneration	12670	10	155760	20
TID1133	Aggressive type unsocialized behavior disorder	5930	10	990	0
TID1134	Aggressive unsocial conduct disorder	170	0	60	0
TID1135	Agitated depression	120	0	60	0
TID1136	Agoraphobia	25960	90	5600	0
TID1137	Agoraphobia with panic attacks	15610	60	2940	0
TID1138	Agoraphobia without history of panic disorder	6460	20	1830	0
TID1139	Agranulocytosis	6130	0	6440	0
TID1140	Agrochemical or pesticide causing toxic effect	560	0	240	0
TID1141	Ainhum	30	0	20	0
TID1142	Air embolism	380	0	320	0
TID1143	Air embolism as a complication of medical care	80	0	60	0
TID1144	Air embolism as early complication of trauma	230	0	250	0
TID1145	Air-conditioner and humidifier lung	30	0	20	0
TID1146	Aircraft rotating propeller injury	80	0	20	0
TID1147	Airway trauma	80	0	60	0
TID1148	Akathisia	800	0	390	0
TID1149	Albendazole allergy	20	0	0	0
TID1150	Albinism	430	0	430	0
TID1151	Albumin solution allergy	670	0	470	0
TID1152	Alcohol abuse	220590	1200	42040	50
TID1153	Alcohol amnestic disorder	380	0	290	0
TID1154	Alcohol dependence	92460	450	26930	30
TID1155	Alcohol hallucinosis	570	0	130	0
TID1156	Alcohol intoxication	68940	420	8650	20
TID1157	Alcohol intoxication delirium	1410	10	180	0
TID1158	Alcohol metabolism modifier allergy	100	0	40	0
TID1159	Alcohol myopathy	40	0	20	0
TID1160	Alcohol products allergy	9420	10	7970	0
TID1161	Alcohol withdrawal delirium	5990	70	1810	0
TID1162	Alcohol withdrawal hallucinosis	520	0	120	0
TID1163	Alcohol withdrawal syndrome	25170	210	5820	10
TID1164	Alcohol withdrawal-induced convulsion	210	0	10	0
TID1165	Alcohol-induced anxiety disorder	280	0	70	0
TID1166	Alcohol-induced chronic pancreatitis	1520	0	280	0
TID1167	Alcohol-induced mood disorder	600	0	60	0
TID1168	Alcohol-induced organic mental disorder	36570	240	9700	10
TID1169	Alcohol-induced psychosis	4390	30	990	0
TID1170	Alcohol-induced psychotic disorder with delusions	80	0	30	0
TID1171	Alcohol-induced sleep disorder	330	0	150	0
TID1172	Alcoholic cirrhosis	13930	60	6740	0
TID1173	Alcoholic disinfectant allergy	410	0	280	0
TID1174	Alcoholic fatty liver	3730	30	1350	0
TID1175	Alcoholic fibrosis and sclerosis of liver	60	0	20	0
TID1176	Alcoholic gastritis	8000	60	980	0
TID1177	Alcoholic hepatic failure	930	0	160	0
TID1178	Alcoholic hepatitis	5460	30	890	0
TID1179	Alcoholic liver damage	26300	140	10270	0
TID1180	Alcoholic paranoia	70	0	30	0
TID1181	Alcoholic polyneuropathy	1230	0	620	0
TID1182	Alcoholism	92810	450	27080	30
TID1183	Aldehyde disinfectant allergy	1620	0	1880	0
TID1184	Aldosterone antagonists allergy	2380	0	4360	0
TID1185	Aldosterone disorder	2850	0	2340	0
TID1186	Aldosteronism	2850	0	2340	0
TID1187	Alfuzosin allergy	30	0	70	0
TID1188	Algodystrophy	24000	40	8110	0
TID1189	Alkaline chemical burn of cornea AND/OR conjunctival sac	370	0	100	0
TID1190	Alkaline chemical burn of cornea and conjunctival sac	370	0	100	0
TID1191	Alkalosis	13190	30	21040	0
TID1192	Alkylating drug allergy	370	0	270	0
TID1193	Allergen extract vaccine allergy	220	0	120	0
TID1194	Allergic arthritis	1390	0	1320	0
TID1195	Allergic arthritis of multiple sites	150	0	140	0
TID1196	Allergic arthritis of the ankle and/or foot	80	0	80	0
TID1197	Allergic arthritis of the hand	90	0	130	0
TID1198	Allergic arthritis of the pelvic region and thigh	50	0	60	0
TID1199	Allergic arthritis of the shoulder region	70	0	140	0
TID1200	Allergic asthma	113120	140	42460	0
TID1201	Allergic bronchitis	10650	20	4430	0
TID1202	Allergic bronchopulmonary aspergillosis	750	0	770	0
TID1203	Allergic colitis	2470	0	1060	0
TID1204	Allergic condition	5191030	3860	2636220	300
TID1205	Allergic conjunctivitis	118010	80	48600	10
TID1206	Allergic contact dermatitis	78380	50	32730	0
TID1207	Allergic contact dermatitis caused by adhesive	1870	0	1020	0
TID1208	Allergic contact dermatitis caused by cosmetic	1960	0	700	0
TID1209	Allergic contact dermatitis caused by drug in contact with skin	770	0	570	0
TID1210	Allergic contact dermatitis caused by dye	530	0	120	0
TID1211	Allergic contact dermatitis caused by food in contact with skin	210	0	60	0
TID1212	Allergic contact dermatitis caused by metal	4440	0	1140	0
TID1213	Allergic contact dermatitis caused by plant	43160	30	16790	0
TID1214	Allergic contact dermatitis caused by plants, except food	43160	30	16790	0
TID1215	Allergic disorder by allergen type	225780	130	85850	0
TID1216	Allergic disorder by body site affected	1526810	1080	606460	100
TID1217	Allergic disorder of digestive system	4540	0	2440	0
TID1218	Allergic disorder of respiratory system	1386690	960	553780	90
TID1219	Allergic disorder of skin	130760	140	46680	0
TID1220	Allergic disposition	4505050	3570	2459300	290
TID1221	Allergic enteritis	2470	0	1060	0
TID1222	Allergic enterocolitis	2470	0	1050	0
TID1223	Allergic gastritis	4540	0	2440	0
TID1224	Allergic gastroenteritis and colitis	2470	0	1050	0
TID1225	Allergic granulomatosis angiitis	320	0	190	0
TID1226	Allergic otitis media	7600	0	2010	0
TID1227	Allergic reaction	59170	100	20350	0
TID1228	Allergic reaction caused by animal	22100	40	9080	0
TID1229	Allergic reaction caused by bee sting	5890	0	3160	0
TID1230	Allergic reaction caused by bite and/or sting	22080	40	9050	0
TID1231	Allergic reaction caused by chemical	170	0	50	0
TID1232	Allergic reaction caused by detergent	300	0	150	0
TID1233	Allergic reaction caused by drug	1780	0	920	0
TID1234	Allergic reaction caused by dye	760	0	790	0
TID1235	Allergic reaction caused by food	8870	0	1390	0
TID1236	Allergic reaction caused by grass pollen	180	0	70	0
TID1237	Allergic reaction caused by insect bite	300	0	290	0
TID1238	Allergic reaction caused by insect venom	6880	0	3780	0
TID1239	Allergic reaction caused by pollen	180	0	70	0
TID1240	Allergic reaction caused by radiocontrast media	320	0	210	0
TID1241	Allergic reaction caused by substance	34110	50	12510	0
TID1242	Allergic reaction caused by venom	6930	0	3800	0
TID1243	Allergic reaction caused by wasp sting	310	0	220	0
TID1244	Allergic reaction, caused by correct medicinal substance properly administered	620	0	330	0
TID1245	Allergic rhinitis	1332270	890	532080	80
TID1246	Allergic rhinitis caused by animal dander	19870	20	4170	0
TID1247	Allergic rhinitis caused by animals	27000	20	6040	0
TID1248	Allergic rhinitis caused by pollen	213300	110	82840	0
TID1249	Allergic rhinitis due to food	1020	0	430	0
TID1250	Allergic urticaria	49610	90	13490	0
TID1251	Allergic urticaria and/or angioedema	49610	90	13490	0
TID1252	Allergy to X-ray contrast media	7030	10	8080	0
TID1253	Allergy to adhesive	134480	110	133100	20
TID1254	Allergy to adhesive bandage	84500	80	85160	10
TID1255	Allergy to almond oil	770	0	240	0
TID1256	Allergy to alpha glucoside inhibitor	80	0	230	0
TID1257	Allergy to aluminum	550	0	480	0
TID1258	Allergy to animal dander	68460	40	19140	0
TID1259	Allergy to animal hair	1700	0	500	0
TID1260	Allergy to animal protein	82070	50	26880	0
TID1261	Allergy to anti-infective agent	2129880	1630	1234020	160
TID1262	Allergy to antibiotic	2065260	1550	1194800	150
TID1263	Allergy to antiretroviral drug	50	0	10	0
TID1264	Allergy to apple juice	3450	0	740	0
TID1265	Allergy to bee venom	61620	100	25270	0
TID1266	Allergy to bile acid	220	0	610	0
TID1267	Allergy to biocide	3720	0	8280	0
TID1268	Allergy to caffeine	8460	0	7900	0
TID1269	Allergy to carrot	1430	0	390	0
TID1270	Allergy to cat dander	38300	20	10620	0
TID1271	Allergy to cherry	2540	0	420	0
TID1272	Allergy to cinnamon	3660	0	1110	0
TID1273	Allergy to citrus fruit	11300	10	5590	0
TID1274	Allergy to coconut oil	7520	10	1320	0
TID1275	Allergy to contrast media	81640	100	87780	20
TID1276	Allergy to corn	5790	0	3310	0
TID1277	Allergy to corticosteroid	81370	90	82410	20
TID1278	Allergy to cosmetic	4260	0	4730	0
TID1279	Allergy to dairy product	54030	40	33090	0
TID1280	Allergy to decongestant	3680	0	1760	0
TID1281	Allergy to diagnostic agent	101030	120	108200	30
TID1282	Allergy to dietary mushroom	2340	0	1250	0
TID1283	Allergy to dog dander	12820	0	3340	0
TID1284	Allergy to drug vehicle	1750	0	1720	0
TID1285	Allergy to dye	41560	70	46440	10
TID1286	Allergy to eggs	36400	50	20130	0
TID1287	Allergy to enzyme inhibitor	64840	40	169590	20
TID1288	Allergy to ertapenem	530	0	550	0
TID1289	Allergy to erythromycin	176120	130	110700	10
TID1290	Allergy to ethyl alcohol	2080	0	1700	0
TID1291	Allergy to existing dental restorative material	154460	150	59620	10
TID1292	Allergy to fish	34100	40	24010	0
TID1293	Allergy to flavor	13430	10	9480	0
TID1294	Allergy to fruit	79090	90	29620	0
TID1295	Allergy to fungus	20840	0	12570	0
TID1296	Allergy to gauze	80	0	60	0
TID1297	Allergy to grass pollen	14400	0	5890	0
TID1298	Allergy to horse dander	810	0	1110	0
TID1299	Allergy to house dust mite	13410	0	4720	0
TID1300	Allergy to hymenoptera venom	65170	110	27330	10
TID1301	Allergy to imipenem	320	0	360	0
TID1302	Allergy to insect venom	65170	110	27340	10
TID1303	Allergy to legumes	50340	70	14720	0
TID1304	Allergy to lobster	840	0	710	0
TID1305	Allergy to macrolide antibiotic	287300	200	170540	20
TID1306	Allergy to magnetic resonance imaging contrast media	400	0	210	0
TID1307	Allergy to marine crustacean	9680	10	5460	0
TID1308	Allergy to meat	6680	0	3170	0
TID1309	Allergy to meglitinide	100	0	390	0
TID1310	Allergy to meropenem	530	0	400	0
TID1311	Allergy to mold	20840	0	12540	0
TID1312	Allergy to mollusk	680	0	660	0
TID1313	Allergy to nickel	23690	20	15780	0
TID1314	Allergy to nut	38130	40	10170	0
TID1315	Allergy to oats	1380	0	680	0
TID1316	Allergy to opiate agonist	1142910	1380	823090	120
TID1317	Allergy to oyster	670	0	620	0
TID1318	Allergy to paracetamol	132140	250	74090	10
TID1319	Allergy to peanuts	38690	50	9730	0
TID1320	Allergy to penicillin	1358960	1070	787550	110
TID1321	Allergy to plant	3470	0	2560	0
TID1322	Allergy to pollen	70380	50	29700	0
TID1323	Allergy to pork	5000	0	2250	0
TID1324	Allergy to potato	900	0	440	0
TID1325	Allergy to radiopharmaceutical	81640	100	87790	20
TID1326	Allergy to ragweed pollen	22210	10	9500	0
TID1327	Allergy to raloxifene	40	0	800	0
TID1328	Allergy to red meat	6680	0	3140	0
TID1329	Allergy to reverse transcriptase inhibitor	50	0	10	0
TID1330	Allergy to rubber	308610	390	129920	30
TID1331	Allergy to rye	420	0	230	0
TID1332	Allergy to seafood	149480	150	83220	20
TID1333	Allergy to seed	3770	0	1730	0
TID1334	Allergy to sevoflurane	90	0	70	0
TID1335	Allergy to shrimp	8930	10	4810	0
TID1336	Allergy to soy	8590	0	3540	0
TID1337	Allergy to spider venom	200	0	180	0
TID1338	Allergy to strawberries	13960	20	7620	0
TID1339	Allergy to substance	4363640	3480	2428310	290
TID1340	Allergy to sufentanil	30	0	30	0
TID1341	Allergy to sulfonamide antibiotic	216130	190	136100	20
TID1342	Allergy to sulfonamides	894870	640	673010	80
TID1343	Allergy to teriparatide	40	0	180	0
TID1344	Allergy to thiazolidinedione	590	0	2010	0
TID1345	Allergy to tomato	10680	20	5120	0
TID1346	Allergy to tramadol	15510	50	12350	0
TID1347	Allergy to tree pollen	4570	0	2370	0
TID1348	Allergy to tree resin	1860	0	960	0
TID1349	Allergy to walnut	4280	0	1450	0
TID1350	Allergy to wasp venom	5610	0	3210	0
TID1351	Allergy to watermelon	2220	0	630	0
TID1352	Allergy to weed pollen	23150	10	10010	0
TID1353	Allergy to wheat	16750	10	7800	0
TID1354	Allergy to wood	5160	0	2230	0
TID1355	Allergy to wool	2960	0	2570	0
TID1356	Allescheriosis	30	0	30	0
TID1357	Allopurinol allergy	1010	0	4270	0
TID1358	Alopecia	190660	130	80680	20
TID1359	Alopecia areata	15030	10	4620	0
TID1360	Alopecia mucinosa	30	0	0	0
TID1361	Alopecia totalis	570	0	300	0
TID1362	Alopecia universalis	300	0	150	0
TID1363	Alpha-1-antitrypsin deficiency	2240	0	1370	0
TID1364	Alpha-adrenoceptor agonist allergy	22930	20	33820	0
TID1365	Alpha-adrenoceptor agonist poisoning	20	0	0	0
TID1366	Alpha-adrenoceptor blocking drug adverse reaction	70	0	50	0
TID1367	Alpha-adrenoceptor blocking drug allergy	2420	0	5890	0
TID1368	Alpha-tocopheryl allergy	110	0	200	0
TID1369	Alprazolam allergy	4250	10	4690	0
TID1370	Alteplase allergy	60	0	80	0
TID1371	Alternating esotropia	1540	0	950	0
TID1372	Alternating esotropia with A pattern	60	0	20	0
TID1373	Alternating esotropia with V pattern	120	0	40	0
TID1374	Alternating esotropia with noncommitance other than A OR V pattern	30	0	30	0
TID1375	Alternating exotropia	2100	0	920	0
TID1376	Alternating exotropia with A pattern	70	0	30	0
TID1377	Alternating exotropia with V pattern	120	0	40	0
TID1378	Alternating exotropia with noncommitance other than A OR V pattern	20	0	20	0
TID1379	Alternating hyperphoria	60	0	70	0
TID1380	Aluminum hydroxide allergy	60	0	70	0
TID1381	Alveolar hyperplasia of maxilla	70	0	30	0
TID1382	Alveolar pneumopathy	5890	10	6560	0
TID1383	Alveolar ridge abnormality	760	0	830	0
TID1384	Alveolar ridge abnormality of maxilla	140	0	80	0
TID1385	Alveolitis of jaw	4190	20	330	0
TID1386	Alzheimer's disease	6080	0	144810	20
TID1387	Amantadine allergy	630	0	910	0
TID1388	Amaurosis	2000	0	4180	0
TID1389	Amaurosis fugax	2000	0	4180	0
TID1390	Amblyopia	15380	20	8900	0
TID1391	Amebiasis of skin	20	0	20	0
TID1392	Amebic brain abscess	160	0	50	0
TID1393	Amebic colitis	20	0	10	0
TID1394	Amebic dysentery	70	0	60	0
TID1395	Amebic infection	740	0	360	0
TID1396	Amebic infection of central nervous system	160	0	50	0
TID1397	Amebic liver abscess	40	0	50	0
TID1398	Amebic nondysenteric colitis	20	0	10	0
TID1399	Amelia	70	0	20	0
TID1400	Amethocaine allergy	400	0	460	0
TID1401	Amide compound toxicity	820	0	170	0
TID1402	Amikacin allergy	90	0	100	0
TID1403	Amiloride allergy	270	0	680	0
TID1404	Amino acid deficiency	20	0	10	0
TID1405	Amino acid transport disorder	840	0	600	0
TID1406	Aminoacidemia	750	0	320	0
TID1407	Aminoglycosides adverse reaction	80	0	80	0
TID1408	Aminoglycosides allergy	19200	10	21170	0
TID1409	Aminophylline allergy	350	0	490	0
TID1410	Aminoquinoline antimalarial allergy	6420	0	5540	0
TID1411	Amiodarone allergy	700	0	5640	0
TID1412	Amitriptyline allergy	11100	20	9590	0
TID1413	Amlodipine allergy	11580	10	33880	0
TID1414	Amnestic disorder	1020	0	1500	0
TID1415	Amnion nodosum	20	0	0	0
TID1416	Amniotic cavity infection - delivered	22990	40	0	0
TID1417	Amniotic cavity infection with antenatal problem	1960	0	0	0
TID1418	Amniotic cyst	20	0	0	0
TID1419	Amniotic fluid embolism	170	0	20	0
TID1420	Amniotic fluid pulmonary embolism - delivered	50	0	0	0
TID1421	Amniotic fluid pulmonary embolism - delivered with postnatal complication	20	0	0	0
TID1422	Amniotic fluid pulmonary embolism with antenatal complication	110	0	0	0
TID1423	Amniotic fluid pulmonary embolism with postnatal complication	20	0	0	0
TID1424	Amoxapine allergy	1030	0	320	0
TID1425	Amoxicillin + clavulanate potassium allergy	18090	0	12030	0
TID1426	Amoxicillin allergy	266430	180	90330	0
TID1427	Amphetamine abuse	29860	220	720	0
TID1428	Amphetamine abuse, continuous	1280	20	40	0
TID1429	Amphetamine abuse, episodic	680	0	10	0
TID1430	Amphetamine dependence	7580	70	400	0
TID1431	Amphetamine group adverse reaction	250	0	20	0
TID1432	Amphetamine group allergy	3550	0	750	0
TID1433	Amphetamine or psychostimulant dependence in remission	1100	20	30	0
TID1434	Amphetamine or psychostimulant dependence, continuous	1380	10	70	0
TID1435	Amphetamine or psychostimulant dependence, episodic	160	0	10	0
TID1436	Amphetamine poisoning of undetermined intent	110	0	0	0
TID1437	Amphotericin allergy	130	0	70	0
TID1438	Ampicillin allergy	22870	30	18940	0
TID1439	Amyelencephalus	520	0	120	0
TID1440	Amyloidosis	2280	0	4100	0
TID1441	Amyoplasia congenita disruptive sequence	140	0	10	0
TID1442	Amyotrophic lateral sclerosis	1550	0	2580	0
TID1443	Anabolic steroids adverse reaction	360	0	60	0
TID1444	Anabolic steroids allergy	2190	0	1450	0
TID1445	Anagen effluvium	50	0	20	0
TID1446	Anal and rectal polyp	28340	30	33460	0
TID1447	Anal fissure	55170	50	13110	0
TID1448	Anal fissure and fistula	230	0	90	0
TID1449	Anal infection	20	0	0	0
TID1450	Anal polyp	93500	90	73380	10
TID1451	Anal skin tag	66450	60	41200	0
TID1452	Anal spasm	4690	0	1960	0
TID1453	Anal sphincter tear	120	0	10	0
TID1454	Analgesic adverse reaction	33520	110	33750	10
TID1455	Analgesic allergy	1430710	1740	1000420	150
TID1456	Analgesic nephropathy	110	0	260	0
TID1457	Anaphylactic shock caused by serum	150	0	60	0
TID1458	Anaphylactic shock, caused by adverse effect of correct medicinal substance properly administered	620	0	330	0
TID1459	Anaphylactic transfusion reaction	190	0	60	0
TID1460	Anaphylactoid reaction	70	0	40	0
TID1461	Anaphylaxis	27080	30	7150	0
TID1462	Anaphylaxis caused by fish	750	0	140	0
TID1463	Anaphylaxis caused by fruit	400	0	70	0
TID1464	Anaphylaxis caused by shellfish	870	0	150	0
TID1465	Anaphylaxis caused by substance	9840	0	1850	0
TID1466	Anaphylaxis caused by vegetable	1780	0	190	0
TID1467	Anaplastic lymphoma kinase negative anaplastic large cell lymphoma	30	0	30	0
TID1468	Anatomical narrow angle glaucoma	4680	0	11360	0
TID1469	Ancylostomiasis	80	0	30	0
TID1470	Andes disease	750	0	280	0
TID1471	Androgen adverse reaction	360	0	60	0
TID1472	Androgen allergy	2430	0	1640	0
TID1473	Androgen resistance syndrome	680	0	200	0
TID1474	Anemia	1455130	1760	1098850	170
TID1475	Anemia caused by chemotherapy	7710	0	11120	0
TID1476	Anemia caused by medication	7860	0	11250	0
TID1477	Anemia caused by substance	21380	40	15230	0
TID1478	Anemia co-occurrent and due to chronic kidney disease	22160	20	62180	0
TID1479	Anemia due to abnormality extrinsic to the red cell	3820	0	3110	0
TID1480	Anemia due to blood loss	236050	340	296500	50
TID1481	Anemia due to chronic blood loss	100590	130	90830	20
TID1482	Anemia due to decreased red cell production	22240	20	62000	0
TID1483	Anemia due to disturbance of hemoglobin synthesis	29730	60	7450	0
TID1484	Anemia due to enzyme deficiency	990	0	550	0
TID1485	Anemia due to intrinsic red cell abnormality	13200	30	2280	0
TID1486	Anemia due to membrane defect	1680	0	600	0
TID1487	Anemia due to protein deficiency	420	0	340	0
TID1488	Anemia during pregnancy - baby delivered	130980	290	20	0
TID1489	Anemia during pregnancy - baby not yet delivered	63680	190	60	0
TID1490	Anemia during the puerperium	61810	130	20	0
TID1491	Anemia in mother complicating pregnancy, childbirth AND/OR puerperium	226420	450	1810	0
TID1492	Anemia in neoplastic disease	6710	0	15460	0
TID1493	Anemia in the puerperium - baby delivered during current episode of care	39720	90	0	0
TID1494	Anemia in the puerperium - baby delivered during previous episode of care	11040	30	0	0
TID1495	Anemia of chronic disorder	58240	80	136490	20
TID1496	Anemia of chronic renal failure	22160	20	61960	0
TID1497	Anemia of pregnancy	28290	50	10	0
TID1498	Anemia of prematurity	190	0	0	0
TID1499	Anemia of renal disease	28850	20	79750	0
TID1500	Anemia related to disturbed deoxyribonucleic acid synthesis	45840	40	64560	20
TID1501	Anemia secondary to renal failure	28850	20	79740	0
TID1502	Anencephalus	420	0	110	0
TID1503	Anesthetic allergy	46140	60	53720	20
TID1504	Anesthetics adverse reaction	40240	30	27160	0
TID1505	Anesthetics and medical gases allergy	2110	0	2150	0
TID1506	Aneurysm	52360	60	123960	10
TID1507	Aneurysm of artery of lower extremity	1740	0	5370	0
TID1508	Aneurysm of artery of neck	2620	0	3920	0
TID1509	Aneurysm of artery of trunk	21430	20	82570	0
TID1510	Aneurysm of artery of upper extremity	660	0	1030	0
TID1511	Aneurysm of artery, other than aorta	27560	40	42210	0
TID1512	Aneurysm of celiac artery	1670	0	3560	0
TID1513	Aneurysm of coronary vessels	470	0	910	0
TID1514	Aneurysm of descending aorta	8590	10	52560	0
TID1515	Aneurysm of head and neck artery	22210	30	27880	0
TID1516	Aneurysm of heart	2810	0	4670	0
TID1517	Aneurysm of iliac artery	570	0	2760	0
TID1518	Aneurysm of peripheral artery	44110	50	112040	0
TID1519	Aneurysm of renal artery	1010	0	2340	0
TID1520	Aneurysm of splenic artery	1670	0	3560	0
TID1521	Aneurysm of subclavian artery	180	0	310	0
TID1522	Aneurysm of thoracic aorta	9040	0	26820	0
TID1523	Aneurysm of visceral artery	2040	0	4170	0
TID1524	Aneurysmal bone cyst	460	0	350	0
TID1525	Angina	91100	110	197760	30
TID1526	Angina decubitus	4010	0	6970	0
TID1527	Angina, class I	830	0	1850	0
TID1528	Angiodysplasia of colon	1080	0	4620	0
TID1529	Angiodysplasia of intestine	4230	0	17200	0
TID1530	Angioedema	40530	50	22110	0
TID1531	Angioedema and/or urticaria	87260	130	34610	0
TID1532	Angioid streaks of choroid	80	0	110	0
TID1533	Angioimmunoblastic T-cell lymphoma	20	0	40	0
TID1534	Angiokeratoma of skin	190	0	50	0
TID1535	Angiotensin II receptor antagonist adverse reaction	240	0	780	0
TID1536	Angiotensin-converting-enzyme inhibitor adverse reaction	4300	0	6260	0
TID1537	Angiotensin-converting-enzyme inhibitor pseudoallergy	76520	60	135520	20
TID1538	Angle-closure glaucoma	3270	0	8440	0
TID1539	Angle-closure glaucoma - borderline	5250	0	11440	0
TID1540	Angular blepharoconjunctivitis	790	0	830	0
TID1541	Anhidrosis	830	0	500	0
TID1542	Anhidrotic heat exhaustion	260	0	150	0
TID1543	Animal bite of abdomen	1710	0	750	0
TID1544	Animal bite of ankle	21090	50	5170	0
TID1545	Animal bite of back	1390	0	530	0
TID1546	Animal bite of chest	1120	0	520	0
TID1547	Animal bite of dorsum of hand	1970	0	710	0
TID1548	Animal bite of elbow	13630	40	3290	0
TID1549	Animal bite of eye region	350	0	110	0
TID1550	Animal bite of face	8080	20	2840	0
TID1551	Animal bite of finger	2070	0	750	0
TID1552	Animal bite of foot	4800	10	1330	0
TID1553	Animal bite of forearm	14940	40	3740	0
TID1554	Animal bite of hand	6560	10	2370	0
TID1555	Animal bite of hip	20490	50	5000	0
TID1556	Animal bite of knee	430	0	140	0
TID1557	Animal bite of lower leg	3450	0	1040	0
TID1558	Animal bite of mouth	20	0	0	0
TID1559	Animal bite of nose	30	0	10	0
TID1560	Animal bite of scalp	7810	20	2800	0
TID1561	Animal bite of shoulder	4090	10	1240	0
TID1562	Animal bite of thigh	21680	50	5310	0
TID1563	Animal bite of throat	20	0	0	0
TID1564	Animal bite of thumb	90	0	30	0
TID1565	Animal bite of toe	3160	0	890	0
TID1566	Animal bite of upper arm	8420	10	2490	0
TID1567	Animal bite of wrist	13610	40	3300	0
TID1568	Animal bite wound	231870	390	81390	30
TID1569	Animal bite wound of head	9310	20	3330	0
TID1570	Animal bite wound of head and neck	10010	20	3670	0
TID1571	Animal bite wound of lower limb	31130	70	8040	0
TID1572	Animal bite wound of neck	7600	20	2720	0
TID1573	Animal bite wound of trunk	30480	70	8590	0
TID1574	Animal bite wound of upper limb	28830	60	8370	0
TID1575	Animal sting	1060	0	380	0
TID1576	Animal-induced dermatosis	77550	190	10940	0
TID1577	Anion exchange resins allergy	400	0	1670	0
TID1578	Anionic surfactant allergy	30	0	70	0
TID1579	Aniseikonia	130	0	190	0
TID1580	Anisocoria	5260	0	2480	0
TID1581	Anisometropia	4470	0	3970	0
TID1582	Ankle joint ankylosis	280	0	110	0
TID1583	Ankle joint deformity	1210	0	1070	0
TID1584	Ankle joint effusion	29070	40	22700	0
TID1585	Ankle ulcer	5300	0	14310	0
TID1586	Ankylosing spondylitis	9650	0	4920	0
TID1587	Ankylosis of ear ossicles, except malleus	50	0	10	0
TID1588	Ankylosis of hip joint	270	0	220	0
TID1589	Ankylosis of joint	388060	540	441770	90
TID1590	Ankylosis of joint of foot	150	0	110	0
TID1591	Ankylosis of joint of hand	270	0	260	0
TID1592	Ankylosis of joint of multiple sites	50	0	50	0
TID1593	Ankylosis of joint of pelvis and/or hip	200	0	210	0
TID1594	Ankylosis of lower limb joint	7340	0	5920	0
TID1595	Ankylosis of spine	379400	530	435890	90
TID1596	Ankylosis of temporomandibular joint	620	0	180	0
TID1597	Ankylosis of the elbow joint	50	0	30	0
TID1598	Ankylosis of the wrist joint	190	0	100	0
TID1599	Ankylosis of tooth	90	0	30	0
TID1600	Ankylosis of upper limb joint	1460	0	1060	0
TID1601	Annular erythema	240	0	100	0
TID1602	Annular pancreas	30	0	20	0
TID1603	Anodontia	3760	10	2420	0
TID1604	Anogenital herpesviral infection	10190	10	1070	0
TID1605	Anogenital human papillomavirus infection	300	0	20	0
TID1606	Anogenital warts	80860	100	5800	0
TID1607	Anomalies of cerebrum	350	0	30	0
TID1608	Anomalies of great veins	1600	0	2020	0
TID1609	Anomalous atrioventricular excitation	8480	0	2560	0
TID1610	Anomalous pulmonary venous drainage	190	0	90	0
TID1611	Anomaly of chromosome X	2560	0	220	0
TID1612	Anomaly of chromosome pair	17450	20	15840	0
TID1613	Anomaly of chromosome pair 13	260	0	80	0
TID1614	Anomaly of chromosome pair 15	380	0	50	0
TID1615	Anomaly of chromosome pair 18	410	0	30	0
TID1616	Anomaly of chromosome pair 20	3160	0	14770	0
TID1617	Anomaly of chromosome pair 21	9990	10	570	0
TID1618	Anomaly of chromosome pair 4	30	0	0	0
TID1619	Anomaly of chromosome pair 5	80	0	0	0
TID1620	Anomaly of dental arch	440	0	50	0
TID1621	Anomaly of divergence	120	0	380	0
TID1622	Anomaly of eye	17930	20	16110	0
TID1623	Anomaly of jaw size	3850	0	400	0
TID1624	Anomaly of placenta	17640	10	10	0
TID1625	Anomaly of sex chromosome	2710	0	240	0
TID1626	Anomaly of tooth position	12220	20	530	0
TID1627	Anomaly of vergence system	2010	0	1290	0
TID1628	Anonychia	110	0	40	0
TID1629	Anophthalmos	300	0	270	0
TID1630	Anorectal abscess	7390	0	1840	0
TID1631	Anorectal anomaly	250	0	50	0
TID1632	Anorectal disorder	333340	340	267750	60
TID1633	Anorectal fistula	11750	0	3330	0
TID1634	Anorexia nervosa	11490	20	2170	0
TID1635	Anorexia nervosa, binge-eating purging type	880	0	30	0
TID1636	Anorexia nervosa, restricting type	740	0	50	0
TID1637	Anoxia caused by high altitude	940	0	390	0
TID1638	Anoxic brain damage during AND/OR resulting from a procedure	680	0	1730	0
TID1639	Anoxic encephalopathy	6270	0	7450	0
TID1640	Antacid adverse reaction	390	0	350	0
TID1641	Antacid allergy	1080	0	1030	0
TID1642	Antenatal care: elderly primiparous	9420	10	0	0
TID1643	Antenatal care: history of infertility	20790	0	20	0
TID1644	Antenatal care: history of trophoblastic disease	1910	0	50	0
TID1645	Antenatal care: multiparous, older than 35 years	35080	40	0	0
TID1646	Antenatal care: obstetric risk	137490	270	140	0
TID1647	Antenatal care: poor obstetric history	73110	130	60	0
TID1648	Antenatal deep vein thrombosis - delivered	540	0	80	0
TID1649	Antenatal deep vein thrombosis with antenatal complication	1810	0	190	0
TID1650	Antenatal risk factors	188020	300	170	0
TID1651	Antepartum deep phlebothrombosis	7850	10	5310	0
TID1652	Antepartum hemorrhage	253680	520	160	0
TID1653	Antepartum hemorrhage with coagulation defect	700	0	20	0
TID1654	Antepartum hemorrhage with coagulation defect - delivered	280	0	0	0
TID1655	Antepartum hemorrhage with coagulation defect - not delivered	310	0	10	0
TID1656	Anterior cord syndrome	130	0	160	0
TID1657	Anterior corneal pigmentation	70	0	60	0
TID1658	Anterior dislocation of lens	90	0	270	0
TID1659	Anterior dislocation of shoulder joint	5430	0	5670	0
TID1660	Anterior epistaxis	610	0	1160	0
TID1661	Anterior horn cell disease	280	0	240	0
TID1662	Anterior open bite	350	0	20	0
TID1663	Anterior scleritis	580	0	310	0
TID1664	Anterior spinal artery compression syndrome	120	0	140	0
TID1665	Anterior staphyloma	60	0	270	0
TID1666	Anterior subcapsular cataract	460	0	780	0
TID1667	Anterior subcapsular polar cataract	460	0	780	0
TID1668	Anterior subcapsular polar senile cataract	320	0	630	0
TID1669	Anterior synechiae	330	0	740	0
TID1670	Anterior tibial compartment syndrome	1390	0	770	0
TID1671	Anterior uveitis	26330	50	14620	0
TID1672	Anthelmintics adverse reaction	20	0	10	0
TID1673	Anthelmintics allergy	180	0	180	0
TID1674	Anthraquinone laxative allergy	240	0	330	0
TID1675	Anthrax	160	0	70	0
TID1676	Anthrax pneumonia	30	0	10	0
TID1677	Anthrax vaccine allergy	40	0	0	0
TID1678	Anti-androgens allergy	110	0	90	0
TID1679	Anti-infective nasal preparations adverse reaction	210	0	140	0
TID1680	Anti-infectives adverse reaction	35480	90	22360	10
TID1681	Antiallergenic drug adverse reaction	2620	0	1630	0
TID1682	Antiallergenic drug allergy	129770	180	79840	10
TID1683	Antiallergenic drug poisoning	5070	20	330	0
TID1684	Antiarrhythmic drug adverse reaction	560	0	3260	0
TID1685	Antiarrhythmic drug allergy	39880	60	54630	10
TID1686	Antibacterial drug adverse reaction	28010	70	17020	0
TID1687	Antibacterial drug allergy	2065260	1550	1194800	150
TID1688	Antibiotic antituberculosis drug adverse reaction	40	0	30	0
TID1689	Antibiotic antituberculosis drug allergy	1930	0	4740	0
TID1690	Antibody-mediated activation and inactivation	11530	10	8770	0
TID1691	Antibody-mediated anemia	2340	0	2560	0
TID1692	Antibody-mediated cytolysis	14630	10	10530	0
TID1693	Anticholinergic adverse reaction	620	0	600	0
TID1694	Anticholinergic allergy	25710	40	26680	0
TID1695	Anticholinesterase parasympathomimetic allergy	240	0	1700	0
TID1696	Anticoagulant adverse reaction	7720	20	28780	0
TID1697	Anticoagulant allergy	11250	10	29150	0
TID1698	Antidepressant drug adverse reaction	5020	20	3300	0
TID1699	Antidepressant drug allergy	136920	230	80370	20
TID1700	Antidiarrheal drug adverse reaction	130	0	150	0
TID1701	Antidiarrheal drug allergy	2480	0	2030	0
TID1702	Antidiuretic hormone allergy	240	0	180	0
TID1703	Antidote adverse reaction	470	0	370	0
TID1704	Antidote allergy	7830	0	8450	0
TID1705	Antidote poisoning	360	0	130	0
TID1706	Antiemetic adverse reaction	1840	0	1190	0
TID1707	Antiemetic allergy	58800	120	19470	0
TID1708	Antiemetic poisoning	5070	20	330	0
TID1709	Antiepileptic adverse reaction	8140	30	8160	0
TID1710	Antiepileptic allergy	151880	260	116550	30
TID1711	Antifungal drug adverse reaction	390	0	300	0
TID1712	Antifungal drug allergy	21970	20	14750	0
TID1713	Antihistamine poisoning	30	0	0	0
TID1714	Antihypertensive adverse reaction	9480	0	17890	0
TID1715	Antihypertensive allergy	33220	40	76420	20
TID1716	Antileprotic drug allergy	630	0	420	0
TID1717	Antimalarial drug adverse reaction	820	0	630	0
TID1718	Antimalarial drug allergy	62680	70	48790	10
TID1719	Antimetabolite allergy	4200	0	4680	0
TID1720	Antimuscarinic adverse reaction	610	0	600	0
TID1721	Antimuscarinic allergy	19160	30	22920	0
TID1722	Antimycobacterial agent adverse reaction	320	0	290	0
TID1723	Antimycobacterial agent allergy	3610	0	6320	0
TID1724	Antineoplastic adverse reaction	27210	20	33440	0
TID1725	Antineoplastic allergy	13160	0	15500	0
TID1726	Antineoplastic poisoning	70	0	70	0
TID1727	Antiphospholipid syndrome	19820	20	3310	0
TID1728	Antiprotozoal drug adverse reaction	2250	0	1450	0
TID1729	Antiprotozoal drug allergy	100610	130	74490	20
TID1730	Antipseudomonal penicillins allergy	3460	0	2280	0
TID1731	Antipyretic poisoning	9550	40	1350	0
TID1732	Antirheumatic poisoning of undetermined intent	9550	40	1350	0
TID1733	Antisera allergy	10770	0	15440	0
TID1734	Antisocial personality disorder	2140	20	150	0
TID1735	Antispasmodic allergy	5600	0	5100	0
TID1736	Antispasmodic poisoning	1140	0	170	0
TID1737	Antithyroid drug adverse reaction	410	0	230	0
TID1738	Antithyroid drug allergy	2840	0	1630	0
TID1739	Antituberculous drug adverse reaction	40	0	30	0
TID1740	Antituberculous drug allergy	2730	0	5430	0
TID1741	Antivaricose agent allergy	90	0	100	0
TID1742	Antiviral drug adverse reaction	970	0	570	0
TID1743	Antiviral drug allergy	9250	0	6530	0
TID1744	Anxiety disorder	1718770	2420	624790	170
TID1745	Anxiety disorder caused by drug	340	0	70	0
TID1746	Anxiety disorder of childhood	590	0	70	0
TID1747	Anxiety disorder of childhood OR adolescence	2030	0	330	0
TID1748	Aortic aneurysm	17580	20	75020	0
TID1749	Aortic bifurcation embolus	30	0	70	0
TID1750	Aortic cusp regurgitation	660	0	2130	0
TID1751	Aortic stenosis, non-rheumatic	9560	0	66580	0
TID1752	Aortic thromboembolism	1780	0	3970	0
TID1753	Aortic valve cusp abnormality	1030	0	2300	0
TID1754	Aortic valve disorder	65660	60	276920	40
TID1755	Aortic valve regurgitation	22050	20	85200	0
TID1756	Aortic valve stenosis	12530	0	84090	10
TID1757	Aortic valve stenosis with insufficiency	1060	0	5590	0
TID1758	Aortitis	1100	0	910	0
TID1759	Aortopulmonary window	40	0	40	0
TID1760	Apatite-associated destructive arthritis	60	0	80	0
TID1761	Apatite-related arthropathy	60	0	80	0
TID1762	Aphakia	1310	0	3400	0
TID1763	Aphakia - Soemmering's ring	20	0	60	0
TID1764	Aphakia - lens capsule present	20	0	60	0
TID1765	Aphasia as late effect of cerebrovascular accident	1780	0	5990	0
TID1766	Aphasia as late effect of cerebrovascular disease	2330	0	7560	0
TID1767	Aphthous ulcer of mouth	45620	80	15660	0
TID1768	Aphthous ulceration of skin and/or mucous membrane	45680	80	15680	0
TID1769	Apical periodontitis	35950	130	6420	0
TID1770	Aplasia of gallbladder	30	0	10	0
TID1771	Aplasia of muscle	670	0	700	0
TID1772	Aplasia of spleen	860	0	430	0
TID1773	Aplastic anemia	5290	0	7920	0
TID1774	Aplastic anemia due to drugs	140	0	190	0
TID1775	Apnea of infancy	6000	20	4120	0
TID1776	Appendicitis	83440	80	17760	0
TID1777	Appendicular concretion	530	0	160	0
TID1778	Application AND/OR injection site disorder	180	0	170	0
TID1779	Apraxia due to cerebrovascular accident	490	0	1340	0
TID1780	Aqueduct of Sylvius anomaly	110	0	20	0
TID1781	Aqueous humor misdirect	40	0	100	0
TID1782	Arachis oil allergy	180	0	70	0
TID1783	Arachnoid cyst	170	0	50	0
TID1784	Arachnoiditis	60	0	40	0
TID1785	Arbovirus encephalitis	340	0	140	0
TID1786	Arbovirus hemorrhagic fever	30	0	20	0
TID1787	Arbovirus infection	960	0	380	0
TID1788	Arcus of cornea	900	0	2860	0
TID1789	Arcus senilis	900	0	2860	0
TID1790	Ariboflavinosis	580	0	570	0
TID1791	Arrest of bone development AND/OR growth	310	0	320	0
TID1792	Arrested active phase of labor	230	0	0	0
TID1793	Arrested development following protein-calorie malnutrition	80	0	40	0
TID1794	Arterial air embolus	80	0	10	0
TID1795	Arterial aneurysm	49300	60	119330	10
TID1796	Arterial embolism	121910	180	163770	30
TID1797	Arterial embolus and thrombosis	36610	50	54930	10
TID1798	Arterial hemorrhage	9570	0	10070	0
TID1799	Arterial insufficiency	3290	0	7810	0
TID1800	Arterial malformation	14960	10	15900	0
TID1801	Arterial retinal branch occlusion	800	0	2650	0
TID1802	Arterial steal syndrome	1090	0	3460	0
TID1803	Arterial thrombosis	43410	50	69600	10
TID1804	Arterial, arteriole and capillary disease	290	0	1820	0
TID1805	Arteriosclerosis of aorta	21570	30	115560	10
TID1806	Arteriosclerosis of arterial coronary artery bypass graft	480	0	1400	0
TID1807	Arteriosclerosis of artery of extremity	24600	20	94740	0
TID1808	Arteriosclerosis of autologous coronary artery bypass graft	400	0	1570	0
TID1809	Arteriosclerosis of autologous vein coronary artery bypass graft	400	0	1570	0
TID1810	Arteriosclerosis of coronary artery bypass graft	5930	10	25530	0
TID1811	Arteriosclerosis of coronary artery bypass graft of transplanted heart	50	0	220	0
TID1812	Arteriosclerosis of nonautologous coronary artery bypass graft	20	0	70	0
TID1813	Arteriosclerotic dementia with delirium	170	0	2830	0
TID1814	Arteriosclerotic dementia with depression	670	0	2940	0
TID1815	Arteriosclerotic gangrene	1480	0	5100	0
TID1816	Arteriosclerotic vascular disease	263700	300	903190	120
TID1817	Arteriovenous disorder	6160	0	7970	0
TID1818	Arteriovenous fistula	120	0	120	0
TID1819	Arteriovenous fistula of pulmonary vessels	450	0	330	0
TID1820	Arteriovenous hemangioma	210	0	180	0
TID1821	Arteritis	18930	20	31870	0
TID1822	Arthopathy of left hip joint	12900	20	27160	0
TID1823	Arthopathy of right hip joint	12900	20	27160	0
TID1824	Arthralgia of temporomandibular joint	44930	50	16270	0
TID1825	Arthritis	722560	750	635020	120
TID1826	Arthritis associated with another disorder	23870	20	24020	0
TID1827	Arthritis caused by Escherichia coli	30	0	40	0
TID1828	Arthritis caused by Pseudomonas	30	0	40	0
TID1829	Arthritis caused by spirochaetale infection	410	0	160	0
TID1830	Arthritis caused by viral infection	180	0	220	0
TID1831	Arthritis due to parasitic infection	630	0	400	0
TID1832	Arthritis following intestinal bypass	40	0	20	0
TID1833	Arthritis mutilans	250	0	220	0
TID1834	Arthritis of elbow	125450	100	35200	0
TID1835	Arthritis of joint of toe	40	0	40	0
TID1836	Arthritis of knee	7500	0	10730	0
TID1837	Arthritis of pelvis	63540	80	50790	20
TID1838	Arthritis of spine	68380	90	85160	20
TID1839	Arthritis of wrist	1580	0	1570	0
TID1840	Arthrogryposis	150	0	10	0
TID1841	Arthropathy	3720680	4030	2623410	340
TID1842	Arthropathy associated with a hematological disorder	160	0	110	0
TID1843	Arthropathy associated with a hypersensitivity reaction	1450	0	1370	0
TID1844	Arthropathy associated with a mycosis	80	0	80	0
TID1845	Arthropathy associated with a neurological disorder	4930	0	5940	0
TID1846	Arthropathy associated with an endocrine AND/OR metabolic disorder	3090	0	3670	0
TID1847	Arthropathy associated with another disorder	63900	60	57170	10
TID1848	Arthropathy associated with another systemic disease	200	0	110	0
TID1849	Arthropathy associated with bacterial disease	450	0	420	0
TID1850	Arthropathy associated with dermatological disorder	140	0	110	0
TID1851	Arthropathy associated with helminthiasis	90	0	90	0
TID1852	Arthropathy associated with infection	5960	10	4700	0
TID1853	Arthropathy associated with non-infective gastrointestinal disorder	1280	0	410	0
TID1854	Arthropathy associated with nonspecific urethritis	820	0	370	0
TID1855	Arthropathy associated with respiratory disorder	20	0	20	0
TID1856	Arthropathy associated with viral disease	690	0	180	0
TID1857	Arthropathy due to endocrine disorder	230	0	90	0
TID1858	Arthropathy due to metabolic disorder	230	0	90	0
TID1859	Arthropathy in Behcet's syndrome	140	0	90	0
TID1860	Arthropathy in Behcet's syndrome of multiple sites	40	0	0	0
TID1861	Arthropathy of cervical spine facet joint	50	0	100	0
TID1862	Arthropathy of elbow	190290	240	68690	20
TID1863	Arthropathy of joint of hand	206370	390	187260	50
TID1864	Arthropathy of knee joint	625850	750	381830	70
TID1865	Arthropathy of lumbar facet joint	510	0	780	0
TID1866	Arthropathy of pelvis	291580	410	401370	80
TID1867	Arthropathy of spinal facet joint	48580	60	82920	0
TID1868	Arthropathy of the shoulder region associated with helminthiasis	20	0	10	0
TID1869	Arthropod bite wound	170360	290	56390	20
TID1870	Arthropod dermatosis	77270	190	10900	0
TID1871	Arthus type urticaria	180	0	160	0
TID1872	Articular cartilage disorder	465910	360	760230	110
TID1873	Articular cartilage disorder of ankle AND/OR foot	860	0	660	0
TID1874	Articular cartilage disorder of elbow	40	0	80	0
TID1875	Articular cartilage disorder of hand	310	0	1120	0
TID1876	Articular cartilage disorder of hip	3440	0	1850	0
TID1877	Articular cartilage disorder of knee	107160	110	46630	0
TID1878	Articular cartilage disorder of multiple sites	40	0	90	0
TID1879	Articular cartilage disorder of the ankle and foot	30	0	30	0
TID1880	Articular cartilage disorder of the pelvic region and thigh	2730	0	580	0
TID1881	Articular cartilage disorder of the shoulder region	4380	0	3330	0
TID1882	Articular cartilage disorder of upper arm	70	0	30	0
TID1883	Articular cartilage disorder of wrist	1130	0	1510	0
TID1884	Articular disc disorder of temporomandibular joint	2540	0	500	0
TID1885	Articular gout	3660	0	13140	0
TID1886	Asbestos-induced pleural plaque	20	0	110	0
TID1887	Asbestosis	200	0	880	0
TID1888	Ascariasis	350	0	90	0
TID1889	Ascending aorta abnormality	1220	0	7590	0
TID1890	Ascending aorta dilatation	30	0	60	0
TID1891	Ascites	45470	70	40410	0
TID1892	Ascorbic acid allergy	1100	0	1170	0
TID1893	Ascorbic acid deficiency	840	0	820	0
TID1894	Aseptic leptospiral meningitis	30	0	10	0
TID1895	Aseptic meningitis	140	0	30	0
TID1896	Aseptic necrosis of bone	16070	20	16170	0
TID1897	Aseptic necrosis of bone of upper limb	1040	0	1090	0
TID1898	Aseptic necrosis of carpal bone	20	0	0	0
TID1899	Aseptic necrosis of head AND/OR neck of femur	6810	10	7040	0
TID1900	Aseptic necrosis of head of humerus	930	0	1010	0
TID1901	Aseptic necrosis of medial femoral condyle	510	0	560	0
TID1902	Aseptic necrosis of talus	480	0	220	0
TID1903	Asperger's disorder	2260	0	80	0
TID1904	Aspergillosis	2050	0	2630	0
TID1905	Asphyxia, in liveborn infant	710	0	880	0
TID1906	Aspiration pneumonia	950	0	1710	0
TID1907	Aspiration pneumonitis	23070	80	51610	20
TID1908	Aspiration pneumonitis due to anesthesia during labor and delivery	30	0	40	0
TID1909	Aspirin adverse reaction	350	0	530	0
TID1910	Aspirin allergy	158140	210	135250	30
TID1911	Aspirin poisoning of undetermined intent	30	0	30	0
TID1912	Asplenia	860	0	430	0
TID1913	Asteatosis cutis	44640	30	42750	10
TID1914	Astemizole allergy	120	0	180	0
TID1915	Asthma	1527160	1770	545430	100
TID1916	Asthma prophylactic medication used	220	0	170	0
TID1917	Asthma without status asthmaticus	24630	30	13910	0
TID1918	Asthmatic bronchitis	82570	240	94120	40
TID1919	Asthmatic pulmonary eosinophilia	6640	20	10670	0
TID1920	Astigmatism	106440	90	67000	10
TID1921	Astringent adverse reaction	50	0	0	0
TID1922	Astringent allergy	40	0	20	0
TID1923	Astrocytoma of brain	50	0	0	0
TID1924	Asymmetrical hearing loss	10480	0	17490	0
TID1925	Asymmetrical sensorineural hearing loss	10430	0	17360	0
TID1926	Asymmetry of jaw	820	0	90	0
TID1927	Asymmetry of maxilla	280	0	40	0
TID1928	Asymptomatic bacteriuria in pregnancy	9020	20	160	0
TID1929	Asymptomatic bacteriuria in pregnancy - delivered	690	0	100	0
TID1930	Asymptomatic bacteriuria in pregnancy - delivered with postnatal complication	140	0	30	0
TID1931	Asymptomatic bacteriuria in pregnancy - not delivered	6340	10	0	0
TID1932	Asymptomatic human immunodeficiency virus infection	9020	20	1000	0
TID1933	Asymptomatic periapical periodontitis	970	0	490	0
TID1934	Ataxia as sequela of cerebrovascular disease	630	0	2020	0
TID1935	Ataxic cerebral palsy	140	0	40	0
TID1936	Atelectasis	91520	160	158210	30
TID1937	Atelosteogenesis	60	0	40	0
TID1938	Atenolol allergy	3810	0	10310	0
TID1939	Atenolol sensitivity	3810	0	10310	0
TID1940	Atheroembolism of renal arteries	20	0	110	0
TID1941	Atheroma of artery	550	0	3570	0
TID1942	Atheromatous embolus of lower limb	550	0	830	0
TID1943	Atheromatous embolus of upper limb	70	0	90	0
TID1944	Atherosclerosis of aorta	21570	30	115560	10
TID1945	Atherosclerosis of arteries of the extremities	24600	20	94730	0
TID1946	Atherosclerosis of artery	80360	90	328010	40
TID1947	Atherosclerosis of autologous vein bypass graft of limb	350	0	830	0
TID1948	Atherosclerosis of bypass graft of limb	700	0	1800	0
TID1949	Atherosclerosis of coronary artery	24300	30	83450	20
TID1950	Atherosclerosis of nonautologous biological bypass graft of limb	90	0	250	0
TID1951	Atherosclerosis of nonautologous bypass graft of limb	50	0	140	0
TID1952	Atherosclerosis of renal artery	6980	10	29220	0
TID1953	Athetoid cerebral palsy	280	0	70	0
TID1954	Athetosis	280	0	70	0
TID1955	Atonic postpartum hemorrhage	44420	80	90	0
TID1956	Atonic seizure	70	0	20	0
TID1957	Atopic conjunctivitis	59630	40	22360	0
TID1958	Atopic dermatitis	118670	70	40120	0
TID1959	Atopic immunoglobulin E-mediated allergic disorder	1383930	950	551480	90
TID1960	Atopic neurodermatitis	1140	0	640	0
TID1961	Atovaquone allergy	140	0	80	0
TID1962	Atracurium allergy	40	0	30	0
TID1963	Atresia and stenosis of aorta	1590	0	8680	0
TID1964	Atresia and stenosis of large intestine, rectum and anal canal	370	0	90	0
TID1965	Atresia of pulmonary valve	360	0	20	0
TID1966	Atrial arrhythmia	114960	130	598260	60
TID1967	Atrial fibrillation	94820	100	556460	50
TID1968	Atrial fibrillation and flutter	210	0	1270	0
TID1969	Atrial flutter	16540	20	71460	10
TID1970	Atrial premature complex	21020	30	34610	0
TID1971	Atrial septal defect	27270	20	18550	0
TID1972	Atrial septal defect as current complication following acute myocardial infarction	660	0	610	0
TID1973	Atrial septal defect with endocardial cushion defect, partial type	360	0	110	0
TID1974	Atrial septal defect within oval fossa	23700	20	15390	0
TID1975	Atrial tachycardia	460	0	1140	0
TID1976	Atrioventricular block	23990	40	94910	20
TID1977	Atrioventricular conduction disorder	23990	40	94910	20
TID1978	Atrioventricular septal defect and common atrioventricular junction	760	0	150	0
TID1979	Atrophic condition of skin	161650	70	81450	0
TID1980	Atrophic flaccid tympanic membrane	450	0	230	0
TID1981	Atrophic gastritis	70770	100	59170	20
TID1982	Atrophic iris	140	0	290	0
TID1983	Atrophic nonflaccid tympanic membrane	1300	0	510	0
TID1984	Atrophic retina	15160	20	14110	0
TID1985	Atrophic vaginitis	110330	60	172620	40
TID1986	Atrophic vulva	4590	0	8280	0
TID1987	Atrophic-hyperplastic gastritis	170	0	100	0
TID1988	Atrophoderma	120	0	40	0
TID1989	Atrophoderma vermiculatum	80	0	30	0
TID1990	Atrophy of breast	1110	0	590	0
TID1991	Atrophy of edentulous alveolar ridge	730	0	780	0
TID1992	Atrophy of edentulous mandibular alveolar ridge	100	0	100	0
TID1993	Atrophy of edentulous maxillary alveolar ridge	140	0	80	0
TID1994	Atrophy of kidney	3480	0	5200	0
TID1995	Atrophy of lacrimal gland	50	0	50	0
TID1996	Atrophy of optic disc	3240	0	5040	0
TID1997	Atrophy of orbital structure	30	0	40	0
TID1998	Atrophy of prostate	20	0	10	0
TID1999	Atrophy of salivary gland	200	0	250	0
[truncated: 16,864 more rows]

## Sheet: IPV|BG
TermID	Description	OR(t, IPV|BG)	N(t, SeniorIPV)	N(t, Senior)	N(t, IPV)	N(t)
TID10675	Late effect of homicide or assault	+71.09 [+44.10, +114.60] High	0	200	100	2820
TID13517	Open wound of ear drum without complication	+62.27 [+33.94, +114.26] High	0	290	60	1930
TID5212	Contusion of multiple sites	+33.76 [+28.94, +39.38] High	40	26750	850	55570
TID11542	Maltreatment syndromes	+45.15 [+28.94, +70.44] High	10	660	100	4390
TID10128	Injury undetermined whether accidentally or purposely inflicted	+41.75 [+28.54, +61.07] High	0	3590	130	6190
TID5230	Contusion of soft tissue	+31.32 [+28.15, +34.85] High	90	124800	2090	182870
TID10079	Injury of tympanic membrane	+49.53 [+27.93, +87.83] High	0	410	60	2380
TID5191	Contusion of face, scalp and neck, excluding eye(s)	+31.03 [+27.89, +34.52] High	90	120270	2010	174670
TID17191	Superficial bruising	+30.82 [+27.74, +34.24] High	90	121790	2030	178350
TID17192	Superficial bruising of head and neck	+30.80 [+27.74, +34.20] High	90	120770	2010	175920
TID17198	Superficial contused wound	+30.74 [+27.70, +34.12] High	90	121970	2030	178720
TID5220	Contusion of orbital tissues	+36.79 [+25.65, +52.77] High	0	5040	130	7030
TID9979	Injury of orbit proper	+31.36 [+23.75, +41.42] High	0	9770	210	13440
TID5148	Continuous acute alcoholic intoxication in alcoholism	+30.13 [+20.76, +43.71] High	10	1400	120	7870
TID17927	Traumatic AND/OR non-traumatic injury	+24.48 [+20.32, +29.48] High	370	2210710	6410	4713320
TID4147	Closed fracture of orbital floor (blow-out)	+31.06 [+20.19, +47.79] High	0	4280	90	5680
TID2634	Blow out fracture of orbit	+30.20 [+19.76, +46.15] High	0	4390	90	5880
TID5168	Contusion	+21.29 [+19.34, +23.42] High	220	514920	4410	1022860
TID18055	Traumatic injury	+22.87 [+19.32, +27.07] High	360	1744600	6320	4356370
TID7841	Fracture of orbit	+29.32 [+19.14, +44.91] High	0	4530	90	6000
TID6103	Disorder of bony orbit	+28.72 [+18.82, +43.84] High	0	4650	90	6130
TID5188	Contusion of eye	+22.87 [+18.76, +27.89] High	10	22600	390	34850
TID5189	Contusion of eye AND ocular adnexa	+27.45 [+17.57, +42.90] High	0	4550	80	5720
TID8325	Head and neck injury	+19.31 [+17.54, +21.26] High	220	546690	4620	1264420
TID563	Acute alcoholic intoxication in alcoholism	+22.35 [+17.52, +28.51] High	10	3620	250	22410
TID5218	Contusion of ocular adnexa	+27.22 [+17.52, +42.28] High	0	4630	80	5760
TID5238	Contusion of upper arm	+20.98 [+16.82, +26.18] High	10	18060	300	28840
TID7824	Fracture of midfacial bones	+20.24 [+16.82, +24.36] High	20	28650	430	43600
TID7888	Fracture of skull and facial bones	+20.22 [+16.81, +24.33] High	20	28080	430	43700
TID18056	Traumatic injury by site	+19.27 [+16.62, +22.34] High	340	1635340	6180	4140100
TID7781	Fracture of face bones	+19.56 [+16.50, +23.18] High	20	33750	510	54150
TID17953	Traumatic and/or non-traumatic injury of anatomical site	+19.11 [+16.39, +22.29] High	360	2106590	6240	4452350
TID8793	History of physical abuse	+20.13 [+16.12, +25.13] High	10	1990	290	29000
TID4085	Closed fracture of facial bone	+19.22 [+16.06, +22.99] High	20	29640	450	48180
TID4138	Closed fracture of nasal bones	+19.76 [+16.06, +24.31] High	10	20810	330	33800
TID9875	Injury of head	+17.05 [+15.61, +18.61] High	180	439840	3740	863270
TID6317	Disorder of nasal bone	+19.01 [+15.46, +23.37] High	10	22000	330	35170
TID5215	Contusion of multiple sites of upper limb	+23.07 [+15.44, +34.46] High	0	4150	90	7640
TID7936	Fractured nasal bones	+18.97 [+15.44, +23.31] High	10	22000	330	35170
TID9964	Injury of nasal bones	+18.97 [+15.44, +23.31] High	10	22000	330	35170
TID18834	Wound of skin	+16.86 [+15.39, +18.47] High	120	240710	2350	395300
TID104	Abrasion and/or friction burn of neck without infection	+18.34 [+15.36, +21.90] High	20	30610	440	49310
TID106	Abrasion and/or friction burn of scalp without infection	+18.34 [+15.36, +21.90] High	20	30610	440	49310
TID8801	History of psychological trauma	+32.77 [+15.36, +69.94] High	0	260	30	1750
TID7752	Fracture of bone of head	+17.97 [+15.27, +21.14] High	20	38030	530	61380
TID5173	Contusion of back	+17.85 [+15.14, +21.05] High	20	22710	510	59290
TID4341	Closed wound of head	+17.69 [+15.10, +20.71] High	30	57770	560	66200
TID85	Abrasion and/or friction burn of face without infection	+17.97 [+15.06, +21.43] High	20	31260	440	50300
TID94	Abrasion and/or friction burn of head and/or neck without infection	+17.96 [+15.05, +21.43] High	20	31260	440	50300
TID7887	Fracture of skull	+17.83 [+14.99, +21.22] High	20	32970	450	51860
TID5197	Contusion of globe of eye	+22.12 [+14.93, +32.77] High	0	5380	90	7980
TID1161	Alcohol withdrawal delirium	+22.87 [+14.55, +35.96] High	0	1810	70	5990
TID9849	Injury of face	+15.83 [+14.43, +17.38] High	90	164590	2050	345460
TID4182	Closed fracture of skull	+17.29 [+14.30, +20.90] High	20	27380	370	43470
TID9890	Injury of integument	+15.59 [+14.30, +16.99] High	160	312850	2890	587220
TID18828	Wound	+15.81 [+14.23, +17.57] High	300	1245860	5500	2654220
TID5195	Contusion of forearm	+17.19 [+13.90, +21.26] High	10	13240	290	33840
TID8656	History of abuse	+17.00 [+13.83, +20.89] High	20	2780	310	36660
TID6174	Disorder of external nose	+16.59 [+13.64, +20.19] High	20	34560	340	41450
TID14760	Polysubstance abuse	+28.78 [+13.64, +60.71] High	0	60	30	2040
TID17258	Superficial injury	+14.80 [+13.55, +16.17] High	120	215720	2400	462180
TID11828	Methamphetamine dependence	+28.19 [+13.40, +59.30] High	0	20	30	2090
TID5182	Contusion of chest	+15.00 [+13.20, +17.03] High	40	73410	850	123340
TID93	Abrasion and/or friction burn of head and/or neck	+15.52 [+13.16, +18.30] High	30	42140	480	63750
TID5169	Contusion of abdominal wall	+16.44 [+13.16, +20.55] High	0	14170	260	31570
TID13592	Open wound of lip without complication	+16.78 [+13.10, +21.48] High	0	10860	210	24890
TID4060	Closed fracture of body of mandible	+33.92 [+12.99, +88.55] High	0	260	20	1130
TID12965	Nondependent alcohol abuse, continuous	+18.10 [+12.99, +25.21] High	10	4210	120	12960
TID12982	Nondependent mixed drug abuse, continuous	+23.93 [+12.99, +44.11] High	0	400	40	3220
TID1163	Alcohol withdrawal syndrome	+16.56 [+12.95, +21.18] High	10	5820	210	25170
TID8708	History of emotional abuse	+23.75 [+12.95, +43.56] High	0	330	40	3270
TID1433	Amphetamine or psychostimulant dependence in remission	+33.82 [+12.81, +89.29] High	0	30	20	1100
TID5237	Contusion of trunk	+14.06 [+12.58, +15.71] High	50	105750	1150	186480
TID13510	Open wound of cheek without complication	+20.20 [+12.58, +32.45] High	0	2400	60	5810
TID4362	Cocaine abuse	+14.94 [+12.56, +17.78] High	0	2900	420	57370
TID13519	Open wound of ear without complication	+18.44 [+12.56, +27.08] High	0	3760	90	9500
TID10799	Lesion of scalp	+14.81 [+12.51, +17.53] High	20	39650	450	62320
TID9718	Injury by mechanism	+13.91 [+12.50, +15.49] High	290	1074960	5640	3247040
TID5239	Contusion of upper limb	+13.64 [+12.40, +15.01] High	80	125940	1700	310720
TID18833	Wound of ocular adnexa	+18.11 [+12.40, +26.45] High	0	6450	90	9720
TID7815	Fracture of mandible, closed	+19.88 [+12.39, +31.91] High	0	1920	60	5870
TID9975	Injury of nose	+14.82 [+12.39, +17.73] High	20	33210	390	53600
TID565	Acute alcoholic liver disease	+18.08 [+12.37, +26.43] High	0	2020	90	9740
TID13590	Open wound of lip	+15.68 [+12.30, +19.99] High	0	11380	210	26590
TID6439	Disorder of skin of neck	+14.30 [+12.23, +16.73] High	20	42450	510	73730
TID9748	Injury involving multiple body regions	+15.51 [+12.17, +19.76] High	10	12350	210	26820
TID6434	Disorder of skin AND/OR subcutaneous tissue of neck	+14.23 [+12.17, +16.64] High	20	42670	510	74150
TID13477	Open wound in mouth	+15.09 [+12.10, +18.81] High	0	13850	250	33080
TID6696	Drug abuse, continuous	+14.99 [+12.06, +18.64] High	10	7510	260	34650
TID120	Abrasion and/or friction burn without infection	+13.40 [+12.04, +14.90] High	70	106920	1220	209620
TID5149	Continuous chronic alcoholism	+16.34 [+11.97, +22.31] High	0	4730	130	15590
TID1428	Amphetamine abuse, continuous	+29.95 [+11.90, +75.38] High	0	40	20	1280
TID13569	Open wound of head without complication	+13.30 [+11.80, +14.98] High	60	110970	920	151900
TID16130	Scalp injury	+13.36 [+11.73, +15.22] High	40	107750	760	122020
TID1430	Amphetamine dependence	+18.01 [+11.70, +27.75] High	0	400	70	7580
TID11770	Mental disorder during pregnancy - baby not yet delivered	+14.09 [+11.70, +16.97] High	0	30	350	50170
TID11772	Mental disorder in mother complicating pregnancy	+14.10 [+11.70, +16.99] High	0	30	350	50170
TID108	Abrasion and/or friction burn of shoulder without infection	+17.78 [+11.59, +27.28] High	0	2950	70	7660
TID1427	Amphetamine abuse	+14.60 [+11.54, +18.47] High	0	720	220	29860
TID13508	Open wound of cheek	+18.47 [+11.53, +29.58] High	0	2560	60	6290
TID3473	Cheek injury	+18.36 [+11.52, +29.27] High	0	2590	60	6340
TID6722	Drug overdose	+19.05 [+11.41, +31.81] High	0	630	50	5080
TID9912	Injury of lip	+14.19 [+11.35, +17.75] High	0	15610	240	33590
TID1152	Alcohol abuse	+12.47 [+11.21, +13.86] High	50	42040	1200	220590
TID4367	Cocaine dependence	+15.62 [+11.21, +21.77] High	0	620	110	13780
TID5190	Contusion of face	+15.62 [+11.20, +21.78] High	0	11020	110	13900
TID5228	Contusion of shoulder region	+13.35 [+11.20, +15.90] High	20	34390	390	59410
TID13567	Open wound of head AND/OR neck	+12.55 [+11.18, +14.08] High	60	120760	970	170900
TID13566	Open wound of head	+12.48 [+11.10, +14.02] High	60	119340	950	167830
TID90	Abrasion and/or friction burn of forearm, without infection	+13.98 [+11.08, +17.65] High	20	16980	220	31270
TID118	Abrasion and/or friction burn of wrist without infection	+13.96 [+11.08, +17.60] High	20	16980	220	31270
TID13535	Open wound of face without complication	+12.71 [+11.05, +14.63] High	40	64760	620	102300
TID82	Abrasion and/or friction burn of elbow without infection	+13.93 [+11.04, +17.56] High	20	16980	220	31280
TID12879	Non dependent drug abuse	+12.42 [+11.01, +14.01] High	20	11490	870	152510
TID12981	Nondependent mixed drug abuse	+12.45 [+11.00, +14.11] High	20	10680	800	138370
TID14564	Poisoning caused by anticonvulsant	+13.97 [+10.90, +17.90] High	20	5100	190	26920
TID4125	Closed fracture of malar AND/OR maxillary bones	+18.15 [+10.86, +30.35] High	0	4480	50	5340
TID12109	Multiple injuries	+13.36 [+10.85, +16.45] High	20	21210	270	40400
TID14677	Poisoning caused by sedative AND/OR hypnotic	+13.80 [+10.84, +17.57] High	20	5650	200	28660
TID5179	Contusion of buttock	+13.96 [+10.82, +18.01] High	0	11870	180	25470
TID5233	Contusion of thigh	+14.07 [+10.82, +18.30] High	0	12800	170	23750
TID7814	Fracture of mandible	+17.08 [+10.82, +26.97] High	0	2200	60	6860
TID16980	Stimulant dependence	+14.00 [+10.78, +18.20] High	0	1170	170	23860
TID13628	Open wound of neck without complication	+21.65 [+10.77, +43.52] High	0	790	30	2680
TID13647	Open wound of scalp without complication	+13.33 [+10.75, +16.52] High	20	43650	250	37460
TID6740	Drug-induced delirium	+15.87 [+10.72, +23.47] High	10	10020	80	9750
TID13533	Open wound of face	+12.29 [+10.72, +14.09] High	40	68250	640	109540
TID13514	Open wound of ear	+15.37 [+10.69, +22.11] High	0	4250	90	11420
TID6727	Drug withdrawal	+12.66 [+10.67, +15.02] High	20	13510	400	64150
TID78	Abrasion and/or friction burn	+11.80 [+10.67, +13.05] High	70	136990	1290	253730
TID6695	Drug abuse	+11.92 [+10.67, +13.32] High	30	20100	1020	190400
TID9929	Injury of mandible	+16.96 [+10.67, +26.97] High	0	2200	60	6860
TID17785	Toxic effect of alcohol	+12.51 [+10.67, +14.67] High	20	11120	460	75330
TID115	Abrasion and/or friction burn of upper limb without infection	+12.73 [+10.65, +15.22] High	20	27410	360	57210
TID5214	Contusion of multiple sites of trunk	+24.95 [+10.65, +58.44] High	0	700	20	1550
TID17797	Toxic effect of ethyl alcohol	+12.51 [+10.65, +14.68] High	20	9480	450	73690
TID6445	Disorder of skull	+12.41 [+10.64, +14.47] High	20	49980	490	81290
TID13555	Open wound of forehead without complication	+13.29 [+10.64, +16.60] High	20	30060	230	34310
TID14067	Pathological drug intoxication	+12.50 [+10.61, +14.72] High	20	8860	430	70250
TID1156	Alcohol intoxication	+12.41 [+10.52, +14.64] High	20	8650	420	68940
TID1168	Alcohol-induced organic mental disorder	+13.06 [+10.50, +16.23] High	10	9700	240	36570
TID4206	Closed fracture of two ribs	+18.65 [+10.46, +33.25] High	0	6490	40	4140
TID634	Acute drug intoxication	+12.31 [+10.45, +14.50] High	20	8690	420	69550
TID4422	Combined drug dependence, excluding opioids	+15.80 [+10.45, +23.90] High	0	520	70	8690
TID9934	Injury of mouth	+12.16 [+10.45, +14.16] High	20	24980	500	84740
TID13645	Open wound of scalp	+12.91 [+10.44, +15.97] High	20	44670	250	38550
TID14602	Poisoning caused by central nervous system drug	+11.77 [+10.43, +13.28] High	40	25370	820	150480
TID15474	Psychoactive substance abuse	+11.35 [+10.41, +12.37] High	60	63120	1970	451240
TID7916	Fracture of two ribs	+18.51 [+10.40, +32.95] High	0	6520	40	4170
TID13553	Open wound of forehead	+12.98 [+10.40, +16.21] High	20	30530	230	35090
TID9864	Injury of forehead	+12.92 [+10.36, +16.12] High	20	30950	230	35340
TID2137	Barbiturate abuse	+14.52 [+10.33, +20.41] High	0	1840	100	13460
TID4418	Combined drug dependence, continuous	+15.57 [+10.31, +23.52] High	0	520	70	8690
TID6422	Disorder of scalp	+11.64 [+10.31, +13.15] High	50	115900	800	147770
TID109	Abrasion and/or friction burn of skin	+11.46 [+10.26, +12.80] High	60	108670	1000	193560
TID305	Accidental poisoning caused by benzodiazepine-based tranquilizer	+16.00 [+10.18, +25.15] High	0	1930	60	7270
TID9809	Injury of chest wall	+11.21 [+10.12, +12.41] High	60	160360	1220	249460
TID12963	Nondependent alcohol abuse	+12.62 [+10.12, +15.73] High	20	11090	230	36180
TID14670	Poisoning caused by psychotropic agent	+12.05 [+10.11, +14.37] High	20	9730	360	60390
TID17159	Substance abuse	+10.98 [+10.10, +11.94] High	60	73690	2150	525310
TID358	Accidental poisoning caused by tranquilizers	+15.85 [+10.07, +24.95] High	0	1950	60	7360
TID14588	Poisoning caused by benzodiazepine-based tranquilizer	+13.17 [+10.01, +17.33] High	10	3690	150	22370
TID6342	Disorder of orbit proper	+12.30 [+9.98, +15.17] Moderate	0	24530	250	40290
TID14687	Poisoning caused by tranquilizer	+13.89 [+9.92, +19.43] Moderate	0	2940	100	14080
TID14603	Poisoning caused by central nervous system stimulant	+16.15 [+9.83, +26.55] Moderate	0	460	50	5990
TID12973	Nondependent cocaine abuse	+14.00 [+9.81, +19.98] Moderate	0	1010	90	12580
TID4261	Closed injury of head	+13.27 [+9.75, +18.05] Moderate	10	29810	120	17680
TID15479	Psychoactive substance-induced organic mental disorder	+11.65 [+9.73, +13.96] Moderate	20	14510	340	58700
TID113	Abrasion and/or friction burn of trunk without infection	+11.53 [+9.72, +13.67] Moderate	30	32780	380	66740
TID6038	Disorder caused by alcohol	+10.64 [+9.66, +11.73] Moderate	50	66770	1360	299080
TID8077	Gastrointestinal and digestive injury	+11.15 [+9.65, +12.87] Moderate	20	32680	540	100350
TID5213	Contusion of multiple sites of lower limb	+17.01 [+9.63, +30.06] Moderate	0	2250	40	4580
TID16352	Sedative abuse	+13.23 [+9.62, +18.19] Moderate	0	2540	110	16210
TID101	Abrasion and/or friction burn of multiple sites	+11.53 [+9.59, +13.87] Moderate	10	27480	320	55720
TID7864	Fracture of ramus of mandible	+22.87 [+9.56, +54.70] Moderate	0	770	20	1720
TID9086	Hypnotic or anxiolytic dependence	+12.32 [+9.56, +15.87] Moderate	10	10330	170	27180
TID14608	Poisoning caused by cocaine	+18.75 [+9.47, +37.15] Moderate	0	150	30	3050
TID5227	Contusion of scapular region	+23.09 [+9.46, +56.38] Moderate	0	690	20	1610
TID14669	Poisoning caused by psychostimulant	+14.19 [+9.45, +21.31] Moderate	0	640	70	9620
TID9799	Injury of buttock	+11.99 [+9.44, +15.23] Moderate	0	16630	190	31180
TID17542	Therapeutic drug dependence	+14.78 [+9.43, +23.17] Moderate	0	490	60	7870
TID9088	Hypnotic or anxiolytic dependence, continuous	+18.35 [+9.42, +35.74] Moderate	0	1160	30	3210
TID9827	Injury of dental structures	+11.51 [+9.39, +14.11] Moderate	0	7040	260	45010
TID1176	Alcoholic gastritis	+14.48 [+9.32, +22.52] Moderate	0	980	60	8000
TID3489	Chest injury	+10.25 [+9.30, +11.30] Moderate	70	199110	1320	299200
TID9847	Injury of eye region	+10.57 [+9.28, +12.03] Moderate	30	58170	670	133640
TID3855	Chronic post-traumatic stress disorder	+10.51 [+9.24, +11.95] Moderate	30	14260	680	136510
TID2733	Broken tooth without complication	+11.71 [+9.23, +14.86] Moderate	0	4730	190	31990
TID13712	Opioid abuse	+10.86 [+9.18, +12.85] Moderate	0	9390	380	70800
TID12975	Nondependent cocaine abuse, continuous	+18.09 [+9.17, +35.70] Moderate	0	220	30	3220
TID6183	Disorder of facial bone	+10.20 [+9.12, +11.41] Moderate	30	59610	910	194690
TID14565	Poisoning caused by antidepressant	+12.50 [+9.12, +17.14] Moderate	0	1660	110	17070
TID16680	Soft tissue injury	+9.87 [+9.11, +10.71] Moderate	240	744280	4590	2225520
TID10057	Injury of teeth	+11.19 [+9.10, +13.75] Moderate	0	6860	250	44430
TID9752	Injury of abdominal wall	+10.95 [+9.07, +13.21] Moderate	10	25760	300	55010
TID9750	Injury of abdomen	+10.46 [+9.06, +12.07] Moderate	20	47110	530	104710
TID4579	Concussion injury of body structure	+10.24 [+9.05, +11.58] Moderate	20	42050	740	153860
TID4580	Concussion injury of brain	+10.23 [+9.05, +11.57] Moderate	20	42040	740	153860
TID9976	Injury of ocular adnexa	+12.37 [+9.03, +16.96] Moderate	0	8300	110	17360
TID354	Accidental poisoning caused by psychotropic agent	+12.84 [+9.01, +18.30] Moderate	0	2700	90	13660
TID10320	Intracranial injury	+10.09 [+9.01, +11.29] Moderate	40	84510	900	194300
TID9966	Injury of neck	+9.72 [+8.96, +10.54] Moderate	90	187780	2220	617120
TID5199	Contusion of hip	+10.88 [+8.96, +13.21] Moderate	30	50320	280	51480
TID13631	Open wound of nose without complication	+13.84 [+8.94, +21.41] Moderate	0	6140	60	8420
TID7909	Fracture of tooth	+10.99 [+8.91, +13.55] Moderate	0	6350	240	43400
TID14606	Poisoning caused by chemical substance	+10.06 [+8.90, +11.38] Moderate	40	29160	730	154130
TID18003	Traumatic brain injury	+9.96 [+8.84, +11.22] Moderate	30	72970	790	169870
TID4582	Concussion with less than 1 hour loss of consciousness	+11.97 [+8.76, +16.37] Moderate	0	4580	110	17940
TID12969	Nondependent cannabis abuse	+11.94 [+8.74, +16.32] Moderate	0	960	110	18040
TID13603	Open wound of mouth without complication	+14.19 [+8.73, +23.06] Moderate	0	2600	50	6830
TID13552	Open wound of forearm without complication	+11.28 [+8.71, +14.59] Moderate	0	18670	160	27890
TID318	Accidental poisoning caused by central nervous system stimulants	+20.65 [+8.69, +49.10] Moderate	0	180	20	1870
TID5705	Depressed bipolar I disorder	+10.37 [+8.68, +12.40] Moderate	10	11590	330	63900
TID5241	Contusion of wrist	+10.81 [+8.61, +13.58] Moderate	10	15260	200	36470
TID5186	Contusion of elbow	+10.48 [+8.60, +12.77] Moderate	10	21010	270	51350
TID422	Acquired brain injury	+9.63 [+8.56, +10.84] Moderate	30	80090	790	175740
TID1154	Alcohol dependence	+9.94 [+8.53, +11.59] Moderate	30	26930	450	92460
TID8774	History of mood disorder	+12.37 [+8.53, +17.93] Moderate	0	2620	80	12580
TID8802	History of psychotic disorder	+14.82 [+8.53, +25.76] Moderate	0	1500	40	5220
TID11773	Mental disorder in the puerperium - baby delivered	+10.28 [+8.53, +12.39] Moderate	0	0	300	58440
TID1182	Alcoholism	+9.91 [+8.50, +11.55] Moderate	30	27080	450	92810
TID8811	History of schizophrenia	+14.76 [+8.49, +25.67] Moderate	0	1500	40	5220
TID9804	Injury of central nervous system	+9.54 [+8.49, +10.72] Moderate	30	84000	810	182280
TID3322	Central nervous system muscle-tone depressant poisoning	+19.71 [+8.47, +45.85] Moderate	0	240	20	1990
TID17199	Superficial contusion of neck	+16.42 [+8.47, +31.81] Moderate	0	1490	30	3480
TID15476	Psychoactive substance use disorder	+9.63 [+8.47, +10.96] Moderate	30	38620	650	141530
TID3037	Cannabis abuse	+9.60 [+8.42, +10.95] Moderate	0	5560	620	134930
TID18831	Wound of abdomen	+10.05 [+8.41, +11.99] Moderate	10	29260	330	66010
TID15475	Psychoactive substance dependence	+9.70 [+8.41, +11.18] Moderate	30	30510	520	110530
TID80	Abrasion and/or friction burn of ankle without infection	+10.22 [+8.40, +12.43] Moderate	20	28760	270	52700
TID6747	Drug-induced gastrointestinal disturbance	+12.92 [+8.40, +19.87] Moderate	0	2660	60	9070
TID111	Abrasion and/or friction burn of thigh without infection	+10.20 [+8.39, +12.41] Moderate	20	28760	270	52700
TID97	Abrasion and/or friction burn of hip without infection	+10.19 [+8.39, +12.39] Moderate	20	28760	270	52700
TID7481	Fetal or neonatal effect of maternal use of tobacco	+9.65 [+8.36, +11.14] Moderate	0	30	510	108830
TID14899	Posttraumatic stress disorder	+9.44 [+8.36, +10.67] Moderate	30	17980	720	161610
TID5216	Contusion of neck	+16.14 [+8.35, +31.19] Moderate	0	1520	30	3590
TID18005	Traumatic brain injury with loss of consciousness	+9.81 [+8.32, +11.57] Moderate	20	26670	380	78270
TID11768	Mental disorder caused by drug	+9.40 [+8.28, +10.67] Moderate	40	48520	660	147570
TID14612	Poisoning caused by drug AND/OR medicinal substance	+9.18 [+8.27, +10.20] Moderate	50	82810	1030	248630
TID12121	Multiple open wounds of head	+15.86 [+8.26, +30.46] Moderate	0	2540	30	3680
TID99	Abrasion and/or friction burn of lower limb without infection	+9.89 [+8.25, +11.86] Moderate	30	32230	310	62900
TID5198	Contusion of hand	+9.40 [+8.25, +10.72] Moderate	30	39360	620	137720
TID13698	Open wound of wrist without complication	+11.42 [+8.24, +15.84] Moderate	0	4250	100	17040
TID7479	Fetal or neonatal effect of maternal transmission of substance	+9.46 [+8.21, +10.90] Moderate	0	1010	520	113140
TID4583	Concussion with loss of consciousness	+9.73 [+8.20, +11.55] Moderate	10	19160	350	72350
TID7089	Episodic chronic alcoholism	+19.05 [+8.20, +44.23] Moderate	0	450	20	2050
TID9732	Injury due to legal intervention	+19.20 [+8.16, +45.18] Moderate	0	100	20	1960
TID5150	Continuous opioid dependence	+10.69 [+8.15, +14.03] Moderate	20	6750	140	25590
TID4353	Cluster B personality disorder	+10.15 [+8.14, +12.65] Moderate	0	3260	210	40920
TID13549	Open wound of forearm	+10.26 [+8.13, +12.94] Moderate	0	25790	190	36480
TID18004	Traumatic brain injury with brief loss of consciousness	+11.05 [+8.13, +15.03] Moderate	0	7120	110	19460
TID9839	Injury of ear	+11.18 [+8.09, +15.47] Moderate	0	7230	100	17420
TID353	Accidental poisoning caused by psychostimulants	+15.56 [+8.07, +29.98] Moderate	0	270	30	3760
TID13626	Open wound of neck	+15.40 [+8.05, +29.48] Moderate	0	1650	30	3730
TID1174	Alcoholic fatty liver	+15.39 [+8.01, +29.57] Moderate	0	1350	30	3730
TID6744	Drug-induced disorder of liver	+10.44 [+7.97, +13.67] Moderate	0	10280	140	26320
TID10321	Intracranial injury with loss of consciousness	+9.31 [+7.97, +10.88] Moderate	20	31640	420	91640
TID317	Accidental poisoning caused by central nervous system drug	+10.32 [+7.96, +13.38] Moderate	0	4470	150	28460
TID1179	Alcoholic liver damage	+10.42 [+7.95, +13.65] Moderate	0	10270	140	26300
TID8657	History of alcoholism	+12.77 [+7.93, +20.56] Moderate	0	3610	50	7590
TID12983	Nondependent mixed drug abuse, episodic	+10.95 [+7.92, +15.14] Moderate	0	1350	100	17790
TID15499	Psychostimulant dependence	+13.62 [+7.92, +23.42] Moderate	0	380	40	5660
TID2755	Bruise of head	+9.50 [+7.91, +11.41] Moderate	20	65290	300	63080
TID2518	Bipolar affective disorder, current episode depression	+9.36 [+7.90, +11.09] Moderate	10	13610	350	75340
TID10430	Jaw injury	+9.32 [+7.90, +10.98] Moderate	10	19540	370	80140
TID10888	Liver damage	+10.35 [+7.89, +13.56] Moderate	0	10270	140	26300
TID10021	Injury of scapular region	+18.71 [+7.88, +44.41] Moderate	0	850	20	2050
TID18008	Traumatic brain injury with no loss of consciousness	+9.35 [+7.88, +11.09] Moderate	10	29570	340	73120
TID9974	Injury of nervous system	+8.81 [+7.87, +9.86] Moderate	30	93790	840	205340
TID2660	Borderline personality disorder	+9.84 [+7.83, +12.37] Moderate	0	2590	190	38230
TID7817	Fracture of maxilla	+17.85 [+7.72, +41.27] Moderate	0	2090	20	2170
TID14654	Poisoning caused by opiate AND/OR related narcotic	+11.08 [+7.70, +15.93] Moderate	0	4690	80	14110
TID17732	Tobacco dependence syndrome	+8.28 [+7.69, +8.91] Moderate	120	339610	3470	1443390
TID11599	Maternal drug exposure	+10.24 [+7.65, +13.71] Moderate	0	70	120	22860
TID7754	Fracture of bone of nasal sinus	+17.71 [+7.60, +41.25] Moderate	0	2090	20	2170
TID12984	Nondependent opioid abuse	+10.44 [+7.59, +14.34] Moderate	0	3020	100	18800
TID4051	Closed fracture of base of skull	+12.94 [+7.57, +22.13] Moderate	0	4020	40	5950
TID12964	Nondependent alcohol abuse in remission	+10.40 [+7.56, +14.32] Moderate	0	6330	100	18840
TID4058	Closed fracture of base of skull without intracranial injury	+14.54 [+7.53, +28.09] Moderate	0	2580	30	4000
TID16682	Soft tissue lesion of elbow region	+8.89 [+7.53, +10.50] Moderate	20	31840	360	81640
TID6700	Drug dependence during pregnancy - baby not yet delivered	+11.46 [+7.48, +17.56] Moderate	0	0	60	10120
TID6758	Drug-induced mood disorder	+12.04 [+7.48, +19.36] Moderate	0	590	50	8050
TID1734	Antisocial personality disorder	+17.56 [+7.46, +41.37] Moderate	0	150	20	2140
TID4160	Closed fracture of rib	+9.21 [+7.45, +11.38] Moderate	10	63760	220	47230
TID15480	Psychoactive substance-induced organic mood disorder	+12.02 [+7.45, +19.39] Moderate	0	590	50	8050
TID10098	Injury of upper extremity	+8.01 [+7.44, +8.61] Moderate	190	666800	3470	1487370
TID14085	Patient noncompliance - general	+8.50 [+7.41, +9.75] Moderate	50	71470	540	131040
TID4586	Concussion with no loss of consciousness	+8.85 [+7.41, +10.59] Moderate	0	18750	310	69930
TID5207	Contusion of lower limb	+8.10 [+7.41, +8.86] Moderate	90	221220	1450	421750
TID11548	Mania	+10.18 [+7.41, +14.00] Moderate	0	5220	100	19190
TID10015	Injury of ribs	+9.09 [+7.39, +11.18] Moderate	20	67180	230	50050
TID12028	Mood disorder of manic type	+10.13 [+7.37, +13.92] Moderate	0	5220	100	19190
TID3039	Cannabis dependence	+10.10 [+7.35, +13.88] Moderate	0	720	100	19300
TID14626	Poisoning caused by heroin	+10.80 [+7.35, +15.88] Moderate	0	190	70	12630
TID4369	Cocaine dependence, continuous	+16.63 [+7.31, +37.81] Moderate	0	130	20	2340
TID12966	Nondependent alcohol abuse, episodic	+12.58 [+7.31, +21.64] Moderate	0	1030	40	6130
TID13629	Open wound of nose	+11.18 [+7.30, +17.12] Moderate	0	7780	60	10350
TID14552	Poisoning caused by analgesic drug	+8.91 [+7.30, +10.87] Moderate	10	9110	250	55660
TID5692	Dental abscess	+14.02 [+7.30, +26.93] Moderate	0	620	30	4090
TID13701	Open wound without complication	+7.93 [+7.30, +8.61] Moderate	100	279130	1830	577120
TID14655	Poisoning caused by opiate analgesic drug	+9.84 [+7.28, +13.30] Moderate	0	3190	110	21770
TID4146	Closed fracture of one rib	+9.83 [+7.26, +13.30] Moderate	10	26610	110	21890
TID8373	Hematemesis	+9.18 [+7.26, +11.60] Moderate	10	20420	180	38480
TID14325	Personality disorder	+8.54 [+7.26, +10.05] Moderate	20	22260	370	87390
TID8306	Hallucinogen dependence	+9.94 [+7.23, +13.67] Moderate	0	750	100	19500
TID11553	Manic disorder, single episode	+10.06 [+7.21, +14.04] Moderate	0	4570	90	17490
TID12974	Nondependent cocaine abuse in remission	+11.53 [+7.21, +18.44] Moderate	0	730	50	8370
TID13717	Opioid dependence	+8.38 [+7.20, +9.75] Moderate	20	23100	430	104230
TID16355	Sedative dependence	+10.30 [+7.19, +14.73] Moderate	0	8510	80	15200
TID1169	Alcohol-induced psychosis	+13.44 [+7.18, +25.13] Moderate	0	990	30	4390
TID7840	Fracture of one rib	+9.71 [+7.18, +13.13] Moderate	10	26750	110	22010
TID7865	Fracture of rib	+8.84 [+7.17, +10.90] Moderate	10	66530	220	49300
TID11777	Mental disorders during pregnancy, childbirth and the puerperium	+8.06 [+7.11, +9.12] Moderate	0	360	650	168840
TID7745	Fracture of base of skull	+12.14 [+7.09, +20.80] Moderate	0	4170	40	6340
TID6940	Emotionally unstable personality disorder	+8.79 [+7.05, +10.96] Moderate	0	4780	200	44740
TID4282	Closed skull fracture without intracranial injury	+11.88 [+7.01, +20.14] Moderate	0	3800	40	6490
TID267	Accidental poisoning	+8.17 [+7.00, +9.53] Moderate	20	28670	410	101710
TID16979	Stimulant abuse	+9.46 [+7.00, +12.77] Moderate	0	1880	110	22680
TID10097	Injury of upper arm	+7.90 [+6.97, +8.96] Moderate	40	148820	640	169320
TID5206	Contusion of lower leg	+8.41 [+6.94, +10.19] Moderate	10	38920	260	61450
TID329	Accidental poisoning caused by drugs, medicines and biologicals	+8.27 [+6.93, +9.87] Moderate	10	19060	310	74910
TID6698	Drug dependence	+7.43 [+6.91, +7.99] Moderate	160	656960	3860	1935210
TID6701	Drug dependence during pregnancy, childbirth and the puerperium	+9.65 [+6.91, +13.48] Moderate	0	0	90	18080
TID14541	Poisoning	+7.57 [+6.89, +8.32] Moderate	70	123510	1230	369100
TID2139	Barbiturate dependence	+10.38 [+6.88, +15.67] Moderate	0	6020	60	11170
TID7285	Falling injury	+7.66 [+6.84, +8.58] Moderate	110	313020	800	222880
TID12970	Nondependent cannabis abuse in remission	+11.59 [+6.83, +19.68] Moderate	0	360	40	6730
TID14657	Poisoning caused by opium alkaloid	+11.61 [+6.82, +19.74] Moderate	0	1760	40	6660
TID293	Accidental poisoning caused by analgesic	+9.52 [+6.80, +13.33] Moderate	0	2660	90	18310
TID2516	Bipolar I disorder, single manic episode	+9.71 [+6.80, +13.86] Moderate	0	4110	80	16070
TID9840	Injury of elbow	+7.59 [+6.80, +8.47] Moderate	50	108900	850	240830
TID6702	Drug dependence in mother complicating pregnancy, childbirth AND/OR puerperium	+9.92 [+6.77, +14.55] Moderate	0	70	70	13690
TID10315	Intracranial hemorrhage following injury without open intracranial wound AND with no loss of consciousness	+15.42 [+6.75, +35.27] Moderate	0	9590	20	2490
TID4063	Closed fracture of bones of trunk	+8.12 [+6.70, +9.83] Moderate	20	110760	260	63770
TID7241	Facial laceration	+9.34 [+6.70, +13.02] Moderate	0	11820	90	18750
TID11769	Mental disorder during pregnancy - baby delivered	+7.80 [+6.69, +9.08] Moderate	0	230	410	106540
TID12843	Nicotine dependence	+7.20 [+6.69, +7.74] Moderate	150	623670	3710	1844050
TID9508	Infection of tooth	+7.59 [+6.68, +8.63] Moderate	20	21050	600	164150
TID2693	Brain injury without open intracranial wound	+10.07 [+6.67, +15.21] Moderate	10	25310	60	11590
TID7755	Fracture of bones of trunk	+8.05 [+6.67, +9.71] Moderate	20	115850	270	66650
TID9863	Injury of forearm	+7.36 [+6.67, +8.13] Moderate	70	187770	1080	325790
TID13684	Open wound of upper arm without complication	+12.62 [+6.67, +23.88] Moderate	0	4190	30	4570
TID4135	Closed fracture of multiple ribs	+9.23 [+6.63, +12.84] Moderate	0	30890	90	19050
TID5222	Contusion of pelvic region	+15.08 [+6.63, +34.26] Moderate	0	740	20	2590
TID13550	Open wound of forearm with complication	+14.91 [+6.63, +33.51] Moderate	0	1720	20	2530
TID719	Acute gonococcal cervicitis	+14.99 [+6.62, +33.94] Moderate	0	20	20	2550
TID18057	Traumatic injury due to event	+7.37 [+6.61, +8.23] Moderate	110	320950	840	244440
TID5694	Dental caries	+7.50 [+6.60, +8.53] Moderate	20	20810	590	163200
TID2113	Bacterial oral infection	+7.50 [+6.59, +8.53] Moderate	20	20820	590	163200
TID14550	Poisoning caused by amphetamine	+15.18 [+6.59, +34.99] Moderate	0	90	20	2510
TID5103	Conjunctival hemorrhage	+8.48 [+6.58, +10.92] Moderate	0	32020	150	34610
TID6222	Disorder of hard tissues of teeth	+7.48 [+6.57, +8.50] Moderate	20	21010	590	163830
TID5353	Cracked tooth	+11.17 [+6.57, +19.01] Moderate	0	620	40	6800
TID4335	Closed traumatic subdural intracranial hemorrhage	+12.22 [+6.53, +22.87] Moderate	0	15140	30	4720
TID10023	Injury of shoulder and upper arm	+7.19 [+6.53, +7.92] Moderate	70	269190	1140	354980
TID13513	Open wound of chest wall, uncomplicated	+15.43 [+6.53, +36.47] Moderate	0	1260	20	2410
TID91	Abrasion and/or friction burn of hand without infection	+8.89 [+6.52, +12.11] Moderate	0	8810	100	21860
TID10655	Late effect of accidental injury	+8.65 [+6.51, +11.50] Moderate	10	16620	120	27070
TID2529	Bipolar disorder	+7.15 [+6.50, +7.86] Moderate	40	65930	1180	371530
TID13651	Open wound of shoulder region	+14.72 [+6.49, +33.42] Moderate	0	1200	20	2530
TID16489	Severe depressed bipolar I disorder without psychotic features	+10.29 [+6.47, +16.37] Moderate	0	1660	50	9390
TID13476	Open wound	+6.99 [+6.46, +7.55] Moderate	120	386280	2060	760730
TID13772	Organic mood disorder	+9.01 [+6.46, +12.57] Moderate	0	6650	90	19340
TID17926	Traumatic AND/OR non-traumatic brain injury	+7.18 [+6.46, +7.99] Moderate	70	337490	900	270750
TID10691	Late effect of motor vehicle accident	+9.72 [+6.45, +14.65] Moderate	0	2980	60	12040
TID11884	Mild hyperemesis-not delivered	+7.67 [+6.43, +9.16] Moderate	0	10	300	78120
TID14025	Partial congenital absence of teeth	+10.12 [+6.43, +15.92] Moderate	0	2050	50	9630
TID12986	Nondependent opioid abuse, continuous	+10.20 [+6.41, +16.23] Moderate	0	2400	50	9520
TID18493	Urogenital infection caused by Trichomonas vaginalis	+7.72 [+6.41, +9.30] Moderate	0	2250	270	69440
TID2129	Bacterial vaginosis	+9.11 [+6.39, +12.99] Moderate	0	810	80	17010
TID9435	Infection caused by Trichomonas	+7.45 [+6.39, +8.69] Moderate	0	3630	400	108510
TID5967	Disease caused by Trichomonadidae	+7.44 [+6.38, +8.67] Moderate	0	3630	400	108510
TID18115	Trichomonal vulvovaginitis	+7.80 [+6.38, +9.53] Moderate	0	1620	230	58360
TID10504	Ketorolac allergy	+8.01 [+6.37, +10.07] Moderate	0	9010	180	44050
TID5972	Disease caused by flagellate protozoan	+7.42 [+6.37, +8.65] Moderate	0	3800	400	108790
TID12258	Neck sprain	+6.96 [+6.37, +7.61] Moderate	50	103960	1360	451160
TID14678	Poisoning caused by skeletal muscle relaxant	+14.38 [+6.37, +32.46] Moderate	0	320	20	2700
TID4648	Congenital absence of jaw	+10.02 [+6.36, +15.80] Moderate	0	2050	50	9630
TID12958	Noncollision motor vehicle traffic accident involving accidental poisoning from exhaust gas generated by motor vehicle while in motion, passenger of motor vehicle injured	+14.28 [+6.36, +32.06] Moderate	0	440	20	2690
TID301	Accidental poisoning caused by aromatic analgesic	+14.08 [+6.33, +31.33] Moderate	0	550	20	2690
TID17743	Tooth disorder	+7.06 [+6.32, +7.88] Moderate	20	38300	810	245110
TID336	Accidental poisoning caused by heroin	+9.89 [+6.28, +15.59] Moderate	0	140	50	9800
TID4650	Congenital absence of mouth	+9.88 [+6.25, +15.61] Moderate	0	2100	50	9670
TID10311	Intracranial hemorrhage following injury without open intracranial wound	+9.83 [+6.25, +15.46] Moderate	0	24190	50	9810
TID13695	Open wound of wrist	+8.39 [+6.25, +11.26] Moderate	0	10890	110	25580
TID4368	Cocaine dependence in remission	+13.82 [+6.25, +30.57] Moderate	0	180	20	2770
TID13770	Organic mental disorder	+7.07 [+6.25, +8.00] Moderate	100	478790	630	185600
TID410	Acquired absence of teeth	+9.06 [+6.24, +13.17] Moderate	0	5000	70	15010
TID5202	Contusion of knee	+7.11 [+6.22, +8.13] Moderate	40	88510	530	153110
TID299	Accidental poisoning caused by antidepressants	+13.88 [+6.19, +31.12] Moderate	0	550	20	2790
TID2698	Brain injury without open intracranial wound AND with no loss of consciousness	+14.35 [+6.19, +33.28] Moderate	0	9890	20	2680
TID10060	Injury of thigh	+6.98 [+6.19, +7.88] Moderate	60	221750	660	197550
TID6301	Disorder of mandible	+9.34 [+6.18, +14.12] Moderate	0	3470	60	12480
TID5681	Delusional disorder	+8.59 [+6.17, +11.96] Moderate	20	20850	90	20340
TID16479	Severe bipolar I disorder	+8.07 [+6.16, +10.56] Moderate	0	6530	130	31560
TID2514	Bipolar I disorder	+7.14 [+6.16, +8.27] Moderate	20	21770	430	122340
TID7826	Fracture of multiple ribs	+8.54 [+6.16, +11.84] Moderate	0	32950	90	20480
TID16480	Severe bipolar disorder	+8.05 [+6.15, +10.53] Moderate	0	6530	130	31560
TID12985	Nondependent opioid abuse in remission	+10.27 [+6.14, +17.18] Moderate	0	530	40	7600
TID13741	Oral infection	+6.96 [+6.14, +7.88] Moderate	20	24220	610	181980
TID14555	Poisoning caused by anesthetic AND/OR muscle-tone depressant	+14.01 [+6.12, +32.10] Moderate	0	380	20	2720
TID8156	Genitourinary tract infection in pregnancy - not delivered	+7.00 [+6.11, +8.02] Moderate	0	150	510	149320
TID4640	Congenital absence of alimentary tract	+9.67 [+6.11, +15.29] Moderate	0	2260	50	10000
TID6699	Drug dependence during pregnancy - baby delivered	+11.43 [+6.11, +21.40] Moderate	0	0	30	5030
TID9352	Infected face	+6.91 [+6.11, +7.81] Moderate	20	29710	630	189830
TID605	Acute cervicitis	+13.86 [+6.10, +31.45] Moderate	0	30	20	2730
TID8683	History of brain disorder	+8.16 [+6.09, +10.94] Moderate	10	13710	110	26290
TID15426	Protozoan infection	+7.07 [+6.08, +8.21] Moderate	0	7850	410	117230
TID810	Acute metritis	+13.69 [+6.07, +30.87] Moderate	0	30	20	2790
TID5021	Congenital partial absence of alimentary tract	+9.56 [+6.07, +15.07] Moderate	0	2260	50	10000
TID14581	Poisoning caused by aromatic analgesic	+8.82 [+6.07, +12.81] Moderate	0	1460	70	15450
TID9985	Injury of pelvic girdle	+6.71 [+6.07, +7.42] Moderate	100	296680	990	322560
TID9645	Inflammatory disorder of bone of jaw	+6.99 [+6.05, +8.08] Moderate	10	19830	440	127850
TID8252	Gonorrhea	+7.88 [+6.04, +10.27] Moderate	0	560	130	32260
TID724	Acute gonorrhea of lower genitourinary tract	+8.08 [+6.03, +10.83] Moderate	0	280	110	26550
TID6200	Disorder of forearm	+6.59 [+6.03, +7.19] Moderate	90	259000	1390	488330
TID10117	Injury of wrist	+6.63 [+6.03, +7.29] Moderate	80	191430	1150	387490
TID12128	Multiple personality disorder	+13.37 [+6.01, +29.72] Moderate	0	460	20	2850
TID10078	Injury of trunk	+6.45 [+6.01, +6.92] Moderate	140	498480	3040	1441830
TID6471	Disorder of teeth AND/OR supporting structures	+6.55 [+6.00, +7.15] Moderate	40	87330	1380	486700
TID9510	Infection of uterus	+13.42 [+6.00, +29.98] Moderate	0	40	20	2910
TID10721	Late pregnancy vomiting - not delivered	+8.04 [+6.00, +10.77] Moderate	0	0	110	26640
TID6364	Disorder of periapical tissues of tooth	+6.89 [+5.99, +7.93] Moderate	10	22480	470	139140
TID4671	Congenital anomaly in number of teeth	+9.01 [+5.97, +13.59] Moderate	0	4280	60	12980
TID9729	Injury due to exposure to external cause	+6.55 [+5.96, +7.20] Moderate	60	181650	1150	392350
TID983	Acute uterine inflammatory disease	+13.44 [+5.94, +30.40] Moderate	0	30	20	2790
TID5178	Contusion of breast	+11.01 [+5.94, +20.42] Moderate	0	4640	30	5210
TID16481	Severe bipolar disorder with psychotic features	+8.40 [+5.94, +11.88] Moderate	0	4450	80	18390
TID14171	Periapical abscess without a sinus	+6.87 [+5.93, +7.96] Moderate	10	19330	420	123900
TID8242	Gonococcal cervicitis	+13.28 [+5.92, +29.82] Moderate	0	30	20	2820
TID723	Acute gonorrhea of genitourinary tract	+7.91 [+5.91, +10.57] Moderate	0	300	110	26960
TID8732	History of injury	+6.99 [+5.91, +8.27] Moderate	40	74400	320	91610
TID12971	Nondependent cannabis abuse, continuous	+9.90 [+5.90, +16.59] Moderate	0	430	40	7780
TID3607	Chronic alcoholism in remission	+8.33 [+5.90, +11.76] Moderate	0	7460	80	18690
TID205	Abscess of oral soft tissue	+6.83 [+5.90, +7.92] Moderate	10	19560	420	124450
TID11938	Mixed bipolar I disorder	+7.69 [+5.90, +10.03] Moderate	0	5890	130	33270
TID14169	Periapical abscess	+6.83 [+5.89, +7.91] Moderate	10	19560	420	124450
TID193	Abscess of jaw	+6.82 [+5.88, +7.90] Moderate	10	19560	420	124460
TID2648	Bone abscess	+6.82 [+5.88, +7.90] Moderate	10	19750	420	124710
TID14811	Post-traumatic dementia	+7.47 [+5.88, +9.48] Moderate	0	10170	160	42020
TID14822	Postconcussion syndrome	+7.44 [+5.86, +9.45] Moderate	0	10170	160	42020
TID10727	Late vomiting of pregnancy	+7.65 [+5.86, +9.99] Moderate	0	0	130	33150
TID6750	Drug-induced hepatitis	+10.70 [+5.84, +19.60] Moderate	0	890	30	5470
TID316	Accidental poisoning caused by central depressant	+8.42 [+5.82, +12.20] Moderate	0	1850	70	16050
TID2636	Blunt injury	+22.28 [+5.82, +85.35] Moderate	0	240	10	850
TID11942	Mixed bipolar affective disorder	+7.59 [+5.82, +9.90] Moderate	0	5920	130	33410
TID13607	Open wound of multiple sites of face without complication	+13.30 [+5.82, +30.43] Moderate	0	2120	20	2790
TID9882	Injury of hip region	+6.50 [+5.81, +7.27] Moderate	80	244160	750	243770
TID6276	Disorder of lip	+6.92 [+5.80, +8.25] Moderate	20	46920	290	83440
TID10676	Late effect of injury	+6.82 [+5.78, +8.05] Moderate	40	55450	330	96800
TID13498	Open wound of back, uncomplicated	+12.82 [+5.78, +28.46] Moderate	0	1540	20	2990
TID5171	Contusion of ankle	+7.95 [+5.77, +10.97] Moderate	0	7490	90	22050
TID11600	Maternal drug use	+8.65 [+5.75, +13.01] Moderate	0	10	60	13250
TID14230	Periodontal disease	+6.57 [+5.75, +7.52] Moderate	20	30090	510	158920
TID4527	Complication of injury	+6.74 [+5.74, +7.91] Moderate	40	60300	350	104130
TID4820	Congenital anomaly of tooth	+8.57 [+5.74, +12.79] Moderate	0	4320	60	13700
TID9819	Injury of connective tissue	+6.15 [+5.73, +6.60] Moderate	230	1084400	3920	2335240
TID10024	Injury of shoulder region	+6.38 [+5.73, +7.11] Moderate	50	175050	810	270320
TID716	Acute gingivitis	+10.48 [+5.72, +19.20] Moderate	0	1520	30	5540
TID8800	History of psychiatric disorder	+6.58 [+5.70, +7.60] Moderate	30	42980	440	135630
TID13528	Open wound of external ear without complication	+10.48 [+5.69, +19.29] Moderate	0	2480	30	5530
TID9593	Infective/parasitic disease in preg/childbirth/puerperium	+7.65 [+5.66, +10.36] Moderate	0	120	100	25440
TID16501	Severe mixed bipolar I disorder	+8.83 [+5.66, +13.78] Moderate	0	1870	50	11050
TID5685	Dementia associated with another disease	+7.06 [+5.65, +8.83] Moderate	40	167420	180	50080
TID9654	Inflammatory disorder of jaw region	+6.40 [+5.65, +7.24] Moderate	20	37360	600	194320
TID16681	Soft tissue lesion	+6.15 [+5.65, +6.69] Moderate	350	2306610	5360	4801000
TID9874	Injury of hand	+6.12 [+5.65, +6.64] Moderate	80	208730	1720	681030
TID1178	Alcoholic hepatitis	+10.44 [+5.64, +19.33] Moderate	0	890	30	5460
TID5928	Disease caused by Gram-negative cocci	+7.27 [+5.64, +9.36] Moderate	0	6130	140	37700
TID16211	Second degree burn of neck	+22.83 [+5.64, +92.36] Moderate	0	150	10	810
TID16487	Severe depressed bipolar I disorder	+8.16 [+5.64, +11.82] Moderate	0	3290	70	16550
TID17409	Symptomatic periapical periodontitis	+7.33 [+5.64, +9.53] Moderate	0	5740	130	34560
TID18095	Traumatic subdural intracranial hemorrhage	+10.39 [+5.64, +19.13] Moderate	0	17800	30	5620
TID206	Abscess of oral tissue	+6.50 [+5.64, +7.51] Moderate	10	23220	440	137080
TID5939	Disease caused by Neisseria	+7.26 [+5.64, +9.36] Moderate	0	6130	140	37700
TID9962	Injury of musculoskeletal system	+6.05 [+5.64, +6.49] Moderate	230	1140000	4040	2510550
TID8153	Genitourinary tract infection in pregnancy	+6.38 [+5.63, +7.22] Moderate	0	290	590	191430
TID7523	Fibrosis of liver caused by alcohol	+8.40 [+5.62, +12.54] Moderate	0	6740	60	13950
TID8790	History of peptic ulcer	+7.11 [+5.61, +9.00] Moderate	20	57800	160	43950
TID16505	Severe mood disorder without psychotic features	+8.13 [+5.61, +11.79] Moderate	0	2910	70	16550
TID6738	Drug-induced cirrhosis of liver	+8.35 [+5.60, +12.45] Moderate	0	6740	60	13930
TID14700	Poisoning of undetermined intent caused by drug	+8.77 [+5.60, +13.75] Moderate	0	1590	50	10980
TID6508	Disorder of upper extremity	+6.00 [+5.60, +6.44] Moderate	260	1270120	4000	2476640
TID1172	Alcoholic cirrhosis	+8.34 [+5.58, +12.45] Moderate	0	6740	60	13930
TID2520	Bipolar affective disorder, current episode mixed	+7.34 [+5.58, +9.66] Moderate	0	5600	120	31910
TID8155	Genitourinary tract infection in pregnancy - delivered with postnatal complication	+9.27 [+5.58, +15.42] Moderate	0	30	40	8300
TID16483	Severe bipolar disorder without psychotic features	+8.05 [+5.57, +11.64] Moderate	0	2950	70	16740
TID7088	Episodic acute alcoholic intoxication in alcoholism	+22.67 [+5.57, +92.36] Moderate	0	140	10	810
TID10570	Laceration of head	+6.71 [+5.54, +8.12] Moderate	20	69220	240	70710
TID12120	Multiple open wounds of face	+12.15 [+5.54, +26.65] Moderate	0	2330	20	3200
TID175	Abscess of connective tissue	+6.40 [+5.53, +7.40] Moderate	10	22490	420	132870
TID3847	Chronic periodontitis	+6.99 [+5.52, +8.85] Moderate	0	9400	160	44810
TID15333	Procedure refused	+6.20 [+5.52, +6.97] Moderate	60	122390	680	229400
TID10571	Laceration of head and neck	+6.66 [+5.50, +8.06] Moderate	20	69490	240	71280
TID13521	Open wound of elbow	+9.13 [+5.50, +15.17] Moderate	0	11870	40	8250
TID877	Acute pelvic inflammatory disease	+7.41 [+5.49, +9.99] Moderate	0	660	100	26360
TID2090	Bacterial genital infection	+6.90 [+5.49, +8.66] Moderate	0	4190	170	48290
TID4126	Closed fracture of mandible, angle of jaw	+22.71 [+5.48, +94.07] Moderate	0	100	10	790
TID5193	Contusion of finger	+6.84 [+5.48, +8.53] Moderate	0	10310	180	51720
TID18049	Traumatic hemorrhage	+8.15 [+5.48, +12.12] Moderate	0	31220	60	14330
TID17827	Toxic hepatitis	+9.90 [+5.47, +17.91] Moderate	0	1160	30	5870
TID12125	Multiple open wounds without complication	+12.05 [+5.46, +26.58] Moderate	0	2290	20	3130
TID11882	Mild hyperemesis gravidarum	+6.40 [+5.45, +7.52] Moderate	0	30	340	106280
TID3654	Chronic disease of teeth AND/OR supporting structures	+6.68 [+5.44, +8.19] Moderate	0	13630	210	62150
TID8183	Gingival and periodontal disease	+6.16 [+5.44, +6.98] Moderate	20	40640	580	194250
TID14622	Poisoning caused by gastrointestinal system drug	+9.99 [+5.43, +18.37] Moderate	0	660	30	5760
TID17954	Traumatic and/or non-traumatic injury of back	+5.87 [+5.43, +6.36] Moderate	100	317930	1760	729290
TID112	Abrasion and/or friction burn of toe without infection	+8.43 [+5.42, +13.12] Moderate	0	3820	50	11550
TID1769	Apical periodontitis	+7.03 [+5.42, +9.13] Moderate	0	6420	130	35950
TID14231	Periodontitis	+6.76 [+5.42, +8.43] Moderate	0	10940	180	52330
TID16670	Sodium disorder	+8.37 [+5.41, +12.96] Moderate	0	26670	50	11630
TID2100	Bacterial infection of the digestive tract	+6.06 [+5.39, +6.80] Moderate	30	97420	670	230920
TID2645	Bone AND/OR joint disorder of back in mother complicating pregnancy, childbirth AND/OR puerperium	+7.75 [+5.38, +11.16] Moderate	0	110	70	17500
TID2646	Bone AND/OR joint disorder of lower extremities in mother complicating pregnancy, childbirth AND/OR puerperium	+7.77 [+5.38, +11.22] Moderate	0	110	70	17500
TID16885	Sprain of wrist and/or hand	+6.06 [+5.38, +6.83] Moderate	30	53080	640	219550
TID669	Acute exacerbation of chronic schizoaffective schizophrenia	+11.93 [+5.37, +26.47] Moderate	0	970	20	3150
TID6254	Disorder of jaw	+5.83 [+5.37, +6.33] Moderate	60	150260	1580	642070
TID2644	Bone AND/OR joint disorder in mother complicating pregnancy, childbirth AND/OR puerperium	+7.74 [+5.37, +11.16] Moderate	0	120	70	17510
TID2128	Bacterial urogenital infection	+6.33 [+5.35, +7.48] Moderate	0	9590	310	97570
TID2647	Bone AND/OR joint disorder of pelvis in mother complicating pregnancy, childbirth AND/OR puerperium	+7.72 [+5.35, +11.12] Moderate	0	110	70	17500
TID16502	Severe mixed bipolar I disorder with psychotic features	+9.78 [+5.35, +17.86] Moderate	0	1200	30	5870
TID16883	Sprain of upper extremity	+5.87 [+5.35, +6.43] Moderate	50	136960	1170	445120
TID16148	Schizophrenia	+6.53 [+5.35, +7.97] Moderate	20	26290	220	66480
TID3512	Chlamydia trachomatis infection of genital structure	+11.78 [+5.34, +25.96] Moderate	0	0	20	3240
TID89	Abrasion and/or friction burn of foot without infection	+8.30 [+5.34, +12.91] Moderate	0	3820	50	11550
TID13688	Open wound of upper limb without complication	+5.94 [+5.33, +6.61] Moderate	40	106500	800	285870
TID5194	Contusion of foot	+6.17 [+5.33, +7.13] Moderate	20	43990	410	134410
TID6547	Disorder of wrist region	+5.82 [+5.32, +6.36] Moderate	90	246280	1240	479970
TID7186	Excessive vomiting in pregnancy	+6.13 [+5.32, +7.07] Moderate	0	50	430	141730
TID13511	Open wound of chest wall	+9.74 [+5.31, +17.85] Moderate	0	3820	30	5880
TID8956	Hyperemesis	+6.11 [+5.30, +7.05] Moderate	0	340	430	142390
TID18447	Upper gastrointestinal hemorrhage	+6.42 [+5.30, +7.79] Moderate	20	71050	230	70720
TID7741	Fracture of angle of mandible	+19.73 [+5.29, +73.57] Moderate	0	110	10	950
TID348	Accidental poisoning caused by opiate agonist	+7.82 [+5.27, +11.60] Moderate	0	1740	60	14930
TID16503	Severe mixed bipolar I disorder without psychotic features	+9.55 [+5.24, +17.39] Moderate	0	810	30	6040
TID16884	Sprain of wrist	+6.03 [+5.22, +6.96] Moderate	20	37700	420	140890
TID15500	Psychotic disorder	+5.80 [+5.19, +6.48] Moderate	70	154770	750	272600
TID2857	Burn of back of hand	+8.61 [+5.19, +14.27] Moderate	0	1910	40	8850
TID6223	Disorder of head	+5.66 [+5.18, +6.18] Moderate	360	2724880	5600	5741900
TID9872	Injury of globe of eye	+6.18 [+5.18, +7.36] Moderate	20	28300	280	90130
TID181	Abscess of face	+5.87 [+5.18, +6.65] Moderate	20	41410	560	196480
TID13718	Opioid dependence in remission	+8.67 [+5.18, +14.52] Moderate	0	740	40	8790
TID8704	History of drug abuse	+8.05 [+5.17, +12.55] Moderate	0	650	50	11970
TID3288	Cellulitis of forearm	+6.08 [+5.16, +7.16] Moderate	0	33160	320	105110
TID4340	Closed wound	+5.59 [+5.16, +6.05] Moderate	140	662700	1690	726190
TID3269	Cellulitis and abscess of forearm	+6.08 [+5.16, +7.17] Moderate	0	33140	320	105090
TID3305	Cellulitis of upper arm	+6.07 [+5.16, +7.15] Moderate	0	33160	320	105110
TID16875	Sprain of shoulder and upper arm	+5.78 [+5.16, +6.47] Moderate	30	90530	700	253920
TID17821	Toxic encephalopathy	+7.69 [+5.16, +11.47] Moderate	20	27400	60	14860
TID222	Abscess of upper arm	+6.07 [+5.15, +7.15] Moderate	0	33150	320	105090
TID187	Abscess of forearm	+6.07 [+5.15, +7.15] Moderate	0	33140	320	105100
TID3276	Cellulitis and abscess of upper arm	+6.07 [+5.15, +7.15] Moderate	0	33150	320	105090
TID13524	Open wound of elbow without complication	+9.27 [+5.14, +16.70] Moderate	0	10010	30	6170
TID13771	Organic mental disorder of unknown etiology	+6.35 [+5.14, +7.85] Moderate	50	180000	190	58830
TID5679	Delirium	+6.53 [+5.13, +8.30] Moderate	40	173420	150	44790
TID12831	Neurosis	+5.79 [+5.13, +6.54] Moderate	30	55790	600	213990
TID10338	Intraocular hemorrhage	+6.52 [+5.13, +8.28] Moderate	10	45720	150	44810
TID13685	Open wound of upper limb	+5.66 [+5.11, +6.26] Moderate	40	132810	890	338010
TID9524	Infectious disease in mother complicating pregnancy, childbirth AND/OR puerperium	+5.68 [+5.10, +6.33] Moderate	0	810	780	290540
TID14698	Poisoning of undetermined intent	+6.26 [+5.09, +7.70] Moderate	20	26090	200	62850
TID14601	Poisoning caused by cardiovascular system drug	+9.32 [+5.07, +17.14] Moderate	0	6040	30	6030
TID16859	Sprain of ligament of joint	+5.43 [+5.07, +5.82] Moderate	150	472520	3110	1738270
TID16855	Sprain of ligament	+5.43 [+5.07, +5.82] Moderate	150	472590	3110	1738530
TID8154	Genitourinary tract infection in pregnancy - delivered	+6.92 [+5.07, +9.46] Moderate	0	40	90	25150
TID10842	Ligament injury	+5.43 [+5.07, +5.81] Moderate	150	472610	3110	1739440
TID13572	Open wound of hip AND thigh without complication	+7.83 [+5.07, +12.10] Moderate	0	3100	50	12330
TID12955	Noncollision motor vehicle traffic accident involving accidental poisoning from exhaust gas generated by motor vehicle while in motion	+9.10 [+5.06, +16.37] Moderate	0	930	30	6420
TID13573	Open wound of hip and/or thigh	+7.81 [+5.06, +12.05] Moderate	0	3120	50	12390
TID8246	Gonococcal female pelvic infection	+11.08 [+5.05, +24.31] Moderate	0	40	20	3400
TID16844	Sprain of elbow and forearm	+6.78 [+5.04, +9.11] Moderate	0	5350	100	28680
TID4604	Confusional state	+6.39 [+5.04, +8.11] Moderate	40	175720	150	45810
TID10588	Laceration of mouth	+7.81 [+5.04, +12.12] Moderate	0	6680	50	12220
TID9811	Injury of coccyx	+9.16 [+5.03, +16.68] Moderate	0	3210	30	6360
TID279	Accidental poisoning by motor vehicle exhaust gas	+8.20 [+5.02, +13.38] Moderate	0	1460	40	9340
TID4104	Closed fracture of hand	+5.93 [+5.02, +6.99] Moderate	20	37990	310	104090
TID4061	Closed fracture of bone	+5.44 [+5.02, +5.89] Moderate	130	647710	1640	717720
TID6037	Disorder by body site	+7.54 [+5.02, +11.33] Moderate	420	5107840	6820	12349180
TID7399	Female gonococcal pelvic inflammatory disease	+10.99 [+5.02, +24.05] Moderate	0	40	20	3400
TID6274	Disorder of ligament	+5.37 [+5.02, +5.75] Moderate	150	476920	3110	1754070
TID5973	Disease caused by parasite	+5.74 [+5.01, +6.58] Moderate	10	38470	460	162820
TID4130	Closed fracture of metacarpal bone	+6.54 [+5.00, +8.56] Moderate	0	16840	120	35720
TID6297	Disorder of magnesium metabolism	+6.05 [+5.00, +7.33] Moderate	20	110570	230	75110
TID16447	Sequelae of injuries of head	+8.24 [+5.00, +13.58] Minor	0	4590	40	9250
TID13658	Open wound of thorax	+7.71 [+4.99, +11.93] Minor	0	6450	50	12500
TID13686	Open wound of upper limb with complication	+6.96 [+4.99, +9.72] Minor	0	10180	80	22220
TID3616	Chronic asthmatic bronchitis	+6.05 [+4.98, +7.36] Minor	40	89870	220	71720
TID14668	Poisoning caused by psychodysleptic	+10.72 [+4.98, +23.08] Minor	0	260	20	3630
TID10314	Intracranial hemorrhage following injury without open intracranial wound AND with loss of consciousness	+11.05 [+4.98, +24.55] Minor	0	5070	20	3420
TID14651	Poisoning caused by nonopioid analgesic	+7.63 [+4.97, +11.71] Minor	0	1470	50	12680
TID8703	History of disorder of connective tissue	+6.42 [+4.96, +8.31] Minor	30	54030	130	39550
TID1137	Agoraphobia with panic attacks	+7.37 [+4.95, +10.99] Minor	0	2940	60	15610
TID3511	Chlamydia trachomatis infection	+6.47 [+4.95, +8.45] Minor	0	310	120	36250
TID9910	Injury of ligament of hand	+5.89 [+4.94, +7.02] Minor	20	17730	270	90940
TID16846	Sprain of hand	+5.89 [+4.93, +7.03] Minor	20	17730	270	90940
TID8712	History of fall	+5.91 [+4.92, +7.10] Minor	70	237160	250	83740
TID3517	Chlamydial infection of lower genitourinary tract	+6.86 [+4.92, +9.58] Minor	0	80	80	22690
TID4030	Closed fracture finger middle phalanx	+6.60 [+4.92, +8.87] Minor	0	9470	100	29570
TID1136	Agoraphobia	+6.71 [+4.91, +9.17] Minor	0	5600	90	25960
TID10440	Joint injury	+5.25 [+4.91, +5.62] Minor	190	741800	3290	1957730
TID11946	Mixed bipolar affective disorder, severe, with psychosis	+8.86 [+4.91, +15.99] Minor	0	1350	30	6530
TID13526	Open wound of external ear	+8.79 [+4.91, +15.73] Minor	0	2700	30	6590
TID7822	Fracture of middle AND/OR proximal phalanx of finger	+6.49 [+4.90, +8.59] Minor	0	11280	110	33010
TID3712	Chronic gingivitis	+7.01 [+4.90, +10.02] Minor	0	4520	70	19410
TID14674	Poisoning caused by salicylate	+10.61 [+4.90, +22.98] Minor	0	650	20	3570
TID16514	Severe recurrent major depression	+5.85 [+4.90, +6.97] Minor	20	23770	270	91570
TID14950	Premature rupture of membranes with antenatal problem	+6.32 [+4.90, +8.15] Minor	0	0	130	40120
TID6156	Disorder of elbow	+5.40 [+4.89, +5.96] Minor	60	159970	940	375490
TID6711	Drug groups primarily affecting central nervous system adverse reaction	+6.20 [+4.89, +7.86] Minor	20	44380	150	47310
TID14537	Pneumonitis due to inhalation of food or vomitus	+6.82 [+4.89, +9.52] Minor	20	51020	80	22640
TID17668	Thrombosis of vein of upper limb	+7.51 [+4.89, +11.53] Minor	0	8240	50	12920
TID16529	Sexually transmitted infectious disease	+5.47 [+4.88, +6.12] Minor	0	25260	690	263440
TID16493	Severe major depression without psychotic features	+5.74 [+4.88, +6.76] Minor	20	29780	320	111160
TID16627	Skin lesion	+5.22 [+4.88, +5.59] Minor	270	1325770	3960	2716480
TID2653	Bone injury	+5.26 [+4.87, +5.69] Minor	140	728650	1770	814030
TID13323	Open fracture of facial bones	+10.39 [+4.87, +22.17] Minor	0	2120	20	3770
TID14535	Pneumonitis caused by inhaled substance	+6.78 [+4.87, +9.45] Minor	20	51230	80	22820
TID13589	Open wound of limb	+5.32 [+4.87, +5.81] Minor	60	239900	1190	498770
TID1731	Antipyretic poisoning	+7.93 [+4.86, +12.95] Minor	0	1350	40	9550
TID6311	Disorder of mouth	+5.24 [+4.86, +5.66] Minor	80	346770	1860	870420
TID18683	Viral disease in mother complicating pregnancy, childbirth AND/OR puerperium	+6.07 [+4.86, +7.58] Minor	0	40	170	54960
TID8910	Huntington's chorea	+10.59 [+4.86, +23.10] Minor	0	760	20	3600
TID7748	Fracture of bone	+5.23 [+4.84, +5.65] Minor	140	728060	1760	812710
TID16491	Severe major depression	+5.66 [+4.84, +6.62] Minor	30	33210	340	120290
TID1732	Antirheumatic poisoning of undetermined intent	+7.92 [+4.84, +12.98] Minor	0	1350	40	9550
TID10301	Intracranial hemorrhage following injury	+7.44 [+4.84, +11.45] Minor	0	29830	50	12950
TID7797	Fracture of hand	+5.68 [+4.83, +6.67] Minor	20	41490	320	112450
TID1907	Aspiration pneumonitis	+6.71 [+4.83, +9.33] Minor	20	51610	80	23070
TID8713	History of female sterilization	+5.66 [+4.83, +6.64] Minor	0	21380	330	116450
TID13504	Open wound of buccal mucosa without complication	+17.91 [+4.83, +66.43] Minor	0	350	10	1020
TID1454	Analgesic adverse reaction	+6.36 [+4.83, +8.39] Minor	10	33750	110	33520
TID8829	History of tubal ligation	+5.66 [+4.83, +6.63] Minor	0	21380	330	116410
TID10303	Intracranial hemorrhage following injury with loss of consciousness	+10.40 [+4.83, +22.41] Minor	0	5290	20	3710
TID8714	History of fracture	+6.29 [+4.82, +8.19] Minor	30	51850	120	37240
TID10581	Laceration of lip	+7.88 [+4.82, +12.88] Minor	0	5680	40	9710
TID13681	Open wound of upper arm	+7.91 [+4.82, +12.97] Minor	0	8530	40	9630
TID16490	Severe depression	+5.64 [+4.82, +6.59] Minor	30	33280	340	120560
TID8815	History of sterilization	+5.65 [+4.82, +6.62] Minor	0	21390	330	116820
TID11603	Maternal gonorrhea during pregnancy, childbirth and the puerperium	+10.33 [+4.82, +22.16] Minor	0	30	20	3690
TID6506	Disorder of upper arm	+5.28 [+4.81, +5.80] Minor	60	239920	1040	430170
TID7821	Fracture of metacarpal bone	+6.27 [+4.81, +8.17] Minor	0	17810	120	37290
TID3277	Cellulitis and abscess of upper limb	+5.53 [+4.80, +6.38] Minor	10	56700	410	149260
TID16516	Severe recurrent major depression without psychotic features	+5.75 [+4.80, +6.91] Minor	20	21680	250	85960
TID9933	Injury of metacarpal bone	+6.25 [+4.79, +8.16] Minor	0	17810	120	37290
TID18781	Vomiting of pregnancy	+5.43 [+4.79, +6.16] Minor	0	100	530	199630
TID1489	Anemia during pregnancy - baby not yet delivered	+5.88 [+4.77, +7.24] Minor	0	60	190	63680
TID16851	Sprain of jaw	+10.33 [+4.77, +22.35] Minor	0	990	20	3770
TID1918	Asthmatic bronchitis	+5.74 [+4.77, +6.91] Minor	40	94120	240	82570
TID4031	Closed fracture finger proximal phalanx	+6.39 [+4.77, +8.56] Minor	0	10370	100	30450
TID2519	Bipolar affective disorder, current episode manic	+6.48 [+4.76, +8.82] Minor	0	7160	90	27000
TID9916	Injury of lower extremity	+5.09 [+4.76, +5.45] Minor	200	815400	2980	1719710
TID13700	Open wound with complication	+5.98 [+4.76, +7.52] Minor	10	30570	160	52270
TID5683	Dementia	+5.83 [+4.75, +7.15] Minor	70	377330	200	67420
TID17847	Toxic pneumonitis	+6.47 [+4.75, +8.80] Minor	20	54530	90	26890
TID6341	Disorder of oral soft tissues	+5.21 [+4.75, +5.72] Minor	50	165580	1050	440750
TID13975	Parametritis	+6.59 [+4.74, +9.14] Minor	0	630	80	23440
TID16857	Sprain of ligament of elbow	+6.33 [+4.74, +8.46] Minor	0	5840	100	30600
TID875	Acute parametritis	+6.60 [+4.74, +9.21] Minor	0	630	80	23440
TID9921	Injury of lumbar spine	+5.23 [+4.74, +5.77] Minor	40	142490	910	373750
TID12255	Nausea, vomiting and diarrhea	+10.36 [+4.74, +22.66] Minor	0	810	20	3600
TID16463	Serositis	+6.34 [+4.73, +8.48] Minor	0	3430	100	30670
TID223	Abscess of upper limb	+5.42 [+4.72, +6.23] Minor	10	59160	430	160270
TID7823	Fracture of middle phalanx of finger	+6.31 [+4.72, +8.44] Minor	0	10010	100	30900
TID11028	Lumbar sprain	+5.25 [+4.72, +5.84] Minor	20	71750	760	304720
TID13632	Open wound of ocular adnexa	+10.39 [+4.72, +22.87] Minor	0	1660	20	3460
TID13564	Open wound of hand except fingers without complication	+5.73 [+4.70, +6.99] Minor	0	27990	210	72000
TID16877	Sprain of spinal ligament	+5.11 [+4.69, +5.56] Minor	50	134780	1280	565040
TID11012	Lower urinary tract infectious disease	+6.91 [+4.68, +10.20] Minor	0	11560	60	16740
TID16131	Scalp laceration	+6.89 [+4.67, +10.15] Minor	0	26270	60	16810
TID16145	Schizoaffective schizophrenia	+6.18 [+4.67, +8.17] Minor	10	10130	110	34570
TID16560	Sickle cell trait	+6.24 [+4.67, +8.33] Minor	0	3090	100	31270
TID5665	Dehydration	+5.14 [+4.67, +5.65] Minor	90	351230	980	413170
TID6993	Endometritis	+8.37 [+4.67, +15.00] Minor	0	20	30	6940
TID16861	Sprain of ligament of lumbosacral joint	+5.78 [+4.67, +7.16] Minor	0	15670	180	61030
TID4071	Closed fracture of condylar process of mandible	+17.56 [+4.66, +66.07] Minor	0	560	10	1060
TID8750	History of malignant neoplasm of cervix	+6.07 [+4.66, +7.91] Minor	0	21150	120	38400
TID12172	Musculoskeletal disorder of the neck	+5.03 [+4.66, +5.43] Minor	110	410290	1770	849290
TID6177	Disorder of extremity	+5.02 [+4.66, +5.42] Minor	350	2463900	5060	4693350
TID9796	Injury of breast	+7.16 [+4.65, +11.03] Minor	0	8050	50	13450
TID16751	Spinal injury	+5.05 [+4.65, +5.48] Minor	80	284740	1400	635180
TID2531	Bipolar disorder in partial remission	+8.30 [+4.64, +14.84] Minor	0	1740	30	6970
TID13936	Panic disorder	+5.22 [+4.64, +5.87] Minor	30	52680	600	237220
TID8628	Heterozygous hemoglobinopathy	+6.20 [+4.63, +8.30] Minor	0	3090	100	31270
TID14853	Postnatal infection	+8.21 [+4.63, +14.56] Minor	0	80	30	7110
TID13565	Open wound of hand, excluding finger(s)	+5.59 [+4.62, +6.77] Minor	0	30350	220	77760
TID7669	Foreign body in orifice	+6.38 [+4.60, +8.86] Minor	0	9780	80	24190
TID18020	Traumatic dislocation of clavicle	+8.31 [+4.60, +15.03] Minor	0	1910	30	6970
TID7411	Female pelvic peritonitis	+6.36 [+4.59, +8.81] Minor	0	860	80	24350
TID4292	Closed traumatic dislocation acromioclavicular joint	+8.27 [+4.58, +14.92] Minor	0	1900	30	6960
TID7727	Fracture at wrist and/or hand level	+5.27 [+4.57, +6.08] Minor	30	82370	400	152720
TID18017	Traumatic dislocation of acromioclavicular joint	+8.16 [+4.56, +14.58] Minor	0	1910	30	6970
TID6442	Disorder of skin of upper limb	+5.13 [+4.55, +5.78] Minor	30	113780	580	232630
TID9405	Infection caused by Escherichia coli	+5.59 [+4.55, +6.88] Minor	30	106270	190	66900
TID7856	Fracture of proximal phalanx of finger	+6.07 [+4.54, +8.12] Minor	0	11000	100	31840
TID4133	Closed fracture of middle AND/OR proximal phalanx of finger	+6.07 [+4.54, +8.11] Minor	0	10810	100	31870
TID12026	Mood disorder	+4.85 [+4.53, +5.18] Minor	250	1000520	3610	2444430
TID15617	Pyelonephritis	+5.14 [+4.53, +5.83] Minor	10	49750	520	206270
TID16141	Schizoaffective disorder	+5.90 [+4.53, +7.68] Minor	10	11640	120	39560
TID7847	Fracture of phalanx of hand	+5.49 [+4.53, +6.65] Minor	10	25750	220	79090
TID8700	History of deliberate self harm	+6.93 [+4.52, +10.61] Minor	0	1200	50	13960
TID4297	Closed traumatic dislocation of clavicle	+8.17 [+4.51, +14.82] Minor	0	1900	30	6960
TID6449	Disorder of soft tissue	+4.96 [+4.50, +5.45] Minor	390	3419820	5910	7261050
TID9791	Injury of body cavity structure	+8.07 [+4.50, +14.48] Minor	0	4570	30	7050
TID7584	Fluid volume disorder	+4.92 [+4.49, +5.39] Minor	100	443260	1100	491060
TID18456	Upper urinary tract infection	+5.10 [+4.49, +5.78] Minor	10	51990	520	208490
TID740	Acute hepatitis C	+6.86 [+4.48, +10.49] Minor	0	4870	50	14110
TID9115	Hyponatremia	+7.27 [+4.48, +11.81] Minor	0	24550	40	10650
TID9109	Hypokalemia	+4.90 [+4.48, +5.37] Minor	110	489110	1080	482290
TID11774	Mental disorder in the puerperium - baby delivered during previous episode of care	+5.70 [+4.48, +7.25] Minor	0	210	140	48090
TID77	Abrasion	+5.40 [+4.47, +6.51] Minor	20	57060	230	84070
TID3826	Chronic pain syndrome	+5.13 [+4.47, +5.88] Minor	40	101500	430	169420
TID7765	Fracture of condylar process of mandible	+16.16 [+4.47, +58.39] Minor	0	580	10	1130
TID13579	Open wound of knee and/or leg and/or ankle	+5.60 [+4.47, +7.01] Minor	10	55330	160	56060
TID13937	Panic disorder with agoraphobia	+6.85 [+4.47, +10.49] Minor	0	2730	50	14100
TID9722	Injury caused by low temperature	+9.60 [+4.47, +20.61] Minor	0	1340	20	3900
TID8450	Hemorrhage into subdural space of neuraxis	+7.24 [+4.47, +11.74] Minor	0	30120	40	10750
TID11107	Magnesium disorder	+5.34 [+4.46, +6.38] Minor	30	138050	250	92720
TID10693	Late effect of nervous system injury	+7.24 [+4.44, +11.82] Minor	0	5310	40	10600
TID156	Abrasion, upper arm	+9.47 [+4.44, +20.23] Minor	0	3100	20	4010
TID8442	Hemorrhage in early pregnancy, antepartum	+5.23 [+4.43, +6.16] Minor	0	10	300	113920
TID13978	Paranoid schizophrenia	+6.71 [+4.43, +10.15] Minor	0	7220	50	14550
TID18702	Viral hepatitis type C	+5.27 [+4.43, +6.26] Minor	10	31430	270	101560
TID9865	Injury of free lower limb	+4.74 [+4.43, +5.07] Minor	170	714370	2690	1572700
TID13242	On examination - dental caries	+5.38 [+4.43, +6.55] Minor	0	11070	210	76560
TID3827	Chronic pancreatitis	+6.27 [+4.42, +8.90] Minor	0	12240	70	21730
TID9473	Infection of digestive system	+4.84 [+4.42, +5.30] Minor	60	201870	1110	504290
TID3281	Cellulitis of buttock	+5.62 [+4.42, +7.16] Minor	0	9840	140	48700
TID2530	Bipolar disorder in full remission	+9.27 [+4.42, +19.44] Minor	0	1430	20	4140
TID7074	Epilepsy in mother complicating pregnancy	+7.84 [+4.42, +13.93] Minor	0	10	30	7290
TID505	Acquired metabolic and toxic encephalopathies	+6.44 [+4.41, +9.40] Minor	20	33230	60	18000
TID3688	Chronic gastric ulcer with hemorrhage	+9.61 [+4.41, +20.93] Minor	0	9530	20	4000
TID9403	Infection caused by Enterobacteriaceae	+5.32 [+4.41, +6.40] Minor	40	139510	230	85390
TID10689	Late effect of intracranial injury without skull fracture	+7.87 [+4.41, +14.05] Minor	0	3680	30	7410
TID9859	Injury of finger	+4.87 [+4.41, +5.37] Minor	40	104520	880	385590
TID17116	Subdural intracranial hemorrhage	+7.19 [+4.40, +11.74] Minor	0	30120	40	10750
TID2532	Bipolar disorder in remission	+6.68 [+4.40, +10.15] Minor	0	3930	50	14680
TID6098	Disorder of body wall	+4.71 [+4.40, +5.03] Minor	180	995980	2760	1642190
TID6769	Drug-related disorder	+4.74 [+4.39, +5.12] Minor	340	2578250	5140	5057110
TID8689	History of central nervous system disorder	+5.29 [+4.39, +6.37] Minor	40	164240	230	85750
TID2523	Bipolar affective disorder, currently depressed, moderate	+7.11 [+4.38, +11.53] Minor	0	2130	40	10800
TID10065	Injury of thoracic spine	+5.07 [+4.38, +5.86] Minor	20	79640	380	150610
TID8989	Hyperosmolality and or hypernatremia	+6.38 [+4.37, +9.31] Minor	20	42560	60	18200
TID6221	Disorder of hand	+4.70 [+4.37, +5.05] Minor	130	517670	2010	1064730
TID18777	Vomiting	+4.68 [+4.37, +5.01] Minor	100	424050	2410	1362150
TID16435	Sequela of intracranial injury	+7.72 [+4.36, +13.68] Minor	0	3680	30	7410
TID17608	Thoracic back sprain	+5.09 [+4.36, +5.93] Minor	0	28270	340	133450
TID9529	Infectious disease of digestive tract	+4.81 [+4.35, +5.31] Minor	40	157120	860	380480
TID8051	Gastric hemorrhage	+6.35 [+4.35, +9.28] Minor	10	27080	60	18400
TID6198	Disorder of fluid AND/OR electrolyte	+4.67 [+4.34, +5.03] Minor	180	1008990	1870	974890
TID15756	Recurrent major depressive episodes, severe, with psychosis	+6.62 [+4.34, +10.08] Minor	0	5050	50	14620
TID8188	Gingivitis	+5.68 [+4.33, +7.45] Minor	0	8850	110	37590
TID2927	Burn of upper limb	+5.50 [+4.33, +6.98] Minor	0	10820	140	49540
TID3729	Chronic hepatitis C	+5.45 [+4.32, +6.87] Minor	0	18010	150	53640
TID3306	Cellulitis of upper limb	+4.93 [+4.32, +5.64] Minor	20	70650	450	184450
TID8150	Genitourinary chlamydia infection	+5.85 [+4.31, +7.92] Minor	0	100	90	29920
TID13680	Open wound of trunk without complication	+5.96 [+4.31, +8.24] Minor	0	12730	80	26000
TID4639	Congenital absence	+6.57 [+4.31, +10.01] Minor	0	4400	50	14710
TID12972	Nondependent cannabis abuse, episodic	+9.30 [+4.31, +20.06] Minor	0	220	20	4050
TID12171	Musculoskeletal and connective tissue disorder	+4.61 [+4.30, +4.94] Minor	320	2335690	4450	3745450
TID17382	Suspected clinical finding	+5.46 [+4.30, +6.93] Minor	0	24620	140	50090
TID14578	Poisoning caused by antirheumatic	+6.29 [+4.30, +9.20] Minor	0	2170	60	18400
TID3933	Chronic viral hepatitis	+5.33 [+4.29, +6.62] Minor	0	21000	170	62400
TID5709	Depressive disorder	+4.58 [+4.29, +4.89] Minor	240	966670	3360	2271510
TID12802	Neuroleptic adverse reaction	+9.12 [+4.29, +19.40] Minor	0	2270	20	4150
TID14773	Possible clinical finding	+5.44 [+4.28, +6.91] Minor	0	24620	140	50090
TID16597	Single major depressive episode, severe, with psychosis	+7.57 [+4.28, +13.40] Minor	0	3140	30	7660
TID4222	Closed fracture of zygoma	+16.55 [+4.27, +64.10] Minor	0	800	10	1080
TID5205	Contusion of lower back	+9.20 [+4.27, +19.81] Minor	0	2240	20	4150
TID14907	Potassium disorder	+4.67 [+4.27, +5.10] Minor	120	612040	1140	538140
TID17297	Superficial injury of head and neck	+5.12 [+4.27, +6.14] Minor	10	27270	240	92480
TID17644	Thrombophlebitis of superficial veins of upper extremities	+7.50 [+4.27, +13.17] Minor	0	4500	30	7800
TID129	Abrasion of head and/or neck	+6.06 [+4.27, +8.60] Minor	0	18410	70	22210
TID10564	Laceration of forearm	+7.53 [+4.26, +13.30] Minor	0	8180	30	7540
TID3264	Cellulitis and abscess of buttock	+5.46 [+4.26, +7.00] Minor	0	9050	130	46320
TID5226	Contusion of scalp	+6.48 [+4.26, +9.86] Minor	0	23290	50	14860
TID9343	Infantile melanodontia	+7.64 [+4.26, +13.69] Minor	0	1350	30	7420
TID13502	Open wound of buccal mucosa	+16.15 [+4.26, +61.21] Minor	0	370	10	1090
TID18065	Traumatic injury of external genitalia	+8.98 [+4.25, +19.00] Minor	0	1410	20	4270
TID3728	Chronic hepatitis	+5.23 [+4.24, +6.46] Minor	0	24770	180	67070
TID2925	Burn of two OR more fingers not including thumb	+8.99 [+4.24, +19.07] Minor	0	730	20	4320
TID4164	Closed fracture of sacrum AND/OR coccyx without spinal cord injury	+6.89 [+4.23, +11.22] Minor	0	11710	40	11000
TID6138	Disorder of connective tissue	+4.53 [+4.23, +4.86] Minor	330	2459700	4630	4113070
TID9758	Injury of ankle	+4.57 [+4.23, +4.94] Minor	90	259890	1560	794800
TID12008	Monoplegia	+9.04 [+4.23, +19.34] Minor	0	5490	20	4050
TID6819	Dysthymia	+4.66 [+4.22, +5.15] Minor	70	173520	870	396880
TID7540	First degree burn	+6.19 [+4.22, +9.06] Minor	0	3810	60	18760
TID11767	Mental disorder	+4.51 [+4.22, +4.83] Minor	310	1631660	4320	3586390
TID11881	Mild depressed bipolar I disorder	+9.03 [+4.22, +19.35] Minor	0	950	20	4220
TID2934	Burn of wrist	+8.94 [+4.21, +18.97] Minor	0	990	20	4310
TID10557	Laceration of eye region	+6.79 [+4.21, +10.95] Minor	0	8770	40	11370
TID2696	Brain injury without open intracranial wound AND with loss of consciousness	+8.71 [+4.21, +18.04] Minor	0	5690	20	4420
TID12254	Nausea and vomiting	+4.53 [+4.21, +4.88] Minor	80	343250	1840	982990
TID3805	Chronic obstructive bronchitis	+5.52 [+4.21, +7.23] Minor	30	66190	110	38720
TID6549	Disorder of zygomatic bone	+15.27 [+4.21, +55.43] Minor	0	890	10	1230
TID18086	Traumatic pneumothorax without open wound into thorax	+8.67 [+4.20, +17.89] Minor	0	2690	20	4520
TID7328	Family history of mental disorder	+5.44 [+4.20, +7.04] Minor	0	8210	120	43120
TID17358	Superficial venous thrombosis of upper extremity	+7.46 [+4.20, +13.27] Minor	0	4500	30	7800
TID1099	Adverse reaction caused by hypnotic AND/OR sedative	+6.82 [+4.20, +11.10] Minor	0	12910	40	11230
TID16353	Sedative adverse reaction	+6.80 [+4.20, +11.03] Minor	0	12910	40	11230
TID953	Acute stress disorder	+5.02 [+4.19, +6.01] Minor	30	28680	240	94170
TID5203	Contusion of lip	+14.54 [+4.19, +50.43] Minor	0	780	10	1270
TID5998	Dislocation of acromioclavicular joint	+7.34 [+4.18, +12.88] Minor	0	2240	30	7870
TID10041	Injury of sternum	+8.73 [+4.17, +18.27] Minor	0	6020	20	4450
TID1385	Alveolitis of jaw	+8.84 [+4.16, +18.78] Minor	0	330	20	4190
TID7931	Fracture of zygomatic complex	+15.36 [+4.16, +56.65] Minor	0	870	10	1190
TID3275	Cellulitis and abscess of trunk	+4.83 [+4.16, +5.61] Minor	10	43170	350	144900
TID8506	Hepatitis with hepatic coma	+8.82 [+4.16, +18.72] Minor	0	1590	20	4340
TID18699	Viral hepatitis C with coma	+8.82 [+4.15, +18.73] Minor	0	1570	20	4300
TID13657	Open wound of thigh	+5.71 [+4.15, +7.86] Minor	0	21310	80	26930
TID17112	Subdural hemorrhage following injury without open intracranial wound AND with no loss of consciousness	+15.80 [+4.14, +60.26] Minor	0	5630	10	1100
TID17557	Third degree burn	+8.93 [+4.14, +19.25] Minor	0	1770	20	4190
TID13561	Open wound of hand	+4.65 [+4.14, +5.22] Minor	20	83490	600	265390
TID3303	Cellulitis of trunk	+4.79 [+4.14, +5.54] Minor	10	46860	370	154570
TID6157	Disorder of electrolytes	+4.50 [+4.14, +4.89] Minor	150	812640	1280	637280
TID8184	Gingival disease	+5.41 [+4.13, +7.08] Minor	0	10120	110	39680
TID8313	Haloperidol allergy	+6.71 [+4.13, +10.89] Minor	0	3900	40	11360
TID2820	Burn erythema of hand	+7.35 [+4.13, +13.09] Minor	0	1370	30	7880
TID5668	Delayed AND/OR secondary postpartum hemorrhage	+6.31 [+4.13, +9.64] Minor	0	0	50	15260
TID17296	Superficial injury of head	+4.96 [+4.13, +5.96] Minor	10	26620	230	91400
TID291	Accidental poisoning caused by alcoholic beverage	+15.37 [+4.12, +57.28] Minor	0	120	10	1160
TID14314	Persistent vomiting	+5.27 [+4.12, +6.75] Minor	10	17020	130	48030
TID14475	Plants - toxic effect	+7.25 [+4.11, +12.82] Minor	0	2830	30	7840
TID7891	Fracture of sternum	+8.73 [+4.10, +18.56] Minor	0	6010	20	4440
TID6431	Disorder of skin	+4.39 [+4.10, +4.69] Minor	300	1645960	4430	3843740
TID7073	Epilepsy	+4.69 [+4.10, +5.37] Minor	30	80820	430	184580
TID138	Abrasion of trunk	+7.24 [+4.10, +12.80] Minor	0	3510	30	7860
TID15960	Reversible ischemic neurologic deficit syndrome	+4.99 [+4.10, +6.08] Minor	50	212960	200	78660
TID4028	Closed fracture finger metacarpal base	+7.24 [+4.09, +12.80] Minor	0	4260	30	7890
TID173	Abscess of buttock	+5.18 [+4.09, +6.57] Minor	0	10120	140	52480
TID734	Acute hemorrhagic gastritis	+8.71 [+4.09, +18.55] Minor	0	5650	20	4370
TID13568	Open wound of head with complication	+7.28 [+4.09, +12.96] Minor	0	3620	30	7790
TID86	Abrasion and/or friction burn of finger without infection	+7.27 [+4.09, +12.92] Minor	0	2430	30	7850
TID16899	Sprains and strains of joints and adjacent muscles	+4.80 [+4.09, +5.63] Minor	0	35090	300	124310
TID7845	Fracture of phalanx of finger	+5.13 [+4.08, +6.44] Minor	10	18730	150	56910
TID18539	Vaginitis and vulvovaginitis	+4.41 [+4.07, +4.77] Minor	30	92450	1450	753050
TID1346	Allergy to tramadol	+6.15 [+4.07, +9.30] Minor	0	12350	50	15510
TID6432	Disorder of skin AND/OR subcutaneous tissue	+4.35 [+4.07, +4.66] Minor	300	1712890	4510	4005290
TID11606	Maternal hypotension syndrome	+8.73 [+4.07, +18.72] Minor	0	10	20	4340
TID1709	Antiepileptic adverse reaction	+7.17 [+4.06, +12.68] Minor	0	8160	30	8140
TID4145	Closed fracture of one or more phalanges of hand	+5.24 [+4.06, +6.78] Minor	0	13550	120	44650
TID3834	Chronic peptic ulcer	+8.43 [+4.05, +17.55] Minor	0	6630	20	4560
TID15752	Recurrent major depressive episodes	+4.55 [+4.05, +5.12] Minor	50	98390	590	266220
TID3456	Cervicitis and endocervicitis	+4.73 [+4.05, +5.53] Minor	0	12660	320	134510
TID6376	Disorder of phosphorus metabolism	+5.28 [+4.04, +6.89] Minor	10	50350	110	40610
TID16358	Seizure disorder	+4.62 [+4.04, +5.29] Minor	30	81860	430	187380
TID11588	Maternal care for diminished fetal movements	+4.72 [+4.04, +5.51] Minor	0	20	320	134640
TID1063	Adverse effect, caused by correct medicinal substance properly administered	+4.58 [+4.04, +5.20] Minor	70	208160	490	217030
TID3887	Chronic schizophrenia	+7.14 [+4.03, +12.66] Minor	0	4520	30	8100
TID5775	Dextropropoxyphene allergy	+5.56 [+4.03, +7.67] Minor	0	31600	80	27840
TID6053	Disorder of abdominal wall	+4.56 [+4.03, +5.15] Minor	30	139220	530	237220
TID15680	Rapidly progressive periodontitis	+8.48 [+4.03, +17.84] Minor	0	910	20	4540
TID6485	Disorder of thigh	+4.38 [+4.03, +4.76] Minor	130	586580	1260	641830
TID9642	Inflammatory disease of the uterus	+4.61 [+4.03, +5.27] Minor	0	18730	430	188030
TID9902	Injury of knee	+4.37 [+4.03, +4.74] Minor	90	269480	1360	703300
TID11026	Lumbar spondylosis	+8.65 [+4.03, +18.55] Minor	0	4340	20	4400
TID11824	Methadone analog allergy	+5.20 [+4.03, +6.72] Minor	10	54530	120	44630
TID366	Accidental poisoning with ethyl alcohol	+14.46 [+4.03, +51.89] Minor	0	120	10	1230
TID10235	Internal injury of chest	+5.53 [+4.03, +7.60] Minor	0	31140	80	27890
TID7409	Female pelvic inflammatory disease	+4.41 [+4.02, +4.84] Minor	10	67660	980	478000
TID8142	Genital infection	+4.41 [+4.02, +4.83] Minor	20	68520	1000	490100
TID6550	Disorder presenting primarily with chorea	+8.58 [+4.01, +18.36] Minor	0	1130	20	4370
TID7396	Female genital infection	+4.40 [+4.01, +4.83] Minor	10	68010	980	479700
TID13713	Opioid analgesic adverse reaction	+5.83 [+4.01, +8.48] Minor	10	20630	60	19830
TID16495	Severe major depression, single episode, without psychotic features	+5.39 [+4.01, +7.26] Minor	0	9930	90	32380
TID4150	Closed fracture of phalanx of finger	+5.12 [+4.00, +6.54] Minor	10	16050	130	49430
TID9625	Inflammation of pancreas caused by alcohol	+8.42 [+4.00, +17.70] Minor	0	600	20	4480
TID13574	Open wound of hip region	+6.08 [+4.00, +9.24] Minor	0	9190	50	16060
TID13596	Open wound of lower limb	+4.59 [+4.00, +5.27] Minor	30	122350	410	179480
TID15749	Recurrent major depression	+4.46 [+3.99, +4.98] Minor	60	120360	660	306540
TID18695	Viral hepatitis	+4.66 [+3.99, +5.44] Minor	20	48250	320	136790
TID8505	Hepatitis due to infection	+4.65 [+3.98, +5.43] Minor	20	48370	320	136920
TID195	Abscess of limb	+4.39 [+3.98, +4.84] Minor	50	220570	860	415660
TID6193	Disorder of fetus or newborn	+4.40 [+3.98, +4.86] Minor	0	15510	810	388290
TID10889	Liver disorder due to infection	+4.64 [+3.98, +5.42] Minor	20	48480	320	137030
TID13599	Open wound of lower limb without complication	+4.80 [+3.98, +5.79] Minor	10	40880	220	89910
TID6546	Disorder of wrist joint	+4.48 [+3.97, +5.06] Minor	40	141490	530	241270
TID2790	Burn	+4.69 [+3.96, +5.55] Minor	10	30220	270	113990
TID15809	Renal disease in pregnancy AND/OR puerperium without hypertension	+5.77 [+3.96, +8.41] Minor	0	100	60	19840
TID9862	Injury of foot	+4.28 [+3.96, +4.64] Minor	80	263670	1420	754620
TID3270	Cellulitis and abscess of hand excluding digits	+5.57 [+3.95, +7.85] Minor	0	14600	70	24330
TID5911	Disease caused by Arthropod	+4.81 [+3.95, +5.84] Minor	10	13110	200	81540
TID9917	Injury of lower leg	+4.31 [+3.95, +4.70] Minor	70	266690	1130	574790
TID13495	Open wound of back	+8.36 [+3.95, +17.70] Minor	0	3680	20	4530
TID6105	Disorder of brain	+4.23 [+3.94, +4.53] Minor	200	1122510	2190	1310930
TID13970	Paralytic syndrome of one limb	+8.20 [+3.94, +17.03] Minor	0	6500	20	4740
TID17276	Superficial injury of eye AND/OR adnexa	+4.85 [+3.94, +5.97] Minor	10	19090	180	72590
TID22	Abdominal pregnancy	+6.32 [+3.94, +10.13] Minor	0	70	40	12120
TID128	Abrasion of head	+5.69 [+3.94, +8.22] Minor	0	18030	60	20430
TID1870	Arthropod dermatosis	+4.82 [+3.94, +5.89] Minor	0	10900	190	77270
TID2867	Burn of digits of hand	+6.29 [+3.94, +10.03] Minor	0	2640	40	12070
TID17648	Thrombophlebitis of upper extremities	+6.27 [+3.94, +9.98] Minor	0	7750	40	12350
TID1576	Animal-induced dermatosis	+4.81 [+3.93, +5.88] Minor	0	10940	190	77550
TID8899	Human bite - wound	+8.22 [+3.93, +17.18] Minor	0	230	20	4660
TID2917	Burn of skin of body region	+4.89 [+3.93, +6.09] Minor	0	14640	160	63820
TID4552	Complication of the puerperium	+4.54 [+3.93, +5.24] Minor	0	1490	370	163160
TID6427	Disorder of shoulder region	+4.30 [+3.93, +4.71] Minor	80	429870	1030	518300
TID6455	Disorder of soft tissue of upper limb	+4.34 [+3.93, +4.80] Minor	60	239620	810	393610
TID2916	Burn of skin	+4.88 [+3.92, +6.08] Minor	0	14650	160	63860
TID3265	Cellulitis and abscess of face	+4.85 [+3.92, +5.99] Minor	0	20090	170	68590
TID8769	History of malignant neoplasm of uterine adnexa	+5.92 [+3.92, +8.94] Minor	0	18120	50	16430
TID14137	Peptic ulcer	+4.87 [+3.92, +6.05] Minor	20	68430	160	64470
TID17837	Toxic metabolic encephalopathy	+5.12 [+3.92, +6.69] Minor	30	88040	110	41780
TID5927	Disease caused by Gram-negative bacteria	+4.33 [+3.91, +4.79] Minor	50	228120	790	383580
TID14559	Poisoning caused by anti-infective agent	+8.11 [+3.91, +16.81] Minor	0	2730	20	4800
TID244	Acariasis	+4.90 [+3.91, +6.15] Minor	0	9970	150	59730
TID2935	Burn of wrist(s) and hand(s)	+5.25 [+3.91, +7.06] Minor	0	7210	90	33100
TID6278	Disorder of lipid storage and metabolism	+6.87 [+3.91, +12.09] Minor	0	4100	30	8270
TID7930	Fracture of zygoma	+14.84 [+3.90, +56.52] Minor	0	870	10	1190
TID10012	Injury of respiratory system	+5.34 [+3.90, +7.32] Minor	0	30240	80	29130
TID11843	Metritis	+4.49 [+3.90, +5.18] Minor	0	17420	380	169360
TID16496	Severe manic bipolar I disorder	+6.83 [+3.89, +11.98] Minor	0	2450	30	8380
TID17268	Superficial injury of cornea	+4.85 [+3.89, +6.03] Minor	0	16830	160	64450
TID8833	History of urinary stone	+4.52 [+3.89, +5.25] Minor	0	62280	340	150140
TID1157	Alcohol intoxication delirium	+12.97 [+3.89, +43.26] Minor	0	180	10	1410
TID6134	Disorder of coccyx	+5.00 [+3.88, +6.45] Minor	0	19140	120	46700
TID8169	Gestational edema without hypertension	+5.31 [+3.88, +7.27] Minor	0	130	80	29110
TID4536	Complication of obstetrical surgical wound	+5.46 [+3.88, +7.68] Minor	0	130	70	24810
TID6974	Endogenous depression	+4.39 [+3.87, +4.98] Minor	50	94110	480	221470
TID4221	Closed fracture of vertebral column without spinal cord injury	+4.98 [+3.87, +6.42] Minor	30	102640	120	46890
TID18798	Vulvovaginitis	+4.17 [+3.87, +4.49] Minor	30	125520	1660	934910
TID6357	Disorder of pelvic girdle	+4.18 [+3.86, +4.52] Minor	150	663590	1420	772030
TID11532	Malnutrition of moderate degree (Gomez: 60% to less than 75% of standard weight)	+6.21 [+3.86, +9.99] Minor	0	24010	40	12400
TID17073	Subarachnoid hemorrhage following injury without open intracranial wound	+8.23 [+3.86, +17.56] Minor	0	8920	20	4570
TID6069	Disorder of ankle	+4.16 [+3.86, +4.48] Minor	110	375810	1640	922620
TID6245	Disorder of integument	+4.13 [+3.86, +4.42] Minor	300	1822350	4610	4343050
TID18797	Vulvovaginal disease	+4.15 [+3.86, +4.47] Minor	30	127000	1680	951420
TID14690	Poisoning caused by venomous spider	+6.65 [+3.85, +11.47] Minor	0	2280	30	8800
TID2884	Burn of hand	+5.26 [+3.84, +7.20] Minor	0	6390	80	29520
TID13000	Noninflammatory disorder of the vagina	+4.18 [+3.84, +4.54] Minor	30	79030	1230	653180
TID16488	Severe depressed bipolar I disorder with psychotic features	+6.65 [+3.84, +11.51] Minor	0	1960	30	8540
TID17275	Superficial injury of eye	+4.74 [+3.84, +5.86] Minor	0	18150	170	69830
TID3202	Carious exposure of pulp	+6.10 [+3.83, +9.71] Minor	0	2240	40	12700
TID4626	Congenital abnormality of oral cavity	+5.57 [+3.83, +8.10] Minor	0	6350	60	20620
TID5926	Disease caused by Gram-negative bacillus	+4.56 [+3.83, +5.42] Minor	40	166810	250	108100
TID7926	Fracture of vertebra without spinal cord lesion	+4.94 [+3.83, +6.37] Minor	30	102940	120	47090
TID8832	History of urinary disease	+4.24 [+3.83, +4.69] Minor	50	251810	790	391650
TID14149	Peptic ulcer without hemorrhage, without perforation AND without obstruction	+4.88 [+3.83, +6.22] Minor	10	53240	130	51930
TID13539	Open wound of finger without complication	+4.41 [+3.83, +5.09] Minor	10	45650	370	167750
TID6487	Disorder of thoracic spine	+4.34 [+3.82, +4.93] Minor	40	166060	470	218800
TID8759	History of malignant neoplasm of ovary	+5.80 [+3.82, +8.82] Minor	0	18120	50	16430
TID9613	Inflammation of cervix	+4.42 [+3.82, +5.11] Minor	0	17400	360	162750
TID13534	Open wound of face with complication	+7.93 [+3.82, +16.47] Minor	0	2030	20	4750
TID394	Acidosis	+4.52 [+3.82, +5.36] Minor	30	133100	260	113480
TID18794	Vulvitis	+4.11 [+3.82, +4.42] Minor	30	142000	1760	1018400
TID6314	Disorder of musculoskeletal system	+4.09 [+3.81, +4.40] Minor	360	3158380	4950	5073570
TID6633	Dissociative disorder	+5.20 [+3.81, +7.09] Minor	0	9500	80	29770
TID916	Acute pyelonephritis	+8.03 [+3.81, +16.92] Minor	0	1160	20	4630
TID3273	Cellulitis and abscess of neck	+6.05 [+3.80, +9.61] Minor	0	4540	40	12720
TID14147	Peptic ulcer without hemorrhage AND without perforation	+4.84 [+3.80, +6.16] Minor	10	53720	130	52350
TID3170	Cardiac channelopathy	+5.51 [+3.80, +7.97] Minor	0	13810	60	21120
TID13618	Open wound of multiple sites of one upper limb without complication	+6.09 [+3.80, +9.74] Minor	0	7760	40	12550
TID11595	Maternal distress	+7.87 [+3.80, +16.33] Minor	0	70	20	4890
TID16593	Single major depressive episode	+4.31 [+3.80, +4.90] Minor	50	93700	470	220420
TID16617	Skeletal muscle relaxant allergy	+5.20 [+3.80, +7.11] Minor	0	20470	80	29860
TID6398	Disorder of puerperium	+4.35 [+3.79, +5.00] Minor	0	1870	390	179740
TID9820	Injury of cornea	+4.71 [+3.79, +5.85] Minor	0	17280	160	66190
TID157	Abscess	+4.08 [+3.78, +4.39] Minor	90	399220	1660	953990
TID4219	Closed fracture of vertebral column	+4.78 [+3.78, +6.04] Minor	30	124490	140	56920
TID8141	Genital herpes simplex	+4.48 [+3.78, +5.31] Minor	0	12310	260	114520
TID9569	Infective disorder of head	+4.15 [+3.78, +4.55] Minor	40	120140	940	483630
TID3285	Cellulitis of face	+4.63 [+3.78, +5.69] Minor	0	22520	180	75910
TID6545	Disorder of vulva	+4.06 [+3.77, +4.36] Minor	40	161140	1780	1044650
TID6056	Disorder of acid-base balance	+4.43 [+3.77, +5.22] Minor	40	152500	280	125060
TID2842	Burn erythema of upper limb	+5.99 [+3.76, +9.53] Minor	0	2290	40	13030
TID2861	Burn of chest wall	+7.87 [+3.76, +16.48] Minor	0	1320	20	4770
TID9090	Hypo-osmolality and or hyponatremia	+4.42 [+3.76, +5.18] Minor	50	283820	290	130110
TID918	Acute pyelonephritis without medullary necrosis	+4.61 [+3.76, +5.65] Minor	0	18810	180	76700
TID10946	Long QT syndrome	+5.45 [+3.76, +7.91] Minor	0	13810	60	21120
TID11114	Major depression with psychotic features	+5.94 [+3.76, +9.40] Minor	0	4880	40	13080
TID13580	Open wound of knee and/or leg and/or ankle with complication	+6.52 [+3.76, +11.31] Minor	0	13180	30	8860
TID16871	Sprain of sacroiliac region	+4.89 [+3.76, +6.37] Minor	0	14710	110	43420
TID982	Acute urinary tract infection	+4.58 [+3.76, +5.59] Minor	0	21590	190	81280
TID1076	Adverse reaction caused by antipyretic	+6.52 [+3.76, +11.30] Minor	0	9670	30	9000
TID3515	Chlamydial infection	+4.32 [+3.76, +4.97] Minor	0	2440	380	175870
TID18608	Venereal disease in mother complicating pregnancy, childbirth AND/OR puerperium	+6.00 [+3.76, +9.59] Minor	0	40	40	12620
TID870	Acute pancreatitis	+4.56 [+3.75, +5.53] Minor	10	54760	200	85880
TID5329	Costal cartilage injury	+5.41 [+3.75, +7.80] Minor	0	9810	60	21430
TID13536	Open wound of finger	+4.29 [+3.75, +4.91] Minor	10	53310	410	192010
TID5442	Cutaneous acariasis	+4.73 [+3.75, +5.96] Minor	0	9010	140	57720
TID5734	Dermatosis caused by Arachnida	+4.73 [+3.75, +5.97] Minor	0	9010	140	57720
TID5737	Dermatosis caused by mites	+4.72 [+3.74, +5.96] Minor	0	9010	140	57720
TID8456	Hemorrhage of intracranial meningeal space	+5.24 [+3.74, +7.34] Minor	10	47960	70	25780
TID3272	Cellulitis and abscess of lower limb	+4.24 [+3.74, +4.80] Minor	40	155870	490	234650
TID9600	Infestation caused by Sarcoptes	+4.72 [+3.74, +5.96] Minor	0	8880	140	57600
TID11748	Meningeal hemorrhage	+5.25 [+3.74, +7.37] Minor	10	48120	70	25840
TID1488	Anemia during pregnancy - baby delivered	+4.38 [+3.73, +5.14] Minor	0	20	290	130980
TID9601	Infestation caused by Sarcoptes scabiei var hominis	+4.71 [+3.73, +5.94] Minor	0	8880	140	57600
TID8447	Hemorrhage into meningeal space of neuraxis	+5.24 [+3.73, +7.36] Minor	10	48120	70	25840
TID4733	Congenital anomaly of jaw	+5.38 [+3.72, +7.77] Minor	0	5780	60	21400
TID17278	Superficial injury of face	+5.62 [+3.71, +8.52] Minor	0	5680	50	17070
TID9927	Injury of male genital organ	+12.92 [+3.71, +45.01] Minor	0	210	10	1440
TID12999	Noninflammatory disorder of the female genital organs	+4.02 [+3.71, +4.37] Minor	30	91330	1270	701980
TID139	Abrasion of upper limb	+5.20 [+3.71, +7.30] Minor	0	17450	70	26010
TID6229	Disorder of hip region	+4.08 [+3.71, +4.48] Minor	110	444000	880	457910
TID9530	Infectious disease of genitourinary system	+3.95 [+3.71, +4.21] Minor	210	1083500	3080	2243390
TID6502	Disorder of tympanic membrane	+4.75 [+3.70, +6.10] Minor	0	18130	120	49280
TID1680	Anti-infectives adverse reaction	+4.95 [+3.70, +6.62] Minor	10	22360	90	35480
TID9868	Injury of gastrointestinal tract	+6.38 [+3.70, +11.02] Minor	0	4740	30	9000
TID1652	Antepartum hemorrhage	+4.17 [+3.69, +4.70] Minor	0	160	520	253680
TID14942	Pregnancy with mental disorders	+5.17 [+3.69, +7.22] Minor	0	40	70	26080
TID2102	Bacterial infectious disease	+3.94 [+3.69, +4.21] Minor	130	550170	2540	1704350
TID3619	Chronic bronchitis	+4.47 [+3.69, +5.42] Minor	40	117030	200	87670
TID981	Acute upper urinary tract infection	+4.52 [+3.69, +5.53] Minor	0	19250	180	78150
TID9638	Inflammatory disease of liver	+4.23 [+3.69, +4.84] Minor	20	85680	400	189660
TID3905	Chronic tracheobronchitis	+4.47 [+3.69, +5.41] Minor	40	117190	200	87900
TID14566	Poisoning caused by antidiabetic agent	+7.48 [+3.69, +15.18] Minor	0	7190	20	5100
TID2892	Burn of lower leg	+7.59 [+3.68, +15.64] Minor	0	950	20	5020
TID7075	Epilepsy, not refractory	+4.46 [+3.68, +5.40] Minor	10	36800	200	88060
TID2578	Blind or low vision - one eye only	+7.60 [+3.68, +15.72] Minor	0	5040	20	4990
TID298	Accidental poisoning caused by anticonvulsant and antiparkinsonism drugs	+11.92 [+3.67, +38.69] Minor	0	1010	10	1540
TID1434	Amphetamine or psychostimulant dependence, continuous	+13.25 [+3.67, +47.77] Minor	0	70	10	1380
TID4213	Closed fracture of upper limb	+4.13 [+3.67, +4.64] Minor	50	225850	560	277090
TID4759	Congenital anomaly of mouth	+5.28 [+3.67, +7.61] Minor	0	6900	60	21670
TID17627	Threatened abortion	+4.12 [+3.67, +4.62] Minor	0	90	570	283100
TID8441	Hemorrhage in early pregnancy	+4.25 [+3.67, +4.92] Minor	0	40	340	159440
TID16492	Severe major depression with psychotic features	+5.79 [+3.67, +9.14] Minor	0	4880	40	13080
TID2915	Burn of single finger, not thumb	+7.45 [+3.66, +15.18] Minor	0	1410	20	5120
TID17308	Superficial injury of neck	+5.79 [+3.66, +9.16] Minor	0	4500	40	13210
TID7924	Fracture of upper limb	+4.10 [+3.66, +4.59] Minor	50	240020	590	295340
TID198	Abscess of lower limb	+4.12 [+3.65, +4.65] Minor	40	161800	520	256030
TID3739	Chronic infectious disease	+4.34 [+3.65, +5.16] Minor	30	76570	250	113330
TID1698	Antidepressant drug adverse reaction	+7.58 [+3.65, +15.72] Minor	0	3300	20	5020
TID6182	Disorder of face	+3.89 [+3.65, +4.15] Minor	250	1349540	4050	3541780
TID8799	History of pregnancy with abortive outcome	+4.98 [+3.65, +6.81] Minor	0	20	80	31090
TID9926	Injury of male external genital organs	+12.39 [+3.65, +42.06] Minor	0	210	10	1440
TID13687	Open wound of upper limb with tendon involvement	+6.36 [+3.65, +11.08] Minor	0	1890	30	9020
TID9637	Inflammatory disease of female genital structure	+3.90 [+3.64, +4.18] Minor	60	302490	2100	1332930
TID4142	Closed fracture of neck of metacarpal bone	+7.39 [+3.64, +15.00] Minor	0	2010	20	5250
TID7901	Fracture of thoracic spine	+5.47 [+3.64, +8.22] Minor	10	52790	50	17510
TID15963	Rhabdomyolysis	+6.30 [+3.64, +10.91] Minor	0	13380	30	9040
TID220	Abscess of trunk	+4.09 [+3.63, +4.61] Minor	20	79440	530	263010
TID8465	Hemorrhagic complication of pregnancy	+4.09 [+3.63, +4.61] Minor	0	240	540	268450
TID16449	Sequelae of injuries of neck and trunk	+7.51 [+3.63, +15.52] Minor	0	10430	20	5050
TID2522	Bipolar affective disorder, currently depressed, mild	+7.54 [+3.63, +15.67] Minor	0	1180	20	5040
TID4140	Closed fracture of navicular bone of wrist	+6.40 [+3.63, +11.29] Minor	0	4410	30	8980
TID14814	Post-traumatic wound infection	+5.23 [+3.63, +7.54] Minor	0	13250	60	21870
TID4508	Complication following molar AND/OR ectopic pregnancy	+6.28 [+3.63, +10.88] Minor	0	180	30	9230
TID5210	Contusion of lung without open wound into thorax	+7.54 [+3.63, +15.69] Minor	0	2250	20	5000
TID5235	Contusion of toe	+4.71 [+3.63, +6.11] Minor	10	17880	110	45380
TID5708	Depressed bipolar I disorder in remission	+7.54 [+3.63, +15.67] Minor	0	1450	20	4980
TID8167	Gestational edema	+4.95 [+3.63, +6.74] Minor	0	140	80	31230
TID10069	Injury of toe	+4.17 [+3.62, +4.79] Minor	30	74700	380	182370
TID990	Acute viral hepatitis	+4.95 [+3.62, +6.77] Minor	0	11260	80	31260
TID11528	Mallory-Weiss tear	+7.40 [+3.62, +15.14] Minor	0	2730	20	5130
TID1708	Antiemetic poisoning	+7.38 [+3.62, +15.07] Minor	0	330	20	5070
TID6382	Disorder of pleura	+4.41 [+3.62, +5.37] Minor	0	38520	190	84500
TID14459	Placental abruption - delivered	+5.72 [+3.62, +9.05] Minor	0	0	40	13460
TID9801	Injury of cartilage	+5.22 [+3.61, +7.54] Minor	0	10120	60	22110
TID14648	Poisoning caused by methadone	+12.40 [+3.61, +42.57] Minor	0	320	10	1530
TID11972	Moderate mixed bipolar I disorder	+7.45 [+3.61, +15.37] Minor	0	900	20	5140
TID14492	Pleurisy	+4.44 [+3.61, +5.47] Minor	0	26230	170	74750
TID9651	Inflammatory disorder of genitourinary system	+3.84 [+3.60, +4.10] Minor	110	563030	2610	1808340
TID11527	Mallory-Weiss syndrome	+7.39 [+3.60, +15.15] Minor	0	2730	20	5120
TID16462	Serosal tear of esophagus	+7.52 [+3.60, +15.70] Minor	0	2740	20	5140
TID8537	Hereditary hemoglobin S	+4.67 [+3.60, +6.06] Minor	0	8120	110	45600
TID3071	Carbuncle	+4.37 [+3.59, +5.32] Minor	0	19980	190	85230
TID12263	Necrosis of anatomical site	+3.92 [+3.59, +4.29] Minor	130	765690	1020	560020
TID736	Acute hepatitis	+4.89 [+3.59, +6.66] Minor	0	11480	80	31690
TID197	Abscess of lower leg	+4.18 [+3.58, +4.87] Minor	30	112770	310	147300
TID3271	Cellulitis and abscess of lower leg	+4.18 [+3.58, +4.87] Minor	30	112770	310	147300
TID8817	History of substance abuse	+3.93 [+3.58, +4.31] Minor	90	428910	920	498120
TID14386	Phobic disorder	+4.72 [+3.58, +6.22] Minor	0	7810	100	41110
TID17008	Strain of neck muscle	+4.14 [+3.58, +4.78] Minor	20	41430	350	168520
TID9956	Injury of muscle of neck	+4.14 [+3.58, +4.78] Minor	20	41430	350	168520
TID8540	Hereditary hemoglobinopathy due to globin chain mutation	+4.65 [+3.58, +6.04] Minor	0	8150	110	45690
TID3293	Cellulitis of lower leg	+4.17 [+3.57, +4.86] Minor	30	112780	310	147300
TID6829	Ear lesion	+4.37 [+3.57, +5.35] Minor	10	37420	180	80480
TID10181	Insect bite, nonvenomous, of wrist	+5.66 [+3.57, +8.98] Minor	0	3300	40	13610
TID10601	Laceration of stomach	+7.37 [+3.57, +15.19] Minor	0	2750	20	5160
TID13597	Open wound of lower limb with complication	+5.67 [+3.57, +8.98] Minor	0	9840	40	13640
TID3040	Cannabis dependence in remission	+11.52 [+3.56, +37.24] Minor	0	80	10	1690
TID3291	Cellulitis of head	+4.27 [+3.56, +5.12] Minor	10	30000	220	101370
TID7616	Folliculitis	+4.30 [+3.56, +5.18] Minor	0	22630	210	95870
TID7927	Fracture of vertebral column	+4.45 [+3.56, +5.56] Minor	40	154090	150	65400
TID10793	Lesion of ligaments of the ankle region	+3.94 [+3.56, +4.35] Minor	20	84350	770	408450
TID13938	Panic disorder without agoraphobia	+4.17 [+3.56, +4.87] Minor	20	29710	300	142430
TID16142	Schizoaffective disorder, bipolar type	+6.23 [+3.56, +10.90] Minor	0	2230	30	9100
TID16835	Sprain of ankle	+3.94 [+3.56, +4.36] Minor	20	84350	770	408450
TID2517	Bipolar II disorder	+5.14 [+3.56, +7.41] Minor	0	3000	60	22440
TID13615	Open wound of multiple sites of one upper limb	+5.64 [+3.56, +8.94] Minor	0	8540	40	13660
TID5223	Contusion of periorbital region	+7.35 [+3.56, +15.16] Minor	0	5790	20	5060
TID2086	Bacterial folliculitis	+4.30 [+3.56, +5.20] Minor	0	21560	200	91260
TID5596	Deficiency of macronutrients	+4.38 [+3.56, +5.39] Minor	40	143860	170	75530
TID9022	Hypertension AND/OR vomiting complicating pregnancy childbirth AND/OR puerperium	+3.93 [+3.56, +4.34] Minor	0	2380	770	409860
TID13667	Open wound of toe without complication	+5.09 [+3.55, +7.29] Minor	0	9650	60	22750
TID2801	Burn any degree involving less than 10 percent of body surface	+5.33 [+3.55, +7.99] Minor	0	3470	50	17850
TID10042	Injury of stomach	+7.14 [+3.55, +14.34] Minor	0	2890	20	5440
TID15755	Recurrent major depressive episodes, moderate	+4.20 [+3.55, +4.96] Minor	30	40400	260	122490
TID10165	Insect bite, nonvenomous, of elbow	+5.64 [+3.55, +8.97] Minor	0	3290	40	13630
TID1567	Animal bite of wrist	+5.62 [+3.55, +8.90] Minor	0	3300	40	13610
TID6086	Disorder of back	+3.78 [+3.55, +4.04] Minor	220	1268890	2650	1872530
TID7996	Furuncle	+4.29 [+3.55, +5.19] Minor	0	21550	200	91230
TID1683	Antiallergenic drug poisoning	+7.35 [+3.54, +15.25] Minor	0	330	20	5070
TID17189	Superficial bacterial infection of skin	+4.29 [+3.54, +5.19] Minor	0	21560	200	91260
TID13575	Open wound of jaw	+5.61 [+3.54, +8.89] Minor	0	4460	40	13690
TID18075	Traumatic intracranial subarachnoid hemorrhage	+7.17 [+3.54, +14.54] Minor	0	9980	20	5270
TID16747	Spinal cord injury without spinal bone injury	+7.31 [+3.54, +15.11] Minor	0	3120	20	5130
TID1548	Animal bite of elbow	+5.63 [+3.54, +8.96] Minor	0	3290	40	13630
TID2091	Bacterial infection by site	+3.81 [+3.53, +4.11] Minor	80	255820	1480	885490
TID17313	Superficial injury of scalp	+5.56 [+3.53, +8.76] Minor	0	4720	40	14010
TID6195	Disorder of finger	+3.84 [+3.53, +4.19] Minor	70	251400	1060	596830
TID1491	Anemia in mother complicating pregnancy, childbirth AND/OR puerperium	+4.00 [+3.52, +4.55] Minor	0	1810	450	226420
TID11108	Magnesium sulfate allergy	+5.06 [+3.52, +7.28] Minor	0	15060	60	22690
TID2725	Brief depressive adjustment reaction	+4.23 [+3.52, +5.09] Minor	30	53530	210	97660
TID2652	Bone inflammatory disease	+3.93 [+3.52, +4.40] Minor	30	105410	590	306760
TID225	Abscess of vulva	+4.55 [+3.51, +5.89] Minor	0	8040	110	46890
TID18491	Urinary tract infectious disease	+3.75 [+3.51, +3.99] Minor	200	1053550	2660	1897400
TID18538	Vaginitis	+3.77 [+3.51, +4.04] Minor	50	282250	1820	1148510
TID10116	Injury of vulva	+7.14 [+3.50, +14.55] Minor	0	950	20	5340
TID13766	Organic anxiety disorder	+5.54 [+3.50, +8.77] Minor	0	7100	40	13810
TID14556	Poisoning caused by anesthetic agent	+12.56 [+3.50, +45.05] Minor	0	270	10	1370
TID6477	Disorder of the central nervous system	+3.74 [+3.50, +3.99] Minor	240	1423290	2350	1606050
TID7830	Fracture of navicular bone of wrist	+6.11 [+3.50, +10.65] Minor	0	4640	30	9320
TID6437	Disorder of skin of head	+3.84 [+3.50, +4.21] Minor	60	252350	900	497350
TID6070	Disorder of ankle joint	+3.84 [+3.49, +4.22] Minor	40	141950	870	479170
TID11119	Major puerperal infection	+7.22 [+3.49, +14.91] Minor	0	70	20	5130
TID12991	Nongonococcal urethritis	+7.12 [+3.49, +14.52] Minor	0	370	20	5290
TID16032	Risperidone allergy	+7.03 [+3.49, +14.15] Minor	0	1610	20	5410
TID16185	Second degree burn	+4.47 [+3.49, +5.73] Minor	0	11660	120	51980
TID16853	Sprain of knee and leg	+3.98 [+3.49, +4.54] Minor	20	65090	420	211780
TID183	Abscess of female pelvis	+4.52 [+3.49, +5.85] Minor	0	8090	110	47050
TID3296	Cellulitis of neck	+5.52 [+3.49, +8.74] Minor	0	5000	40	13840
TID4529	Complication of internal device	+4.87 [+3.49, +6.81] Minor	10	35990	70	27530
TID6522	Disorder of vagina	+3.72 [+3.49, +3.98] Minor	80	433470	2360	1620580
TID930	Acute respiratory failure	+4.17 [+3.48, +5.00] Minor	40	197950	220	103440
TID6433	Disorder of skin AND/OR subcutaneous tissue of head	+3.82 [+3.48, +4.19] Minor	60	253500	900	499650
TID13488	Open wound of anterior abdominal wall without complication	+6.07 [+3.48, +10.60] Minor	0	5090	30	9380
TID6058	Disorder of acromioclavicular joint	+5.49 [+3.47, +8.69] Minor	0	4330	40	13900
TID8826	History of tobacco use	+3.82 [+3.47, +4.19] Minor	90	428390	880	487470
TID18084	Traumatic pneumothorax	+7.10 [+3.47, +14.50] Minor	0	3350	20	5470
TID189	Abscess of hand	+4.43 [+3.47, +5.65] Minor	0	27500	120	52710
TID4070	Closed fracture of clavicle	+5.17 [+3.47, +7.71] Minor	0	13960	50	18710
TID5249	Contusion, shoulder and upper arm, multiple sites	+7.13 [+3.46, +14.67] Minor	0	3040	20	5150
TID13060	Nonvenomous insect bite of trunk without infection	+4.98 [+3.46, +7.16] Minor	0	6400	60	23110
TID4170	Closed fracture of shaft of bone of forearm	+5.94 [+3.46, +10.19] Minor	0	6120	30	9630
TID10910	Local infection of wound	+4.95 [+3.46, +7.08] Minor	0	13650	60	23440
TID1686	Antibacterial drug adverse reaction	+4.81 [+3.45, +6.71] Minor	0	17020	70	28010
TID13543	Open wound of foot	+4.20 [+3.45, +5.13] Minor	10	33430	180	83870
TID16864	Sprain of lower extremity	+3.72 [+3.44, +4.02] Minor	70	218990	1370	825220
TID6287	Disorder of lumbar spine	+3.72 [+3.44, +4.03] Minor	110	562920	1310	782690
TID579	Acute and subacute liver necrosis	+5.93 [+3.44, +10.23] Minor	0	6800	30	9500
TID16845	Sprain of foot	+4.04 [+3.44, +4.76] Minor	10	30300	270	132230
TID1028	Adjustment disorder with depressed mood	+4.10 [+3.43, +4.89] Minor	30	61250	230	110140
TID9356	Infected insect bite by site	+5.49 [+3.43, +8.78] Minor	0	3830	40	13840
TID10556	Laceration of esophagus	+7.17 [+3.43, +14.99] Minor	0	2760	20	5160
TID13304	Open fracture of bone	+4.67 [+3.43, +6.35] Minor	0	23840	80	33040
TID3090	Carbuncle of upper arm and forearm	+5.87 [+3.43, +10.06] Minor	0	1490	30	9870
TID18050	Traumatic hemorrhage into subarachnoid space of neuraxis	+7.04 [+3.43, +14.47] Minor	0	9980	20	5270
TID7650	Foreign body in genitourinary tract	+4.90 [+3.42, +7.02] Minor	0	2610	60	23440
TID3263	Cellulitis	+3.70 [+3.42, +4.00] Minor	80	402060	1360	823560
TID13277	Open fracture	+4.65 [+3.42, +6.32] Minor	0	23850	80	33090
TID9993	Injury of pleura	+6.99 [+3.41, +14.32] Minor	0	3370	20	5480
TID16699	Somatoform autonomic dysfunction - respiratory tract	+5.90 [+3.41, +10.20] Minor	0	1640	30	9700
TID11825	Methadone analog poisoning	+11.89 [+3.41, +41.44] Minor	0	320	10	1530
TID13961	Paralytic ileus	+4.64 [+3.41, +6.30] Minor	0	37500	80	33330
TID203	Abscess of neck	+5.40 [+3.41, +8.57] Minor	0	4970	40	14220
TID3294	Cellulitis of lower limb	+3.83 [+3.41, +4.31] Minor	40	191340	530	281410
TID8499	Hepatic necrosis	+5.85 [+3.41, +10.03] Minor	0	6930	30	9720
TID6099	Disorder of bone	+3.62 [+3.40, +3.86] Minor	260	1963160	2670	1962300
TID11965	Moderate bipolar disorder	+6.95 [+3.40, +14.22] Minor	0	1010	20	5480
TID16860	Sprain of ligament of lower limb	+3.68 [+3.40, +3.98] Minor	60	207550	1310	792240
TID17323	Superficial injury of thigh without infection	+5.04 [+3.39, +7.50] Minor	0	5670	50	19230
TID17739	Tonic-clonic epilepsy	+4.71 [+3.39, +6.53] Minor	0	10160	70	28800
TID6282	Disorder of lower extremity	+3.61 [+3.39, +3.84] Minor	290	1956630	3790	3341140
TID1744	Anxiety disorder	+3.62 [+3.39, +3.86] Minor	170	624790	2420	1718770
TID4195	Closed fracture of thoracic vertebra without spinal cord injury	+5.34 [+3.39, +8.42] Minor	0	43030	40	14340
TID13933	Pancreatitis	+4.05 [+3.39, +4.85] Minor	20	64270	220	106700
TID15493	Psychophysical visual disturbance	+6.86 [+3.39, +13.90] Minor	0	8180	20	5540
TID184	Abscess of finger	+4.71 [+3.39, +6.56] Minor	0	13380	70	28660
TID469	Acquired deformity of trunk	+3.79 [+3.38, +4.25] Minor	60	287830	560	300750
TID9525	Infectious disease of abdomen	+3.78 [+3.38, +4.21] Minor	40	167870	610	331200
TID17320	Superficial injury of skin	+4.06 [+3.38, +4.88] Minor	20	32810	210	101300
TID7397	Female genital tract infection	+3.74 [+3.38, +4.14] Minor	10	61780	730	405170
TID15537	Pulmonary emphysema	+4.24 [+3.38, +5.31] Minor	30	136720	140	64120
TID8694	History of clinical finding in subject	+3.59 [+3.37, +3.82] Minor	290	1892810	3370	2779000
TID1841	Arthropathy	+3.59 [+3.37, +3.83] Minor	340	2623410	4030	3720680
TID7903	Fracture of thoracic spine without spinal cord lesion	+5.37 [+3.37, +8.55] Minor	0	43170	40	14410
TID15854	Respiratory failure	+4.00 [+3.37, +4.75] Minor	50	232870	240	117870
TID2445	Beta lactam adverse reaction	+5.83 [+3.37, +10.08] Minor	0	5780	30	9900
TID2904	Burn of neck	+11.98 [+3.37, +42.66] Minor	0	380	10	1500
TID3778	Chronic mental disorder	+3.70 [+3.37, +4.06] Minor	70	180830	850	484120
TID16404	Sepsis caused by Escherichia coli	+5.76 [+3.37, +9.87] Minor	0	17310	30	10000
TID2885	Burn of head AND/OR neck	+5.33 [+3.36, +8.44] Minor	0	3790	40	14430
TID9142	Hypovolemia	+4.15 [+3.36, +5.13] Minor	20	87980	160	75240
TID8004	Furuncle of forearm	+5.76 [+3.35, +9.91] Minor	0	1480	30	9870
TID9591	Infective vaginitis	+3.71 [+3.35, +4.11] Minor	10	61430	720	402600
TID16203	Second degree burn of hand	+5.27 [+3.35, +8.30] Minor	0	3050	40	14590
TID3783	Chronic mood disorder	+3.68 [+3.35, +4.05] Minor	70	176180	830	473480
TID17300	Superficial injury of hip without infection	+4.99 [+3.35, +7.42] Minor	0	5670	50	19230
TID667	Acute exacerbation of chronic obstructive airways disease	+4.04 [+3.35, +4.88] Minor	50	177450	200	96810
TID989	Acute viral disease	+4.39 [+3.35, +5.76] Minor	0	20480	100	44010
TID5326	Corticosteroids adverse reaction	+4.66 [+3.35, +6.49] Minor	0	31990	70	29070
TID17298	Superficial injury of hip	+4.79 [+3.34, +6.85] Minor	0	7240	60	24230
TID18732	Visual disturbance	+3.74 [+3.34, +4.17] Minor	70	227790	590	322870
TID6202	Disorder of free lower limb	+3.55 [+3.34, +3.78] Minor	260	1667550	3410	2854180
TID6259	Disorder of joint of spine	+3.58 [+3.34, +3.83] Minor	170	893850	1940	1303360
TID17262	Superficial injury of ankle without infection	+4.99 [+3.34, +7.47] Minor	0	5670	50	19230
TID5211	Contusion of mouth	+11.71 [+3.34, +41.11] Minor	0	920	10	1520
TID7758	Fracture of carpal bone	+4.44 [+3.34, +5.91] Minor	10	39190	90	39370
TID15855	Respiratory insufficiency	+3.95 [+3.34, +4.67] Minor	50	243420	250	124710
TID15773	Red eye	+4.31 [+3.33, +5.56] Minor	0	12970	110	49690
TID17328	Superficial injury of trunk	+4.52 [+3.33, +6.14] Minor	0	10810	80	34060
TID5217	Contusion of nose	+6.82 [+3.33, +13.95] Minor	0	2930	20	5570
TID5895	Discharge of eye	+4.30 [+3.33, +5.56] Minor	0	12930	110	49580
TID13664	Open wound of toe	+4.61 [+3.33, +6.38] Minor	0	14520	70	29160
TID7834	Fracture of neck of metacarpal bone	+6.72 [+3.33, +13.57] Minor	0	2200	20	5600
TID8012	Furuncle of upper arm	+5.72 [+3.33, +9.84] Minor	0	1480	30	9870
TID8789	History of past delivery	+3.81 [+3.32, +4.36] Minor	0	630	380	199510
TID6322	Disorder of neck	+3.53 [+3.32, +3.76] Minor	250	1832410	3180	2577720
TID16158	Sciatica	+3.70 [+3.32, +4.12] Minor	60	233200	630	349810
TID290	Accidental poisoning caused by alcohol	+11.12 [+3.32, +37.29] Minor	0	1620	10	1660
TID6529	Disorder of vertebral column	+3.54 [+3.31, +3.79] Minor	190	1019800	2110	1462680
TID3968	Clavicle injury	+4.92 [+3.31, +7.33] Minor	0	14550	50	19520
TID7762	Fracture of clavicle	+4.93 [+3.31, +7.33] Minor	0	14550	50	19490
TID8661	History of artery embolism	+4.28 [+3.31, +5.53] Minor	10	55410	110	49880
TID8803	History of pulmonary embolus	+4.27 [+3.31, +5.51] Minor	10	55410	110	49880
TID10530	Labor and delivery complicated by fetal heart rate anomaly	+3.78 [+3.31, +4.32] Minor	0	90	400	211790
TID1493	Anemia in the puerperium - baby delivered during current episode of care	+4.40 [+3.31, +5.85] Minor	0	0	90	39720
TID1863	Arthropathy of joint of hand	+3.78 [+3.31, +4.32] Minor	50	187260	390	206370
TID3089	Carbuncle of trunk	+5.21 [+3.31, +8.23] Minor	0	3740	40	14550
TID3854	Chronic post-traumatic headache	+5.67 [+3.31, +9.74] Minor	0	2630	30	10120
TID1026	Adjustment disorder	+3.70 [+3.30, +4.14] Minor	60	128980	570	314370
TID4469	Complete miscarriage	+4.39 [+3.30, +5.83] Minor	0	120	90	39590
TID1553	Animal bite of forearm	+5.14 [+3.29, +8.03] Minor	0	3740	40	14940
TID1646	Antenatal care: obstetric risk	+3.87 [+3.29, +4.54] Minor	0	140	270	137490
TID9158	Ibuprofen allergy	+3.90 [+3.29, +4.63] Minor	10	57200	240	121090
TID3806	Chronic obstructive lung disease	+3.67 [+3.29, +4.11] Minor	110	611840	580	322250
TID8379	Hematoma	+4.19 [+3.29, +5.34] Minor	0	52010	120	55640
TID14866	Postoperative infection	+4.20 [+3.28, +5.36] Minor	0	36030	120	55500
TID6451	Disorder of soft tissue of limb	+3.53 [+3.28, +3.79] Minor	130	519110	1600	1042960
TID14932	Precipitate labor - delivered	+4.68 [+3.28, +6.68] Minor	0	0	60	24770
TID15718	Recurrent depression	+3.61 [+3.28, +3.97] Minor	70	174130	810	469810
TID8823	History of thrombosis	+3.95 [+3.27, +4.76] Minor	30	125220	200	99140
TID16157	Sciatic neuropathy	+3.64 [+3.27, +4.05] Minor	60	240100	640	361510
TID514	Acquired postural lordosis	+6.59 [+3.27, +13.28] Minor	0	2750	20	5690
TID12938	Non-steroidal anti-inflammatory drug sensitivity	+3.62 [+3.27, +4.00] Minor	50	278260	730	419200
TID12937	Non-steroidal anti-inflammatory drug allergy	+3.61 [+3.27, +3.99] Minor	50	278250	730	419200
TID7879	Fracture of shaft of radius and/or ulna	+5.65 [+3.26, +9.76] Minor	0	6550	30	10200
TID2938	Burns classified according to percentage of body surface involved	+4.85 [+3.26, +7.20] Minor	0	4150	50	19670
TID17260	Superficial injury of ankle	+4.64 [+3.26, +6.62] Minor	0	7440	60	24890
TID715	Acute genitourinary disorder	+3.57 [+3.26, +3.91] Minor	90	496250	910	540290
TID12919	Non-opioid analgesic allergy	+3.60 [+3.26, +3.97] Minor	50	283040	740	427080
TID8122	Generalized epilepsy	+4.40 [+3.25, +5.95] Minor	0	12590	80	34870
TID2524	Bipolar affective disorder, currently depressed, severe, with psychosis	+6.57 [+3.25, +13.29] Minor	0	1300	20	5770
TID7686	Foreign body in vulva and vagina	+4.81 [+3.25, +7.13] Minor	0	1170	50	20010
TID9881	Injury of hip and thigh	+4.51 [+3.25, +6.25] Minor	30	121580	70	30080
TID17405	Symptomatic disorders in pregnancy	+3.58 [+3.25, +3.95] Minor	0	560	770	447770
TID15830	Renal tubular disorder	+3.98 [+3.25, +4.88] Minor	0	41050	170	83270
TID578	Acute and subacute iridocyclitis	+6.51 [+3.25, +13.04] Minor	0	3260	20	5830
TID14099	Pelvic abscess	+4.06 [+3.24, +5.08] Minor	0	13790	140	67220
TID10169	Insect bite, nonvenomous, of forearm	+5.11 [+3.24, +8.07] Minor	0	3740	40	14940
TID1490	Anemia during the puerperium	+4.09 [+3.24, +5.16] Minor	0	20	130	61810
TID8707	History of embolism	+3.84 [+3.24, +4.56] Minor	30	150110	240	122510
TID10614	Laceration of wrist	+6.58 [+3.24, +13.35] Minor	0	1740	20	5880
TID17448	Systemic inflammatory response syndrome	+3.74 [+3.24, +4.31] Minor	40	211850	340	180980
TID7685	Foreign body in vulva	+4.81 [+3.23, +7.15] Minor	0	1170	50	20010
TID7648	Foreign body in female genital organs and perineum	+4.82 [+3.23, +7.20] Minor	0	1170	50	20010
TID4049	Closed fracture of base of metacarpal bone other than first metacarpal	+6.46 [+3.22, +12.96] Minor	0	3210	20	5930
TID6262	Disorder of knee	+3.47 [+3.22, +3.73] Minor	130	603840	1590	1050990
TID6438	Disorder of skin of lower limb	+3.54 [+3.22, +3.88] Minor	90	308510	860	511470
TID8702	History of disorder	+3.43 [+3.22, +3.65] Minor	260	1729680	3000	2423210
TID10856	Lipid storage disease	+6.57 [+3.22, +13.40] Minor	0	3040	20	5850
TID4391	Coliform septicemia	+5.54 [+3.22, +9.54] Minor	0	17780	30	10440
TID6430	Disorder of skeletal system	+3.43 [+3.22, +3.65] Minor	280	2116970	3020	2447620
TID2546	Bite wound of skin	+4.00 [+3.22, +4.97] Minor	10	22240	150	73050
TID4510	Complication occurring during pregnancy	+3.47 [+3.22, +3.73] Minor	0	5810	1510	988920
TID12228	Myositis	+3.50 [+3.22, +3.80] Minor	90	355610	1130	701180
TID14762	Poor fetal growth affecting management	+3.88 [+3.22, +4.67] Minor	0	40	200	101270
TID3088	Carbuncle of skin AND/OR subcutaneous tissue	+3.96 [+3.22, +4.88] Minor	0	19010	160	79010
TID12049	Motor vehicle injury	+3.61 [+3.22, +4.05] Minor	20	56380	530	297800
TID13221	Old myocardial infarction	+4.02 [+3.22, +5.02] Minor	50	182430	140	67830
TID1573	Animal bite wound of trunk	+4.44 [+3.21, +6.14] Minor	0	8590	70	30480
TID9379	Infection by site	+3.42 [+3.21, +3.64] Minor	260	1596900	3980	3774230
TID9658	Inflammatory disorder of muscle	+3.49 [+3.21, +3.79] Minor	90	357130	1130	702820
TID10153	Insect bite of trunk	+4.43 [+3.21, +6.12] Minor	0	8580	70	30470
TID1775	Apnea of infancy	+6.37 [+3.20, +12.68] Minor	0	4120	20	6000
TID5811	Diagnostic dye allergy	+4.57 [+3.20, +6.52] Minor	10	30460	60	25270
TID13537	Open wound of finger with complication	+5.45 [+3.20, +9.28] Minor	0	3700	30	10620
TID1555	Animal bite of hip	+4.73 [+3.20, +7.00] Minor	0	5000	50	20490
TID10899	Liver regeneration	+4.12 [+3.20, +5.30] Minor	0	46900	110	51920
TID3955	Cirrhosis of liver	+4.12 [+3.20, +5.31] Minor	0	46900	110	51920
TID10151	Insect bite of pelvic region	+4.72 [+3.20, +6.97] Minor	0	5010	50	20490
TID6865	Ectopic pregnancy	+3.99 [+3.19, +4.98] Minor	0	4260	140	68190
TID16098	Ruptured membranes	+3.75 [+3.19, +4.39] Minor	0	50	270	142230
TID13063	Nonvenomous insect bite of wrist without infection	+5.43 [+3.19, +9.22] Minor	0	2550	30	10810
TID14263	Peripheral neuralgia	+3.55 [+3.19, +3.94] Minor	60	254450	640	370720
TID6351	Disorder of pancreas	+3.75 [+3.19, +4.42] Minor	30	118430	260	136360
TID7684	Foreign body in vagina	+4.75 [+3.19, +7.08] Minor	0	1170	50	20060
TID10173	Insect bite, nonvenomous, of lower limb, infected	+6.37 [+3.19, +12.72] Minor	0	1420	20	6070
TID17321	Superficial injury of thigh	+4.54 [+3.19, +6.47] Minor	0	7560	60	25490
TID6719	Drug groups primarily affecting the musculoskeletal system allergy	+4.23 [+3.18, +5.63] Minor	10	59720	90	41170
TID13562	Open wound of hand except fingers with complication	+6.35 [+3.18, +12.66] Minor	0	2990	20	5990
TID2740	Bronchiolar disease	+3.55 [+3.18, +3.97] Minor	110	617890	590	338960
TID4121	Closed fracture of lower limb	+3.56 [+3.18, +3.97] Minor	60	302500	580	332730
TID13042	Nonvenomous insect bite of forearm without infection	+5.42 [+3.18, +9.24] Minor	0	2550	30	10810
TID16402	Sepsis	+3.69 [+3.18, +4.29] Minor	40	199650	310	166190
TID15790	Refusal of treatment by patient	+4.05 [+3.18, +5.17] Minor	0	26880	120	57530
TID9719	Injury caused by animal	+5.00 [+3.17, +7.88] Minor	0	5470	40	15320
TID6459	Disorder of spinal region	+3.38 [+3.17, +3.61] Minor	210	1193590	2260	1664760
TID11589	Maternal care for fetus	+3.61 [+3.17, +4.11] Minor	0	150	410	227120
TID12921	Non-organic psychosis	+4.52 [+3.17, +6.45] Minor	0	14690	60	25560
TID14931	Precipitate labor	+4.37 [+3.17, +6.03] Minor	0	0	70	30740
TID16587	Simple schizophrenia	+6.49 [+3.17, +13.31] Minor	0	2760	20	5810
TID6284	Disorder of lower leg	+3.39 [+3.16, +3.65] Minor	150	845170	1650	1120400
TID9592	Infective vulvitis	+3.51 [+3.16, +3.89] Minor	10	60440	660	387140
TID9845	Injury of external ear	+5.37 [+3.16, +9.14] Minor	0	4870	30	10810
TID10157	Insect bite to leg - nonvenomous	+4.37 [+3.16, +6.04] Minor	0	8030	70	31110
TID12976	Nondependent cocaine abuse, episodic	+11.01 [+3.16, +38.34] Minor	0	120	10	1670
TID13179	Obstructive apnea of newborn	+6.34 [+3.16, +12.74] Minor	0	4120	20	6000
TID3020	Candida infection of genital region	+3.51 [+3.16, +3.89] Minor	10	60640	660	386960
TID14583	Poisoning caused by arthropod venom	+4.12 [+3.16, +5.39] Minor	0	16230	100	47040
TID8497	Hepatic fibrosis	+4.06 [+3.16, +5.22] Minor	0	47260	110	52700
TID975	Acute type B viral hepatitis	+4.91 [+3.15, +7.66] Minor	0	5790	40	15690
TID5782	Diabetes mellitus during pregnancy - baby not yet delivered	+4.26 [+3.15, +5.76] Minor	0	180	80	36260
TID10300	Intracranial hemorrhage	+4.18 [+3.15, +5.54] Minor	20	74590	90	41380
TID1318	Allergy to paracetamol	+3.72 [+3.15, +4.39] Minor	10	74090	250	132140
TID10171	Insect bite, nonvenomous, of hip	+4.69 [+3.15, +6.98] Minor	0	5000	50	20490
TID11116	Major depressive disorder	+3.37 [+3.15, +3.61] Minor	160	574360	1900	1338690
TID8775	History of musculoskeletal disease	+3.67 [+3.15, +4.28] Minor	50	152730	290	156350
TID13482	Open wound of abdominal wall without complication	+5.42 [+3.15, +9.33] Minor	0	5910	30	10650
TID13671	Open wound of toenail	+4.48 [+3.15, +6.37] Minor	0	11870	60	25830
TID16494	Severe major depression, single episode, with psychotic features	+6.42 [+3.15, +13.11] Minor	0	2150	20	5710
TID150	Abrasion, knee	+4.93 [+3.14, +7.72] Minor	0	10370	40	15780
TID10158	Insect bite to trunk - nonvenomous	+4.48 [+3.14, +6.38] Minor	0	7180	60	25830
TID10542	Laceration of abdomen	+4.90 [+3.14, +7.62] Minor	0	4710	40	15540
TID14095	Pediculosis capitis	+4.93 [+3.14, +7.73] Minor	0	1210	40	15410
TID17330	Superficial injury of trunk without infection	+4.48 [+3.14, +6.39] Minor	0	7810	60	25580
TID8622	Herpetic vulvovaginitis	+4.90 [+3.14, +7.65] Minor	0	1330	40	15770
TID12992	Noninfectious colitis	+3.48 [+3.14, +3.85] Minor	40	175230	690	409260
TID3033	Candidiasis of urogenital site	+3.48 [+3.14, +3.86] Minor	10	72120	670	396760
TID12994	Noninfectious enteritis	+3.48 [+3.14, +3.85] Minor	40	175260	690	409260
TID1571	Animal bite wound of lower limb	+4.33 [+3.14, +5.98] Minor	0	8040	70	31130
TID3463	Cesarean wound disruption - delivered with postnatal complication	+6.30 [+3.14, +12.63] Minor	0	0	20	6060
TID8891	Hormone, synthetic hormone substitute or hormone antagonist adverse reaction	+4.24 [+3.14, +5.72] Minor	0	39600	80	36470
TID9841	Injury of esophagus	+6.43 [+3.14, +13.19] Minor	0	3120	20	5870
TID4312	Closed traumatic dislocation of joint of shoulder region	+4.61 [+3.13, +6.79] Minor	0	13650	50	20920
TID4496	Complication	+3.33 [+3.13, +3.54] Minor	170	891280	3260	2805090
TID11626	Maxillary anomaly	+6.39 [+3.13, +13.04] Minor	0	2340	20	5880
TID13033	Nonvenomous insect bite of elbow without infection	+5.36 [+3.13, +9.17] Minor	0	2550	30	10810
TID8960	Hyperemesis gravidarum with metabolic disturbance	+4.63 [+3.13, +6.87] Minor	0	20	50	20820
TID9112	Hypomagnesemia	+4.15 [+3.13, +5.52] Minor	0	61960	90	41680
TID4151	Closed fracture of phalanx of foot	+3.87 [+3.12, +4.79] Minor	0	31050	150	75780
TID7923	Fracture of upper jaw, closed	+10.36 [+3.12, +34.34] Minor	0	1830	10	1790
TID14884	Postpartum hemorrhage	+3.98 [+3.12, +5.07] Minor	0	100	120	58450
TID1707	Antiemetic allergy	+3.97 [+3.12, +5.05] Minor	0	19470	120	58800
TID10161	Insect bite, nonvenomous, of ankle	+4.59 [+3.12, +6.76] Minor	0	5170	50	21090
TID895	Acute peritonitis	+4.13 [+3.12, +5.47] Minor	0	8220	90	42160
TID5735	Dermatosis caused by Insecta	+4.60 [+3.12, +6.77] Minor	0	1950	50	21060
TID6325	Disorder of nervous system	+3.32 [+3.12, +3.53] Minor	300	2040770	3210	2747580
TID7807	Fracture of lower limb	+3.47 [+3.12, +3.86] Minor	60	324390	620	365310
TID8065	Gastric ulcer without hemorrhage, without perforation AND without obstruction	+4.14 [+3.12, +5.48] Minor	10	45730	90	41960
TID10150	Insect bite of lower limb	+4.31 [+3.12, +5.94] Minor	0	8040	70	31130
TID12828	Neuropathy of lower limb	+3.44 [+3.12, +3.80] Minor	70	294800	730	439030
TID3035	Candidiasis of vulva	+3.46 [+3.12, +3.84] Minor	10	60430	650	385890
TID5208	Contusion of lung	+6.28 [+3.12, +12.64] Minor	0	2830	20	5930
TID13046	Nonvenomous insect bite of hip without infection	+4.86 [+3.12, +7.58] Minor	0	3940	40	16000
TID10654	Late effect of accidental fall	+6.14 [+3.11, +12.12] Minor	0	10000	20	6200
TID17030	Streptococcus agalactiae infection	+3.55 [+3.11, +4.06] Minor	0	5630	390	218900
TID18705	Viral hepatitis without hepatic coma	+4.58 [+3.11, +6.73] Minor	0	8010	50	21100
TID5283	Corneal lesion	+3.76 [+3.11, +4.55] Minor	10	38340	190	98790
TID8730	History of infectious disease	+3.47 [+3.11, +3.87] Minor	30	153980	600	353430
TID10249	Interstitial nephritis	+3.72 [+3.11, +4.46] Minor	0	29110	210	110320
TID12782	Neuralgia	+3.43 [+3.11, +3.78] Minor	70	306340	750	453750
TID6589	Disruption of cesarean wound in the puerperium	+6.19 [+3.11, +12.34] Minor	0	10	20	6210
TID11913	Miscarriage with complication	+4.20 [+3.11, +5.67] Minor	0	140	80	36880
TID16221	Second degree burn of trunk	+6.27 [+3.11, +12.65] Minor	0	1690	20	6170
TID16371	Self inflicted injury	+6.29 [+3.11, +12.72] Minor	0	330	20	6050
TID3034	Candidiasis of vagina	+3.45 [+3.11, +3.83] Minor	10	60620	650	386910
TID7744	Fracture of base of metacarpal bone other than first metacarpal	+6.17 [+3.11, +12.24] Minor	0	3330	20	6160
TID6790	Duodenitis	+3.52 [+3.10, +3.99] Minor	50	148320	430	245120
TID7627	Foreign body	+3.60 [+3.10, +4.19] Minor	30	71840	300	164490
TID8071	Gastroduodenitis	+3.54 [+3.10, +4.04] Minor	50	128050	390	219950
TID9597	Infestation caused by Pediculus	+4.58 [+3.10, +6.78] Minor	0	1930	50	21010
TID4987	Congenital malformation of upper alimentary tract	+4.27 [+3.10, +5.88] Minor	0	24700	70	31910
TID984	Acute vaginitis	+3.41 [+3.10, +3.76] Minor	20	52140	770	469620
TID3266	Cellulitis and abscess of finger	+4.41 [+3.10, +6.27] Minor	0	12440	60	26060
TID10995	Low blood pressure	+3.53 [+3.10, +4.02] Minor	70	302250	400	226800
TID11529	Malnutrition (calorie)	+4.27 [+3.10, +5.89] Minor	20	60390	70	31770
TID1544	Animal bite of ankle	+4.57 [+3.09, +6.74] Minor	0	5170	50	21090
TID6507	Disorder of upper digestive tract	+3.29 [+3.09, +3.50] Minor	300	2019640	4320	4463300
TID11549	Manic bipolar I disorder	+5.28 [+3.09, +9.02] Minor	0	3200	30	10820
TID16498	Severe manic bipolar I disorder with psychotic features, mood-congruent	+6.17 [+3.09, +12.30] Minor	0	1880	20	6140
TID18224	Tubulointerstitial nephritis	+3.85 [+3.09, +4.81] Minor	0	17910	140	70800
TID8069	Gastroduodenal disorder	+3.53 [+3.09, +4.02] Minor	50	128640	390	220840
TID9852	Injury of female external genital organs	+10.43 [+3.09, +35.19] Minor	0	250	10	1770
TID16225	Second degree burn of upper limb	+4.39 [+3.09, +6.25] Minor	0	5450	60	26270
TID7742	Fracture of ankle	+3.69 [+3.09, +4.42] Minor	20	69630	210	111410
TID2918	Burn of thigh	+6.29 [+3.08, +12.84] Minor	0	1650	20	6100
TID17194	Superficial burn of finger	+10.06 [+3.08, +32.82] Minor	0	310	10	1840
TID6383	Disorder of pleura AND/OR pleural cavity	+3.58 [+3.08, +4.16] Minor	30	196210	300	166090
TID8083	Gastrointestinal hemorrhage	+3.44 [+3.08, +3.83] Minor	70	305380	590	350070
TID13057	Nonvenomous insect bite of thigh without infection	+4.83 [+3.08, +7.57] Minor	0	3940	40	16000
TID4066	Closed fracture of carpal bone	+4.14 [+3.08, +5.58] Minor	10	36520	80	37350
TID6898	Effusion of joint of hand	+5.25 [+3.08, +8.96] Minor	0	7080	30	10870
TID10674	Late effect of fracture of upper extremities	+6.25 [+3.07, +12.72] Minor	0	6480	20	6010
TID6484	Disorder of the urinary system	+3.26 [+3.07, +3.46] Minor	270	1836980	3220	2798810
TID9596	Infestation caused by Anoplura	+4.53 [+3.07, +6.68] Minor	0	1930	50	21030
TID13028	Nonvenomous insect bite of ankle without infection	+4.77 [+3.07, +7.40] Minor	0	3940	40	16000
TID14460	Placental abruption - not delivered	+6.23 [+3.07, +12.65] Minor	0	0	20	6090
TID6389	Disorder of pregnancy	+3.28 [+3.07, +3.50] Minor	0	12610	2110	1567140
TID9923	Injury of lung	+4.51 [+3.06, +6.64] Minor	0	25470	50	21510
TID11879	Mild bipolar disorder	+6.09 [+3.06, +12.09] Minor	0	1370	20	6210
TID8011	Furuncle of trunk	+4.78 [+3.06, +7.46] Minor	0	4000	40	16210
TID10814	Leukocytosis	+3.47 [+3.06, +3.94] Minor	40	208610	430	247970
TID10991	Louse infestation	+4.53 [+3.06, +6.72] Minor	0	1930	50	21050
TID11613	Maternal obesity syndrome	+3.58 [+3.06, +4.19] Minor	0	370	270	148830
TID13656	Open wound of shoulder region without complication	+10.64 [+3.06, +36.96] Minor	0	610	10	1660
TID17271	Superficial injury of elbow	+4.77 [+3.06, +7.43] Minor	0	4540	40	16090
TID17716	Tietze's disease	+3.62 [+3.06, +4.27] Minor	20	34380	240	130420
TID9457	Infection following procedure	+3.85 [+3.06, +4.84] Minor	0	44340	130	65470
TID11945	Mixed bipolar affective disorder, moderate	+6.24 [+3.06, +12.71] Minor	0	1080	20	6090
TID17800	Toxic effect of gas, fumes AND/OR vapors	+5.21 [+3.06, +8.87] Minor	0	3550	30	11130
TID8719	History of gynecological disorder	+3.41 [+3.05, +3.82] Minor	20	97430	560	333360
TID18044	Traumatic dislocation of shoulder region	+4.48 [+3.05, +6.58] Minor	0	14020	50	21630
TID130	Abrasion of lower limb	+4.20 [+3.05, +5.78] Minor	0	21620	70	31970
TID1494	Anemia in the puerperium - baby delivered during previous episode of care	+5.20 [+3.05, +8.86] Minor	0	0	30	11040
TID7245	Factitious disorder	+6.12 [+3.05, +12.27] Minor	0	3580	20	6330
TID9945	Injury of muscle	+3.36 [+3.05, +3.69] Minor	40	147930	790	490640
TID14948	Premature rupture of membranes	+3.61 [+3.05, +4.27] Minor	0	40	240	130720
TID16497	Severe manic bipolar I disorder with psychotic features	+6.14 [+3.05, +12.34] Minor	0	1880	20	6140
TID18070	Traumatic injury of skeletal muscle	+3.36 [+3.05, +3.69] Minor	40	147930	790	490640
TID18100	Trazodone allergy	+5.17 [+3.05, +8.74] Minor	0	8020	30	11200
TID4521	Complication of health care	+3.65 [+3.05, +4.36] Minor	10	81320	210	113010
TID4534	Complication of medical care	+3.65 [+3.05, +4.36] Minor	10	81080	210	112940
TID6358	Disorder of pelvic peritoneum	+3.57 [+3.05, +4.18] Minor	0	28040	270	149270
TID7177	Exacerbation of asthma	+3.44 [+3.05, +3.87] Minor	30	107730	480	281730
TID8377	Hematological agents adverse reaction	+5.23 [+3.05, +8.98] Minor	0	32880	30	10820
TID10609	Laceration of upper limb	+3.66 [+3.05, +4.39] Minor	0	46850	200	107040
TID16874	Sprain of shoulder	+3.88 [+3.05, +4.93] Minor	0	31520	120	59930
TID2959	Butyrophenone allergy	+4.74 [+3.05, +7.38] Minor	0	5350	40	16260
TID4179	Closed fracture of shoulder	+4.03 [+3.05, +5.34] Minor	10	73730	90	43300
TID10178	Insect bite, nonvenomous, of thigh	+4.47 [+3.05, +6.57] Minor	0	5310	50	21680
TID8338	Heart disease in mother complicating pregnancy, childbirth AND/OR puerperium	+4.71 [+3.04, +7.28] Minor	0	20	40	16280
TID7844	Fracture of pelvis	+4.46 [+3.04, +6.55] Minor	10	49190	50	21810
TID694	Acute gastric ulcer without hemorrhage AND without perforation	+6.09 [+3.04, +12.19] Minor	0	7810	20	6360
TID2923	Burn of trunk	+5.13 [+3.04, +8.66] Minor	0	3450	30	11250
TID5330	Costal chondritis	+3.59 [+3.04, +4.25] Minor	20	34570	240	131060
TID5664	Dehiscence of surgical wound	+4.09 [+3.04, +5.50] Minor	0	20790	80	37610
TID17334	Superficial injury of upper limb	+3.96 [+3.04, +5.16] Minor	0	16480	100	48910
TID17335	Superficial injury of wrist	+4.73 [+3.04, +7.36] Minor	0	4640	40	16260
TID14473	Plantar fasciitis	+6.02 [+3.04, +11.95] Minor	0	2520	20	6340
TID1088	Adverse reaction caused by drug	+3.37 [+3.04, +3.74] Minor	90	331690	640	389480
TID8117	Generalized anxiety disorder	+3.32 [+3.04, +3.63] Minor	80	211620	910	578410
TID6256	Disorder of joint of ankle and/or foot	+3.29 [+3.03, +3.56] Minor	100	365640	1180	781090
TID16994	Strain of back muscle	+3.52 [+3.03, +4.09] Minor	0	39120	300	168520
TID461	Acquired deformity of pelvis	+4.74 [+3.03, +7.41] Minor	0	18650	40	16300
TID848	Acute nephropathy	+3.50 [+3.03, +4.05] Minor	60	354410	320	180880
TID17003	Strain of muscle of chest wall	+3.89 [+3.03, +5.00] Minor	0	13190	110	54580
TID17005	Strain of muscle of trunk	+3.46 [+3.03, +3.95] Minor	10	52810	380	219040
TID57	Abnormal weight gain in pregnancy	+3.55 [+3.03, +4.15] Minor	0	370	270	149910
TID4095	Closed fracture of foot	+3.51 [+3.03, +4.06] Minor	20	83980	310	175080
TID4412	Coma	+4.17 [+3.03, +5.73] Minor	0	27820	70	32470
TID5114	Connective tissue disorder by body site	+3.38 [+3.03, +3.76] Minor	20	154610	590	356470
TID10124	Injury to motor vehicle occupant without traffic accident	+10.19 [+3.03, +34.29] Minor	0	850	10	1810
TID9730	Injury due to impact of moving subject with the stationary object	+4.73 [+3.02, +7.40] Minor	0	21350	40	16250
TID12803	Neuroleptic allergy	+3.74 [+3.02, +4.62] Minor	10	33740	150	78270
TID14287	Peritonitis	+3.83 [+3.02, +4.86] Minor	0	20730	120	60720
TID14514	Pneumonia caused by Gram positive bacteria	+4.71 [+3.02, +7.35] Minor	10	21740	40	16190
TID9203	Ill-defined disorder of eye	+3.76 [+3.02, +4.69] Minor	0	21460	140	72380
TID9918	Injury of lower respiratory tract	+4.45 [+3.02, +6.56] Minor	0	25590	50	21690
TID16533	Shock	+4.15 [+3.02, +5.71] Minor	0	52680	70	32650
TID17002	Strain of muscle at thorax level	+3.88 [+3.02, +4.97] Minor	0	13360	110	54980
TID6303	Disorder of maxilla	+6.19 [+3.02, +12.68] Minor	0	2370	20	6030
TID12166	Muscle strain	+3.32 [+3.02, +3.65] Minor	40	147220	780	488990
TID15896	Retention of urine	+3.73 [+3.02, +4.61] Minor	30	108890	150	78410
TID1562	Animal bite of thigh	+4.44 [+3.02, +6.54] Minor	0	5310	50	21680
TID2528	Bipolar affective disorder, currently manic, severe, with psychosis	+6.07 [+3.02, +12.22] Minor	0	1880	20	6140
TID17466	Tachyarrhythmia	+3.37 [+3.02, +3.76] Minor	50	244930	560	337760
TID16776	Splinter in hand	+5.17 [+3.01, +8.86] Minor	0	4140	30	11060
TID16852	Sprain of knee	+3.40 [+3.01, +3.82] Minor	20	83170	480	285010
TID1138	Agoraphobia without history of panic disorder	+5.90 [+3.01, +11.58] Minor	0	1830	20	6460
TID9911	Injury of ligament of knee	+3.39 [+3.01, +3.82] Minor	20	83170	480	285030
TID9958	Injury of muscle of trunk	+3.44 [+3.01, +3.93] Minor	10	53400	380	220350
TID17339	Superficial injury without infection	+3.47 [+3.01, +4.00] Minor	30	66930	330	188690
TID16550	Shoulder strain	+9.61 [+3.01, +30.66] Minor	0	720	10	1970
TID7751	Fracture of bone of forefoot	+3.52 [+3.01, +4.12] Minor	20	73660	270	151020
TID7877	Fracture of shaft of metacarpal bone	+5.84 [+3.01, +11.34] Minor	0	2960	20	6590
TID8054	Gastric ulcer	+3.78 [+3.01, +4.74] Minor	10	75940	130	67020
TID8962	Hyperemesis gravidarum with metabolic disturbance - not delivered	+4.71 [+3.01, +7.38] Minor	0	0	40	16100
TID9428	Infection caused by Staphylococcus aureus	+3.47 [+3.01, +3.99] Minor	20	101130	330	189010
TID4035	Closed fracture lumbar vertebra	+4.41 [+3.01, +6.47] Minor	10	57370	50	21760
TID14179	Perichondritis	+3.55 [+3.01, +4.19] Minor	20	38430	240	132770
TID17288	Superficial injury of forearm	+4.68 [+3.00, +7.28] Minor	0	4850	40	16410
TID18477	Urethritis	+4.44 [+3.00, +6.57] Minor	0	7260	50	21610
TID7789	Fracture of foot	+3.46 [+3.00, +3.98] -	20	90770	330	189590
TID8538	Hereditary hemoglobinopathy	+3.81 [+3.00, +4.84] Minor	0	13830	120	60920
TID9303	Incomplete miscarriage	+3.85 [+3.00, +4.93] Minor	0	90	110	55620
TID9957	Injury of muscle of thorax	+3.84 [+3.00, +4.92] Minor	0	13610	110	55420
TID11935	Mixed acid-base balance disorder	+6.06 [+3.00, +12.23] Minor	0	9570	20	6330
TID4048	Closed fracture of ankle	+3.60 [+3.00, +4.32] -	20	67550	200	108320
TID4196	Closed fracture of three ribs	+9.32 [+3.00, +29.00] -	0	3910	10	2050
TID15432	Pruritic rash	+4.43 [+3.00, +6.55] -	0	9770	50	21700
TID16482	Severe bipolar disorder with psychotic features, mood-congruent	+6.05 [+3.00, +12.20] -	0	1880	20	6140
TID7846	Fracture of phalanx of foot	+3.70 [+3.00, +4.57] -	0	32640	150	78780
TID11115	Major depression, single episode	+3.21 [+2.99, +3.44] -	140	526170	1670	1197050
TID3085	Carbuncle of lower limb	+4.62 [+2.99, +7.12] -	0	3540	40	16610
TID14484	Platelet disorder	+3.48 [+2.99, +4.06] -	30	158540	280	158930
TID7906	Fracture of tibia AND fibula	+4.10 [+2.99, +5.62] -	0	25770	70	33180
TID9025	Hypertension in the obstetric context	+3.78 [+2.99, +4.79] -	0	1150	120	61660
TID3026	Candidiasis	+3.26 [+2.98, +3.56] -	50	205880	900	581550
TID13546	Open wound of foot except toes without complication	+3.94 [+2.98, +5.20] -	0	13400	90	44050
TID14924	Pre-existing hypertension in obstetric context	+3.78 [+2.98, +4.80] -	0	990	120	61610
TID161	Abscess of axilla	+4.61 [+2.98, +7.14] -	0	1550	40	16660
TID11916	Miscarriage without complication	+3.60 [+2.98, +4.36] -	0	2380	180	97660
TID13678	Open wound of trunk	+3.70 [+2.98, +4.61] -	0	24380	140	73530
TID4245	Closed fracture thoracic vertebra	+4.63 [+2.97, +7.20] -	10	50150	40	16650
TID16504	Severe mood disorder with psychotic features	+6.02 [+2.97, +12.18] -	0	1880	20	6140
TID4605	Congenital OR acquired abnormality of cervix affecting pregnancy	+4.20 [+2.97, +5.95] -	0	120	60	27750
TID9383	Infection caused by Ascomycetes	+3.25 [+2.97, +3.55] -	50	207960	900	583870
TID10136	Injury while boarding or alighting from motor car	+10.18 [+2.97, +34.93] -	0	840	10	1790
TID2893	Burn of lower limb	+4.37 [+2.97, +6.42] -	0	5930	50	21790
TID17310	Superficial injury of neck without infection	+4.99 [+2.97, +8.40] -	0	3910	30	11500
TID697	Acute gastritis	+3.57 [+2.96, +4.31] -	20	47490	190	103920
TID3807	Chronic obstructive pulmonary disease with acute lower respiratory infection	+4.60 [+2.96, +7.13] -	20	30620	40	16570
TID11830	Methicillin resistant Staphylococcus aureus infection	+3.45 [+2.96, +4.01] -	20	81460	290	166180
TID7423	Fentanyl allergy	+4.62 [+2.96, +7.22] -	0	12990	40	16580
TID12243	Naproxen allergy	+3.76 [+2.96, +4.76] -	0	41950	120	62050
TID1064	Adverse reaction	+3.27 [+2.96, +3.60] -	90	349950	720	455520
TID8072	Gastroenteritis	+3.22 [+2.96, +3.50] -	80	352240	1030	683050
TID7777	Fracture of distal end of tibia	+4.06 [+2.96, +5.57] -	10	25380	70	33290
TID8539	Hereditary hemoglobinopathy disorder homozygous for hemoglobin S	+4.99 [+2.96, +8.43] -	0	1600	30	11390
TID12995	Noninfectious gastroenteritis	+3.25 [+2.96, +3.58] -	50	218320	750	477590
TID8418	Hemoglobinopathy	+3.71 [+2.95, +4.67] -	0	18370	130	68000
TID9318	Indication for care AND/OR intervention in labor AND/OR delivery	+3.60 [+2.95, +4.38] -	0	60	170	92350
TID7884	Fracture of shoulder	+3.89 [+2.95, +5.12] -	20	76330	90	45000
TID9522	Infectious disease	+3.15 [+2.95, +3.36] -	290	2034910	4700	5352390
TID17315	Superficial injury of scalp without infection	+5.00 [+2.95, +8.46] -	0	3910	30	11490
TID4714	Congenital anomaly of face	+4.19 [+2.95, +5.94] -	0	7950	60	27670
TID1118	Adverse reaction caused by substance	+3.26 [+2.95, +3.60] -	90	344690	690	436670
TID1568	Animal bite wound	+3.36 [+2.95, +3.82] -	30	81390	390	231870
TID8491	Hepatic coma due to viral hepatitis	+9.59 [+2.95, +31.19] -	0	910	10	1930
TID6151	Disorder of digit	+3.16 [+2.94, +3.38] -	150	674860	1660	1206060
TID6486	Disorder of thoracic segment of trunk	+3.13 [+2.94, +3.32] -	330	2996260	4020	4083740
TID8055	Gastric ulcer with hemorrhage	+5.82 [+2.94, +11.53] -	0	15450	20	6570
TID8356	Helicobacter-associated disease	+3.82 [+2.94, +4.95] -	0	29040	100	50570
TID8885	Homozygous hemoglobinopathy	+4.98 [+2.94, +8.42] -	0	1600	30	11390
TID16684	Soft tissue lesion of knee region	+3.28 [+2.94, +3.67] -	40	138640	550	339550
TID2643	Boil of upper limb	+4.96 [+2.94, +8.37] -	0	1940	30	11490
TID5246	Contusion, genital organs	+9.53 [+2.94, +30.89] -	0	340	10	1940
TID8691	History of cerebrovascular disease	+3.77 [+2.94, +4.84] -	30	145550	110	56270
TID16427	Septic shock	+4.53 [+2.94, +7.00] -	0	25620	40	16660
TID8119	Generalized convulsive epilepsy	+4.15 [+2.94, +5.88] -	0	9830	60	27650
TID2544	Bite - wound	+3.34 [+2.93, +3.81] -	30	81600	390	232910
TID4089	Closed fracture of fibula	+3.68 [+2.93, +4.61] -	20	47480	130	68410
TID6065	Disorder of amniotic cavity AND/OR membrane	+3.32 [+2.93, +3.76] -	0	140	430	259490
TID15508	Puerperal endometritis	+5.87 [+2.93, +11.75] -	0	0	20	6580
TID16926	Staphylococcal infectious disease	+3.36 [+2.93, +3.84] -	20	120150	360	213040
TID17632	Thrombocytopenic disorder	+3.47 [+2.93, +4.11] -	20	136310	230	129850
TID5118	Constipation	+3.18 [+2.93, +3.44] -	120	546630	1130	767480
TID6429	Disorder of skeletal muscle	+3.13 [+2.93, +3.35] -	160	816540	1850	1384040
TID15838	Residual foreign body in soft tissue	+4.01 [+2.93, +5.49] -	0	10480	70	33660
TID17514	Tension-type headache	+3.43 [+2.93, +4.02] -	10	32710	260	149090
TID6454	Disorder of soft tissue of trunk	+3.15 [+2.92, +3.38] -	110	537880	1440	1022650
TID13047	Nonvenomous insect bite of lower limb without infection	+4.32 [+2.92, +6.37] -	0	5710	50	22130
TID17411	Syncope	+3.22 [+2.92, +3.54] -	70	355770	760	489650
TID8781	History of obstetric problem	+3.31 [+2.92, +3.76] -	0	22900	420	253600
TID17387	Suspected fetal damage from maternal drug use	+4.92 [+2.92, +8.30] -	0	20	30	11610
TID6488	Disorder of thorax	+3.10 [+2.92, +3.29] -	320	2918050	3920	3942790
TID7976	Functional cyst of ovary	+3.63 [+2.92, +4.51] -	0	2400	140	74850
TID14523	Pneumonia caused by Streptococcus	+4.88 [+2.92, +8.17] -	0	15760	30	11850
TID16450	Sequelae of injuries of upper limb	+5.77 [+2.92, +11.42] -	0	6640	20	6430
TID17280	Superficial injury of face without infection	+4.91 [+2.92, +8.27] -	0	3910	30	11600
TID8798	History of pregnancy	+3.31 [+2.92, +3.75] -	0	22900	420	253600
TID926	Acute renal impairment	+3.44 [+2.91, +4.05] -	60	345730	240	137070
TID6289	Disorder of lung	+3.15 [+2.91, +3.40] -	180	1160010	1300	908700
TID9368	Infection as complication of medical care	+3.62 [+2.91, +4.50] -	10	54850	140	75480
TID9633	Inflammatory and toxic neuropathy	+5.94 [+2.91, +12.14] -	0	6750	20	6200
TID529	Acquired thrombocytopenia	+4.27 [+2.91, +6.27] -	0	22220	50	22460
TID925	Acute renal failure syndrome	+3.43 [+2.91, +4.04] -	60	345710	240	137060
TID6501	Disorder of trunk	+3.17 [+2.91, +3.45] -	380	4050580	5890	8589620
TID18714	Viral meningitis	+4.86 [+2.91, +8.11] -	0	2240	30	12010
TID8692	History of cesarean section	+3.39 [+2.91, +3.95] -	0	490	280	162770
TID12027	Mood disorder due to a general medical condition	+5.69 [+2.91, +11.14] -	0	3300	20	6750
TID4538	Complication of pregnancy, childbirth and/or the puerperium	+3.09 [+2.90, +3.29] -	0	20630	2290	1830500
TID6478	Disorder of the genitourinary system	+3.09 [+2.90, +3.29] -	290	2144250	4560	5117920
TID8332	Healthcare associated infectious disease	+3.61 [+2.90, +4.48] -	10	55090	140	75560
TID8741	History of major vascular surgery	+4.89 [+2.90, +8.23] -	0	17800	30	11630
TID10155	Insect bite to arm - nonvenomous	+4.08 [+2.90, +5.74] -	0	8240	60	28440
TID6028	Dislocations, sprains and strains involving head with neck	+3.66 [+2.90, +4.62] -	0	17470	120	63920
TID9628	Inflammation of small intestine	+3.27 [+2.90, +3.69] -	50	161310	450	275970
TID16227	Second degree burn of wrist AND/OR hand	+4.52 [+2.90, +7.04] -	0	3560	40	16950
TID16773	Splinter in arm	+4.89 [+2.90, +8.24] -	0	4340	30	11760
TID6509	Disorder of upper gastrointestinal tract	+3.07 [+2.90, +3.26] -	260	1735950	3130	2812540
TID9442	Infection caused by antimicrobial resistant bacteria	+3.36 [+2.90, +3.91] -	20	88270	290	169800
TID1869	Arthropod bite wound	+3.36 [+2.89, +3.90] -	20	56390	290	170360
TID6152	Disorder of duodenum	+3.26 [+2.89, +3.67] -	60	200500	470	290120
TID8063	Gastric ulcer without hemorrhage AND without perforation	+3.74 [+2.89, +4.85] -	10	57340	100	52020
TID18163	Tubal pregnancy	+4.24 [+2.89, +6.21] -	0	830	50	22610
TID9858	Injury of fibula	+3.56 [+2.89, +4.38] -	20	54520	150	81970
TID6428	Disorder of skeletal AND/OR smooth muscle	+3.09 [+2.89, +3.30] -	160	890630	1890	1439580
TID10175	Insect bite, nonvenomous, of scalp	+5.71 [+2.89, +11.29] -	0	2380	20	6540
TID13486	Open wound of anterior abdominal wall	+4.82 [+2.89, +8.05] -	0	6660	30	11980
TID6041	Disorder characterized by eosinophilia	+5.67 [+2.89, +11.12] -	0	10840	20	6820
TID6192	Disorder of fetal structure	+3.21 [+2.89, +3.58] -	0	1080	570	360060
TID212	Abscess of skin AND/OR subcutaneous tissue	+3.36 [+2.88, +3.92] -	20	49790	270	158590
TID2622	Blister without infection	+4.45 [+2.88, +6.88] -	0	12670	40	17390
TID6029	Dislocations, sprains and strains involving multiple body regions	+3.65 [+2.88, +4.61] -	0	17470	120	63920
TID7152	Essential thrombocythemia	+4.09 [+2.88, +5.80] -	0	23770	60	28140
TID7784	Fracture of fibula	+3.55 [+2.88, +4.38] -	20	54520	150	81970
TID14940	Pregnancy with abortive outcome	+3.24 [+2.88, +3.63] -	0	3840	500	311870
TID8583	Herpes simplex	+3.22 [+2.88, +3.60] -	20	68130	540	339640
TID5992	Disease suspected	+4.46 [+2.88, +6.91] -	0	230	40	17220
TID11602	Maternal gonorrhea during pregnancy - baby not yet delivered	+9.19 [+2.88, +29.35] -	0	0	10	1980
TID17302	Superficial injury of lower extremity without infection	+3.86 [+2.88, +5.18] -	0	12250	80	40140
TID2726	Brief reactive psychosis	+5.84 [+2.88, +11.87] -	0	2130	20	6420
TID17634	Thrombocytosis	+4.06 [+2.88, +5.75] -	0	23900	60	28370
TID1710	Antiepileptic allergy	+3.36 [+2.87, +3.94] -	30	116550	260	151880
TID9513	Infection resistant to penicillin	+5.68 [+2.87, +11.25] -	0	6520	20	6630
TID9898	Injury of intrathoracic organ	+4.20 [+2.87, +6.14] -	0	26670	50	22940
TID15391	Prolonged rupture of membranes	+4.18 [+2.87, +6.10] -	0	20	50	23000
TID8067	Gastritis	+3.10 [+2.87, +3.34] -	110	479660	1250	881410
TID10154	Insect bite of upper limb	+4.05 [+2.87, +5.71] -	0	8280	60	28590
TID17304	Superficial injury of lower limb	+3.71 [+2.87, +4.81] -	10	16790	100	52210
TID2191	Benign essential hypertension complicating pregnancy, childbirth and the puerperium - not delivered	+3.91 [+2.87, +5.33] -	0	140	70	34740
TID3290	Cellulitis of hand	+3.53 [+2.87, +4.34] -	0	39720	150	83110
TID6896	Effusion of joint	+3.26 [+2.87, +3.70] -	50	181320	400	245380
TID10744	Laxative allergy	+3.84 [+2.87, +5.14] -	0	28760	80	40290
TID8328	Head burn	+4.79 [+2.86, +8.00] -	0	3150	30	12060
TID6030	Dislocations/sprains/strains	+3.62 [+2.86, +4.59] -	0	17550	120	64160
TID9659	Inflammatory disorder of musculoskeletal system	+3.05 [+2.86, +3.25] -	190	1033990	2110	1669990
TID13934	Pancytopenia	+4.18 [+2.86, +6.13] -	0	29120	50	23060
TID2610	Blister of skin without infection	+4.84 [+2.86, +8.19] -	0	8970	30	11860
TID7806	Fracture of lower leg	+3.36 [+2.86, +3.96] -	30	94230	240	140250
TID8686	History of cardiovascular disease	+3.21 [+2.86, +3.60] -	90	459210	490	307810
TID13026	Nonvenomous insect bite	+3.34 [+2.86, +3.90] -	20	51550	270	159380
TID15538	Pulmonary eosinophilia	+5.69 [+2.86, +11.35] -	0	10680	20	6640
TID9451	Infection caused by resistant organism	+3.30 [+2.85, +3.83] -	20	99680	300	179420
TID17177	Sulfonamide adverse reaction	+5.53 [+2.85, +10.70] -	0	3500	20	6740
TID2879	Burn of forearm	+4.79 [+2.85, +8.06] -	0	2200	30	11970
TID7808	Fracture of lumbar spine	+4.17 [+2.85, +6.11] -	10	61090	50	23190
TID6295	Disorder of lysosomal enzyme	+5.67 [+2.85, +11.27] -	0	3380	20	6590
TID17347	Superficial thrombophlebitis	+4.16 [+2.85, +6.08] -	0	18930	50	23090
TID3643	Chronic digestive system disorder	+3.12 [+2.85, +3.43] -	60	232550	800	532550
TID6281	Disorder of liver	+3.12 [+2.85, +3.41] -	60	346750	840	563250
TID8415	Hemoglobin S sickling disorder without crisis	+5.52 [+2.85, +10.73] -	0	940	20	6870
TID15862	Respiratory tract congestion	+5.68 [+2.85, +11.35] -	0	1870	20	6640
TID2642	Boil of lower limb	+4.38 [+2.84, +6.75] -	0	3650	40	17590
TID8417	Hemoglobin SS disease without crisis	+5.69 [+2.84, +11.38] -	0	890	20	6610
TID12759	Nephritis	+3.34 [+2.84, +3.92] -	10	76660	250	147390
TID18698	Viral hepatitis B without hepatic coma	+4.41 [+2.84, +6.82] -	0	6560	40	17310
TID5503	Cyst of ovary	+3.07 [+2.84, +3.32] -	20	60690	1180	831820
TID4702	Congenital anomaly of digestive organ	+3.74 [+2.84, +4.92] -	0	39010	90	46490
TID11905	Miscarriage	+3.20 [+2.84, +3.60] -	0	3410	460	289050
TID6199	Disorder of foot	+3.03 [+2.84, +3.24] -	150	679480	1870	1444600
TID12237	Nalbuphine allergy	+5.66 [+2.84, +11.31] -	0	3120	20	6720
TID2593	Blister of foot without infection	+5.53 [+2.83, +10.77] -	0	4980	20	6860
TID5510	Cyst of uterine adnexa	+3.07 [+2.83, +3.32] -	20	60860	1180	833150
TID13577	Open wound of jaw without complication	+4.76 [+2.83, +8.01] -	0	4120	30	12070
TID7413	Female reproductive system disorder	+3.00 [+2.83, +3.19] -	130	738850	3600	3523410
TID9023	Hypertension complicating pregnancy, childbirth and the puerperium	+3.67 [+2.83, +4.75] -	0	280	100	52780
TID5479	Cyst of abdomen	+3.06 [+2.83, +3.31] -	20	99450	1210	859080
TID8490	Hepatic coma due to hepatitis	+9.16 [+2.83, +29.65] -	0	910	10	1930
TID10142	Insect bite - wound	+3.30 [+2.83, +3.85] -	20	52360	270	161300
TID12317	Neonatal respiratory system disorder	+4.81 [+2.83, +8.16] -	0	5020	30	11710
TID16201	Second degree burn of forearm	+5.64 [+2.83, +11.23] -	0	1190	20	6850
TID17292	Superficial injury of hand	+4.15 [+2.83, +6.10] -	0	8380	50	23040
TID9647	Inflammatory disorder of cartilage	+3.33 [+2.83, +3.92] -	20	42990	240	141400
TID16934	Status epilepticus	+5.55 [+2.83, +10.88] -	0	3810	20	7010
TID43	Abnormal involuntary movement	+3.40 [+2.82, +4.09] -	30	92270	190	109240
TID14130	Penicillin adverse reaction	+5.61 [+2.82, +11.14] -	0	3480	20	6850
TID17359	Superficial wound of body region	+3.29 [+2.82, +3.84] -	20	52440	270	161470
TID1078	Adverse reaction caused by aromatic analgesic	+9.07 [+2.82, +29.14] -	0	1170	10	2020
TID3568	Chondritis	+3.33 [+2.82, +3.92] -	20	42990	240	141400
TID5263	Cord entanglement without compression	+3.27 [+2.82, +3.78] -	0	10	300	181280
TID8743	History of male genital disorder	+3.21 [+2.82, +3.65] -	0	23100	390	241960
TID14530	Pneumonitis	+3.12 [+2.82, +3.44] -	90	496410	680	447790
TID18736	Visual system disorder	+3.01 [+2.82, +3.21] -	190	1278750	2070	1648190
TID17818	Toxic effect of venom	+3.56 [+2.82, +4.50] -	10	22790	120	65360
TID1574	Animal bite wound of upper limb	+3.98 [+2.82, +5.62] -	0	8370	60	28830
TID6375	Disorder of phosphate, calcium and vitamin D metabolism	+3.31 [+2.82, +3.88] -	40	213770	250	148420
TID6150	Disorder of digestive tract	+3.00 [+2.82, +3.19] -	330	2621770	4650	5400980
TID6188	Disorder of female genital tract	+2.99 [+2.82, +3.17] -	120	715730	3500	3389790
TID1919	Asthmatic pulmonary eosinophilia	+5.64 [+2.81, +11.31] -	0	10670	20	6640
TID6408	Disorder of reproductive system	+2.98 [+2.81, +3.16] -	140	816400	3670	3649510
TID15328	Procedure carried out on subject	+3.29 [+2.81, +3.85] -	20	77250	260	155700
TID17960	Traumatic arthropathy of lower extremity	+5.52 [+2.81, +10.83] -	0	4930	20	6980
TID6148	Disorder of digestive system	+2.99 [+2.81, +3.19] -	330	2757070	4790	5708050
TID10795	Lesion of nerve root and/or plexus	+3.16 [+2.81, +3.54] -	50	249390	480	306080
TID12011	Monoplegia of lower limb	+8.99 [+2.81, +28.77] -	0	2520	10	2010
TID13059	Nonvenomous insect bite of trunk with infection	+5.52 [+2.81, +10.86] -	0	1750	20	6860
TID18131	Tricyclic antidepressant poisoning	+9.02 [+2.81, +29.02] -	0	240	10	1930
TID6359	Disorder of pelvic region of trunk	+2.98 [+2.80, +3.17] -	240	1582760	4290	4703460
TID9096	Hypocalcemia	+3.63 [+2.80, +4.70] -	10	50800	100	53450
TID11032	Lumbosacral radiculitis	+3.15 [+2.80, +3.55] -	50	239540	460	292980
TID17616	Thoracic radiculitis	+3.15 [+2.80, +3.55] -	50	239410	460	292860
TID18268	Type 2 diabetes mellitus with hyperosmolar coma	+5.48 [+2.80, +10.71] -	0	7700	20	6940
TID2614	Blister of toe without infection	+5.56 [+2.80, +11.05] -	0	4980	20	6860
TID6582	Displacement of intervertebral disc without myelopathy	+3.74 [+2.80, +4.99] -	0	17890	80	41390
TID16822	Spondylosis without myelopathy	+3.18 [+2.80, +3.61] -	70	322370	400	250970
TID17612	Thoracic neuritis	+3.15 [+2.80, +3.55] -	50	239410	460	292840
TID11029	Lumbosacral neuritis	+3.15 [+2.80, +3.55] -	50	239590	460	293000
TID5591	Deficiency anemias	+3.93 [+2.80, +5.51] -	10	37420	60	29420
TID9355	Infected insect bite	+4.07 [+2.80, +5.92] -	0	6830	50	23650
TID11741	Melena due to gastrointestinal hemorrhage	+3.29 [+2.80, +3.88] -	20	107510	240	143170
TID12168	Muscular dystrophy	+5.52 [+2.80, +10.89] -	0	1970	20	6880
TID13344	Open fracture of lower limb	+4.71 [+2.80, +7.92] -	0	9680	30	12170
TID1699	Antidepressant drug allergy	+3.30 [+2.79, +3.89] -	20	80370	230	136920
TID2631	Blood coagulation disorder, categorized by value of screening test	+3.73 [+2.79, +4.98] -	20	79160	80	41260
TID3769	Chronic liver disease	+3.19 [+2.79, +3.64] -	20	114170	360	224180
TID6128	Disorder of cellular component of blood	+3.05 [+2.79, +3.33] -	80	479250	880	604690
TID8555	Hereditary red blood cell disorder	+3.52 [+2.79, +4.43] -	0	17560	120	66180
TID13064	Nonvenomous insect bite with infection	+4.07 [+2.79, +5.93] -	0	6810	50	23620
TID14106	Pelvic injury	+3.05 [+2.79, +3.33] -	40	102340	890	612530
TID15431	Pruritic disorders	+3.16 [+2.79, +3.57] -	30	119310	430	272510
TID18159	Trunk nerve lesion	+3.14 [+2.79, +3.53] -	50	246610	470	301040
TID4207	Closed fracture of ulna	+3.81 [+2.79, +5.20] -	10	36380	70	35640
TID5987	Disease of renal parenchyma	+3.24 [+2.79, +3.77] -	20	112810	280	169940
TID8522	Hereditary disorder of cellular element of blood	+3.52 [+2.79, +4.44] -	0	17600	120	66240
TID1936	Atelectasis	+3.41 [+2.79, +4.16] -	30	158210	160	91520
TID6390	Disorder of product of conception	+3.06 [+2.79, +3.35] -	0	1160	790	536540
TID11033	Lumbosacral radiculopathy	+3.13 [+2.79, +3.52] -	50	246610	470	301040
TID14949	Premature rupture of membranes - delivered	+3.60 [+2.79, +4.66] -	0	0	100	53560
TID4120	Closed fracture of lower leg	+3.33 [+2.79, +3.99] -	20	80050	200	117230
TID6452	Disorder of soft tissue of lower limb	+3.02 [+2.79, +3.28] -	90	331280	1040	733210
TID14587	Poisoning caused by bee sting	+3.91 [+2.79, +5.49] -	0	10800	60	29510
TID14916	Pre-eclampsia or eclampsia with pre-existing hypertension - delivered	+5.55 [+2.78, +11.08] -	0	20	20	6810
TID5303	Corpus luteum cyst	+3.79 [+2.78, +5.16] -	0	620	70	35890
TID16567	Sickling disorder due to hemoglobin S	+4.28 [+2.78, +6.60] -	0	5390	40	18010
TID17412	Syncope and collapse	+3.13 [+2.78, +3.52] -	40	224770	470	301890
TID8025	Galactorrhea not associated with childbirth	+3.88 [+2.78, +5.43] -	0	1630	60	30010
TID5784	Diabetes mellitus in mother complicating pregnancy, childbirth AND/OR puerperium	+3.64 [+2.78, +4.76] -	0	1610	90	47960
TID6187	Disorder of female genital organs	+2.95 [+2.78, +3.13] -	120	693630	3350	3208930
TID17338	Superficial injury with infection	+3.89 [+2.78, +5.45] -	0	9850	60	29870
TID17617	Thoracic radiculopathy	+3.13 [+2.78, +3.52] -	50	241280	460	295220
TID2521	Bipolar affective disorder, currently depressed, in full remission	+9.06 [+2.78, +29.59] -	0	730	10	2040
TID11049	Luteal cystic ovary disease	+3.78 [+2.78, +5.15] -	0	620	70	35890
TID14191	Perinatal depression	+4.04 [+2.78, +5.87] -	0	90	50	23710
TID6087	Disorder of basal ganglia	+3.30 [+2.77, +3.93] -	30	148300	210	124280
TID14798	Post-laminectomy syndrome	+3.78 [+2.77, +5.16] -	0	35550	70	35780
TID1647	Antenatal care: poor obstetric history	+3.46 [+2.77, +4.32] -	0	60	130	73110
TID16577	Simple chronic bronchitis	+4.60 [+2.77, +7.64] -	0	14030	30	12730
TID1483	Anemia due to disturbance of hemoglobin synthesis	+3.89 [+2.77, +5.48] -	0	7450	60	29730
TID13251	Oophoritis	+4.03 [+2.77, +5.85] -	0	2500	50	24110
TID5781	Diabetes mellitus during pregnancy - baby delivered	+4.63 [+2.77, +7.75] -	0	930	30	12430
TID14084	Patient examined	+3.37 [+2.77, +4.11] -	20	40360	160	92220
TID2508	Bimalleolar fracture of ankle	+4.03 [+2.76, +5.89] -	0	20240	50	23920
TID6718	Drug groups primarily affecting the gastrointestinal system allergy	+3.26 [+2.76, +3.85] -	20	96610	230	138480
TID11802	Metabolic encephalopathy	+3.87 [+2.76, +5.43] -	20	67370	60	29570
TID15318	Primary uterine inertia - delivered	+3.89 [+2.76, +5.47] -	0	0	60	29830
TID504	Acquired lordosis	+5.50 [+2.76, +10.93] -	0	3560	20	6920
TID5383	Crushing injury	+4.02 [+2.76, +5.85] -	0	5500	50	24050
TID10993	Low back strain	+3.22 [+2.76, +3.75] -	0	38260	270	165080
TID14042	Partial thickness burn of face, head or neck	+8.48 [+2.76, +26.04] -	0	510	10	2180
TID15436	Pruritus of male genital organs	+3.39 [+2.76, +4.16] -	0	19410	150	86430
TID3435	Cervical post-laminectomy syndrome	+5.35 [+2.76, +10.37] -	0	4320	20	7230
TID8451	Hemorrhage of abdominal cavity structure	+4.62 [+2.76, +7.75] -	0	3460	30	12560
TID11612	Maternal obesity complicating pregnancy, childbirth and the puerperium, antepartum	+3.29 [+2.76, +3.93] -	0	40	200	119020
TID12000	Mononeuritis	+3.31 [+2.76, +3.97] -	30	119390	190	112420
TID70	Abnormality of organs AND/OR soft tissues of pelvis affecting pregnancy	+3.27 [+2.75, +3.87] -	0	960	220	132100
TID11038	Lung consolidation	+3.05 [+2.75, +3.38] -	90	463300	630	421410
TID14509	Pneumonia	+3.05 [+2.75, +3.38] -	90	463300	630	421410
TID904	Acute posthemorrhagic anemia	+3.23 [+2.75, +3.78] -	40	236940	250	152220
TID6285	Disorder of lower respiratory system	+2.93 [+2.75, +3.11] -	230	1552940	2460	2104910
TID7904	Fracture of three ribs	+9.04 [+2.75, +29.72] -	0	3910	10	2060
TID9655	Inflammatory disorder of lower respiratory tract	+2.93 [+2.75, +3.13] -	180	1017470	2100	1715500
TID14883	Postpartum depression	+4.03 [+2.75, +5.89] -	0	90	50	23710
TID18221	Tubo-ovarian inflammatory disease	+4.01 [+2.75, +5.83] -	0	2470	50	23940
TID4393	Colitis	+3.02 [+2.75, +3.31] -	60	327160	780	535830
TID16367	Selective serotonin re-uptake inhibitor allergy	+3.41 [+2.75, +4.22] -	10	48390	140	80050
TID7093	Epistaxis	+3.36 [+2.75, +4.10] -	30	87170	160	93140
TID9540	Infectious disorder of kidney	+3.85 [+2.75, +5.40] -	0	9310	60	29820
TID14458	Placental abruption	+3.98 [+2.75, +5.78] -	0	30	50	24000
TID6261	Disorder of kidney and/or ureter	+2.95 [+2.74, +3.18] -	150	1057770	1360	1014880
TID4129	Closed fracture of medial malleolus	+3.83 [+2.74, +5.36] -	10	23280	60	30310
TID4199	Closed fracture of tibia AND fibula	+3.84 [+2.74, +5.38] -	0	23870	60	30260
TID6369	Disorder of peritoneum	+3.11 [+2.74, +3.53] -	10	106460	400	256710
TID7651	Foreign body in hand	+4.57 [+2.74, +7.61] -	0	4830	30	12660
TID8495	Hepatic encephalopathy	+4.59 [+2.74, +7.69] -	0	8760	30	12380
TID9339	Inevitable abortion incomplete	+9.32 [+2.74, +31.70] -	0	10	10	1860
TID12778	Nervous system and sense organ diseases	+3.20 [+2.74, +3.74] -	30	70580	260	159590
TID13065	Nonvenomous insect bite without infection	+3.24 [+2.74, +3.84] -	20	43420	220	132650
TID18819	White blood cell disorder	+3.05 [+2.74, +3.40] -	60	313240	560	371960
TID3953	Cirrhosis - non-alcoholic	+3.84 [+2.74, +5.38] -	0	31230	60	30140
TID16334	Secondary peripheral neuropathy	+8.84 [+2.74, +28.54] -	0	1610	10	2090
TID9323	Induced termination of pregnancy	+3.96 [+2.73, +5.73] -	0	360	50	24630
TID11740	Melena	+3.18 [+2.73, +3.71] -	30	131190	270	167070
TID4499	Complication associated with device	+3.17 [+2.73, +3.68] -	30	175910	280	174240
TID6180	Disorder of eye region	+2.92 [+2.73, +3.12] -	170	1183300	1720	1350990
TID5525	Cystitis	+3.02 [+2.72, +3.35] -	50	230410	610	411000
TID17283	Superficial injury of finger without infection	+4.56 [+2.72, +7.64] -	0	4120	30	12590
TID1650	Antenatal risk factors	+3.15 [+2.72, +3.64] -	0	170	300	188020
TID7620	Food poisoning	+5.31 [+2.72, +10.38] -	0	2700	20	7130
TID8488	Hepatic coma	+4.60 [+2.72, +7.77] -	0	8670	30	12310
TID2744	Bronchitis	+2.90 [+2.72, +3.10] -	140	717680	1820	1451740
TID16988	Storage disease	+5.21 [+2.72, +10.01] -	0	3830	20	7420
TID17850	Toxic reaction to hornets, wasps and bees	+3.94 [+2.72, +5.73] -	0	8950	50	24390
TID6166	Disorder of eosinophil	+5.28 [+2.71, +10.27] -	0	11140	20	7270
TID10796	Lesion of oral mucosa	+3.45 [+2.71, +4.39] -	0	21450	110	61780
TID14769	Portal hypertension	+4.52 [+2.71, +7.53] -	0	11180	30	12860
TID14629	Poisoning caused by hornet sting	+3.95 [+2.71, +5.77] -	0	9050	50	24560
TID6050	Disorder of Bartholin's gland	+3.70 [+2.71, +5.05] -	0	4780	70	36770
TID7653	Foreign body in head	+3.55 [+2.71, +4.65] -	0	17660	90	48880
TID8679	History of blood disorder	+3.36 [+2.71, +4.15] -	10	37780	140	81160
TID11036	Lumbosacral spondylosis without myelopathy	+3.10 [+2.71, +3.55] -	60	282520	350	223990
TID6052	Disorder of abdominal segment of trunk	+2.89 [+2.71, +3.08] -	330	3072950	4890	6051580
TID6347	Disorder of ovary	+2.92 [+2.71, +3.15] -	30	134020	1260	938790
TID17868	Tracheobronchitis	+2.90 [+2.71, +3.09] -	140	719160	1820	1455840
TID7946	Friedlander's bacillus infection	+4.52 [+2.71, +7.56] -	0	30660	30	12690
TID8592	Herpes simplex of female genitalia	+4.15 [+2.70, +6.36] -	0	1590	40	18610
TID6263	Disorder of labor / delivery	+2.92 [+2.70, +3.17] -	0	2690	1120	821630
TID9104	Hypoglycemic disorder	+3.23 [+2.70, +3.85] -	30	79790	200	121280
TID15863	Respiratory tract hemorrhage	+3.30 [+2.70, +4.02] -	30	88040	160	94360
TID15343	Profound impairment, one eye	+5.33 [+2.70, +10.51] -	0	11610	20	6980
TID2764	Bulimia nervosa	+4.51 [+2.70, +7.53] -	0	660	30	12820
TID4131	Closed fracture of metatarsal bone	+3.40 [+2.70, +4.28] -	0	40630	120	68530
TID11034	Lumbosacral spondylosis	+3.09 [+2.70, +3.53] -	60	284090	350	225300
TID15632	Pyogenic infection of skin and subcutaneous tissues caused by bacterium	+3.13 [+2.70, +3.64] -	10	37500	280	175910
TID4178	Closed fracture of shaft of ulna	+5.23 [+2.69, +10.16] -	0	4690	20	7410
TID6113	Disorder of bronchus	+2.87 [+2.69, +3.07] -	190	1126460	1990	1633860
TID7610	Follicular cyst of ovary	+3.59 [+2.69, +4.78] -	0	1830	80	43050
TID6044	Disorder characterized by pain	+2.86 [+2.69, +3.04] -	170	813050	2430	2110740
TID6518	Disorder of uterine cervix	+2.94 [+2.69, +3.22] -	20	123140	840	594160
TID10183	Insect-related poisoning	+3.92 [+2.69, +5.70] -	0	8960	50	24400
TID11936	Mixed anxiety and depressive disorder	+3.17 [+2.69, +3.74] -	10	44950	230	142310
TID17867	Tracheobronchial disorder	+2.87 [+2.69, +3.06] -	190	1137460	2000	1648190
TID1250	Allergic urticaria	+3.51 [+2.69, +4.59] -	0	13490	90	49610
TID5991	Disease related peripheral neuropathy	+8.38 [+2.69, +26.17] -	0	1610	10	2080
TID8597	Herpes simplex without complication	+3.07 [+2.69, +3.51] -	10	48930	350	225790
TID9230	Immunologic urticaria	+3.51 [+2.69, +4.58] -	0	13490	90	49610
TID13374	Open fracture of phalanx of finger	+5.24 [+2.68, +10.23] -	0	2540	20	7250
TID17294	Superficial injury of hand without infection	+4.10 [+2.68, +6.25] -	0	6520	40	18750
TID8794	History of pneumonia	+3.45 [+2.68, +4.43] -	20	63420	100	56330
TID6447	Disorder of small intestine	+2.99 [+2.68, +3.33] -	60	246350	540	365650
TID4310	Closed traumatic dislocation of joint of finger	+5.21 [+2.68, +10.14] -	0	4120	20	7410
TID4381	Coccyx sprain	+7.99 [+2.68, +23.85] -	0	630	10	2380
TID9335	Indwelling catheter inserted	+3.45 [+2.68, +4.44] -	0	32380	100	56320
TID11698	Medication-induced movement disorder	+5.24 [+2.68, +10.25] -	0	5960	20	7230
TID6516	Disorder of urinary tract proper	+2.89 [+2.68, +3.11] -	130	770640	1230	924200
TID8152	Genitourinary tract hemorrhage	+3.13 [+2.68, +3.66] -	0	49210	250	156250
TID14888	Postprocedural pelvic peritoneal adhesions	+3.41 [+2.68, +4.34] -	0	8100	110	62360
TID3400	Cerebral lipidosis	+7.75 [+2.67, +22.48] -	0	60	10	2450
TID9304	Incomplete miscarriage with complication	+3.75 [+2.67, +5.27] -	0	70	60	30700
TID11586	Maternal AND/OR fetal condition affecting labor AND/OR delivery	+2.89 [+2.67, +3.14] -	0	2690	1090	805060
TID17273	Superficial injury of elbow without infection	+4.47 [+2.67, +7.46] -	0	3540	30	13010
TID12785	Neuritis	+2.92 [+2.67, +3.18] -	80	447560	860	615350
TID217	Abscess of thorax	+3.87 [+2.67, +5.61] -	0	5210	50	25080
TID1077	Adverse reaction caused by antirheumatic	+8.38 [+2.67, +26.35] -	0	1880	10	2220
TID6480	Disorder of the lower urinary tract	+2.90 [+2.67, +3.16] -	100	533070	940	681140
TID7647	Foreign body in eye	+4.07 [+2.67, +6.19] -	0	8120	40	19060
TID7820	Fracture of medial malleolus	+3.74 [+2.67, +5.26] -	10	23690	60	30780
TID9666	Inflammatory neuropathy	+2.91 [+2.67, +3.18] -	80	447920	860	615730
TID1251	Allergic urticaria and/or angioedema	+3.49 [+2.66, +4.57] -	0	13490	90	49610
TID12954	Nonatopic immunoglobulin E-mediated allergic disorder	+3.49 [+2.66, +4.57] -	0	13490	90	49610
TID4123	Closed fracture of lumbar vertebra without spinal cord injury	+4.08 [+2.66, +6.25] -	0	49030	40	18790
TID13525	Open wound of elbow, forearm and wrist	+8.71 [+2.66, +28.52] -	0	330	10	1950
TID15568	Puncture wound - injury	+3.72 [+2.66, +5.21] -	0	12020	60	31230
TID46	Abnormal metabolic state in diabetes mellitus	+3.71 [+2.66, +5.19] -	0	18350	60	30990
TID4299	Closed traumatic dislocation of digit of hand	+5.15 [+2.66, +9.99] -	0	4120	20	7410
TID9650	Inflammatory disorder of extremity	+2.84 [+2.66, +3.05] -	130	711180	1630	1295960
TID10166	Insect bite, nonvenomous, of face	+5.13 [+2.66, +9.92] -	0	2710	20	7630
TID15670	Radiculitis	+2.92 [+2.66, +3.21] -	60	346760	730	514420
TID119	Abrasion and/or friction burn with infection	+5.06 [+2.65, +9.67] -	0	4750	20	7650
TID6514	Disorder of urinary bladder	+2.90 [+2.65, +3.16] -	90	496650	850	611160
TID7365	Family history: Respiratory disease	+3.46 [+2.65, +4.53] -	10	33080	90	49940
TID10433	Jejunal ulcer	+5.07 [+2.65, +9.73] -	0	4240	20	7390
TID15396	Promethazine allergy	+3.53 [+2.65, +4.71] -	0	21520	80	43820
TID1485	Anemia due to intrinsic red cell abnormality	+4.39 [+2.64, +7.29] -	0	2280	30	13200
TID3084	Carbuncle of leg (excluding foot)	+5.22 [+2.64, +10.33] -	0	1060	20	7120
TID6097	Disorder of body system	+3.14 [+2.64, +3.73] -	410	5074760	6670	11980330
TID5638	Degeneration of thoracolumbar intervertebral disc	+3.83 [+2.64, +5.56] -	0	33820	50	25150
TID7216	Extrapyramidal disease	+3.40 [+2.64, +4.39] -	10	99770	100	56860
TID7303	Family history of central nervous system disorder	+3.39 [+2.64, +4.36] -	20	53410	100	56960
TID7773	Fracture of distal end of fibula	+3.45 [+2.64, +4.51] -	10	36220	90	50520
TID6175	Disorder of extraembryonic membrane	+2.90 [+2.64, +3.19] -	0	1720	710	502690
TID7809	Fracture of lumbar spine - no cord lesion	+4.04 [+2.64, +6.19] -	0	49170	40	18850
TID15435	Pruritus of genital organs	+3.23 [+2.64, +3.96] -	0	20490	150	90470
TID3168	Cardiac arrhythmia	+2.84 [+2.63, +3.07] -	150	1137230	1160	877140
TID7339	Family history of stroke	+3.39 [+2.63, +4.36] -	20	53410	100	56960
TID9314	Increased lactation	+3.68 [+2.63, +5.16] -	0	1690	60	31420
TID14264	Peripheral neuritis	+2.88 [+2.62, +3.17] -	60	354860	730	521180
TID17684	Thyroid dysfunction during pregnancy - baby not yet delivered	+3.67 [+2.62, +5.14] -	0	50	60	31370
TID6141	Disorder of cornea	+3.07 [+2.62, +3.60] -	20	112590	250	159940
TID15694	Reactive psychoses	+5.04 [+2.62, +9.72] -	0	2640	20	7490
TID176	Abscess of digit	+3.26 [+2.62, +4.06] -	20	43130	130	77460
TID13148	Obstetrical injury to pelvic organ	+4.35 [+2.62, +7.24] -	0	40	30	13320
TID16442	Sequelae of disorders classified by disorder-system	+3.79 [+2.62, +5.50] -	20	55460	50	25290
TID3918	Chronic ulcer of skin	+3.33 [+2.62, +4.23] -	30	139940	110	63970
TID6717	Drug groups primarily affecting the central nervous system allergy	+2.80 [+2.62, +2.99] -	150	972360	1730	1412940
TID14164	Perforation of tympanic membrane	+3.56 [+2.62, +4.85] -	0	13790	70	37640
TID17501	Tendon injury - upper limb	+3.21 [+2.62, +3.93] -	20	84980	150	90860
TID18288	Ulcer of anastomosis	+5.15 [+2.62, +10.14] -	0	4240	20	7390
TID136	Abrasion of scalp	+8.28 [+2.61, +26.24] -	0	3100	10	2320
TID1031	Adjustment disorder with mixed emotional features	+3.25 [+2.61, +4.05] -	20	22080	130	77440
TID4173	Closed fracture of shaft of fibula	+4.00 [+2.61, +6.11] -	0	12060	40	19070
TID5629	Degeneration of cervical intervertebral disc	+3.06 [+2.61, +3.58] -	30	144980	250	160590
TID10067	Injury of tibia	+3.29 [+2.61, +4.14] -	20	50590	120	70820
TID14632	Poisoning caused by insect venom	+3.67 [+2.61, +5.15] -	0	11610	60	31150
TID68	Abnormality of forces of labor	+3.09 [+2.61, +3.65] -	0	390	220	139460
TID2120	Bacterial pneumonia	+3.41 [+2.61, +4.46] -	30	66850	90	50520
TID16700	Somatoform disorder	+3.41 [+2.61, +4.46] -	10	17810	90	51050
TID2189	Benign essential hypertension complicating pregnancy, childbirth and the puerperium - delivered	+3.96 [+2.61, +6.03] -	0	90	40	19610
TID7437	Fetal condition affecting obstetrical care of mother	+2.89 [+2.61, +3.20] -	0	440	610	429270
TID9102	Hypoglycemia	+3.16 [+2.61, +3.82] -	30	64730	170	104830
TID7905	Fracture of tibia	+3.28 [+2.61, +4.12] -	20	50590	120	70800
TID437	Acquired curvature of spine	+3.78 [+2.60, +5.49] -	10	38480	50	25510
TID1955	Atonic postpartum hemorrhage	+3.46 [+2.60, +4.60] -	0	90	80	44420
TID3025	Candidal vulvovaginitis	+2.96 [+2.60, +3.36] -	0	41010	380	255920
TID7882	Fracture of shaft of ulna	+5.01 [+2.60, +9.65] -	0	5040	20	7880
TID15317	Primary uterine inertia	+3.55 [+2.60, +4.83] -	0	0	70	38020
TID5989	Disease of the respiratory system complicating pregnancy, childbirth and/or the puerperium	+3.63 [+2.60, +5.06] -	0	540	60	31880
TID6184	Disorder of fallopian tube and ovary	+3.75 [+2.60, +5.42] -	0	4010	50	25520
TID11816	Metatarsal bone fracture	+3.24 [+2.60, +4.03] -	0	44830	130	77760
TID625	Acute disease of cardiovascular system	+2.83 [+2.60, +3.07] -	140	877700	960	715500
TID1455	Analgesic allergy	+2.78 [+2.60, +2.97] -	150	1000420	1740	1430710
TID5930	Disease caused by Gram-positive coccus	+2.81 [+2.60, +3.05] -	40	196100	1080	818040
TID10185	Insomnia	+2.83 [+2.60, +3.09] -	90	389920	890	656210
TID13231	Oligohydramnios - delivered	+3.63 [+2.60, +5.08] -	0	0	60	31920
TID6567	Disorders of initiating and maintaining sleep	+2.83 [+2.60, +3.08] -	90	390140	890	656970
TID7980	Functional disorder of intestine	+2.79 [+2.60, +3.01] -	150	695440	1340	1049400
TID8090	Gastrojejunal ulcer	+5.11 [+2.60, +10.05] -	0	4240	20	7390
TID15750	Recurrent major depression in partial remission	+3.63 [+2.60, +5.07] -	20	16660	60	31470
TID132	Abrasion of nose	+7.81 [+2.60, +23.50] -	0	2850	10	2390
TID4033	Closed fracture involving joint	+3.02 [+2.60, +3.51] -	50	245840	270	176240
TID5398	Crushing injury of lower limb	+5.03 [+2.60, +9.73] -	0	2110	20	7470
TID6009	Dislocation of joint of upper limb	+3.39 [+2.60, +4.43] -	0	34120	90	51060
TID14258	Peripheral nerve disease	+2.78 [+2.60, +2.98] -	170	913470	1610	1305040
TID17018	Strain of tendon of upper limb	+3.21 [+2.60, +3.96] -	20	80450	140	84490
TID7714	Foreign body on external eye	+4.30 [+2.59, +7.12] -	0	5390	30	13470
TID10080	Injury of ulna	+3.52 [+2.59, +4.77] -	10	38910	70	37940
TID1474	Anemia	+2.77 [+2.59, +2.96] -	170	1098850	1760	1455130
TID5982	Disease of circulatory system complicating pregnancy childbirth and puerperium	+2.93 [+2.59, +3.31] -	0	4080	410	278750
TID8088	Gastrointestinal tract vascular insufficiency	+4.29 [+2.59, +7.10] -	0	29700	30	13510
TID10539	Laceration - injury	+2.82 [+2.59, +3.07] -	30	135940	910	675350
TID1572	Animal bite wound of neck	+5.00 [+2.59, +9.64] -	0	2720	20	7600
TID4027	Closed fracture distal tibia	+3.61 [+2.59, +5.05] -	10	24240	60	31880
TID11112	Major depression in partial remission	+3.61 [+2.59, +5.04] -	20	16870	60	31750
TID1300	Allergy to hymenoptera venom	+3.28 [+2.59, +4.16] -	10	27330	110	65170
TID6131	Disorder of cervical spine	+2.88 [+2.59, +3.21] -	80	315790	540	378590
TID17036	Stress and adjustment reaction	+3.43 [+2.59, +4.55] -	10	23390	80	45370
TID15754	Recurrent major depressive episodes, mild	+3.50 [+2.58, +4.75] -	0	18860	70	38670
TID5929	Disease caused by Gram-positive bacteria	+2.79 [+2.58, +3.02] -	60	265010	1140	875590
TID7917	Fracture of ulna	+3.51 [+2.58, +4.77] -	10	38910	70	37940
TID8330	Headache disorder	+2.77 [+2.58, +2.96] -	80	254970	1570	1272660
TID17357	Superficial vein thrombosis	+3.76 [+2.58, +5.46] -	0	21880	50	25630
TID1696	Anticoagulant adverse reaction	+4.92 [+2.58, +9.39] -	0	28780	20	7720
TID6238	Disorder of immune function	+2.86 [+2.58, +3.17] -	70	361200	600	425880
TID7779	Fracture of distal phalanx of finger	+4.31 [+2.58, +7.21] -	0	4000	30	13190
TID18701	Viral hepatitis type B	+3.59 [+2.58, +4.99] -	0	12870	60	32140
TID1302	Allergy to insect venom	+3.28 [+2.58, +4.16] -	10	27340	110	65170
TID4198	Closed fracture of tibia	+3.32 [+2.58, +4.27] -	20	44210	100	58150
TID5637	Degeneration of thoracic intervertebral disc	+3.60 [+2.58, +5.04] -	10	43520	60	32080
TID9360	Infected superficial injury, by site	+3.95 [+2.58, +6.06] -	0	6580	40	19480
TID10174	Insect bite, nonvenomous, of neck	+4.97 [+2.58, +9.58] -	0	2710	20	7580
TID15536	Pulmonary embolism	+3.18 [+2.58, +3.93] -	20	97060	140	85280
TID18027	Traumatic dislocation of joint of finger	+4.94 [+2.58, +9.47] -	0	4360	20	7750
TID14694	Poisoning caused by wasp sting	+3.72 [+2.58, +5.36] -	0	9710	50	25930
TID6051	Disorder of abdomen	+2.73 [+2.57, +2.91] -	330	2935180	4680	5762680
TID9648	Inflammatory disorder of digestive system	+2.72 [+2.57, +2.89] -	210	1217630	3290	3316520
TID10801	Lesion of skin of foot	+3.05 [+2.57, +3.62] -	30	64500	210	134300
TID17007	Strain of muscle of upper limb	+3.09 [+2.57, +3.72] -	0	41090	180	113340
TID1191	Alkalosis	+4.27 [+2.57, +7.11] -	0	21040	30	13190
TID11375	Malignant tumor of cervix	+3.59 [+2.57, +5.02] -	0	16870	60	32380
TID11652	Mechanical complication of device	+3.11 [+2.57, +3.76] -	20	100790	170	106540
TID12776	Nerve root disorder	+2.81 [+2.57, +3.07] -	70	394470	790	581100
TID11792	Metabolic acidosis, increased anion gap, accumulation of organic acids	+3.72 [+2.56, +5.40] -	0	12360	50	25830
TID6324	Disorder of nerve root and/or plexus	+2.80 [+2.56, +3.06] -	70	400870	810	599000
TID9459	Infection of amniotic cavity	+3.72 [+2.56, +5.39] -	0	0	50	25600
TID1767	Aphthous ulcer of mouth	+3.40 [+2.56, +4.52] -	0	15660	80	45620
TID4595	Conduction disorder of the heart	+2.83 [+2.56, +3.13] -	100	623130	630	453480
TID9152	Iatrogenic hypotension	+4.28 [+2.56, +7.15] -	0	27120	30	13560
TID9624	Inflammation of orbit proper	+4.96 [+2.56, +9.64] -	0	2770	20	7480
TID10569	Laceration of hand	+3.16 [+2.56, +3.90] -	0	28280	140	85750
TID16858	Sprain of ligament of finger	+4.25 [+2.56, +7.07] -	0	2620	30	13420
TID17499	Tendon injury	+3.09 [+2.56, +3.73] -	20	90940	170	107330
TID6482	Disorder of the peripheral nervous system	+2.73 [+2.55, +2.92] -	170	973030	1650	1363640
TID1227	Allergic reaction	+3.28 [+2.55, +4.21] -	0	20350	100	59170
TID13547	Open wound of foot with complication	+4.79 [+2.55, +8.99] -	0	4500	20	7970
TID1029	Adjustment disorder with disturbance of conduct	+4.22 [+2.55, +7.00] -	0	1690	30	13440
TID6208	Disorder of gastrointestinal tract	+2.70 [+2.55, +2.86] -	310	2402200	3670	3917650
TID6361	Disorder of pelvis	+2.70 [+2.55, +2.86] -	210	1343520	3280	3322920
TID18325	Umbilical cord around neck	+2.89 [+2.55, +3.27] -	0	20	400	275850
TID3268	Cellulitis and abscess of foot excluding toe	+3.45 [+2.55, +4.67] -	0	31500	70	39190
TID4309	Closed traumatic dislocation of joint	+3.14 [+2.55, +3.87] -	20	42430	140	86690
TID5631	Degeneration of intervertebral disc	+2.82 [+2.55, +3.11] -	100	477060	630	455430
TID5645	Degenerative disorder of cartilage	+2.82 [+2.55, +3.11] -	100	477060	630	455430
TID7286	Fallopian tube disorder	+3.20 [+2.55, +4.02] -	0	7560	120	72510
TID14539	Pneumothorax	+3.69 [+2.55, +5.35] -	0	25880	50	26140
TID6380	Disorder of placenta	+2.91 [+2.54, +3.32] -	0	340	340	231630
TID17329	Superficial injury of trunk with infection	+4.94 [+2.54, +9.59] -	0	2300	20	7600
TID1027	Adjustment disorder with anxious mood	+3.26 [+2.54, +4.19] -	10	18990	100	59420
TID1560	Animal bite of scalp	+4.86 [+2.54, +9.29] -	0	2800	20	7810
TID1671	Anterior uveitis	+3.68 [+2.54, +5.33] -	0	14620	50	26330
TID6818	Dyssomnia	+2.75 [+2.54, +2.99] -	90	439460	1000	766480
TID7108	Eruption of skin	+2.73 [+2.54, +2.94] -	70	305520	1310	1044840
TID4149	Closed fracture of pelvis	+3.86 [+2.53, +5.86] -	10	46300	40	19950
TID15623	Pyoderma	+2.89 [+2.53, +3.29] -	20	72590	360	247170
TID18451	Upper respiratory infection	+2.97 [+2.53, +3.48] -	10	48600	240	158380
TID1768	Aphthous ulceration of skin and/or mucous membrane	+3.36 [+2.53, +4.47] -	0	15680	80	45680
TID5262	Cord entanglement	+2.87 [+2.53, +3.24] -	0	30	400	277830
TID5706	Depressed bipolar I disorder in full remission	+7.53 [+2.53, +22.38] -	0	870	10	2450
TID6897	Effusion of joint of ankle AND/OR foot	+3.26 [+2.53, +4.19] -	10	38730	100	59270
TID9807	Injury of cervical spine	+4.21 [+2.53, +6.99] -	0	17890	30	13460
TID16819	Spondylosis	+2.76 [+2.53, +3.00] -	140	734780	910	690100
TID6005	Dislocation of joint	+3.02 [+2.53, +3.61] -	20	67960	190	122840
TID11867	Migraine	+2.72 [+2.53, +2.92] -	70	208030	1390	1122900
TID1595	Ankylosis of spine	+2.81 [+2.53, +3.14] -	90	435890	530	379400
TID6227	Disorder of hemostatic system	+2.83 [+2.53, +3.18] -	50	316880	470	332550
TID18589	Vascular headache	+2.71 [+2.52, +2.91] -	70	209560	1390	1125620
TID1589	Ankylosis of joint	+2.81 [+2.52, +3.12] -	90	441770	540	388060
TID4489	Complex regional pain syndrome	+3.67 [+2.52, +5.34] -	0	9090	50	26170
[truncated: 3,465 more rows]

## Sheet: IPV|Senior
TermID	Description	OR(t, IPV|Senior)	N(t, SeniorIPV)	N(t, Senior)	N(t, IPV)	N(t)
TID8656	History of abuse	+91.39 [+27.89, +299.43] High	20	2780	310	36660
TID11542	Maltreatment syndromes	+194.66 [+27.89, +1358.44] High	10	660	100	4390
TID14564	Poisoning caused by anticonvulsant	+50.40 [+16.22, +156.60] High	20	5100	190	26920
TID14677	Poisoning caused by sedative AND/OR hypnotic	+46.32 [+15.52, +138.26] High	20	5650	200	28660
TID5148	Continuous acute alcoholic intoxication in alcoholism	+85.79 [+13.75, +535.49] High	10	1400	120	7870
TID5150	Continuous opioid dependence	+38.90 [+12.94, +116.95] High	20	6750	140	25590
TID3855	Chronic post-traumatic stress disorder	+28.20 [+12.08, +65.81] High	30	14260	680	136510
TID8793	History of physical abuse	+64.59 [+10.78, +386.88] High	10	1990	290	29000
TID14602	Poisoning caused by central nervous system drug	+21.68 [+10.78, +43.58] High	40	25370	820	150480
TID634	Acute drug intoxication	+29.92 [+10.53, +85.00] High	20	8690	420	69550
TID1156	Alcohol intoxication	+29.50 [+10.53, +82.59] High	20	8650	420	68940
TID5212	Contusion of multiple sites	+20.77 [+10.49, +41.11] High	40	26750	850	55570
TID14067	Pathological drug intoxication	+29.39 [+10.27, +84.05] High	20	8860	430	70250
TID14899	Posttraumatic stress disorder	+22.05 [+9.99, +48.71] Moderate	30	17980	720	161610
TID17797	Toxic effect of ethyl alcohol	+27.30 [+9.85, +75.68] Moderate	20	9480	450	73690
TID14606	Poisoning caused by chemical substance	+18.55 [+9.47, +36.32] Moderate	40	29160	730	154130
TID14670	Poisoning caused by psychotropic agent	+26.44 [+9.47, +73.81] Moderate	20	9730	360	60390
TID1152	Alcohol abuse	+16.65 [+9.28, +29.89] Moderate	50	42040	1200	220590
TID6695	Drug abuse	+19.80 [+9.11, +43.01] Moderate	30	20100	1020	190400
TID12963	Nondependent alcohol abuse	+23.57 [+8.72, +63.67] Moderate	20	11090	230	36180
TID17785	Toxic effect of alcohol	+23.04 [+8.64, +61.42] Moderate	20	11120	460	75330
TID12981	Nondependent mixed drug abuse	+23.65 [+8.59, +65.09] Moderate	20	10680	800	138370
TID12879	Non dependent drug abuse	+22.52 [+8.39, +60.42] Moderate	20	11490	870	152510
TID15474	Psychoactive substance abuse	+13.65 [+8.10, +23.01] Moderate	60	63120	1970	451240
TID17192	Superficial bruising of head and neck	+11.63 [+7.48, +18.06] Moderate	90	120770	2010	175920
TID5191	Contusion of face, scalp and neck, excluding eye(s)	+11.56 [+7.45, +17.94] Moderate	90	120270	2010	174670
TID17198	Superficial contused wound	+11.54 [+7.45, +17.88] Moderate	90	121970	2030	178720
TID17191	Superficial bruising	+11.47 [+7.44, +17.68] Moderate	90	121790	2030	178350
TID5230	Contusion of soft tissue	+11.21 [+7.29, +17.25] Moderate	90	124800	2090	182870
TID5168	Contusion	+10.13 [+7.14, +14.35] Moderate	220	514920	4410	1022860
TID1182	Alcoholism	+14.79 [+7.10, +30.84] Moderate	30	27080	450	92810
TID18055	Traumatic injury	+12.16 [+7.03, +21.04] Moderate	360	1744600	6320	4356370
TID6727	Drug withdrawal	+18.54 [+6.96, +49.38] Moderate	20	13510	400	64150
TID1154	Alcohol dependence	+14.71 [+6.95, +31.11] Moderate	30	26930	450	92460
TID17159	Substance abuse	+11.62 [+6.94, +19.45] Moderate	60	73690	2150	525310
TID563	Acute alcoholic intoxication in alcoholism	+33.91 [+6.93, +165.79] Moderate	10	3620	250	22410
TID9890	Injury of integument	+9.73 [+6.85, +13.82] Moderate	160	312850	2890	587220
TID8325	Head and neck injury	+9.55 [+6.81, +13.40] Moderate	220	546690	4620	1264420
TID15479	Psychoactive substance-induced organic mental disorder	+17.64 [+6.74, +46.17] Moderate	20	14510	340	58700
TID953	Acute stress disorder	+13.89 [+6.60, +29.23] Moderate	30	28680	240	94170
TID14588	Poisoning caused by benzodiazepine-based tranquilizer	+33.93 [+6.60, +174.50] Moderate	10	3690	150	22370
TID12965	Nondependent alcohol abuse, continuous	+30.15 [+6.44, +141.14] Moderate	10	4210	120	12960
TID17258	Superficial injury	+9.37 [+6.41, +13.70] Moderate	120	215720	2400	462180
TID15475	Psychoactive substance dependence	+13.12 [+6.28, +27.40] Moderate	30	30510	520	110530
TID11112	Major depression in partial remission	+15.53 [+6.26, +38.53] Moderate	20	16870	60	31750
TID99	Abrasion and/or friction burn of lower limb without infection	+12.60 [+6.16, +25.78] Moderate	30	32230	310	62900
TID5239	Contusion of upper limb	+9.51 [+6.16, +14.68] Moderate	80	125940	1700	310720
TID6038	Disorder caused by alcohol	+10.56 [+6.16, +18.12] Moderate	50	66770	1360	299080
TID118	Abrasion and/or friction burn of wrist without infection	+15.29 [+6.07, +38.51] Moderate	20	16980	220	31270
TID15750	Recurrent major depression in partial remission	+15.49 [+6.07, +39.52] Moderate	20	16660	60	31470
TID90	Abrasion and/or friction burn of forearm, without infection	+15.23 [+6.05, +38.39] Moderate	20	16980	220	31270
TID120	Abrasion and/or friction burn without infection	+9.58 [+6.05, +15.18] Moderate	70	106920	1220	209620
TID82	Abrasion and/or friction burn of elbow without infection	+15.20 [+6.04, +38.24] Moderate	20	16980	220	31280
TID11768	Mental disorder caused by drug	+11.23 [+6.04, +20.87] Moderate	40	48520	660	147570
TID16490	Severe depression	+12.20 [+6.03, +24.70] Moderate	30	33280	340	120560
TID113	Abrasion and/or friction burn of trunk without infection	+12.36 [+6.00, +25.46] Moderate	30	32780	380	66740
TID18056	Traumatic injury by site	+9.42 [+6.00, +14.80] Moderate	340	1635340	6180	4140100
TID9718	Injury by mechanism	+8.67 [+5.98, +12.58] Moderate	290	1074960	5640	3247040
TID16491	Severe major depression	+12.14 [+5.98, +24.63] Moderate	30	33210	340	120290
TID9875	Injury of head	+8.22 [+5.91, +11.45] Moderate	180	439840	3740	863270
TID9910	Injury of ligament of hand	+14.58 [+5.82, +36.56] Moderate	20	17730	270	90940
TID16846	Sprain of hand	+14.54 [+5.80, +36.43] Moderate	20	17730	270	90940
TID18834	Wound of skin	+8.35 [+5.80, +12.00] Moderate	120	240710	2350	395300
TID16680	Soft tissue injury	+8.10 [+5.80, +11.32] Moderate	240	744280	4590	2225520
TID14085	Patient noncompliance - general	+9.81 [+5.78, +16.64] Moderate	50	71470	540	131040
TID17927	Traumatic AND/OR non-traumatic injury	+10.28 [+5.77, +18.33] Moderate	370	2210710	6410	4713320
TID9849	Injury of face	+8.43 [+5.65, +12.56] Moderate	90	164590	2050	345460
TID10676	Late effect of injury	+9.90 [+5.51, +17.77] Moderate	40	55450	330	96800
TID18828	Wound	+7.98 [+5.51, +11.55] Moderate	300	1245860	5500	2654220
TID17953	Traumatic and/or non-traumatic injury of anatomical site	+9.06 [+5.45, +15.08] Moderate	360	2106590	6240	4452350
TID14541	Poisoning	+8.34 [+5.33, +13.03] Moderate	70	123510	1230	369100
TID9508	Infection of tooth	+12.34 [+5.20, +29.26] Moderate	20	21050	600	164150
TID15476	Psychoactive substance use disorder	+10.33 [+5.17, +20.64] Moderate	30	38620	650	141530
TID5694	Dental caries	+12.54 [+5.09, +30.88] Moderate	20	20810	590	163200
TID4527	Complication of injury	+9.10 [+5.09, +16.28] Moderate	40	60300	350	104130
TID5681	Delusional disorder	+12.46 [+5.05, +30.77] Moderate	20	20850	90	20340
TID12109	Multiple injuries	+12.15 [+5.03, +29.33] Moderate	20	21210	270	40400
TID6222	Disorder of hard tissues of teeth	+12.31 [+4.97, +30.48] Minor	20	21010	590	163830
TID14612	Poisoning caused by drug AND/OR medicinal substance	+8.37 [+4.97, +14.09] Minor	50	82810	1030	248630
TID2113	Bacterial oral infection	+12.36 [+4.96, +30.80] Minor	20	20820	590	163200
TID9966	Injury of neck	+7.34 [+4.94, +10.90] Minor	90	187780	2220	617120
TID5198	Contusion of hand	+9.83 [+4.92, +19.67] Minor	30	39360	620	137720
TID109	Abrasion and/or friction burn of skin	+7.93 [+4.90, +12.85] Minor	60	108670	1000	193560
TID2514	Bipolar I disorder	+11.86 [+4.88, +28.81] Minor	20	21770	430	122340
TID16516	Severe recurrent major depression without psychotic features	+11.92 [+4.88, +29.12] Minor	20	21680	250	85960
TID15755	Recurrent major depressive episodes, moderate	+9.75 [+4.86, +19.56] Minor	30	40400	260	122490
TID15751	Recurrent major depression in remission	+11.95 [+4.85, +29.46] Minor	20	21660	60	38270
TID1031	Adjustment disorder with mixed emotional features	+11.77 [+4.84, +28.64] Minor	20	22080	130	77440
TID13569	Open wound of head without complication	+7.75 [+4.83, +12.44] Minor	60	110970	920	151900
TID78	Abrasion and/or friction burn	+7.46 [+4.82, +11.56] Minor	70	136990	1290	253730
TID93	Abrasion and/or friction burn of head and/or neck	+9.36 [+4.74, +18.47] Minor	30	42140	480	63750
TID13535	Open wound of face without complication	+8.43 [+4.71, +15.07] Minor	40	64760	620	102300
TID14325	Personality disorder	+11.51 [+4.71, +28.11] Minor	20	22260	370	87390
TID2529	Bipolar disorder	+8.34 [+4.70, +14.81] Minor	40	65930	1180	371530
TID8800	History of psychiatric disorder	+9.23 [+4.69, +18.17] Minor	30	42980	440	135630
TID9934	Injury of mouth	+10.87 [+4.62, +25.58] Minor	20	24980	500	84740
TID1163	Alcohol withdrawal syndrome	+20.59 [+4.59, +92.37] Minor	10	5820	210	25170
TID5173	Contusion of back	+11.21 [+4.59, +27.37] Minor	20	22710	510	59290
TID13717	Opioid dependence	+10.96 [+4.57, +26.29] Minor	20	23100	430	104230
TID12026	Mood disorder	+6.27 [+4.54, +8.65] Minor	250	1000520	3610	2444430
TID13566	Open wound of head	+7.15 [+4.52, +11.31] Minor	60	119340	950	167830
TID13533	Open wound of face	+7.94 [+4.50, +13.99] Minor	40	68250	640	109540
TID16514	Severe recurrent major depression	+10.92 [+4.48, +26.60] Minor	20	23770	270	91570
TID16593	Single major depressive episode	+7.37 [+4.48, +12.11] Minor	50	93700	470	220420
TID13741	Oral infection	+10.48 [+4.46, +24.64] Minor	20	24220	610	181980
TID6974	Endogenous depression	+7.42 [+4.44, +12.40] Minor	50	94110	480	221470
TID15333	Procedure refused	+7.02 [+4.44, +11.10] Minor	60	122390	680	229400
TID15749	Recurrent major depression	+7.04 [+4.42, +11.22] Minor	60	120360	660	306540
TID13567	Open wound of head AND/OR neck	+7.01 [+4.41, +11.14] Minor	60	120760	970	170900
TID11767	Mental disorder	+6.23 [+4.34, +8.93] Minor	310	1631660	4320	3586390
TID5709	Depressive disorder	+5.93 [+4.32, +8.13] Minor	240	966670	3360	2271510
TID15500	Psychotic disorder	+6.62 [+4.30, +10.20] Minor	70	154770	750	272600
TID5182	Contusion of chest	+7.44 [+4.28, +12.95] Minor	40	73410	850	123340
TID15752	Recurrent major depressive episodes	+7.05 [+4.25, +11.70] Minor	50	98390	590	266220
TID5207	Contusion of lower limb	+6.19 [+4.23, +9.07] Minor	90	221220	1450	421750
TID1026	Adjustment disorder	+6.66 [+4.20, +10.57] Minor	60	128980	570	314370
TID10117	Injury of wrist	+6.24 [+4.19, +9.29] Minor	80	191430	1150	387490
TID8732	History of injury	+7.29 [+4.18, +12.71] Minor	40	74400	320	91610
TID10098	Injury of upper extremity	+5.69 [+4.18, +7.76] Minor	190	666800	3470	1487370
TID14698	Poisoning of undetermined intent	+9.89 [+4.17, +23.46] Minor	20	26090	200	62850
TID7888	Fracture of skull and facial bones	+9.66 [+4.17, +22.40] Minor	20	28080	430	43700
TID16681	Soft tissue lesion	+6.40 [+4.13, +9.93] Minor	350	2306610	5360	4801000
TID17732	Tobacco dependence syndrome	+5.80 [+4.12, +8.17] Minor	120	339610	3470	1443390
TID4182	Closed fracture of skull	+9.66 [+4.10, +22.76] Minor	20	27380	370	43470
TID16855	Sprain of ligament	+5.64 [+4.09, +7.76] Minor	150	472590	3110	1738530
TID18005	Traumatic brain injury with loss of consciousness	+9.46 [+4.09, +21.90] Minor	20	26670	380	78270
TID10842	Ligament injury	+5.61 [+4.08, +7.72] Minor	150	472610	3110	1739440
TID16859	Sprain of ligament of joint	+5.62 [+4.08, +7.74] Minor	150	472520	3110	1738270
TID16148	Schizophrenia	+9.65 [+4.06, +22.95] Minor	20	26290	220	66480
TID12258	Neck sprain	+6.68 [+4.05, +11.00] Minor	50	103960	1360	451160
TID6274	Disorder of ligament	+5.58 [+4.05, +7.71] Minor	150	476920	3110	1754070
TID5199	Contusion of hip	+7.82 [+4.04, +15.17] Minor	30	50320	280	51480
TID5237	Contusion of trunk	+6.63 [+4.04, +10.89] Minor	50	105750	1150	186480
TID17821	Toxic encephalopathy	+9.55 [+4.01, +22.71] Minor	20	27400	60	14860
TID8714	History of fracture	+7.62 [+4.01, +14.49] Minor	30	51850	120	37240
TID115	Abrasion and/or friction burn of upper limb without infection	+9.27 [+3.96, +21.73] Minor	20	27410	360	57210
TID111	Abrasion and/or friction burn of thigh without infection	+9.22 [+3.95, +21.52] Minor	20	28760	270	52700
TID6696	Drug abuse, continuous	+16.53 [+3.94, +69.33] Minor	10	7510	260	34650
TID7285	Falling injury	+5.58 [+3.93, +7.91] Minor	110	313020	800	222880
TID8703	History of disorder of connective tissue	+7.47 [+3.93, +14.22] Minor	30	54030	130	39550
TID9840	Injury of elbow	+6.41 [+3.93, +10.45] Minor	50	108900	850	240830
TID13936	Panic disorder	+7.62 [+3.93, +14.79] Minor	30	52680	600	237220
TID13701	Open wound without complication	+5.58 [+3.91, +7.95] Minor	100	279130	1830	577120
TID2725	Brief depressive adjustment reaction	+7.46 [+3.91, +14.25] Minor	30	53530	210	97660
TID6431	Disorder of skin	+5.48 [+3.89, +7.71] Minor	300	1645960	4430	3843740
TID9352	Infected face	+8.85 [+3.89, +20.12] Minor	20	29710	630	189830
TID16885	Sprain of wrist and/or hand	+7.47 [+3.89, +14.34] Minor	30	53080	640	219550
TID16627	Skin lesion	+5.35 [+3.87, +7.39] Minor	270	1325770	3960	2716480
TID7824	Fracture of midfacial bones	+9.07 [+3.86, +21.28] Minor	20	28650	430	43600
TID9874	Injury of hand	+5.70 [+3.85, +8.43] Minor	80	208730	1720	681030
TID13553	Open wound of forehead	+8.71 [+3.85, +19.71] Minor	20	30530	230	35090
TID18057	Traumatic injury due to event	+5.42 [+3.85, +7.63] Minor	110	320950	840	244440
TID15718	Recurrent depression	+5.83 [+3.84, +8.85] Minor	70	174130	810	469810
TID6819	Dysthymia	+5.79 [+3.84, +8.75] Minor	70	173520	870	396880
TID8117	Generalized anxiety disorder	+5.65 [+3.84, +8.33] Minor	80	211620	910	578410
TID9872	Injury of globe of eye	+8.93 [+3.83, +20.84] Minor	20	28300	280	90130
TID3807	Chronic obstructive pulmonary disease with acute lower respiratory infection	+8.64 [+3.81, +19.56] Minor	20	30620	40	16570
TID6547	Disorder of wrist region	+5.51 [+3.79, +7.99] Minor	90	246280	1240	479970
TID80	Abrasion and/or friction burn of ankle without infection	+8.70 [+3.79, +19.97] Minor	20	28760	270	52700
TID97	Abrasion and/or friction burn of hip without infection	+8.98 [+3.79, +21.26] Minor	20	28760	270	52700
TID267	Accidental poisoning	+8.79 [+3.79, +20.41] Minor	20	28670	410	101710
TID3783	Chronic mood disorder	+5.72 [+3.79, +8.63] Minor	70	176180	830	473480
TID10320	Intracranial injury	+6.49 [+3.79, +11.11] Minor	40	84510	900	194300
TID12831	Neurosis	+7.20 [+3.79, +13.68] Minor	30	55790	600	213990
TID14230	Periodontal disease	+8.72 [+3.79, +20.08] Minor	20	30090	510	158920
TID3778	Chronic mental disorder	+5.66 [+3.77, +8.49] Minor	70	180830	850	484120
TID106	Abrasion and/or friction burn of scalp without infection	+8.49 [+3.76, +19.15] Minor	20	30610	440	49310
TID4085	Closed fracture of facial bone	+8.74 [+3.76, +20.33] Minor	20	29640	450	48180
TID10440	Joint injury	+5.03 [+3.75, +6.74] Minor	190	741800	3290	1957730
TID6508	Disorder of upper extremity	+5.07 [+3.74, +6.88] Minor	260	1270120	4000	2476640
TID13938	Panic disorder without agoraphobia	+8.67 [+3.74, +20.11] Minor	20	29710	300	142430
TID1744	Anxiety disorder	+5.05 [+3.74, +6.83] Minor	170	624790	2420	1718770
TID13555	Open wound of forehead without complication	+8.61 [+3.73, +19.85] Minor	20	30060	230	34310
TID16493	Severe major depression without psychotic features	+8.69 [+3.73, +20.25] Minor	20	29780	320	111160
TID6432	Disorder of skin AND/OR subcutaneous tissue	+5.19 [+3.71, +7.25] Minor	300	1712890	4510	4005290
TID6422	Disorder of scalp	+5.98 [+3.70, +9.66] Minor	50	115900	800	147770
TID104	Abrasion and/or friction burn of neck without infection	+8.28 [+3.70, +18.55] Minor	20	30610	440	49310
TID9985	Injury of pelvic girdle	+5.23 [+3.69, +7.41] Minor	100	296680	990	322560
TID4341	Closed wound of head	+6.86 [+3.68, +12.80] Minor	30	57770	560	66200
TID9916	Injury of lower extremity	+4.94 [+3.68, +6.65] Minor	200	815400	2980	1719710
TID11116	Major depressive disorder	+4.97 [+3.68, +6.73] Minor	160	574360	1900	1338690
TID6200	Disorder of forearm	+5.26 [+3.66, +7.56] Minor	90	259000	1390	488330
TID6254	Disorder of jaw	+5.64 [+3.65, +8.72] Minor	60	150260	1580	642070
TID6177	Disorder of extremity	+5.64 [+3.65, +8.71] Minor	350	2463900	5060	4693350
TID9864	Injury of forehead	+8.22 [+3.65, +18.53] Minor	20	30950	230	35340
TID16682	Soft tissue lesion of elbow region	+8.24 [+3.65, +18.63] Minor	20	31840	360	81640
TID9758	Injury of ankle	+5.22 [+3.63, +7.50] Minor	90	259890	1560	794800
TID13476	Open wound	+5.04 [+3.63, +7.00] Minor	120	386280	2060	760730
TID94	Abrasion and/or friction burn of head and/or neck without infection	+8.18 [+3.59, +18.62] Minor	20	31260	440	50300
TID5202	Contusion of knee	+6.11 [+3.59, +10.39] Minor	40	88510	530	153110
TID6471	Disorder of teeth AND/OR supporting structures	+6.19 [+3.59, +10.65] Minor	40	87330	1380	486700
TID9863	Injury of forearm	+5.37 [+3.59, +8.03] Minor	70	187770	1080	325790
TID9847	Injury of eye region	+6.85 [+3.57, +13.14] Minor	30	58170	670	133640
TID10321	Intracranial injury with loss of consciousness	+8.06 [+3.56, +18.26] Minor	20	31640	420	91640
TID17320	Superficial injury of skin	+7.97 [+3.55, +17.90] Minor	20	32810	210	101300
TID85	Abrasion and/or friction burn of face without infection	+8.08 [+3.54, +18.41] Minor	20	31260	440	50300
TID9902	Injury of knee	+5.07 [+3.54, +7.26] Minor	90	269480	1360	703300
TID14552	Poisoning caused by analgesic drug	+13.61 [+3.54, +52.26] Minor	10	9110	250	55660
TID505	Acquired metabolic and toxic encephalopathies	+7.98 [+3.53, +18.04] Minor	20	33230	60	18000
TID3616	Chronic asthmatic bronchitis	+6.04 [+3.53, +10.31] Minor	40	89870	220	71720
TID6223	Disorder of head	+5.59 [+3.53, +8.84] Minor	360	2724880	5600	5741900
TID6183	Disorder of facial bone	+6.70 [+3.52, +12.75] Minor	30	59610	910	194690
TID7887	Fracture of skull	+7.85 [+3.52, +17.51] Minor	20	32970	450	51860
TID931	Acute respiratory infection	+6.62 [+3.51, +12.47] Minor	30	60130	100	77980
TID8077	Gastrointestinal and digestive injury	+7.98 [+3.50, +18.16] Minor	20	32680	540	100350
TID10078	Injury of trunk	+4.76 [+3.50, +6.46] Minor	140	498480	3040	1441830
TID11113	Major depression in remission	+7.94 [+3.48, +18.09] Minor	20	31910	80	51810
TID9819	Injury of connective tissue	+4.65 [+3.47, +6.24] Minor	230	1084400	3920	2335240
TID1918	Asthmatic bronchitis	+5.85 [+3.47, +9.87] Minor	40	94120	240	82570
TID6449	Disorder of soft tissue	+7.14 [+3.47, +14.69] Minor	390	3419820	5910	7261050
TID6156	Disorder of elbow	+5.32 [+3.46, +8.18] Minor	60	159970	940	375490
TID9975	Injury of nose	+7.73 [+3.46, +17.25] Minor	20	33210	390	53600
TID1028	Adjustment disorder with depressed mood	+6.49 [+3.45, +12.19] Minor	30	61250	230	110140
TID17954	Traumatic and/or non-traumatic injury of back	+4.85 [+3.45, +6.82] Minor	100	317930	1760	729290
TID7781	Fracture of face bones	+7.68 [+3.43, +17.18] Minor	20	33750	510	54150
TID9809	Injury of chest wall	+5.26 [+3.42, +8.09] Minor	60	160360	1220	249460
TID6245	Disorder of integument	+4.75 [+3.42, +6.59] Minor	300	1822350	4610	4343050
TID8069	Gastroduodenal disorder	+5.41 [+3.41, +8.60] Minor	50	128640	390	220840
TID3489	Chest injury	+5.06 [+3.41, +7.51] Minor	70	199110	1320	299200
TID5228	Contusion of shoulder region	+7.57 [+3.37, +17.04] Minor	20	34390	390	59410
TID9532	Infectious disease of lung	+5.66 [+3.37, +9.53] Minor	40	96360	110	78290
TID8071	Gastroduodenitis	+5.40 [+3.36, +8.68] Minor	50	128050	390	219950
TID9102	Hypoglycemia	+6.20 [+3.36, +11.43] Minor	30	64730	170	104830
TID1168	Alcohol-induced organic mental disorder	+12.78 [+3.35, +48.80] Minor	10	9700	240	36570
TID6069	Disorder of ankle	+4.63 [+3.34, +6.42] Minor	110	375810	1640	922620
TID11115	Major depression, single episode	+4.50 [+3.32, +6.11] Minor	140	526170	1670	1197050
TID9882	Injury of hip region	+4.80 [+3.31, +6.97] Minor	80	244160	750	243770
TID5330	Costal chondritis	+7.37 [+3.31, +16.44] Minor	20	34570	240	131060
TID11867	Migraine	+4.88 [+3.29, +7.24] Minor	70	208030	1390	1122900
TID17716	Tietze's disease	+7.37 [+3.28, +16.56] Minor	20	34380	240	130420
TID16877	Sprain of spinal ligament	+5.19 [+3.28, +8.20] Minor	50	134780	1280	565040
TID9962	Injury of musculoskeletal system	+4.37 [+3.27, +5.83] Minor	230	1140000	4040	2510550
TID4104	Closed fracture of hand	+6.96 [+3.27, +14.81] Minor	20	37990	310	104090
TID18589	Vascular headache	+4.82 [+3.26, +7.14] Minor	70	209560	1390	1125620
TID17727	Tinea pedis	+7.30 [+3.25, +16.39] Minor	20	34850	80	67660
TID10801	Lesion of skin of foot	+6.06 [+3.25, +11.28] Minor	30	64500	210	134300
TID3805	Chronic obstructive bronchitis	+6.08 [+3.25, +11.39] Minor	30	66190	110	38720
TID17339	Superficial injury without infection	+6.02 [+3.25, +11.17] Minor	30	66930	330	188690
TID9865	Injury of free lower limb	+4.32 [+3.24, +5.77] Minor	170	714370	2690	1572700
TID1063	Adverse effect, caused by correct medicinal substance properly administered	+4.78 [+3.23, +7.08] Minor	70	208160	490	217030
TID6174	Disorder of external nose	+7.34 [+3.23, +16.66] Minor	20	34560	340	41450
TID14106	Pelvic injury	+5.37 [+3.22, +8.93] Minor	40	102340	890	612530
TID6740	Drug-induced delirium	+11.84 [+3.22, +43.53] Minor	10	10020	80	9750
TID6698	Drug dependence	+4.29 [+3.20, +5.75] Minor	160	656960	3860	1935210
TID8330	Headache disorder	+4.63 [+3.20, +6.70] Minor	80	254970	1570	1272660
TID16883	Sprain of upper extremity	+5.07 [+3.20, +8.03] Minor	50	136960	1170	445120
TID2091	Bacterial infection by site	+4.61 [+3.20, +6.65] Minor	80	255820	1480	885490
TID9654	Inflammatory disorder of jaw region	+7.04 [+3.20, +15.49] Minor	20	37360	600	194320
TID2120	Bacterial pneumonia	+5.93 [+3.19, +11.01] Minor	30	66850	90	50520
TID6182	Disorder of face	+4.27 [+3.18, +5.73] Minor	250	1349540	4050	3541780
TID3826	Chronic pain syndrome	+5.34 [+3.18, +8.96] Minor	40	101500	430	169420
TID10799	Lesion of scalp	+6.69 [+3.16, +14.13] Minor	20	39650	450	62320
TID17428	Synovitis	+5.30 [+3.15, +8.92] Minor	40	101300	220	188300
TID5758	Developmental disorder	+6.88 [+3.13, +15.12] Minor	20	36860	510	425210
TID16864	Sprain of lower extremity	+4.59 [+3.10, +6.80] Minor	70	218990	1370	825220
TID14179	Perichondritis	+6.81 [+3.09, +14.99] Minor	20	38430	240	132770
TID17252	Superficial foreign body without major open wound AND without infection	+11.16 [+3.09, +40.29] Minor	10	11180	60	35090
TID9859	Injury of finger	+5.16 [+3.09, +8.63] Minor	40	104520	880	385590
TID6438	Disorder of skin of lower limb	+4.35 [+3.08, +6.15] Minor	90	308510	860	511470
TID12778	Nervous system and sense organ diseases	+5.64 [+3.08, +10.34] Minor	30	70580	260	159590
TID12843	Nicotine dependence	+4.13 [+3.07, +5.54] Minor	150	623670	3710	1844050
TID9862	Injury of foot	+4.44 [+3.07, +6.43] Minor	80	263670	1420	754620
TID16145	Schizoaffective schizophrenia	+11.78 [+3.06, +45.38] Minor	10	10130	110	34570
TID7627	Foreign body	+5.61 [+3.06, +10.30] Minor	30	71840	300	164490
TID9086	Hypnotic or anxiolytic dependence	+11.77 [+3.06, +45.36] Minor	10	10330	170	27180
TID11011	Lower respiratory tract infection	+4.81 [+3.06, +7.57] Minor	50	144080	180	140290
TID12172	Musculoskeletal disorder of the neck	+4.20 [+3.04, +5.79] Minor	110	410290	1770	849290
TID16141	Schizoaffective disorder	+10.88 [+3.03, +39.03] Minor	10	11640	120	39560
TID6221	Disorder of hand	+4.11 [+3.03, +5.57] Minor	130	517670	2010	1064730
TID7752	Fracture of bone of head	+6.69 [+3.03, +14.79] Minor	20	38030	530	61380
TID9729	Injury due to exposure to external cause	+4.60 [+3.03, +6.98] Minor	60	181650	1150	392350
TID17743	Tooth disorder	+6.65 [+3.02, +14.64] Minor	20	38300	810	245110
TID6769	Drug-related disorder	+4.41 [+3.02, +6.43] Minor	340	2578250	5140	5057110
TID16884	Sprain of wrist	+6.65 [+3.01, +14.68] Minor	20	37700	420	140890
TID6256	Disorder of joint of ankle and/or foot	+4.19 [+3.01, +5.83] Minor	100	365640	1180	781090
TID18732	Visual disturbance	+4.43 [+3.01, +6.52] Minor	70	227790	590	322870
TID6451	Disorder of soft tissue of limb	+4.07 [+3.00, +5.52] -	130	519110	1600	1042960
TID13688	Open wound of upper limb without complication	+5.01 [+3.00, +8.38] -	40	106500	800	285870
TID14084	Patient examined	+6.44 [+2.96, +14.04] -	20	40360	160	92220
TID10069	Injury of toe	+5.36 [+2.95, +9.75] -	30	74700	380	182370
TID16130	Scalp injury	+4.94 [+2.94, +8.32] -	40	107750	760	122020
TID6790	Duodenitis	+4.62 [+2.93, +7.27] -	50	148320	430	245120
TID1841	Arthropathy	+4.26 [+2.92, +6.21] -	340	2623410	4030	3720680
TID6138	Disorder of connective tissue	+4.16 [+2.91, +5.95] -	330	2459700	4630	4113070
TID6507	Disorder of upper digestive tract	+4.00 [+2.91, +5.50] -	300	2019640	4320	4463300
TID9530	Infectious disease of genitourinary system	+3.86 [+2.91, +5.11] -	210	1083500	3080	2243390
TID8694	History of clinical finding in subject	+3.94 [+2.90, +5.35] -	290	1892810	3370	2779000
TID18003	Traumatic brain injury	+5.42 [+2.90, +10.12] -	30	72970	790	169870
TID8712	History of fall	+4.25 [+2.89, +6.25] -	70	237160	250	83740
TID4309	Closed traumatic dislocation of joint	+6.18 [+2.88, +13.26] -	20	42430	140	86690
TID6325	Disorder of nervous system	+3.92 [+2.88, +5.34] -	300	2040770	3210	2747580
TID6357	Disorder of pelvic girdle	+3.85 [+2.88, +5.14] -	150	663590	1420	772030
TID2102	Bacterial infectious disease	+3.87 [+2.87, +5.21] -	130	550170	2540	1704350
TID6439	Disorder of skin of neck	+6.14 [+2.87, +13.14] -	20	42450	510	73730
TID6452	Disorder of soft tissue of lower limb	+4.05 [+2.87, +5.72] -	90	331280	1040	733210
TID7797	Fracture of hand	+6.26 [+2.87, +13.69] -	20	41490	320	112450
TID1088	Adverse reaction caused by drug	+4.05 [+2.86, +5.73] -	90	331690	640	389480
TID8775	History of musculoskeletal disease	+4.50 [+2.86, +7.06] -	50	152730	290	156350
TID10996	Low blood pressure reading	+10.92 [+2.86, +41.62] -	10	10650	20	8690
TID16751	Spinal injury	+4.12 [+2.86, +5.92] -	80	284740	1400	635180
TID4579	Concussion injury of body structure	+6.14 [+2.86, +13.20] -	20	42050	740	153860
TID3739	Chronic infectious disease	+5.17 [+2.86, +9.35] -	30	76570	250	113330
TID8183	Gingival and periodontal disease	+6.18 [+2.85, +13.40] -	20	40640	580	194250
TID13000	Noninflammatory disorder of the vagina	+5.13 [+2.85, +9.25] -	30	79030	1230	653180
TID9748	Injury involving multiple body regions	+10.04 [+2.84, +35.41] -	10	12350	210	26820
TID9956	Injury of muscle of neck	+6.15 [+2.84, +13.28] -	20	41430	350	168520
TID12171	Musculoskeletal and connective tissue disorder	+4.00 [+2.84, +5.62] -	320	2335690	4450	3745450
TID6151	Disorder of digit	+3.77 [+2.83, +5.03] -	150	674860	1660	1206060
TID6229	Disorder of hip region	+3.89 [+2.83, +5.34] -	110	444000	880	457910
TID6199	Disorder of foot	+3.76 [+2.82, +5.01] -	150	679480	1870	1444600
TID9647	Inflammatory disorder of cartilage	+5.97 [+2.82, +12.61] -	20	42990	240	141400
TID176	Abscess of digit	+6.03 [+2.82, +12.89] -	20	43130	130	77460
TID17430	Synovitis and tenosynovitis	+5.09 [+2.82, +9.16] -	30	79240	190	162350
TID4580	Concussion injury of brain	+6.13 [+2.81, +13.37] -	20	42040	740	153860
TID6152	Disorder of duodenum	+4.20 [+2.80, +6.29] -	60	200500	470	290120
TID3905	Chronic tracheobronchitis	+4.64 [+2.80, +7.69] -	40	117190	200	87900
TID6044	Disorder characterized by pain	+3.69 [+2.79, +4.89] -	170	813050	2430	2110740
TID17008	Strain of neck muscle	+6.05 [+2.78, +13.18] -	20	41430	350	168520
TID8989	Hyperosmolality and or hypernatremia	+5.99 [+2.78, +12.92] -	20	42560	60	18200
TID9379	Infection by site	+3.70 [+2.78, +4.92] -	260	1596900	3980	3774230
TID9473	Infection of digestive system	+4.18 [+2.78, +6.29] -	60	201870	1110	504290
TID3619	Chronic bronchitis	+4.60 [+2.78, +7.62] -	40	117030	200	87670
TID458	Acquired deformity of lower limb	+4.14 [+2.77, +6.17] -	60	204040	210	223820
TID6282	Disorder of lower extremity	+3.75 [+2.77, +5.07] -	290	1956630	3790	3341140
TID5705	Depressed bipolar I disorder	+10.16 [+2.77, +37.26] -	10	11590	330	63900
TID6520	Disorder of uveal tract	+5.87 [+2.76, +12.45] -	20	44430	60	46190
TID449	Acquired deformity of joint of foot	+4.30 [+2.76, +6.71] -	50	159380	150	176850
TID1118	Adverse reaction caused by substance	+3.88 [+2.76, +5.46] -	90	344690	690	436670
TID13065	Nonvenomous insect bite without infection	+5.94 [+2.75, +12.82] -	20	43420	220	132650
TID18491	Urinary tract infectious disease	+3.61 [+2.75, +4.76] -	200	1053550	2660	1897400
TID181	Abscess of face	+6.03 [+2.75, +13.26] -	20	41410	560	196480
TID1064	Adverse reaction	+3.85 [+2.75, +5.40] -	90	349950	720	455520
TID13647	Open wound of scalp without complication	+5.97 [+2.75, +12.97] -	20	43650	250	37460
TID15503	Ptosis of eyelid	+5.80 [+2.74, +12.27] -	20	43040	20	21970
TID422	Acquired brain injury	+4.99 [+2.74, +9.08] -	30	80090	790	175740
TID6195	Disorder of finger	+3.99 [+2.74, +5.80] -	70	251400	1060	596830
TID12003	Mononeuropathy of lower limb	+5.92 [+2.74, +12.80] -	20	43460	90	57540
TID7980	Functional disorder of intestine	+3.63 [+2.73, +4.83] -	150	695440	1340	1049400
TID7039	Entrapment neuropathy of upper limb	+4.25 [+2.73, +6.62] -	50	161750	360	283930
TID6477	Disorder of the central nervous system	+3.59 [+2.73, +4.73] -	240	1423290	2350	1606050
TID11686	Median nerve entrapment	+4.25 [+2.73, +6.62] -	50	161750	360	283930
TID10794	Lesion of median nerve	+4.20 [+2.72, +6.49] -	50	163550	370	287510
TID16860	Sprain of ligament of lower limb	+4.05 [+2.71, +6.03] -	60	207550	1310	792240
TID2581	Blindness AND/OR vision impairment level	+4.88 [+2.71, +8.77] -	30	82040	100	73880
TID3216	Carpal tunnel syndrome	+4.21 [+2.71, +6.54] -	50	161750	360	283930
TID4198	Closed fracture of tibia	+5.83 [+2.71, +12.52] -	20	44210	100	58150
TID4572	Compression neuropathy of upper limb	+4.21 [+2.71, +6.55] -	50	161750	360	283930
TID9104	Hypoglycemic disorder	+4.92 [+2.71, +8.93] -	30	79790	200	121280
TID11687	Median neuropathy	+4.20 [+2.71, +6.51] -	50	163560	370	287510
TID5665	Dehydration	+3.80 [+2.71, +5.33] -	90	351230	980	413170
TID2544	Bite - wound	+4.87 [+2.71, +8.76] -	30	81600	390	232910
TID3568	Chondritis	+5.79 [+2.71, +12.37] -	20	42990	240	141400
TID9628	Inflammation of small intestine	+4.22 [+2.70, +6.59] -	50	161310	450	275970
TID1568	Animal bite wound	+4.85 [+2.70, +8.71] -	30	81390	390	231870
TID12002	Mononeuropathy	+3.82 [+2.70, +5.41] -	80	304680	600	436200
TID16358	Seizure disorder	+4.83 [+2.70, +8.65] -	30	81860	430	187380
TID6434	Disorder of skin AND/OR subcutaneous tissue of neck	+5.79 [+2.70, +12.41] -	20	42670	510	74150
TID7073	Epilepsy	+4.87 [+2.69, +8.81] -	30	80820	430	184580
TID7727	Fracture at wrist and/or hand level	+4.78 [+2.69, +8.50] -	30	82370	400	152720
TID9569	Infective disorder of head	+4.45 [+2.69, +7.34] -	40	120140	940	483630
TID12228	Myositis	+3.75 [+2.69, +5.21] -	90	355610	1130	701180
TID8810	History of risk factor	+4.16 [+2.69, +6.45] -	50	165800	420	349830
TID5194	Contusion of foot	+5.70 [+2.68, +12.13] -	20	43990	410	134410
TID6485	Disorder of thigh	+3.58 [+2.68, +4.80] -	130	586580	1260	641830
TID3450	Cervical spondylosis without myelopathy	+4.15 [+2.68, +6.44] -	50	166880	240	161760
TID6341	Disorder of oral soft tissues	+4.16 [+2.68, +6.47] -	50	165580	1050	440750
TID6417	Disorder of sacrococcygeal spine	+5.82 [+2.68, +12.64] -	20	43840	90	75500
TID14259	Peripheral nerve entrapment syndrome	+4.15 [+2.68, +6.43] -	50	165690	370	293060
TID15865	Respiratory tract infection	+3.88 [+2.67, +5.63] -	70	258330	700	549780
TID9658	Inflammatory disorder of muscle	+3.73 [+2.67, +5.22] -	90	357130	1130	702820
TID15719	Recurrent disease	+3.73 [+2.67, +5.21] -	90	358080	1140	967630
TID9586	Infective pneumonia	+4.77 [+2.67, +8.53] -	30	83890	100	64970
TID11007	Lower gastrointestinal hemorrhage	+4.10 [+2.67, +6.31] -	50	168810	340	246280
TID451	Acquired deformity of joint of lower limb	+4.10 [+2.66, +6.32] -	50	169160	160	184260
TID13645	Open wound of scalp	+5.60 [+2.66, +11.79] -	20	44670	250	38550
TID6086	Disorder of back	+3.47 [+2.65, +4.53] -	220	1268890	2650	1872530
TID6711	Drug groups primarily affecting central nervous system adverse reaction	+5.63 [+2.65, +11.97] -	20	44380	150	47310
TID2518	Bipolar affective disorder, current episode depression	+9.29 [+2.65, +32.57] -	10	13610	350	75340
TID12004	Mononeuropathy of upper limb	+4.06 [+2.65, +6.24] -	50	168040	390	295990
TID444	Acquired deformity of foot	+4.11 [+2.64, +6.38] -	50	166920	160	185880
TID6202	Disorder of free lower limb	+3.49 [+2.64, +4.62] -	260	1667550	3410	2854180
TID9750	Injury of abdomen	+5.54 [+2.64, +11.61] -	20	47110	530	104710
TID9522	Infectious disease	+3.54 [+2.63, +4.77] -	290	2034910	4700	5352390
TID6314	Disorder of musculoskeletal system	+3.99 [+2.62, +6.06] -	360	3158380	4950	5073570
TID7535	Finding with explicit context	+3.80 [+2.62, +5.51] -	340	2782010	4820	6322180
TID2107	Bacterial lower respiratory infection	+4.67 [+2.62, +8.33] -	30	83450	90	68260
TID6131	Disorder of cervical spine	+3.70 [+2.62, +5.22] -	80	315790	540	378590
TID9804	Injury of central nervous system	+4.68 [+2.62, +8.37] -	30	84000	810	182280
TID3447	Cervical spondylosis	+4.05 [+2.62, +6.27] -	50	168840	240	163650
TID621	Acute digestive system disorder	+3.65 [+2.62, +5.08] -	90	363930	2050	1930280
TID6493	Disorder of toe	+3.70 [+2.61, +5.23] -	80	314070	620	488310
TID17398	Swelling of first metatarsophalangeal joint of hallux	+5.34 [+2.61, +10.91] -	20	49580	70	65240
TID6529	Disorder of vertebral column	+3.41 [+2.61, +4.45] -	190	1019800	2110	1462680
TID17202	Superficial foreign body	+9.52 [+2.61, +34.72] -	10	12280	60	37860
TID18777	Vomiting	+3.58 [+2.61, +4.92] -	100	424050	2410	1362150
TID7093	Epistaxis	+4.60 [+2.61, +8.11] -	30	87170	160	93140
TID5195	Contusion of forearm	+9.31 [+2.60, +33.29] -	10	13240	290	33840
TID14351	Pharyngitis	+3.78 [+2.60, +5.48] -	70	263480	1830	1893860
TID6373	Disorder of pharynx	+3.67 [+2.60, +5.17] -	80	318540	1870	1954770
TID4340	Closed wound	+3.45 [+2.60, +4.59] -	140	662700	1690	726190
TID6459	Disorder of spinal region	+3.40 [+2.60, +4.45] -	210	1193590	2260	1664760
TID6150	Disorder of digestive tract	+3.67 [+2.59, +5.19] -	330	2621770	4650	5400980
TID8683	History of brain disorder	+8.97 [+2.59, +31.13] -	10	13710	110	26290
TID6262	Disorder of knee	+3.46 [+2.58, +4.62] -	130	603840	1590	1050990
TID8067	Gastritis	+3.52 [+2.58, +4.80] -	110	479660	1250	881410
TID4089	Closed fracture of fibula	+5.50 [+2.58, +11.70] -	20	47480	130	68410
TID6105	Disorder of brain	+3.37 [+2.58, +4.38] -	200	1122510	2190	1310930
TID6276	Disorder of lip	+5.45 [+2.58, +11.51] -	20	46920	290	83440
TID9659	Inflammatory disorder of musculoskeletal system	+3.37 [+2.58, +4.41] -	190	1033990	2110	1669990
TID212	Abscess of skin AND/OR subcutaneous tissue	+5.34 [+2.57, +11.08] -	20	49790	270	158590
TID456	Acquired deformity of limb	+3.83 [+2.57, +5.69] -	60	218240	240	244420
TID9917	Injury of lower leg	+3.72 [+2.57, +5.38] -	70	266690	1130	574790
TID5911	Disease caused by Arthropod	+9.18 [+2.57, +32.80] -	10	13110	200	81540
TID10060	Injury of thigh	+3.80 [+2.57, +5.63] -	60	221750	660	197550
TID18449	Upper limb nerve lesion	+3.91 [+2.56, +5.99] -	50	176660	410	322090
TID6429	Disorder of skeletal muscle	+3.36 [+2.56, +4.42] -	160	816540	1850	1384040
TID9109	Hypokalemia	+3.47 [+2.56, +4.70] -	110	489110	1080	482290
TID5118	Constipation	+3.44 [+2.56, +4.62] -	120	546630	1130	767480
TID697	Acute gastritis	+5.44 [+2.55, +11.57] -	20	47490	190	103920
TID15863	Respiratory tract hemorrhage	+4.48 [+2.55, +7.86] -	30	88040	160	94360
TID8505	Hepatitis due to infection	+5.30 [+2.55, +11.02] -	20	48370	320	136920
TID9648	Inflammatory disorder of digestive system	+3.33 [+2.55, +4.36] -	210	1217630	3290	3316520
TID6530	Disorder of vision	+3.55 [+2.55, +4.94] -	90	375770	740	575310
TID4496	Complication	+3.32 [+2.54, +4.35] -	170	891280	3260	2805090
TID6259	Disorder of joint of spine	+3.32 [+2.54, +4.35] -	170	893850	1940	1303360
TID2121	Bacterial respiratory infection	+4.52 [+2.54, +8.04] -	30	87300	110	74470
TID11776	Mental disorder usually first evident in infancy, childhood AND/OR adolescence	+5.35 [+2.54, +11.28] -	20	48460	630	496070
TID17837	Toxic metabolic encephalopathy	+4.45 [+2.54, +7.80] -	30	88040	110	41780
TID10023	Injury of shoulder and upper arm	+3.66 [+2.54, +5.29] -	70	269190	1140	354980
TID7144	Esophagitis	+3.75 [+2.53, +5.54] -	60	223820	290	242840
TID6484	Disorder of the urinary system	+3.33 [+2.52, +4.39] -	270	1836980	3220	2798810
TID10889	Liver disorder due to infection	+5.22 [+2.52, +10.78] -	20	48480	320	137030
TID10024	Injury of shoulder region	+3.88 [+2.52, +5.98] -	50	175050	810	270320
TID8312	Hallux valgus AND bunion	+5.32 [+2.52, +11.24] -	20	48780	70	64500
TID18025	Traumatic dislocation of joint	+5.28 [+2.52, +11.10] -	20	49040	150	95820
TID13771	Organic mental disorder of unknown etiology	+3.84 [+2.51, +5.85] -	50	180000	190	58830
TID8702	History of disorder	+3.31 [+2.51, +4.37] -	260	1729680	3000	2423210
TID6445	Disorder of skull	+5.23 [+2.51, +10.91] -	20	49980	490	81290
TID9497	Infection of skin	+3.73 [+2.51, +5.55] -	60	224820	1100	949290
TID3029	Candidiasis of nails	+5.07 [+2.49, +10.29] -	20	52440	80	59600
TID6509	Disorder of upper gastrointestinal tract	+3.28 [+2.49, +4.32] -	260	1735950	3130	2812540
TID1053	Adult failure to thrive syndrome	+5.21 [+2.49, +10.89] -	20	48680	20	9620
TID506	Acquired musculoskeletal deformity	+3.79 [+2.48, +5.77] -	50	180060	200	204000
TID6208	Disorder of gastrointestinal tract	+3.37 [+2.48, +4.56] -	310	2402200	3670	3917650
TID14708	Polyarthropathy	+3.57 [+2.48, +5.13] -	70	279490	130	146430
TID7584	Fluid volume disorder	+3.39 [+2.48, +4.62] -	100	443260	1100	491060
TID43	Abnormal involuntary movement	+4.36 [+2.48, +7.65] -	30	92270	190	109240
TID667	Acute exacerbation of chronic obstructive airways disease	+3.83 [+2.48, +5.93] -	50	177450	200	96810
TID6896	Effusion of joint	+3.81 [+2.48, +5.85] -	50	181320	400	245380
TID14258	Peripheral nerve disease	+3.24 [+2.48, +4.23] -	170	913470	1610	1305040
TID18695	Viral hepatitis	+5.25 [+2.48, +11.14] -	20	48250	320	136790
TID6436	Disorder of skin appendage	+3.31 [+2.47, +4.44] -	120	567510	1140	1435730
TID13685	Open wound of upper limb	+4.00 [+2.47, +6.46] -	40	132810	890	338010
TID760	Acute inflammatory disease	+3.21 [+2.47, +4.18] -	190	1074880	3120	3456000
TID6464	Disorder of stomach	+3.23 [+2.47, +4.21] -	240	1539000	2330	2179280
TID752	Acute infectious disease	+3.31 [+2.47, +4.43] -	120	564760	1970	1778600
TID16875	Sprain of shoulder and upper arm	+4.39 [+2.47, +7.82] -	30	90530	700	253920
TID1837	Arthritis of pelvis	+5.14 [+2.47, +10.69] -	20	50790	80	63540
TID6098	Disorder of body wall	+3.21 [+2.47, +4.18] -	180	995980	2760	1642190
TID12185	Mycosis	+3.37 [+2.46, +4.60] -	100	444440	1130	899060
TID13221	Old myocardial infarction	+3.77 [+2.46, +5.77] -	50	182430	140	67830
TID10185	Insomnia	+3.41 [+2.46, +4.72] -	90	389920	890	656210
TID14337	Pethidine allergy	+5.03 [+2.46, +10.29] -	20	50490	50	33980
TID7577	Flexion deformity	+4.23 [+2.45, +7.30] -	30	93420	40	56600
TID3460	Cervicothoracic ankylosis	+3.75 [+2.45, +5.75] -	50	184580	260	179720
TID5241	Contusion of wrist	+8.22 [+2.45, +27.57] -	10	15260	200	36470
TID6567	Disorders of initiating and maintaining sleep	+3.38 [+2.45, +4.67] -	90	390140	890	656970
TID8074	Gastroesophageal reflux disease with esophagitis	+3.95 [+2.45, +6.38] -	40	135760	160	149180
TID9974	Injury of nervous system	+4.23 [+2.45, +7.32] -	30	93790	840	205340
TID14537	Pneumonitis due to inhalation of food or vomitus	+5.08 [+2.45, +10.53] -	20	51020	80	22640
TID3643	Chronic digestive system disorder	+3.60 [+2.44, +5.29] -	60	232550	800	532550
TID10067	Injury of tibia	+5.13 [+2.44, +10.76] -	20	50590	120	70820
TID10142	Insect bite - wound	+5.04 [+2.44, +10.39] -	20	52360	270	161300
TID12823	Neuropathy	+3.17 [+2.44, +4.11] -	180	1005370	1670	1408340
TID7905	Fracture of tibia	+5.07 [+2.44, +10.55] -	20	50590	120	70800
TID16684	Soft tissue lesion of knee region	+3.92 [+2.44, +6.29] -	40	138640	550	339550
TID12829	Neuropathy of upper limb	+3.73 [+2.43, +5.71] -	50	183200	440	335220
TID18539	Vaginitis and vulvovaginitis	+4.30 [+2.43, +7.60] -	30	92450	1450	753050
TID1907	Aspiration pneumonitis	+5.05 [+2.43, +10.48] -	20	51610	80	23070
TID6198	Disorder of fluid AND/OR electrolyte	+3.17 [+2.43, +4.12] -	180	1008990	1870	974890
TID6257	Disorder of joint of foot	+3.71 [+2.43, +5.66] -	50	186420	190	206810
TID14535	Pneumonitis caused by inhaled substance	+5.03 [+2.43, +10.40] -	20	51230	80	22820
TID6441	Disorder of skin of trunk	+3.46 [+2.43, +4.93] -	70	289380	810	640880
TID9649	Inflammatory disorder of digestive tract	+3.15 [+2.43, +4.07] -	190	1090490	3020	3042440
TID9627	Inflammation of sacroiliac joint	+5.03 [+2.43, +10.42] -	20	49410	80	62700
TID13810	Osteoarthrosis involving multiple sites but not designated as generalized	+4.98 [+2.43, +10.22] -	20	51450	20	18450
TID623	Acute disease	+3.21 [+2.42, +4.24] -	280	2012770	3950	4537990
TID5730	Dermatophytosis	+4.23 [+2.42, +7.39] -	30	93720	260	222560
TID7806	Fracture of lower leg	+4.19 [+2.42, +7.26] -	30	94230	240	140250
TID4061	Closed fracture of bone	+3.20 [+2.42, +4.23] -	130	647710	1640	717720
TID6478	Disorder of the genitourinary system	+3.23 [+2.42, +4.32] -	290	2144250	4560	5117920
TID12610	Neoplasm of stomach	+5.08 [+2.42, +10.69] -	20	51160	20	35500
TID16158	Sciatica	+3.55 [+2.42, +5.22] -	60	233200	630	349810
TID9498	Infection of skin AND/OR subcutaneous tissue	+3.46 [+2.41, +4.95] -	70	286240	1220	1059000
TID12999	Noninflammatory disorder of the female genital organs	+4.28 [+2.41, +7.60] -	30	91330	1270	701980
TID157	Abscess	+3.33 [+2.40, +4.60] -	90	399220	1660	953990
TID1863	Arthropathy of joint of hand	+3.67 [+2.40, +5.59] -	50	187260	390	206370
TID3030	Candidiasis of skin	+4.88 [+2.40, +9.90] -	20	52520	80	59720
TID3445	Cervical spine ankylosis	+3.67 [+2.40, +5.60] -	50	184580	260	179720
TID9655	Inflammatory disorder of lower respiratory tract	+3.13 [+2.40, +4.07] -	180	1017470	2100	1715500
TID12254	Nausea and vomiting	+3.37 [+2.40, +4.72] -	80	343250	1840	982990
TID6171	Disorder of esophagus	+3.12 [+2.40, +4.05] -	220	1373180	1730	1639420
TID7303	Family history of central nervous system disorder	+4.86 [+2.40, +9.84] -	20	53410	100	56960
TID9150	Iatrogenic disorder	+4.91 [+2.40, +10.04] -	20	52130	50	44640
TID17868	Tracheobronchitis	+3.16 [+2.40, +4.16] -	140	719160	1820	1455840
TID9403	Infection caused by Enterobacteriaceae	+3.85 [+2.40, +6.19] -	40	139510	230	85390
TID7282	Failure to thrive	+4.92 [+2.40, +10.10] -	20	51150	20	13310
TID928	Acute respiratory disease	+3.10 [+2.39, +4.02] -	200	1190060	3140	3550790
TID3411	Cerebrovascular accident	+4.82 [+2.39, +9.71] -	20	55660	50	40570
TID6311	Disorder of mouth	+3.34 [+2.39, +4.67] -	80	346770	1860	870420
TID13026	Nonvenomous insect bite	+4.92 [+2.39, +10.13] -	20	51550	270	159380
TID16103	Sacroiliac disorder	+4.92 [+2.39, +10.14] -	20	51490	80	67300
TID2744	Bronchitis	+3.15 [+2.39, +4.15] -	140	717680	1820	1451740
TID6435	Disorder of skin AND/OR subcutaneous tissue of trunk	+3.42 [+2.39, +4.90] -	70	289390	810	640940
TID17359	Superficial wound of body region	+4.90 [+2.39, +10.07] -	20	52440	270	161470
TID3746	Chronic inflammatory disorder	+3.16 [+2.39, +4.18] -	130	651510	1560	1423450
TID6455	Disorder of soft tissue of upper limb	+3.49 [+2.39, +5.11] -	60	239620	810	393610
TID6359	Disorder of pelvic region of trunk	+3.09 [+2.38, +4.02] -	240	1582760	4290	4703460
TID9664	Inflammatory disorder of the respiratory tract	+3.08 [+2.38, +3.99] -	240	1585960	3460	4195330
TID6148	Disorder of digestive system	+3.32 [+2.38, +4.63] -	330	2757070	4790	5708050
TID9537	Infectious disorder of bronchus	+5.02 [+2.38, +10.59] -	20	51480	70	56680
TID10655	Late effect of accidental injury	+7.70 [+2.37, +24.98] -	10	16620	120	27070
TID6546	Disorder of wrist joint	+3.79 [+2.37, +6.07] -	40	141490	530	241270
TID9663	Inflammatory disorder of the respiratory system	+3.08 [+2.37, +3.99] -	240	1592790	3480	4217130
TID984	Acute vaginitis	+4.78 [+2.37, +9.66] -	20	52140	770	469620
TID9921	Injury of lumbar spine	+3.78 [+2.37, +6.02] -	40	142490	910	373750
TID13589	Open wound of limb	+3.45 [+2.37, +5.03] -	60	239900	1190	498770
TID6506	Disorder of upper arm	+3.47 [+2.37, +5.10] -	60	239920	1040	430170
TID7748	Fracture of bone	+3.11 [+2.37, +4.08] -	140	728060	1760	812710
TID3031	Candidiasis of skin and nails	+4.84 [+2.36, +9.90] -	20	52440	80	59600
TID6217	Disorder of hair AND/OR hair follicle	+4.10 [+2.36, +7.12] -	30	97250	190	269180
TID2653	Bone injury	+3.10 [+2.36, +4.07] -	140	728650	1770	814030
TID16679	Soft tissue infection	+3.37 [+2.36, +4.80] -	70	296510	1250	1080310
TID16157	Sciatic neuropathy	+3.46 [+2.36, +5.07] -	60	240100	640	361510
TID16442	Sequelae of disorders classified by disorder-system	+4.78 [+2.36, +9.66] -	20	55460	50	25290
TID6070	Disorder of ankle joint	+3.79 [+2.36, +6.10] -	40	141950	870	479170
TID6418	Disorder of sacrum	+4.83 [+2.36, +9.89] -	20	53390	120	77920
TID4150	Closed fracture of phalanx of finger	+7.56 [+2.36, +24.28] -	10	16050	130	49430
TID9475	Infection of external auditory canal	+4.73 [+2.36, +9.49] -	20	55470	300	222180
TID8969	Hyperhidrosis	+4.75 [+2.35, +9.59] -	20	53060	190	126680
TID16819	Spondylosis	+3.09 [+2.35, +4.05] -	140	734780	910	690100
TID5596	Deficiency of macronutrients	+3.75 [+2.35, +5.99] -	40	143860	170	75530
TID8072	Gastroenteritis	+3.28 [+2.35, +4.57] -	80	352240	1030	683050
TID7352	Family history: Cardiovascular disease	+3.34 [+2.35, +4.76] -	70	295430	540	427440
TID7987	Fungal infection by site	+3.26 [+2.35, +4.54] -	80	353680	960	756160
TID6286	Disorder of lumbar disc	+3.22 [+2.35, +4.43] -	90	410350	530	420900
TID12828	Neuropathy of lower limb	+3.34 [+2.34, +4.76] -	70	294800	730	439030
TID6157	Disorder of electrolytes	+3.05 [+2.34, +3.98] -	150	812640	1280	637280
TID439	Acquired deformity of ankle AND/OR foot	+3.53 [+2.33, +5.35] -	50	191710	190	213640
TID6447	Disorder of small intestine	+3.40 [+2.33, +4.97] -	60	246350	540	365650
TID7351	Family history: Cardiac disorder	+3.72 [+2.33, +5.94] -	40	143360	250	188930
TID6113	Disorder of bronchus	+3.01 [+2.33, +3.89] -	190	1126460	1990	1633860
TID6216	Disorder of hair	+4.03 [+2.33, +6.96] -	30	97920	240	283410
TID7339	Family history of stroke	+4.75 [+2.33, +9.69] -	20	53410	100	56960
TID1503	Anesthetic allergy	+4.72 [+2.32, +9.60] -	20	53720	60	46140
TID5631	Degeneration of intervertebral disc	+3.14 [+2.32, +4.25] -	100	477060	630	455430
TID7027	Enthesopathy	+3.29 [+2.32, +4.68] -	70	302410	460	498830
TID17345	Superficial mycosis	+4.00 [+2.32, +6.92] -	30	97020	270	227540
TID6428	Disorder of skeletal AND/OR smooth muscle	+3.01 [+2.31, +3.91] -	160	890630	1890	1439580
TID6510	Disorder of upper respiratory system	+2.98 [+2.31, +3.85] -	210	1316570	3330	4180900
TID17867	Tracheobronchial disorder	+2.98 [+2.31, +3.85] -	190	1137460	2000	1648190
TID10995	Low blood pressure	+3.28 [+2.31, +4.65] -	70	302250	400	226800
TID6454	Disorder of soft tissue of trunk	+3.09 [+2.31, +4.14] -	110	537880	1440	1022650
TID77	Abrasion	+4.66 [+2.31, +9.41] -	20	57060	230	84070
TID5645	Degenerative disorder of cartilage	+3.12 [+2.31, +4.22] -	100	477060	630	455430
TID6482	Disorder of the peripheral nervous system	+2.99 [+2.31, +3.87] -	170	973030	1650	1363640
TID12166	Muscle strain	+3.64 [+2.30, +5.77] -	40	147220	780	488990
TID9858	Injury of fibula	+4.74 [+2.30, +9.76] -	20	54520	150	81970
TID10097	Injury of upper arm	+3.64 [+2.30, +5.76] -	40	148820	640	169320
TID896	Acute pharyngitis	+3.34 [+2.30, +4.86] -	60	249290	1720	1747900
TID12931	Non-scarring alopecia	+4.64 [+2.30, +9.35] -	20	56370	90	135690
TID13770	Organic mental disorder	+3.11 [+2.30, +4.21] -	100	478790	630	185600
TID7108	Eruption of skin	+3.24 [+2.29, +4.59] -	70	305520	1310	1044840
TID13081	Nutritional disorder	+2.97 [+2.29, +3.85] -	170	980750	950	1289750
TID6468	Disorder of sweat gland	+4.64 [+2.29, +9.40] -	20	57200	200	136600
TID6831	Ear, nose and throat disorder	+2.96 [+2.29, +3.84] -	230	1525770	3600	4534670
TID16636	Sleep disorder	+3.00 [+2.29, +3.93] -	140	751630	1300	1190620
TID9582	Infective otitis externa	+4.63 [+2.28, +9.39] -	20	55470	300	222180
TID448	Acquired deformity of joint of big toe	+3.62 [+2.28, +5.76] -	40	147880	140	152450
TID3891	Chronic sinusitis	+3.22 [+2.28, +4.56] -	70	306430	820	823660
TID14907	Potassium disorder	+3.01 [+2.28, +3.99] -	120	612040	1140	538140
TID18070	Traumatic injury of skeletal muscle	+3.62 [+2.28, +5.76] -	40	147930	790	490640
TID6433	Disorder of skin AND/OR subcutaneous tissue of head	+3.31 [+2.27, +4.81] -	60	253500	900	499650
TID16683	Soft tissue lesion of foot region	+3.42 [+2.27, +5.14] -	50	199600	660	510640
TID12049	Motor vehicle injury	+4.54 [+2.27, +9.07] -	20	56380	530	297800
TID6430	Disorder of skeletal system	+2.99 [+2.27, +3.93] -	280	2116970	3020	2447620
TID18294	Ulcer of foot	+4.60 [+2.27, +9.32] -	20	55100	20	24150
TID15330	Procedure discontinued	+3.89 [+2.27, +6.68] -	30	100510	150	171050
TID12782	Neuralgia	+3.20 [+2.26, +4.53] -	70	306340	750	453750
TID4221	Closed fracture of vertebral column without spinal cord injury	+3.88 [+2.26, +6.66] -	30	102640	120	46890
TID1869	Arthropod bite wound	+4.49 [+2.25, +8.96] -	20	56390	290	170360
TID6247	Disorder of intestine	+2.92 [+2.25, +3.77] -	240	1645810	2400	2373130
TID6437	Disorder of skin of head	+3.28 [+2.25, +4.77] -	60	252350	900	497350
TID2100	Bacterial infection of the digestive tract	+3.90 [+2.25, +6.76] -	30	97420	670	230920
TID4747	Congenital anomaly of lower trunk	+4.56 [+2.25, +9.25] -	20	55660	130	109060
TID6135	Disorder of colon	+2.90 [+2.25, +3.74] -	200	1249840	1770	1523750
TID8817	History of substance abuse	+3.07 [+2.25, +4.19] -	90	428910	920	498120
TID6361	Disorder of pelvis	+2.90 [+2.25, +3.73] -	210	1343520	3280	3322920
TID7926	Fracture of vertebra without spinal cord lesion	+3.87 [+2.25, +6.65] -	30	102940	120	47090
TID8715	History of gastrointestinal disease	+3.12 [+2.25, +4.33] -	80	368610	260	205290
TID9945	Injury of muscle	+3.60 [+2.25, +5.77] -	40	147930	790	490640
TID7784	Fracture of fibula	+4.58 [+2.24, +9.34] -	20	54520	150	81970
TID8461	Hemorrhage of rectum and anus	+3.58 [+2.24, +5.71] -	40	150230	330	235640
TID6312	Disorder of mucous membrane	+2.91 [+2.24, +3.77] -	160	917400	1640	2021470
TID9476	Infection of external ear	+4.63 [+2.24, +9.58] -	20	55500	300	222360
TID6285	Disorder of lower respiratory system	+2.89 [+2.24, +3.72] -	230	1552940	2460	2104910
TID13854	Otitis media	+3.56 [+2.24, +5.67] -	40	148140	740	733860
TID14263	Peripheral neuralgia	+3.26 [+2.24, +4.74] -	60	254450	640	370720
TID3644	Chronic disease	+2.90 [+2.24, +3.75] -	250	1769510	2600	2556580
TID8083	Gastrointestinal hemorrhage	+3.18 [+2.24, +4.52] -	70	305380	590	350070
TID6268	Disorder of large intestine	+2.87 [+2.23, +3.68] -	220	1455040	2050	1969870
TID8826	History of tobacco use	+3.05 [+2.23, +4.16] -	90	428390	880	487470
TID6246	Disorder of intervertebral disc of thoracic spine	+4.52 [+2.23, +9.18] -	20	55270	80	46700
TID6284	Disorder of lower leg	+2.89 [+2.23, +3.76] -	150	845170	1650	1120400
TID1595	Ankylosis of spine	+3.03 [+2.23, +4.13] -	90	435890	530	379400
TID2652	Bone inflammatory disease	+3.80 [+2.23, +6.49] -	30	105410	590	306760
TID11153	Malignant hypertension	+3.84 [+2.23, +6.62] -	30	103520	80	58420
TID11146	Malignant essential hypertension	+3.80 [+2.22, +6.51] -	30	103000	80	58090
TID17847	Toxic pneumonitis	+4.51 [+2.22, +9.17] -	20	54530	90	26890
TID193	Abscess of jaw	+6.74 [+2.22, +20.51] -	10	19560	420	124460
TID6283	Disorder of lower gastrointestinal tract	+2.87 [+2.22, +3.71] -	240	1669910	2450	2437710
TID6287	Disorder of lumbar spine	+2.95 [+2.22, +3.92] -	110	562920	1310	782690
TID6147	Disorder of digestive organ	+2.97 [+2.21, +3.99] -	310	2558270	4310	5123480
TID9651	Inflammatory disorder of genitourinary system	+2.95 [+2.21, +3.94] -	110	563030	2610	1808340
TID16611	Situation with explicit context	+3.20 [+2.21, +4.61] -	350	3207940	5160	7119100
TID7927	Fracture of vertebral column	+3.48 [+2.21, +5.47] -	40	154090	150	65400
TID7519	Fibromyositis	+3.76 [+2.21, +6.41] -	30	105550	310	221840
TID8073	Gastroesophageal reflux disease	+2.84 [+2.21, +3.65] -	200	1275370	1640	1519660
TID3026	Candidiasis	+3.31 [+2.20, +4.97] -	50	205880	900	581550
TID6056	Disorder of acid-base balance	+3.50 [+2.20, +5.56] -	40	152500	280	125060
TID6818	Dyssomnia	+3.01 [+2.20, +4.10] -	90	439460	1000	766480
TID6409	Disorder of respiratory system	+2.96 [+2.20, +3.98] -	310	2562700	4410	5781260
TID6481	Disorder of the nose	+2.87 [+2.20, +3.74] -	140	780720	1700	1795910
TID1825	Arthritis	+2.90 [+2.20, +3.83] -	120	635020	750	722560
TID10865	Lipoma	+4.38 [+2.20, +8.75] -	20	59110	100	96900
TID8311	Hallux valgus	+3.74 [+2.19, +6.39] -	30	105700	120	122070
TID6330	Disorder of nose AND/OR nasopharynx	+2.85 [+2.19, +3.72] -	140	786000	1710	1821980
TID9630	Inflammation of specific body organs	+2.96 [+2.19, +4.00] -	320	2727850	4930	6552800
TID6331	Disorder of ocular adnexa	+3.02 [+2.19, +4.18] -	80	381070	1030	847510
TID9383	Infection caused by Ascomycetes	+3.29 [+2.19, +4.96] -	50	207960	900	583870
TID1589	Ankylosis of joint	+2.96 [+2.18, +4.03] -	90	441770	540	388060
TID601	Acute bronchitis	+2.96 [+2.17, +4.03] -	90	445470	1150	947390
TID5929	Disease caused by Gram-positive bacteria	+3.14 [+2.17, +4.54] -	60	265010	1140	875590
TID6472	Disorder of tendon	+3.02 [+2.17, +4.19] -	80	379040	550	528920
TID7177	Exacerbation of asthma	+3.72 [+2.17, +6.35] -	30	107730	480	281730
TID8087	Gastrointestinal stenosis	+4.37 [+2.17, +8.79] -	20	58680	40	34620
TID488	Acquired hallux valgus	+3.73 [+2.17, +6.42] -	30	105620	120	122050
TID9529	Infectious disease of digestive tract	+3.41 [+2.17, +5.34] -	40	157120	860	380480
TID1981	Atrophic gastritis	+4.36 [+2.17, +8.74] -	20	59170	100	70770
TID9650	Inflammatory disorder of extremity	+2.85 [+2.17, +3.74] -	130	711180	1630	1295960
TID468	Acquired deformity of toe	+3.42 [+2.17, +5.40] -	40	157000	140	162440
TID1281	Allergy to diagnostic agent	+3.69 [+2.17, +6.29] -	30	108200	120	101030
TID8790	History of peptic ulcer	+4.33 [+2.17, +8.64] -	20	57800	160	43950
TID9652	Inflammatory disorder of head	+2.79 [+2.16, +3.59] -	190	1202270	2970	3576100
TID16822	Spondylosis without myelopathy	+3.05 [+2.16, +4.29] -	70	322370	400	250970
TID3652	Chronic disease of respiratory system	+2.78 [+2.16, +3.57] -	180	1113030	1560	1606150
TID6470	Disorder of synovium	+2.95 [+2.16, +4.03] -	90	442920	690	665120
TID6805	Dysphagia	+3.04 [+2.16, +4.28] -	70	325900	370	283160
TID9405	Infection caused by Escherichia coli	+3.72 [+2.16, +6.40] -	30	106270	190	66900
TID6209	Disorder of gastrointestinal tract mucous membrane	+3.71 [+2.16, +6.37] -	30	105080	140	105980
TID9631	Inflammation of specific body structures or tissue	+2.97 [+2.16, +4.09] -	330	2906340	5220	7190620
TID14830	Posterior rhinorrhea	+4.33 [+2.16, +8.68] -	20	59130	70	96150
TID1027	Adjustment disorder with anxious mood	+6.67 [+2.16, +20.61] -	10	18990	100	59420
TID6322	Disorder of neck	+2.77 [+2.15, +3.56] -	250	1832410	3180	2577720
TID9029	Hypertensive emergency	+3.73 [+2.15, +6.45] -	30	104570	80	58850
TID10253	Intervertebral disc disorder	+2.87 [+2.15, +3.82] -	110	582930	820	667620
TID15337	Procedure with explicit context	+2.77 [+2.15, +3.57] -	250	1819020	2690	2668370
TID18340	Undernutrition	+2.80 [+2.15, +3.63] -	150	870670	850	1085880
TID3272	Cellulitis and abscess of lower limb	+3.41 [+2.15, +5.40] -	40	155870	490	234650
TID1632	Anorectal disorder	+3.09 [+2.15, +4.45] -	60	267750	340	333340
TID3218	Cartilage disorder	+2.76 [+2.15, +3.54] -	190	1212820	1320	1271140
TID9474	Infection of ear	+4.32 [+2.15, +8.68] -	20	60420	310	234680
TID968	Acute tracheobronchitis	+2.91 [+2.15, +3.95] -	90	447320	1160	952310
TID779	Acute lower respiratory tract infection	+4.30 [+2.15, +8.60] -	20	57530	80	67040
TID7845	Fracture of phalanx of finger	+6.52 [+2.14, +19.82] -	10	18730	150	56910
TID9027	Hypertensive crisis	+3.64 [+2.14, +6.19] -	30	108600	80	60840
TID15896	Retention of urine	+3.66 [+2.14, +6.26] -	30	108890	150	78410
TID13080	Nutritional deficiency disorder	+2.77 [+2.14, +3.59] -	150	876360	870	1101140
TID15960	Reversible ischemic neurologic deficit syndrome	+3.19 [+2.13, +4.76] -	50	212960	200	78660
TID6319	Disorder of nasal sinus	+2.81 [+2.13, +3.69] -	120	655870	1720	1985020
TID14171	Periapical abscess without a sinus	+6.48 [+2.13, +19.76] -	10	19330	420	123900
TID6051	Disorder of abdomen	+2.92 [+2.13, +4.02] -	330	2935180	4680	5762680
TID3028	Candidiasis of mouth	+4.23 [+2.12, +8.41] -	20	60830	110	73880
TID11529	Malnutrition (calorie)	+4.22 [+2.12, +8.40] -	20	60390	70	31770
TID6545	Disorder of vulva	+3.33 [+2.11, +5.26] -	40	161140	1780	1044650
TID534	Acquired valgus deformity of joint of lower limb	+3.56 [+2.11, +6.03] -	30	111000	120	125310
TID536	Acquired valgus deformity of limb	+3.61 [+2.11, +6.18] -	30	111050	120	125380
TID8689	History of central nervous system disorder	+3.29 [+2.11, +5.14] -	40	164240	230	85750
TID6408	Disorder of reproductive system	+2.73 [+2.10, +3.54] -	140	816400	3670	3649510
TID2099	Bacterial infection of skin	+4.19 [+2.10, +8.34] -	20	61180	610	506800
TID6404	Disorder of rectum	+3.12 [+2.10, +4.63] -	50	216010	230	211070
TID16853	Sprain of knee and leg	+4.06 [+2.10, +7.87] -	20	65090	420	211780
TID17304	Superficial injury of lower limb	+6.94 [+2.10, +22.97] -	10	16790	100	52210
TID6099	Disorder of bone	+2.72 [+2.10, +3.52] -	260	1963160	2670	1962300
TID10439	Joint derangement	+4.16 [+2.10, +8.25] -	20	61110	160	137010
TID18130	Tricyclic antidepressant drug allergy	+7.16 [+2.09, +24.49] -	10	16160	30	19770
TID5649	Degenerative disorder of musculoskeletal system	+2.70 [+2.09, +3.48] -	250	1856830	1370	1387000
TID17926	Traumatic AND/OR non-traumatic brain injury	+2.93 [+2.09, +4.11] -	70	337490	900	270750
TID195	Abscess of limb	+3.11 [+2.09, +4.61] -	50	220570	860	415660
TID5238	Contusion of upper arm	+6.75 [+2.09, +21.79] -	10	18060	300	28840
TID12995	Noninfectious gastroenteritis	+3.12 [+2.09, +4.66] -	50	218320	750	477590
TID8686	History of cardiovascular disease	+2.84 [+2.09, +3.86] -	90	459210	490	307810
TID13805	Osteoarthritis	+2.69 [+2.09, +3.47] -	250	1856790	1370	1386490
TID198	Abscess of lower limb	+3.29 [+2.09, +5.19] -	40	161800	520	256030
TID5503	Cyst of ovary	+4.19 [+2.09, +8.40] -	20	60690	1180	831820
TID13851	Otitis	+3.11 [+2.09, +4.65] -	50	218220	940	912510
TID9525	Infectious disease of abdomen	+3.25 [+2.08, +5.05] -	40	167870	610	331200
TID2202	Benign lipomatous tumor	+4.11 [+2.08, +8.09] -	20	62200	100	101660
TID5510	Cyst of uterine adnexa	+4.18 [+2.08, +8.40] -	20	60860	1180	833150
TID7335	Family history of neurological disorder	+4.12 [+2.08, +8.17] -	20	63080	120	77040
TID7413	Female reproductive system disorder	+2.72 [+2.08, +3.55] -	130	738850	3600	3523410
TID16700	Somatoform disorder	+6.70 [+2.08, +21.52] -	10	17810	90	51050
TID18752	Vitamin D deficiency	+2.74 [+2.08, +3.61] -	120	669660	640	911940
TID4583	Concussion with loss of consciousness	+6.40 [+2.08, +19.67] -	10	19160	350	72350
TID9964	Injury of nasal bones	+6.12 [+2.08, +18.02] -	10	22000	330	35170
TID329	Accidental poisoning caused by drugs, medicines and biologicals	+6.44 [+2.08, +19.96] -	10	19060	310	74910
TID6540	Disorder of vitamin D	+2.73 [+2.08, +3.59] -	120	669680	640	912050
TID11797	Metabolic disease	+2.90 [+2.08, +4.03] -	340	3119860	3030	3447960
TID6036	Disorder associated with menstruation AND/OR menopause	+2.78 [+2.08, +3.72] -	100	533880	1370	1397290
TID979	Acute upper respiratory infection	+2.83 [+2.08, +3.85] -	90	462140	1650	1601940
TID3271	Cellulitis and abscess of lower leg	+3.51 [+2.08, +5.93] -	30	112770	310	147300
TID6480	Disorder of the lower urinary tract	+2.78 [+2.08, +3.72] -	100	533070	940	681140
TID9189	Idiopathic scoliosis AND/OR kyphoscoliosis	+3.49 [+2.08, +5.86] -	30	112980	190	156160
TID10273	Intestinal infectious disease	+3.54 [+2.08, +6.02] -	30	111360	260	176880
TID11038	Lung consolidation	+2.81 [+2.08, +3.79] -	90	463300	630	421410
TID12247	Nasal discharge	+4.18 [+2.08, +8.40] -	20	59660	70	97340
TID14509	Pneumonia	+2.81 [+2.08, +3.79] -	90	463300	630	421410
TID18232	Tumor of esophagus, stomach and/or duodenum	+4.05 [+2.08, +7.91] -	20	62070	30	42010
TID18681	Viral disease	+2.76 [+2.08, +3.67] -	110	596550	2140	2037640
TID3263	Cellulitis	+2.84 [+2.07, +3.91] -	80	402060	1360	823560
TID3293	Cellulitis of lower leg	+3.52 [+2.07, +5.98] -	30	112780	310	147300
TID5926	Disease caused by Gram-negative bacillus	+3.23 [+2.07, +5.03] -	40	166810	250	108100
TID10927	Localized osteoarthrosis uncertain if primary OR secondary	+2.91 [+2.07, +4.08] -	70	336700	210	174030
TID1866	Arthropathy of pelvis	+2.85 [+2.07, +3.92] -	80	401370	410	291580
TID6289	Disorder of lung	+2.64 [+2.06, +3.39] -	180	1160010	1300	908700
TID9644	Inflammatory disorder	+2.83 [+2.06, +3.87] -	330	2969270	5240	7260370
TID197	Abscess of lower leg	+3.50 [+2.06, +5.94] -	30	112770	310	147300
TID6442	Disorder of skin of upper limb	+3.48 [+2.06, +5.86] -	30	113780	580	232630
TID6487	Disorder of thoracic spine	+3.22 [+2.06, +5.02] -	40	166060	470	218800
TID14184	Perimenopausal disorder	+2.83 [+2.06, +3.90] -	80	401900	340	523990
TID16430	Sequela	+3.06 [+2.06, +4.55] -	50	223810	220	201860
TID18758	Vitamin disease	+2.68 [+2.05, +3.50] -	130	753880	720	995140
TID6213	Disorder of glucose regulation	+3.03 [+2.05, +4.47] -	50	225200	450	429430
TID8794	History of pneumonia	+4.04 [+2.05, +7.98] -	20	63420	100	56330
TID11034	Lumbosacral spondylosis	+2.93 [+2.05, +4.21] -	60	284090	350	225300
TID6137	Disorder of conjunctiva	+3.04 [+2.04, +4.53] -	50	224960	740	627320
TID9645	Inflammatory disorder of bone of jaw	+6.55 [+2.04, +20.98] -	10	19830	440	127850
TID10878	Lipomatous tumor	+4.06 [+2.04, +8.05] -	20	62200	100	101660
TID3806	Chronic obstructive lung disease	+2.70 [+2.04, +3.56] -	110	611840	580	322250
TID5685	Dementia associated with another disease	+3.18 [+2.04, +4.96] -	40	167420	180	50080
TID14314	Persistent vomiting	+7.01 [+2.04, +24.09] -	10	17020	130	48030
TID18757	Vitamin deficiency	+2.66 [+2.04, +3.46] -	130	752890	720	993950
TID1500	Anemia related to disturbed deoxyribonucleic acid synthesis	+3.96 [+2.04, +7.71] -	20	64560	40	45840
TID12824	Neuropathy associated with endocrine disorder	+3.47 [+2.03, +5.91] -	30	113190	100	74430
TID5525	Cystitis	+2.99 [+2.03, +4.41] -	50	230410	610	411000
TID16441	Sequelae of disorders	+3.03 [+2.03, +4.53] -	50	223790	220	201840
TID8127	Generalized osteoarthritis	+3.02 [+2.03, +4.51] -	50	224560	70	81070
TID3283	Cellulitis of digit	+3.97 [+2.03, +7.75] -	20	66070	150	121490
TID11036	Lumbosacral spondylosis without myelopathy	+2.91 [+2.03, +4.18] -	60	282520	350	223990
TID12263	Necrosis of anatomical site	+2.64 [+2.03, +3.43] -	130	765690	1020	560020
TID5186	Contusion of elbow	+5.99 [+2.03, +17.68] -	10	21010	270	51350
TID5801	Diabetic neuropathy	+3.46 [+2.02, +5.90] -	30	113180	100	74410
TID1710	Antiepileptic allergy	+3.40 [+2.02, +5.72] -	30	116550	260	151880
TID2740	Bronchiolar disease	+2.68 [+2.02, +3.55] -	110	617890	590	338960
TID6187	Disorder of female genital organs	+2.65 [+2.02, +3.47] -	120	693630	3350	3208930
TID15332	Procedure not done	+4.03 [+2.02, +8.03] -	20	63690	180	121140
TID1915	Asthma	+2.69 [+2.02, +3.60] -	100	545430	1770	1527160
TID10523	Kyphoscoliosis deformity of spine	+3.43 [+2.02, +5.82] -	30	112830	190	155980
TID2003	Atrophy of vagina	+3.12 [+2.02, +4.82] -	40	172680	70	110410
TID6486	Disorder of thoracic segment of trunk	+2.76 [+2.02, +3.77] -	330	2996260	4020	4083740
TID18736	Visual system disorder	+2.57 [+2.02, +3.28] -	190	1278750	2070	1648190
TID11089	Macrocytic anemia	+3.95 [+2.01, +7.75] -	20	65240	40	46070
TID1339	Allergy to substance	+2.62 [+2.01, +3.40] -	290	2428310	3480	4363640
TID1474	Anemia	+2.57 [+2.01, +3.30] -	170	1098850	1760	1455130
TID5598	Deficiency of micronutrients	+2.61 [+2.01, +3.39] -	130	769950	740	1034150
TID5235	Contusion of toe	+6.61 [+2.01, +21.79] -	10	17880	110	45380
TID626	Acute disease of eye	+3.97 [+2.00, +7.86] -	20	64520	180	215050
TID4213	Closed fracture of upper limb	+2.98 [+2.00, +4.42] -	50	225850	560	277090
TID18284	Ulcer	+2.75 [+2.00, +3.77] -	80	410280	530	379960
TID6516	Disorder of urinary tract proper	+2.60 [+2.00, +3.38] -	130	770640	1230	924200
TID1985	Atrophic vaginitis	+3.10 [+2.00, +4.80] -	40	172620	60	110330
TID7307	Family history of disorder	+2.61 [+2.00, +3.42] -	120	699050	1160	1289960
TID10430	Jaw injury	+6.07 [+2.00, +18.44] -	10	19540	370	80140
TID5633	Degeneration of lumbar intervertebral disc	+2.79 [+1.99, +3.91] -	70	349370	410	304190
TID7304	Family history of clinical finding	+2.61 [+1.99, +3.42] -	120	700690	1170	1299320
TID7936	Fractured nasal bones	+5.98 [+1.99, +17.92] -	10	22000	330	35170
TID7342	Family history with explicit context	+2.60 [+1.99, +3.39] -	120	700910	1170	1301700
TID12000	Mononeuritis	+3.33 [+1.99, +5.58] -	30	119390	190	112420
TID5927	Disease caused by Gram-negative bacteria	+2.94 [+1.99, +4.35] -	50	228120	790	383580
TID3418	Cervical disc disorder	+3.10 [+1.99, +4.84] -	40	170900	300	216360
TID469	Acquired deformity of trunk	+2.84 [+1.99, +4.06] -	60	287830	560	300750
TID9639	Inflammatory disease of mucous membrane	+2.60 [+1.99, +3.41] -	120	706230	1360	1812680
TID9632	Inflammation of specific body systems	+2.67 [+1.99, +3.58] -	320	2862160	5150	7074220
TID6450	Disorder of soft tissue of head	+2.60 [+1.99, +3.40] -	120	702850	1870	1757560
TID14169	Periapical abscess	+6.08 [+1.99, +18.60] -	10	19560	420	124450
TID5679	Delirium	+3.10 [+1.98, +4.87] -	40	173420	150	44790
TID10709	Late effects of cerebrovascular disease	+3.33 [+1.98, +5.60] -	30	120110	60	44440
TID10937	Localized, primary osteoarthritis of the pelvic region and thigh	+3.08 [+1.98, +4.80] -	40	172980	80	91520
TID17411	Syncope	+2.76 [+1.98, +3.85] -	70	355770	760	489650
TID8583	Herpes simplex	+3.80 [+1.98, +7.31] -	20	68130	540	339640
TID11708	Megaloblastic anemia	+3.95 [+1.97, +7.90] -	20	64560	40	45840
TID12992	Noninfectious colitis	+3.08 [+1.97, +4.80] -	40	175230	690	409260
TID205	Abscess of oral soft tissue	+6.08 [+1.97, +18.76] -	10	19560	420	124450
TID6288	Disorder of lumbosacral intervertebral disc	+2.81 [+1.97, +4.01] -	60	294220	360	260610
TID10570	Laceration of head	+3.84 [+1.97, +7.48] -	20	69220	240	70710
TID16754	Spinal stenosis	+2.75 [+1.97, +3.85] -	70	356740	240	203630
TID7034	Enthesopathy of lower limb	+3.33 [+1.97, +5.64] -	30	117810	180	183730
TID2755	Bruise of head	+3.86 [+1.96, +7.58] -	20	65290	300	63080
TID5634	Degeneration of lumbosacral intervertebral disc	+2.81 [+1.96, +4.03] -	60	294220	360	260610
TID6181	Disorder of eyelid	+3.04 [+1.96, +4.72] -	40	176160	270	245260
TID6351	Disorder of pancreas	+3.33 [+1.96, +5.64] -	30	118430	260	136360
TID9665	Inflammatory disorder of upper respiratory tract	+2.52 [+1.96, +3.22] -	160	1028710	2790	3554400
TID13933	Pancreatitis	+3.92 [+1.96, +7.82] -	20	64270	220	106700
TID15403	Propensity to adverse reactions to substance	+2.56 [+1.96, +3.33] -	290	2450200	3480	4383370
TID4904	Congenital disease	+2.72 [+1.96, +3.79] -	70	361470	620	643130
TID16439	Sequelae of cardiovascular disorders	+3.28 [+1.96, +5.50] -	30	122170	70	45900
TID14800	Post-streptococcal disorder	+3.29 [+1.96, +5.52] -	30	119520	50	57240
TID17276	Superficial injury of eye AND/OR adnexa	+6.30 [+1.95, +20.34] -	10	19090	180	72590
TID8373	Hematemesis	+5.96 [+1.95, +18.19] -	10	20420	180	38480
TID15854	Respiratory failure	+2.88 [+1.95, +4.25] -	50	232870	240	117870
TID15431	Pruritic disorders	+3.28 [+1.95, +5.53] -	30	119310	430	272510
TID2940	Bursitis	+3.02 [+1.95, +4.69] -	40	176950	220	212850
TID12808	Neurologic disorder associated with type II diabetes mellitus	+3.28 [+1.95, +5.54] -	30	121140	100	71960
TID715	Acute genitourinary disorder	+2.62 [+1.94, +3.54] -	90	496250	910	540290
TID6238	Disorder of immune function	+2.70 [+1.94, +3.75] -	70	361200	600	425880
TID18322	Ulnar neuropathy	+5.82 [+1.94, +17.44] -	10	22620	70	49820
TID6188	Disorder of female genital tract	+2.54 [+1.94, +3.32] -	120	715730	3500	3389790
TID6870	Eczema	+2.71 [+1.94, +3.77] -	70	362260	800	872750
TID9662	Inflammatory disorder of the eye	+2.88 [+1.94, +4.27] -	50	234220	650	642890
TID9881	Injury of hip and thigh	+3.24 [+1.94, +5.40] -	30	121580	70	30080
TID14137	Peptic ulcer	+3.78 [+1.94, +7.34] -	20	68430	160	64470
TID1220	Allergic disposition	+2.52 [+1.94, +3.28] -	290	2459300	3570	4505050
TID11029	Lumbosacral neuritis	+2.85 [+1.94, +4.18] -	50	239590	460	293000
TID14530	Pneumonitis	+2.61 [+1.94, +3.53] -	90	496410	680	447790
TID6427	Disorder of shoulder region	+2.65 [+1.94, +3.61] -	80	429870	1030	518300
TID625	Acute disease of cardiovascular system	+2.50 [+1.94, +3.22] -	140	877700	960	715500
TID1862	Arthropathy of elbow	+3.80 [+1.94, +7.45] -	20	68690	240	190290
TID4604	Confusional state	+3.03 [+1.94, +4.75] -	40	175720	150	45810
TID8378	Hematological agents allergy	+2.98 [+1.94, +4.60] -	40	178040	240	185080
TID13713	Opioid analgesic adverse reaction	+5.85 [+1.94, +17.70] -	10	20630	60	19830
TID6514	Disorder of urinary bladder	+2.59 [+1.93, +3.47] -	90	496650	850	611160
TID13596	Open wound of lower limb	+3.24 [+1.93, +5.43] -	30	122350	410	179480
TID14947	Premature beats	+3.24 [+1.93, +5.43] -	30	118840	70	88240
TID2648	Bone abscess	+6.27 [+1.93, +20.34] -	10	19750	420	124710
TID6005	Dislocation of joint	+3.80 [+1.93, +7.49] -	20	67960	190	122840
TID6219	Disorder of hair growth	+5.72 [+1.93, +16.96] -	10	21540	70	93720
TID6488	Disorder of thorax	+2.58 [+1.93, +3.45] -	320	2918050	3920	3942790
TID11802	Metabolic encephalopathy	+3.76 [+1.93, +7.31] -	20	67370	60	29570
TID6094	Disorder of blood vessel	+2.47 [+1.93, +3.17] -	260	2079000	2390	2437020
TID9637	Inflammatory disease of female genital structure	+2.75 [+1.93, +3.94] -	60	302490	2100	1332930
TID14338	Pethidine analog allergy	+3.72 [+1.92, +7.22] -	20	69200	90	63040
TID17617	Thoracic radiculopathy	+2.82 [+1.92, +4.13] -	50	241280	460	295220
TID6052	Disorder of abdominal segment of trunk	+2.59 [+1.92, +3.51] -	330	3072950	4890	6051580
TID9012	Hypersensitivity condition	+2.55 [+1.92, +3.38] -	310	2757310	4060	5536790
TID9013	Hypersensitivity disposition	+2.49 [+1.92, +3.24] -	290	2480390	3570	4523560
TID10571	Laceration of head and neck	+3.67 [+1.92, +7.00] -	20	69490	240	71280
TID12216	Myocardial infarction	+2.75 [+1.92, +3.93] -	60	299850	180	121240
TID4033	Closed fracture involving joint	+2.81 [+1.92, +4.10] -	50	245840	270	176240
TID4048	Closed fracture of ankle	+3.73 [+1.92, +7.25] -	20	67550	200	108320
TID6406	Disorder of refraction AND/OR accommodation	+2.98 [+1.92, +4.64] -	40	175880	220	289460
TID8075	Gastroesophageal reflux disease without esophagitis	+2.48 [+1.92, +3.22] -	130	803470	890	966170
TID15400	Propensity to adverse reactions	+2.50 [+1.92, +3.26] -	290	2480440	3570	4523830
TID12994	Noninfectious enteritis	+2.97 [+1.92, +4.62] -	40	175260	690	409260
TID6225	Disorder of hematopoietic structure	+2.62 [+1.91, +3.58] -	80	432250	1000	1018120
TID6522	Disorder of vagina	+2.61 [+1.91, +3.56] -	80	433470	2360	1620580
TID4219	Closed fracture of vertebral column	+3.18 [+1.91, +5.28] -	30	124490	140	56920
TID6173	Disorder of external ear	+2.72 [+1.91, +3.87] -	60	305650	530	498150
TID10015	Injury of ribs	+3.71 [+1.91, +7.21] -	20	67180	230	50050
TID4121	Closed fracture of lower limb	+2.72 [+1.91, +3.87] -	60	302500	580	332730
TID16377	Senile dementia	+3.77 [+1.91, +7.42] -	20	68680	0	1490
TID17616	Thoracic radiculitis	+2.81 [+1.91, +4.14] -	50	239410	460	292860
TID6364	Disorder of periapical tissues of tooth	+5.65 [+1.91, +16.73] -	10	22480	470	139140
TID11032	Lumbosacral radiculitis	+2.81 [+1.91, +4.14] -	50	239540	460	292980
TID6366	Disorder of perineum	+2.56 [+1.91, +3.43] -	90	506630	1360	1305580
TID6717	Drug groups primarily affecting the central nervous system allergy	+2.44 [+1.91, +3.13] -	150	972360	1730	1412940
TID7924	Fracture of upper limb	+2.81 [+1.91, +4.15] -	50	240020	590	295340
TID17612	Thoracic neuritis	+2.82 [+1.91, +4.18] -	50	239410	460	292840
TID1204	Allergic condition	+2.50 [+1.90, +3.27] -	300	2636220	3860	5191030
TID8142	Genital infection	+3.69 [+1.90, +7.18] -	20	68520	1000	490100
TID15855	Respiratory insufficiency	+2.79 [+1.90, +4.09] -	50	243420	250	124710
TID5107	Conjunctivitis	+2.93 [+1.89, +4.54] -	40	183550	580	573080
TID4975	Congenital malformation	+2.79 [+1.89, +4.10] -	50	241500	420	483700
TID13248	Onychomycosis	+2.77 [+1.89, +4.07] -	50	242390	200	222310
TID18159	Trunk nerve lesion	+2.76 [+1.89, +4.04] -	50	246610	470	301040
TID14735	Polyneuropathy	+2.77 [+1.89, +4.06] -	50	242080	240	182750
TID18707	Viral infection by site	+2.77 [+1.88, +4.06] -	50	242260	900	811140
TID5126	Contact dermatitis	+2.62 [+1.88, +3.65] -	70	371120	780	851440
TID7320	Family history of malignant neoplasm of gastrointestinal tract	+3.14 [+1.88, +5.24] -	30	126090	140	162860
TID2122	Bacterial sepsis	+3.67 [+1.88, +7.16] -	20	68890	110	71520
TID17466	Tachyarrhythmia	+2.76 [+1.88, +4.05] -	50	244930	560	337760
TID6416	Disorder of rotator cuff	+3.15 [+1.88, +5.29] -	30	123430	140	112320
TID4129	Closed fracture of medial malleolus	+5.48 [+1.88, +15.98] -	10	23280	60	30310
TID6318	Disorder of nasal cavity	+2.47 [+1.88, +3.24] -	110	659800	1310	1630830
TID18550	Varices of perineum	+2.60 [+1.87, +3.59] -	70	377840	490	474120
TID746	Acute ill-defined cerebrovascular disease	+3.69 [+1.87, +7.28] -	20	70190	40	23910
TID3306	Cellulitis of upper limb	+3.58 [+1.87, +6.84] -	20	70650	450	184450
TID5432	Curvature of spine	+2.88 [+1.87, +4.42] -	40	183830	260	210120
TID9480	Infection of gastrointestinal tract	+3.13 [+1.87, +5.22] -	30	122770	290	201540
TID7031	Enthesopathy of hip region	+3.14 [+1.87, +5.26] -	30	125780	110	118390
TID9666	Inflammatory neuropathy	+2.54 [+1.87, +3.44] -	80	447920	860	615730
TID13819	Osteochondropathy	+2.40 [+1.87, +3.08] -	140	909280	580	591910
TID18447	Upper gastrointestinal hemorrhage	+3.62 [+1.87, +7.02] -	20	71050	230	70720
TID10230	Internal hemorrhoids without complication	+2.86 [+1.87, +4.38] -	40	185590	180	178120
TID15623	Pyoderma	+3.57 [+1.87, +6.83] -	20	72590	360	247170
TID6153	Disorder of ear	+2.47 [+1.87, +3.26] -	100	591770	1330	1385280
TID18797	Vulvovaginal disease	+3.11 [+1.87, +5.18] -	30	127000	1680	951420
TID12785	Neuritis	+2.54 [+1.87, +3.46] -	80	447560	860	615350
TID18798	Vulvovaginitis	+3.13 [+1.87, +5.26] -	30	125520	1660	934910
TID10795	Lesion of nerve root and/or plexus	+2.74 [+1.86, +4.03] -	50	249390	480	306080
TID11033	Lumbosacral radiculopathy	+2.74 [+1.86, +4.03] -	50	246610	470	301040
TID7035	Enthesopathy of pelvic region	+3.09 [+1.86, +5.14] -	30	125780	110	118390
TID1131	Age-related cataract	+2.64 [+1.86, +3.75] -	60	309140	70	91070
TID16634	Sleep apnea	+2.56 [+1.86, +3.54] -	70	382060	440	501160
TID18819	White blood cell disorder	+2.63 [+1.86, +3.73] -	60	313240	560	371960
TID14278	Peripheral vascular disease associated with another disorder	+3.69 [+1.86, +7.35] -	20	68720	20	16210
TID8477	Hemorrhoids	+2.57 [+1.85, +3.56] -	70	377840	490	474120
TID14114	Pelvic varices	+2.56 [+1.85, +3.54] -	70	378510	500	478310
TID9636	Inflammatory dermatosis	+2.42 [+1.85, +3.18] -	110	673610	1470	1599460
TID5683	Dementia	+2.57 [+1.85, +3.59] -	70	377330	200	67420
TID6525	Disorder of vein	+2.39 [+1.85, +3.09] -	130	828850	900	880740
TID16609	Sinusitis	+2.45 [+1.85, +3.25] -	100	593220	1450	1833280
TID1455	Analgesic allergy	+2.36 [+1.84, +3.02] -	150	1000420	1740	1430710
TID1864	Arthropathy of knee joint	+2.56 [+1.84, +3.56] -	70	381830	750	625850
TID4138	Closed fracture of nasal bones	+5.78 [+1.84, +18.15] -	10	20810	330	33800
TID18140	Triggering of digit	+3.57 [+1.84, +6.91] -	20	73140	40	57310
TID6345	Disorder of oropharynx	+3.50 [+1.84, +6.67] -	20	72990	600	611610
TID6697	Drug allergy	+2.35 [+1.84, +3.00] -	260	2148540	3050	3588270
TID2416	Benign tumor of head and neck	+3.05 [+1.84, +5.07] -	30	130080	120	183930
TID6180	Disorder of eye region	+2.33 [+1.83, +2.96] -	170	1183300	1720	1350990
TID8823	History of thrombosis	+3.06 [+1.83, +5.13] -	30	125220	200	99140
TID18585	Vascular disorder of pelvis	+2.53 [+1.83, +3.48] -	70	385560	500	481830
TID531	Acquired trigger finger	+3.55 [+1.83, +6.90] -	20	71340	40	54930
TID11028	Lumbar sprain	+3.54 [+1.83, +6.87] -	20	71750	760	304720
TID18623	Venous varices	+2.44 [+1.82, +3.27] -	90	530450	600	636170
TID6316	Disorder of nail	+2.58 [+1.82, +3.65] -	60	318760	350	386570
TID8797	History of polyp of colon	+2.66 [+1.82, +3.88] -	50	255510	90	137010
TID10923	Localized infection of skin AND/OR subcutaneous tissue	+3.53 [+1.82, +6.86] -	20	72250	190	142750
TID5267	Corn - lesion	+3.46 [+1.81, +6.62] -	20	73830	80	59050
TID15401	Propensity to adverse reactions to drug	+2.31 [+1.81, +2.95] -	260	2176920	3060	3612650
TID6405	Disorder of refraction	+3.01 [+1.81, +5.01] -	30	132690	190	252660
TID6859	Ectactic vein	+2.43 [+1.81, +3.25] -	90	530450	600	636170
TID8832	History of urinary disease	+2.67 [+1.81, +3.93] -	50	251810	790	391650
TID17036	Stress and adjustment reaction	+5.20 [+1.81, +14.93] -	10	23390	80	45370
TID1216	Allergic disorder by body site affected	+2.39 [+1.81, +3.17] -	100	606460	1080	1526810
TID11764	Menopausal syndrome	+2.56 [+1.81, +3.62] -	60	319340	300	459450
TID18160	Trunk varices	+2.51 [+1.81, +3.48] -	70	387820	510	488140
TID6073	Disorder of anterior segment of eye	+2.34 [+1.81, +3.04] -	120	768230	1000	851240
TID1330	Allergy to rubber	+3.01 [+1.81, +5.02] -	30	129920	390	308610
TID7742	Fracture of ankle	+3.54 [+1.81, +6.92] -	20	69630	210	111410
TID6067	Disorder of anal region	+2.44 [+1.80, +3.31] -	80	460780	620	610580
TID7751	Fracture of bone of forefoot	+3.48 [+1.80, +6.71] -	20	73660	270	151020
TID7807	Fracture of lower limb	+2.55 [+1.80, +3.60] -	60	324390	620	365310
TID394	Acidosis	+2.98 [+1.80, +4.94] -	30	133100	260	113480
TID5815	Diaphragmatic hernia	+2.54 [+1.80, +3.58] -	60	325610	230	204780
TID16743	Spinal cord disorder	+2.76 [+1.80, +4.23] -	40	193400	210	186200
TID6083	Disorder of auditory system	+2.33 [+1.80, +3.03] -	120	767910	1420	1481570
TID16620	Skin disorder due to physical agent AND/OR foreign substance	+2.97 [+1.79, +4.91] -	30	132760	140	151380
TID2546	Bite wound of skin	+5.47 [+1.79, +16.66] -	10	22240	150	73050
TID3294	Cellulitis of lower limb	+2.75 [+1.79, +4.21] -	40	191340	530	281410
TID10740	Latex allergy	+3.01 [+1.79, +5.06] -	30	129160	380	307890
TID17032	Streptococcus pyogenes infection	+5.36 [+1.79, +16.02] -	10	23060	370	348000
TID10804	Lesion of ulnar nerve	+5.33 [+1.79, +15.86] -	10	22600	70	49770
TID8089	Gastrointestinal ulcer	+2.71 [+1.79, +4.11] -	40	198900	310	213120
TID14743	Polyp	+2.61 [+1.79, +3.81] -	50	257580	240	360550
TID14745	Polyp of colon	+2.93 [+1.79, +4.80] -	30	132330	70	103660
TID1729	Antiprotozoal drug allergy	+3.45 [+1.78, +6.69] -	20	74490	130	100610
TID4393	Colitis	+2.51 [+1.78, +3.54] -	60	327160	780	535830
TID3412	Cerebrovascular disease	+2.35 [+1.78, +3.09] -	100	616200	380	281780
TID5589	Defect of diaphragm	+2.52 [+1.78, +3.58] -	60	325610	230	204780
TID6347	Disorder of ovary	+2.95 [+1.78, +4.89] -	30	134020	1260	938790
TID6583	Displacement of lumbar intervertebral disc without myelopathy	+2.94 [+1.78, +4.86] -	30	133030	280	202810
TID9038	Hypertensive heart failure	+3.47 [+1.78, +6.75] -	20	72000	30	19060
TID17818	Toxic effect of venom	+5.24 [+1.78, +15.42] -	10	22790	120	65360
TID7121	Erythematous condition	+3.46 [+1.78, +6.72] -	20	72360	140	97820
TID16453	Sequelae of neurological disorders	+2.72 [+1.78, +4.16] -	40	194900	150	177180
TID12214	Myocardial disease	+2.41 [+1.78, +3.27] -	80	467470	290	206250
TID4623	Congenital abnormality of lower limb and pelvic girdle	+3.44 [+1.78, +6.67] -	20	73930	170	156510
TID3017	Callosity	+3.39 [+1.78, +6.49] -	20	76190	80	60380
TID7820	Fracture of medial malleolus	+5.23 [+1.77, +15.40] -	10	23690	60	30780
TID11740	Melena	+2.96 [+1.77, +4.93] -	30	131190	270	167070
TID12776	Nerve root disorder	+2.45 [+1.77, +3.39] -	70	394470	790	581100
TID175	Abscess of connective tissue	+5.52 [+1.77, +17.19] -	10	22490	420	132870
TID6075	Disorder of anus	+2.92 [+1.77, +4.82] -	30	135220	180	194350
TID6501	Disorder of trunk	+2.84 [+1.77, +4.55] -	380	4050580	5890	8589620
TID3876	Chronic respiratory failure	+3.32 [+1.76, +6.26] -	20	76120	50	27920
TID6324	Disorder of nerve root and/or plexus	+2.43 [+1.76, +3.35] -	70	400870	810	599000
TID8337	Heart disease	+2.23 [+1.76, +2.82] -	240	1963660	1600	1520490
TID4595	Conduction disorder of the heart	+2.32 [+1.76, +3.05] -	100	623130	630	453480
TID9489	Infection of nail	+2.57 [+1.76, +3.75] -	50	260720	270	282050
TID16821	Spondylosis with myelopathy	+2.91 [+1.76, +4.80] -	30	133330	130	112040
TID5794	Diabetic complication	+2.48 [+1.76, +3.51] -	60	330160	240	218670
TID9614	Inflammation of ear canal	+3.38 [+1.76, +6.51] -	20	76830	350	270980
TID18401	Unilateral radiographic imaging of breast	+2.41 [+1.76, +3.31] -	70	404790	340	623680
TID2105	Bacterial intestinal infectious disease	+3.35 [+1.75, +6.39] -	20	76110	90	67740
TID6317	Disorder of nasal bone	+5.45 [+1.75, +16.96] -	10	22000	330	35170
TID10300	Intracranial hemorrhage	+3.43 [+1.75, +6.72] -	20	74590	90	41380
TID5930	Disease caused by Gram-positive coccus	+2.68 [+1.75, +4.10] -	40	196100	1080	818040
TID75	Abnormality of systemic vein	+2.31 [+1.75, +3.05] -	100	626770	670	693340
TID930	Acute respiratory failure	+2.68 [+1.75, +4.10] -	40	197950	220	103440
TID1959	Atopic immunoglobulin E-mediated allergic disorder	+2.33 [+1.75, +3.10] -	90	551480	950	1383930
TID3786	Chronic mucositis	+2.92 [+1.75, +4.86] -	30	133540	200	248300
TID15671	Radiographic imaging procedure with explicit context	+2.40 [+1.75, +3.29] -	70	405030	340	623740
TID16742	Spinal cord compression	+2.93 [+1.75, +4.88] -	30	135190	140	113860
TID15537	Pulmonary emphysema	+2.88 [+1.75, +4.73] -	30	136720	140	64120
TID16402	Sepsis	+2.69 [+1.75, +4.12] -	40	199650	310	166190
TID6046	Disorder due to type 2 diabetes mellitus	+2.69 [+1.75, +4.13] -	40	194730	140	109850
TID8519	Hereditary disease	+3.27 [+1.75, +6.11] -	20	79310	210	168290
TID3985	Clinical finding present	+2.67 [+1.74, +4.09] -	40	197300	510	426900
TID1715	Antihypertensive allergy	+3.34 [+1.74, +6.39] -	20	76420	40	33220
TID5475	Cyst	+2.40 [+1.74, +3.29] -	70	406270	1590	1410090
TID6305	Disorder of mediastinum	+2.21 [+1.74, +2.80] -	240	1977350	1620	1539420
TID7783	Fracture of femur	+2.84 [+1.74, +4.64] -	30	137810	40	27970
TID10059	Injury of tendon of the rotator cuff of shoulder	+3.33 [+1.74, +6.36] -	20	79760	110	76530
TID16756	Spinal stenosis of lumbar region	+2.54 [+1.74, +3.70] -	50	260670	140	119630
TID1910	Aspirin allergy	+2.86 [+1.74, +4.72] -	30	135250	210	158140
TID13852	Otitis externa	+3.31 [+1.74, +6.31] -	20	76830	350	270980
TID6915	Elevated blood pressure reading without diagnosis of hypertension	+2.67 [+1.74, +4.10] -	40	197300	510	426900
TID10406	Ischemic heart disease	+2.35 [+1.74, +3.19] -	80	477210	250	197670
TID6146	Disorder of diaphragm	+2.45 [+1.74, +3.46] -	60	332580	230	208790
TID17666	Thrombosis of vein of lower limb	+2.85 [+1.73, +4.68] -	30	139490	120	98100
TID11830	Methicillin resistant Staphylococcus aureus infection	+3.26 [+1.73, +6.14] -	20	81460	290	166180
TID6096	Disorder of body cavity	+2.43 [+1.73, +3.40] -	60	340550	560	433820
TID6128	Disorder of cellular component of blood	+2.34 [+1.73, +3.17] -	80	479250	880	604690
TID1218	Allergic disorder of respiratory system	+2.30 [+1.73, +3.07] -	90	553780	960	1386690
TID14747	Polyp of intestine	+2.65 [+1.73, +4.06] -	40	200220	150	195880
TID9216	Immune hypersensitivity disorder by mechanism	+2.28 [+1.73, +3.00] -	100	633500	1100	1560020
TID17657	Thrombosis of blood vessel	+2.43 [+1.73, +3.43] -	60	337910	370	273680
TID15377	Prolapsed lumbar intervertebral disc	+2.89 [+1.73, +4.84] -	30	133300	280	203140
TID949	Acute sinusitis	+2.38 [+1.73, +3.27] -	70	407240	1010	1362630
TID17701	Thyrotoxicosis without goiter OR other cause	+3.33 [+1.73, +6.41] -	20	75340	140	120070
TID2631	Blood coagulation disorder, categorized by value of screening test	+3.25 [+1.73, +6.11] -	20	79160	80	41260
TID3877	Chronic respiratory insufficiency	+3.32 [+1.73, +6.40] -	20	76120	50	27920
TID206	Abscess of oral tissue	+5.33 [+1.72, +16.47] -	10	23220	440	137080
TID6261	Disorder of kidney and/or ureter	+2.20 [+1.72, +2.80] -	150	1057770	1360	1014880
TID3699	Chronic gastritis	+3.21 [+1.72, +5.99] -	20	81880	130	101560
TID7884	Fracture of shoulder	+3.29 [+1.72, +6.28] -	20	76330	90	45000
TID6125	Disorder of cardiovascular system	+2.46 [+1.72, +3.51] -	360	3728380	3840	4688850
TID17902	Transient ischemic attack	+2.63 [+1.72, +4.01] -	40	199510	100	83460
TID10539	Laceration - injury	+2.84 [+1.72, +4.69] -	30	135940	910	675350
TID13074	Nuclear cataract	+2.50 [+1.72, +3.64] -	50	268480	60	81760
TID1358	Alopecia	+3.24 [+1.72, +6.11] -	20	80680	130	190660
TID6304	Disorder of maxillary sinus	+2.82 [+1.72, +4.62] -	30	139670	330	420360
TID9226	Immunoglobulin E-mediated allergic disorder	+2.28 [+1.72, +3.03] -	90	559890	1020	1418150
TID10926	Localized osteoarthrosis	+2.24 [+1.72, +2.92] -	110	719210	390	437650
TID17653	Thrombosis	+2.43 [+1.72, +3.43] -	60	339100	370	274210
TID18301	Ulcer of skin of lower extremity	+3.26 [+1.72, +6.18] -	20	79890	40	27780
TID11107	Magnesium disorder	+2.82 [+1.72, +4.64] -	30	138050	250	92720
TID11627	Maxillary sinusitis	+2.82 [+1.72, +4.63] -	30	139400	330	420240
TID4524	Complication of implant	+2.82 [+1.71, +4.65] -	30	137020	180	122690
TID5188	Contusion of eye	+5.08 [+1.71, +15.08] -	10	22600	390	34850
TID6310	Disorder of mineral metabolism	+2.35 [+1.71, +3.23] -	70	408450	500	423730
TID2089	Bacterial gastrointestinal infectious disease	+3.33 [+1.71, +6.48] -	20	77190	90	69910
TID6053	Disorder of abdominal wall	+2.82 [+1.71, +4.65] -	30	139220	530	237220
TID3918	Chronic ulcer of skin	+2.81 [+1.71, +4.62] -	30	139940	110	63970
TID5643	Degenerative disorder	+2.23 [+1.71, +2.90] -	300	2778430	1960	2296960
TID7302	Family history of cancer	+2.36 [+1.71, +3.24] -	70	408130	550	667300
TID16723	Speech and language disorder	+3.25 [+1.71, +6.19] -	20	80020	90	91280
TID1699	Antidepressant drug allergy	+3.19 [+1.70, +5.99] -	20	80370	230	136920
TID2628	Blood coagulation disorder	+2.47 [+1.70, +3.60] -	50	273620	400	280630
TID13249	Onychomycosis caused by dermatophyte	+2.61 [+1.70, +3.99] -	40	198570	130	167420
TID10065	Injury of thoracic spine	+3.26 [+1.70, +6.24] -	20	79640	380	150610
TID15328	Procedure carried out on subject	+3.27 [+1.70, +6.27] -	20	77250	260	155700
TID18297	Ulcer of lower extremity	+2.81 [+1.70, +4.64] -	30	138960	60	56090
TID220	Abscess of trunk	+3.23 [+1.70, +6.12] -	20	79440	530	263010
TID7331	Family history of neoplasm	+2.34 [+1.70, +3.23] -	70	412040	550	671120
TID7360	Family history: Gastrointestinal disease	+2.79 [+1.70, +4.58] -	30	142280	160	200520
TID10229	Internal hemorrhoids	+2.58 [+1.70, +3.93] -	40	204980	210	203060
TID15544	Pulmonary hypertension	+2.79 [+1.70, +4.58] -	30	138090	20	33860
TID4120	Closed fracture of lower leg	+3.21 [+1.70, +6.06] -	20	80050	200	117230
TID18091	Traumatic skin changes	+3.29 [+1.70, +6.39] -	20	76220	80	60380
TID18537	Vaginal wall prolapse	+3.23 [+1.70, +6.13] -	20	78620	50	52710
TID6307	Disorder of menstruation	+5.10 [+1.69, +15.36] -	10	23360	1060	824970
TID17010	Strain of rotator cuff capsule	+3.29 [+1.69, +6.41] -	20	75300	100	70990
TID17018	Strain of tendon of upper limb	+3.19 [+1.69, +6.03] -	20	80450	140	84490
TID14514	Pneumonia caused by Gram positive bacteria	+5.38 [+1.69, +17.13] -	10	21740	40	16190
TID17480	Tear film insufficiency	+2.77 [+1.69, +4.53] -	30	139820	100	103220
TID925	Acute renal failure syndrome	+2.37 [+1.69, +3.32] -	60	345710	240	137060
TID6281	Disorder of liver	+2.37 [+1.69, +3.33] -	60	346750	840	563250
TID12945	Non-toxic uninodular goiter	+2.74 [+1.69, +4.46] -	30	143650	140	215500
TID10526	Kyphosis deformity of spine	+2.76 [+1.69, +4.52] -	30	140540	200	167860
TID926	Acute renal impairment	+2.36 [+1.68, +3.30] -	60	345730	240	137070
TID6164	Disorder of endocrine system	+2.14 [+1.68, +2.71] -	260	2266420	2040	2896770
TID2945	Bursitis of hip	+3.21 [+1.68, +6.11] -	20	81450	60	74120
TID1680	Anti-infectives adverse reaction	+5.12 [+1.68, +15.63] -	10	22360	90	35480
TID15670	Radiculitis	+2.35 [+1.68, +3.30] -	60	346760	730	514420
TID12938	Non-steroidal anti-inflammatory drug sensitivity	+2.43 [+1.67, +3.52] -	50	278260	730	419200
TID10390	Irritable bowel syndrome	+2.54 [+1.67, +3.86] -	40	207580	370	373330
TID7205	External hemorrhoids	+3.20 [+1.67, +6.14] -	20	78000	150	119650
TID17053	Structural disorder of heart	+2.12 [+1.67, +2.68] -	160	1181200	560	570560
TID13714	Opioid analgesic allergy	+2.15 [+1.67, +2.77] -	120	823090	1380	1142910
TID8818	History of surgery	+2.14 [+1.67, +2.74] -	130	910120	1180	966200
TID16852	Sprain of knee	+3.09 [+1.67, +5.74] -	20	83170	480	285010
TID1316	Allergy to opiate agonist	+2.15 [+1.66, +2.77] -	120	823090	1380	1142910
TID17434	Synovitis/tenosynovitis - hand	+4.64 [+1.66, +12.92] -	10	27310	90	67250
TID8808	History of respiratory disease	+2.53 [+1.66, +3.86] -	40	205490	410	303240
TID10258	Intervertebral disc prolapse	+2.69 [+1.66, +4.37] -	30	145680	320	238960
TID6726	Drug therapy status	+2.14 [+1.66, +2.76] -	120	820570	860	869810
TID12937	Non-steroidal anti-inflammatory drug allergy	+2.41 [+1.66, +3.49] -	50	278250	730	419200
TID14050	Past history of procedure	+2.11 [+1.66, +2.68] -	150	1093270	1380	1143390
TID13787	Orthostatic hypotension	+3.17 [+1.66, +6.05] -	20	78430	90	63700
TID6375	Disorder of phosphate, calcium and vitamin D metabolism	+2.51 [+1.66, +3.79] -	40	213770	250	148420
TID18590	Vascular insufficiency	+3.14 [+1.66, +5.94] -	20	80480	40	26820
TID7148	Essential hypertension	+2.16 [+1.65, +2.83] -	310	2966370	1850	2201570
TID8691	History of cerebrovascular disease	+2.68 [+1.65, +4.36] -	30	145550	110	56270
TID2400	Benign neoplastic disease	+2.11 [+1.65, +2.68] -	140	1009300	990	1616690
TID3861	Chronic pulmonary heart disease	+2.73 [+1.65, +4.50] -	30	143470	50	42860
TID5789	Diabetes mellitus without complication	+3.14 [+1.65, +5.96] -	20	81400	120	85100
TID6179	Disorder of eye proper	+2.10 [+1.65, +2.67] -	150	1094800	1270	1120900
TID10814	Leukocytosis	+2.51 [+1.65, +3.82] -	40	208610	430	247970
TID18440	Uninodular goiter	+2.69 [+1.65, +4.37] -	30	144810	140	217170
TID9620	Inflammation of large intestine	+2.22 [+1.65, +2.99] -	80	505370	900	711090
TID849	Acute nervous system disorder	+2.51 [+1.65, +3.82] -	40	211330	110	91610
TID7194	Exostosis	+3.15 [+1.65, +6.02] -	20	78530	130	114260
TID16012	Rhinitis	+2.18 [+1.65, +2.89] -	90	583110	940	1411440
TID10017	Injury of rotator cuff	+3.13 [+1.64, +5.95] -	20	79880	110	76660
TID13183	Obstructive sleep apnea syndrome	+2.38 [+1.64, +3.44] -	50	284850	320	364170
TID4446	Communication disorder	+3.11 [+1.64, +5.88] -	20	81720	90	94190
TID15541	Pulmonary heart disease	+2.67 [+1.64, +4.34] -	30	146230	50	44500
TID5824	Diastolic heart failure	+2.71 [+1.64, +4.47] -	30	143320	30	29780
TID2693	Brain injury without open intracranial wound	+4.79 [+1.64, +14.01] -	10	25310	60	11590
TID4551	Complication of systemic hypertensive disorder	+2.24 [+1.64, +3.05] -	70	429740	140	122990
TID7777	Fracture of distal end of tibia	+4.89 [+1.64, +14.59] -	10	25380	70	33290
TID12919	Non-opioid analgesic allergy	+2.38 [+1.64, +3.45] -	50	283040	740	427080
TID10922	Localized infection	+3.08 [+1.64, +5.79] -	20	79020	230	155040
TID18538	Vaginitis	+2.37 [+1.64, +3.43] -	50	282250	1820	1148510
TID13089	Obesity	+2.14 [+1.64, +2.80] -	100	676680	1460	1615510
TID17448	Systemic inflammatory response syndrome	+2.49 [+1.64, +3.77] -	40	211850	340	180980
TID18794	Vulvitis	+2.70 [+1.64, +4.45] -	30	142000	1760	1018400
TID4108	Closed fracture of humerus	+3.11 [+1.64, +5.92] -	20	81440	70	46430
TID5292	Coronary arteriosclerosis	+2.12 [+1.63, +2.75] -	110	756660	250	220750
TID1332	Allergy to seafood	+3.10 [+1.63, +5.87] -	20	83220	150	149480
TID14264	Peripheral neuritis	+2.29 [+1.63, +3.23] -	60	354860	730	521180
TID17501	Tendon injury - upper limb	+3.08 [+1.63, +5.82] -	20	84980	150	90860
TID5629	Degeneration of cervical intervertebral disc	+2.67 [+1.63, +4.39] -	30	144980	250	160590
TID6294	Disorder of lymphoid system	+2.45 [+1.63, +3.69] -	40	211940	720	723660
TID15331	Procedure indicated	+2.13 [+1.63, +2.78] -	100	673000	780	781960
TID4027	Closed fracture distal tibia	+4.84 [+1.63, +14.43] -	10	24240	60	31880
TID4095	Closed fracture of foot	+3.04 [+1.63, +5.69] -	20	83980	310	175080
TID6410	Disorder of retroperitoneal compartment	+2.06 [+1.63, +2.61] -	150	1115570	1190	986060
TID8707	History of embolism	+2.63 [+1.63, +4.26] -	30	150110	240	122510
TID3378	Cerebral degeneration presenting primarily with dementia	+2.61 [+1.62, +4.20] -	30	151770	0	6280
TID14068	Pathological fracture	+3.05 [+1.62, +5.72] -	20	81010	20	23650
TID15856	Respiratory obstruction	+2.35 [+1.62, +3.41] -	50	285290	320	366630
TID6721	Drug indicated	+2.12 [+1.62, +2.78] -	100	673000	780	781960
TID7847	Fracture of phalanx of hand	+4.75 [+1.62, +13.90] -	10	25750	220	79090
TID9090	Hypo-osmolality and or hyponatremia	+2.35 [+1.62, +3.41] -	50	283820	290	130110
TID6087	Disorder of basal ganglia	+2.64 [+1.62, +4.28] -	30	148300	210	124280
TID6143	Disorder of coronary artery	+2.10 [+1.62, +2.73] -	110	760590	260	225250
TID13561	Open wound of hand	+3.05 [+1.62, +5.72] -	20	83490	600	265390
TID16835	Sprain of ankle	+3.03 [+1.62, +5.68] -	20	84350	770	408450
TID6425	Disorder of sebaceous gland	+2.63 [+1.62, +4.28] -	30	146750	320	640270
TID6465	Disorder of subcutaneous tissue	+4.86 [+1.62, +14.57] -	10	24860	40	40410
TID8400	Hemiplegia	+3.02 [+1.62, +5.64] -	20	83610	70	39780
TID13972	Paralytic syndrome on one side of the body	+3.06 [+1.62, +5.79] -	20	84110	70	40880
TID1872	Articular cartilage disorder	+2.09 [+1.62, +2.71] -	110	760230	360	465910
TID848	Acute nephropathy	+2.26 [+1.61, +3.18] -	60	354410	320	180880
TID6240	Disorder of immune structure	+2.43 [+1.61, +3.65] -	40	218450	720	730330
TID1949	Atherosclerosis of coronary artery	+3.05 [+1.61, +5.78] -	20	83450	30	24300
TID6385	Disorder of portal venous system	+2.43 [+1.61, +3.66] -	40	216540	230	217540
TID16108	Salicylate allergy	+2.64 [+1.61, +4.32] -	30	147400	220	169890
TID8051	Gastric hemorrhage	+4.58 [+1.61, +13.04] -	10	27080	60	18400
TID16169	Scoliosis deformity of spine	+2.60 [+1.61, +4.21] -	30	152860	220	187190
TID4141	Closed fracture of neck of femur	+2.99 [+1.61, +5.57] -	20	86930	20	10530
TID10506	Kidney disease	+2.04 [+1.61, +2.60] -	140	1038540	1110	895720
TID9638	Inflammatory disease of liver	+2.98 [+1.61, +5.53] -	20	85680	400	189660
TID13797	Osteitis	+3.02 [+1.61, +5.69] -	20	86890	190	187080
TID2948	Bursitis of pelvic region	+3.05 [+1.61, +5.79] -	20	81450	60	74120
TID1277	Allergy to corticosteroid	+3.08 [+1.60, +5.91] -	20	82410	90	81370
TID2723	Breathing-related sleep disorder	+2.32 [+1.60, +3.35] -	50	291830	330	368060
TID4146	Closed fracture of one rib	+4.55 [+1.60, +12.90] -	10	26610	110	21890
TID7033	Enthesopathy of lower leg and ankle region	+3.03 [+1.60, +5.72] -	20	85590	140	143540
TID6715	Drug groups primarily affecting the autonomic nervous system allergy	+2.60 [+1.60, +4.23] -	30	150820	200	154350
TID8827	History of total hysterectomy	+2.62 [+1.60, +4.29] -	30	149130	170	140960
TID15816	Renal failure syndrome	+2.19 [+1.60, +2.99] -	70	440690	280	192760
TID3168	Cardiac arrhythmia	+2.02 [+1.60, +2.55] -	150	1137230	1160	877140
TID6716	Drug groups primarily affecting the cardiovascular system allergy	+2.18 [+1.60, +2.98] -	70	440830	350	304540
TID8806	History of removal of entire genital organ	+2.60 [+1.60, +4.21] -	30	149130	170	140960
TID9911	Injury of ligament of knee	+3.01 [+1.60, +5.67] -	20	83170	480	285030
TID6309	Disorder of middle ear	+2.41 [+1.60, +3.64] -	40	220190	890	908690
TID9188	Idiopathic scoliosis	+4.45 [+1.60, +12.39] -	10	27260	50	34320
TID1261	Allergy to anti-infective agent	+2.01 [+1.60, +2.54] -	160	1234020	1630	2129880
TID6079	Disorder of artery	+2.01 [+1.60, +2.53] -	170	1330300	710	673030
TID16580	Simple goiter	+2.41 [+1.60, +3.64] -	40	217890	220	355920
TID6272	Disorder of lens	+2.10 [+1.59, +2.78] -	90	605710	130	153400
TID10793	Lesion of ligaments of the ankle region	+3.01 [+1.59, +5.70] -	20	84350	770	408450
TID16337	Secondary pulmonary hypertension	+2.99 [+1.59, +5.63] -	20	84490	20	26220
TID2024	Autoimmune disease	+2.28 [+1.59, +3.27] -	50	293540	370	410370
TID9028	Hypertensive disorder, systemic arterial	+2.08 [+1.59, +2.72] -	310	3017090	2050	2425700
TID18621	Venous thrombosis	+2.28 [+1.59, +3.28] -	50	294260	360	253650
TID1480	Anemia due to blood loss	+2.28 [+1.58, +3.27] -	50	296500	340	236050
TID3224	Cataract	+2.09 [+1.58, +2.76] -	90	602840	130	152220
TID6114	Disorder of bursa	+2.27 [+1.58, +3.27] -	50	290700	380	353810
TID6306	Disorder of meninges	+2.90 [+1.58, +5.33] -	20	89240	120	78110
TID18613	Venous embolism	+2.39 [+1.58, +3.62] -	40	218730	250	168970
TID14786	Post-infectious disorder	+2.27 [+1.58, +3.27] -	50	292980	210	220380
TID17507	Tendon strain	+2.95 [+1.58, +5.51] -	20	84950	150	97000
TID5293	Coronary arteriosclerosis in native artery	+2.15 [+1.58, +2.93] -	70	447450	140	130400
TID4550	Complication of surgical procedure	+2.20 [+1.58, +3.06] -	60	370800	600	442510
TID8481	Hemorrhoids without complication	+2.37 [+1.58, +3.57] -	40	220330	250	241050
TID8727	History of hysterectomy	+2.58 [+1.58, +4.21] -	30	152090	180	147740
TID544	Acrodermatitis	+2.92 [+1.57, +5.42] -	20	89040	180	179770
TID6572	Disorders of skin caused by physical agents	+2.51 [+1.57, +4.01] -	30	154840	170	194520
TID1245	Allergic rhinitis	+2.10 [+1.57, +2.80] -	80	532080	890	1332270
TID9752	Injury of abdominal wall	+4.69 [+1.57, +13.98] -	10	25760	300	55010
TID6479	Disorder of the larynx	+2.97 [+1.57, +5.64] -	20	87700	180	181420
TID9883	Injury of humerus	+2.94 [+1.57, +5.53] -	20	87170	70	50580
TID6474	Disorder of tendon of shoulder region	+2.38 [+1.57, +3.62] -	40	221770	280	240530
TID1275	Allergy to contrast media	+2.92 [+1.56, +5.46] -	20	87780	100	81640
TID4879	Congenital connective tissue disorder	+2.95 [+1.56, +5.59] -	20	88480	100	92120
TID6119	Disorder of carbohydrate metabolism	+1.96 [+1.56, +2.47] -	170	1353640	1160	1372630
TID1838	Arthritis of spine	+2.97 [+1.56, +5.67] -	20	85160	90	68380
TID12669	Neoplasm of uncertain behavior of lower limb	+2.88 [+1.56, +5.33] -	20	91890	210	235660
TID3374	Cerebral degeneration	+2.50 [+1.56, +4.02] -	30	155330	0	7620
TID13075	Nuclear senile cataract	+2.34 [+1.56, +3.53] -	40	224480	50	65310
TID7028	Enthesopathy of ankle AND/OR tarsus	+2.93 [+1.55, +5.53] -	20	85590	140	143540
TID16649	Slow transit constipation	+4.20 [+1.55, +11.36] -	10	30230	40	32780
TID6399	Disorder of pulmonary circulation	+2.23 [+1.55, +3.21] -	50	301810	180	139510
TID1320	Allergy to penicillin	+2.01 [+1.55, +2.59] -	110	787550	1070	1358960
TID6511	Disorder of ureter	+2.23 [+1.55, +3.22] -	50	296260	340	258430
TID9443	Infection caused by beta-hemolytic Streptococcus	+4.73 [+1.55, +14.41] -	10	24880	370	350020
TID14315	Personal history of primary malignant neoplasm of breast	+2.52 [+1.55, +4.11] -	30	156940	40	80100
TID15604	Pure hypercholesterolemia	+1.97 [+1.55, +2.51] -	130	974220	530	622620
TID1481	Anemia due to chronic blood loss	+2.87 [+1.55, +5.32] -	20	90830	130	100590
TID17412	Syncope and collapse	+2.34 [+1.55, +3.53] -	40	224770	470	301890
TID8566	Hernia of abdominal cavity	+2.15 [+1.54, +2.99] -	60	373260	370	338200
TID8730	History of infectious disease	+2.50 [+1.54, +4.07] -	30	153980	600	353430
TID1302	Allergy to insect venom	+4.51 [+1.53, +13.25] -	10	27340	110	65170
TID18831	Wound of abdomen	+4.29 [+1.53, +12.00] -	10	29260	330	66010
TID6228	Disorder of hip joint	+2.32 [+1.53, +3.52] -	40	227810	190	142810
TID15813	Renal disorders in systemic disease	+2.82 [+1.53, +5.20] -	20	91350	40	42530
TID8397	Hematuria syndrome	+2.48 [+1.53, +4.03] -	30	158540	250	213920
TID17499	Tendon injury	+2.83 [+1.53, +5.24] -	20	90940	170	107330
TID12807	Neurologic disorder associated with diabetes mellitus	+2.45 [+1.53, +3.94] -	30	159750	130	105160
TID8256	Gout	+2.47 [+1.53, +3.98] -	30	157070	70	58810
TID16845	Sprain of foot	+4.27 [+1.53, +11.91] -	10	30300	270	132230
TID9142	Hypovolemia	+2.87 [+1.53, +5.40] -	20	87980	160	75240
TID8317	Hammer toe	+2.85 [+1.53, +5.33] -	20	90390	40	48930
TID7799	Fracture of humerus	+2.84 [+1.52, +5.28] -	20	87170	70	50580
TID7789	Fracture of foot	+2.78 [+1.52, +5.09] -	20	90770	330	189590
TID13808	Osteoarthritis of knee	+2.47 [+1.52, +4.01] -	30	158700	70	86960
TID6100	Disorder of bone and articular cartilage	+1.99 [+1.52, +2.61] -	100	715040	240	341890
TID17023	Streptococcal infectious disease	+2.83 [+1.51, +5.28] -	20	90870	790	632040
TID9442	Infection caused by antimicrobial resistant bacteria	+2.86 [+1.51, +5.41] -	20	88270	290	169800
TID10933	Localized, primary osteoarthritis	+2.03 [+1.51, +2.72] -	80	543230	270	339600
TID17437	Synovitis/tenosynovitis - wrist	+4.55 [+1.51, +13.68] -	10	25990	90	65160
TID2387	Benign neoplasm of trunk	+1.99 [+1.51, +2.61] -	90	632320	760	1102190
TID1300	Allergy to hymenoptera venom	+4.35 [+1.51, +12.53] -	10	27330	110	65170
TID12790	Neurodevelopmental disorder	+4.06 [+1.51, +10.97] -	10	30570	470	377630
TID17296	Superficial injury of head	+4.44 [+1.51, +13.11] -	10	26620	230	91400
TID1936	Atelectasis	+2.45 [+1.50, +3.98] -	30	158210	160	91520
TID2568	Blepharitis	+2.75 [+1.50, +5.03] -	20	93370	200	156860
TID6040	Disorder characterized by edema	+2.26 [+1.50, +3.41] -	40	236030	540	424310
TID12162	Muscle contracture	+4.24 [+1.50, +11.95] -	10	28110	100	69920
TID1816	Arteriosclerotic vascular disease	+1.93 [+1.50, +2.47] -	120	903190	300	263700
TID5807	Diabetic renal disease	+2.77 [+1.50, +5.12] -	20	91180	40	42300
TID14484	Platelet disorder	+2.45 [+1.50, +3.98] -	30	158540	280	158930
TID1325	Allergy to radiopharmaceutical	+2.86 [+1.50, +5.46] -	20	87790	100	81640
TID1687	Antibacterial drug allergy	+1.89 [+1.50, +2.38] -	150	1194800	1550	2065260
TID8953	Hypercholesterolemia	+1.91 [+1.50, +2.43] -	130	999120	540	638840
TID12399	Neoplasm of digestive tract	+2.00 [+1.49, +2.68] -	80	548000	280	413310
TID3291	Cellulitis of head	+4.17 [+1.49, +11.65] -	10	30000	220	101370
TID5785	Diabetes mellitus type 1	+2.83 [+1.49, +5.36] -	20	90490	160	140790
TID6055	Disorder of accommodation	+2.79 [+1.49, +5.22] -	20	94090	70	94560
TID1262	Allergy to antibiotic	+1.88 [+1.49, +2.38] -	150	1194800	1550	2065260
TID8994	Hyperparathyroidism	+2.79 [+1.49, +5.24] -	20	89690	30	48450
TID12039	Morphine allergy	+2.44 [+1.49, +4.00] -	30	160630	330	232100
TID16182	Seborrheic dermatitis	+2.42 [+1.49, +3.93] -	30	160590	90	162840
TID1796	Arterial embolism	+2.41 [+1.49, +3.91] -	30	163770	180	121910
TID6204	Disorder of function of stomach	+2.78 [+1.49, +5.19] -	20	91980	220	166620
TID101	Abrasion and/or friction burn of multiple sites	+4.31 [+1.48, +12.55] -	10	27480	320	55720
TID7840	Fracture of one rib	+4.46 [+1.48, +13.40] -	10	26750	110	22010
TID12397	Neoplasm of digestive organ	+1.98 [+1.48, +2.65] -	80	561140	280	417270
TID904	Acute posthemorrhagic anemia	+2.23 [+1.48, +3.35] -	40	236940	250	152220
TID14277	Peripheral vascular disease	+1.88 [+1.48, +2.38] -	140	1104960	580	658240
TID2654	Bone marrow disorder	+2.75 [+1.48, +5.11] -	20	90970	70	60590
TID6206	Disorder of gallbladder	+2.22 [+1.48, +3.33] -	40	237100	530	441510
TID615	Acute cystitis	+2.40 [+1.48, +3.90] -	30	162900	390	278990
TID4406	Colonic lesion	+1.90 [+1.47, +2.45] -	110	819200	440	564950
TID12053	Movement disorder	+2.36 [+1.47, +3.78] -	30	166530	150	105700
TID2187	Benign essential hypertension	+1.88 [+1.47, +2.40] -	120	922180	450	554680
TID2271	Benign neoplasm of large intestine	+2.04 [+1.47, +2.84] -	60	395570	200	294950
TID17537	Tetracyclines group allergy	+2.73 [+1.47, +5.05] -	20	94340	100	120810
TID3641	Chronic diastolic heart failure	+2.71 [+1.47, +5.00] -	20	94680	20	18640
TID4539	Complication of procedure	+1.95 [+1.47, +2.61] -	80	564830	920	753590
TID8719	History of gynecological disorder	+2.66 [+1.47, +4.81] -	20	97430	560	333360
TID2676	Brachial radiculitis	+2.70 [+1.46, +4.97] -	20	95250	270	198920
TID6917	Embolism	+2.10 [+1.46, +3.01] -	50	313780	330	235830
TID8979	Hyperlipidemia	+1.84 [+1.46, +2.32] -	260	2461310	1190	1832660
TID6402	Disorder of purine metabolism	+2.37 [+1.46, +3.84] -	30	164190	70	63130
TID2195	Benign hypertension	+1.87 [+1.46, +2.40] -	120	924940	450	556030
TID2674	Brachial neuritis	+2.70 [+1.46, +5.01] -	20	95320	270	199050
TID18398	Unilateral procedure	+1.98 [+1.46, +2.68] -	70	479800	480	761980
TID4681	Congenital anomaly of back	+4.14 [+1.46, +11.73] -	10	29930	50	50050
TID6401	Disorder of purine and pyrimidine metabolism	+2.35 [+1.46, +3.79] -	30	164540	70	63450
TID1976	Atrioventricular block	+2.70 [+1.46, +4.99] -	20	94910	40	23990
TID6280	Disorder of lipoprotein storage and metabolism	+1.84 [+1.46, +2.32] -	260	2464330	1190	1837940
TID9236	Impacted cerumen	+2.19 [+1.46, +3.30] -	40	240290	190	244720
TID12032	Morbid obesity	+2.20 [+1.46, +3.32] -	40	238750	540	601490
TID9605	Inflamed seborrheic keratosis	+2.68 [+1.45, +4.94] -	20	94270	20	52720
TID2790	Burn	+4.09 [+1.45, +11.50] -	10	30220	270	113990
TID6227	Disorder of hemostatic system	+2.08 [+1.45, +2.98] -	50	316880	470	332550
TID13847	Osteoporosis	+1.87 [+1.45, +2.42] -	110	835110	140	203850
TID6412	Disorder of right atrium	+2.34 [+1.45, +3.79] -	30	164220	60	41060
TID6279	Disorder of lipoprotein AND/OR lipid metabolism	+1.82 [+1.45, +2.29] -	260	2472110	1220	1860000
TID6290	Disorder of lymph node	+2.32 [+1.45, +3.73] -	30	166840	420	401420
TID7184	Excessive cerumen in ear canal	+2.18 [+1.45, +3.28] -	40	240430	190	244870
TID6212	Disorder of glucose metabolism	+1.82 [+1.45, +2.30] -	150	1227090	980	1160580
TID9670	Inflammatory spondylopathy	+4.08 [+1.45, +11.49] -	10	30460	40	30820
TID14017	Paroxysmal tachycardia	+2.66 [+1.45, +4.89] -	20	97360	70	67460
TID729	Acute heart disease	+1.97 [+1.44, +2.68] -	70	483060	180	184040
TID2257	Benign neoplasm of female genital organ	+2.69 [+1.44, +4.99] -	20	96400	410	503690
TID4834	Congenital anomaly of vertebral region of back	+4.15 [+1.44, +11.94] -	10	29930	50	50050
TID9451	Infection caused by resistant organism	+2.63 [+1.44, +4.81] -	20	99680	300	179420
TID6660	Diverticulitis of large intestine	+2.06 [+1.44, +2.94] -	50	323780	150	185400
TID17447	System disorder of the nervous system	+2.32 [+1.44, +3.74] -	30	169370	160	111720
TID17297	Superficial injury of head and neck	+4.30 [+1.44, +12.87] -	10	27270	240	92480
TID6543	Disorder of vitreous cavity	+2.29 [+1.44, +3.66] -	30	171630	60	85400
TID2264	Benign neoplasm of intestinal tract	+2.00 [+1.44, +2.78] -	60	398450	200	297150
TID4157	Closed fracture of radius	+2.64 [+1.44, +4.84] -	20	95700	130	102230
TID6541	Disorder of vitreous body	+2.30 [+1.44, +3.68] -	30	171630	60	85400
TID18581	Vascular disorder of extremity	+2.00 [+1.44, +2.79] -	60	402390	290	331890
TID7831	Fracture of neck of femur	+2.64 [+1.44, +4.86] -	20	97080	20	13800
TID6718	Drug groups primarily affecting the gastrointestinal system allergy	+2.64 [+1.44, +4.87] -	20	96610	230	138480
TID3725	Chronic heart disease	+2.00 [+1.43, +2.79] -	60	402160	90	101160
TID5646	Degenerative disorder of eye	+1.86 [+1.43, +2.42] -	100	755370	190	251900
TID8672	History of artificial organ or tissue	+1.98 [+1.43, +2.75] -	60	409960	120	113580
TID12073	Multi-infarct state	+3.83 [+1.43, +10.24] -	10	31900	0	1890
TID8341	Heart valve disorder	+1.90 [+1.43, +2.52] -	80	580150	260	316490
TID9362	Infection - suppurative	+2.70 [+1.43, +5.10] -	20	93870	410	303920
TID12325	Neoplasm by body site	+1.79 [+1.43, +2.23] -	190	1657990	1560	2415900
TID2192	Benign genital neoplasm	+2.63 [+1.43, +4.85] -	20	96560	410	503820
TID14749	Polyp of large intestine	+2.29 [+1.43, +3.69] -	30	167880	100	137050
TID15018	Primary gonarthrosis, bilateral	+2.62 [+1.43, +4.79] -	20	99460	50	60800
TID5354	Cranial nerve disorder	+2.58 [+1.42, +4.68] -	20	100370	130	130060
TID11930	Mitral valve disorder	+1.98 [+1.42, +2.76] -	60	406630	200	235950
TID12398	Neoplasm of digestive system	+1.90 [+1.42, +2.53] -	80	581180	300	436540
TID14960	Presbyopia	+2.66 [+1.42, +4.98] -	20	93960	70	93810
TID10534	Labyrinthine disorder	+2.27 [+1.42, +3.62] -	30	172920	160	189600
TID13048	Nonvenomous insect bite of multiple sites	+4.00 [+1.42, +11.25] -	10	31060	140	91080
TID3882	Chronic rhinitis	+2.63 [+1.42, +4.87] -	20	96020	130	159480
TID9062	Hypertrophy of bone	+2.58 [+1.42, +4.69] -	20	99810	150	134120
TID1977	Atrioventricular conduction disorder	+2.63 [+1.42, +4.90] -	20	94910	40	23990
TID4261	Closed injury of head	+4.05 [+1.42, +11.58] -	10	29810	120	17680
TID9184	Idiopathic peripheral neuropathy	+2.30 [+1.42, +3.75] -	30	168530	130	109950
TID6491	Disorder of thyroid gland	+1.78 [+1.42, +2.23] -	160	1352150	1000	1579720
TID472	Acquired disorder of keratinization	+2.59 [+1.42, +4.75] -	20	99020	110	156230
TID6659	Diverticulitis of gastrointestinal tract	+2.03 [+1.41, +2.91] -	50	324800	150	185840
TID7862	Fracture of radius	+2.60 [+1.41, +4.80] -	20	97880	130	104290
TID18531	Vaginal hernia	+2.61 [+1.41, +4.82] -	20	97450	60	59000
TID2402	Benign paroxysmal positional vertigo	+2.60 [+1.41, +4.78] -	20	98570	80	101600
TID12068	Multi-infarct dementia	+3.84 [+1.41, +10.45] -	10	31900	0	1890
TID5811	Diagnostic dye allergy	+3.97 [+1.41, +11.19] -	10	30460	60	25270
TID18702	Viral hepatitis type C	+3.90 [+1.41, +10.82] -	10	31430	270	101560
TID15536	Pulmonary embolism	+2.60 [+1.41, +4.83] -	20	97060	140	85280
TID8574	Herniated urinary bladder	+2.62 [+1.40, +4.89] -	20	97500	60	59040
TID3369	Cerebral artery occlusion	+2.08 [+1.40, +3.09] -	40	254010	120	92860
TID10005	Injury of radius	+2.60 [+1.40, +4.85] -	20	97910	130	104330
TID8964	Hyperglycemia	+2.25 [+1.40, +3.62] -	30	171960	360	344310
TID6421	Disorder of salivary structure	+2.54 [+1.39, +4.62] -	20	102880	100	110910
TID12774	Nerve plexus disorder	+2.55 [+1.39, +4.65] -	20	101810	290	217780
TID4824	Congenital anomaly of trunk	+2.55 [+1.39, +4.68] -	20	100050	180	179900
TID5479	Cyst of abdomen	+2.56 [+1.39, +4.69] -	20	99450	1210	859080
TID12646	Neoplasm of uncertain behavior of connective and soft tissue	+2.57 [+1.39, +4.74] -	20	100810	210	238090
TID14271	Peripheral positional vertigo	+2.58 [+1.39, +4.78] -	20	98570	80	101600
TID2259	Benign neoplasm of gastrointestinal tract	+1.93 [+1.39, +2.67] -	60	419640	210	316540
TID6354	Disorder of parathyroid gland	+2.60 [+1.39, +4.87] -	20	98740	40	58170
TID12754	Neoplastic disease	+1.73 [+1.39, +2.16] -	200	1812840	1700	2615550
TID12593	Neoplasm of soft tissue	+1.80 [+1.39, +2.34] -	100	778140	630	1152320
TID15998	Rheumatoid arthritis	+2.23 [+1.39, +3.58] -	30	173070	180	158780
TID9397	Infection caused by Deuteromycetes	+3.96 [+1.39, +11.28] -	10	28870	50	38000
TID12445	Neoplasm of integumentary system	+1.82 [+1.39, +2.40] -	90	684670	440	922200
TID6244	Disorder of inner ear	+2.21 [+1.38, +3.53] -	30	173320	160	190170
TID8302	Hair and hair follicle diseases	+3.91 [+1.38, +11.04] -	10	29740	220	161450
TID2260	Benign neoplasm of head	+2.52 [+1.38, +4.60] -	20	103770	90	141610
TID8687	History of cardiovascular surgery	+2.22 [+1.38, +3.59] -	30	175660	80	60990
TID12324	Neoplasm and/or hamartoma	+1.72 [+1.38, +2.14] -	200	1823390	1730	2655280
TID6537	Disorder of vitamin B	+2.23 [+1.37, +3.61] -	30	174830	160	175920
TID10532	Laboratory procedures -general	+2.47 [+1.37, +4.45] -	20	104850	130	126710
TID5786	Diabetes mellitus type 2	+1.74 [+1.37, +2.21] -	130	1077440	750	863460
TID18008	Traumatic brain injury with no loss of consciousness	+3.93 [+1.37, +11.31] -	10	29570	340	73120
TID15824	Renal impairment	+1.80 [+1.37, +2.37] -	90	691630	340	270590
TID6568	Disorders of musculoskeletal implants and repairs	+2.47 [+1.36, +4.47] -	20	106700	70	136850
TID6123	Disorder of cardiac ventricle	+1.81 [+1.36, +2.40] -	80	606000	220	190560
TID4499	Complication associated with device	+2.19 [+1.36, +3.52] -	30	175910	280	174240
TID6792	Dupuytren's disease	+2.53 [+1.36, +4.71] -	20	100540	210	237710
TID7394	Female cystocele	+2.53 [+1.36, +4.72] -	20	97410	60	59000
TID13700	Open wound with complication	+3.95 [+1.36, +11.46] -	10	30570	160	52270
TID9134	Hypothyroidism	+1.72 [+1.36, +2.18] -	130	1088310	700	1080370
TID5805	Diabetic peripheral neuropathy	+2.52 [+1.36, +4.69] -	20	100650	90	63920
TID8573	Hernia, with obstruction	+2.16 [+1.36, +3.44] -	30	181460	140	127180
TID14858	Postoperative complication	+2.03 [+1.36, +3.04] -	40	257230	440	312300
TID2209	Benign neoplasm of abdomen	+1.83 [+1.36, +2.48] -	70	518830	610	804330
TID2359	Benign neoplasm of soft tissue	+1.83 [+1.36, +2.46] -	70	520320	370	757170
TID2409	Benign tumor of digestive organ	+1.87 [+1.36, +2.58] -	60	429300	220	329980
TID2675	Brachial plexus disorder	+2.53 [+1.36, +4.71] -	20	100260	290	215630
TID8046	Gangrenous disorder	+2.18 [+1.36, +3.51] -	30	176680	110	112800
TID8237	Goiter	+2.03 [+1.36, +3.05] -	40	258600	300	461620
TID12426	Neoplasm of gastrointestinal tract	+1.83 [+1.36, +2.48] -	70	509610	250	376720
TID18744	Vitamin B deficiency	+2.18 [+1.36, +3.51] -	30	174830	160	175920
TID5091	Congestive heart failure	+1.87 [+1.35, +2.59] -	60	429750	130	109770
TID6116	Disorder of calcium metabolism	+2.17 [+1.35, +3.47] -	30	176460	180	117870
TID2265	Benign neoplasm of intra-abdominal organs	+1.83 [+1.35, +2.48] -	70	516550	600	800560
TID8685	History of cardiac surgery	+2.49 [+1.35, +4.60] -	20	102640	30	29920
TID15683	Raynaud's disease	+3.58 [+1.35, +9.49] -	10	35080	40	66790
TID8567	Hernia of abdominal wall	+2.50 [+1.35, +4.63] -	20	102060	190	147830
TID13190	Occlusion of artery	+1.87 [+1.35, +2.58] -	60	432090	160	134140
TID5806	Diabetic polyneuropathy	+2.51 [+1.35, +4.67] -	20	100240	90	63750
TID12389	Neoplasm of colon	+1.87 [+1.35, +2.59] -	60	428210	210	315110
TID14269	Peripheral neuropathy due to metabolic disorder	+2.49 [+1.35, +4.60] -	20	100650	90	63920
TID10298	Intracranial artery occlusion with infarction	+3.74 [+1.35, +10.37] -	10	32440	0	2170
TID4063	Closed fracture of bones of trunk	+2.41 [+1.34, +4.32] -	20	110760	260	63770
TID5840	Diffuse cerebrovascular disease	+3.85 [+1.34, +11.08] -	10	31900	0	1890
TID15305	Primary osteoporosis	+1.81 [+1.34, +2.43] -	70	524280	80	127040
TID16388	Senile osteoporosis	+1.81 [+1.34, +2.44] -	70	524000	80	126950
TID14965	Pressure ulcer	+2.48 [+1.34, +4.57] -	20	101140	30	26750
TID18495	Urolithiasis	+2.15 [+1.34, +3.45] -	30	180670	490	396900
TID6095	Disorder of blood vessels of thorax	+1.91 [+1.34, +2.73] -	50	344830	210	168630
TID12323	Neoplasm affecting hematopoietic structure	+2.45 [+1.34, +4.49] -	20	101620	40	70240
TID7356	Family history: Diabetes mellitus	+2.45 [+1.34, +4.49] -	20	104590	320	266910
TID12943	Non-toxic multinodular goiter	+2.48 [+1.33, +4.59] -	20	103900	70	137680
TID8335	Hearing loss	+1.91 [+1.33, +2.73] -	50	344450	220	219160
TID8375	Hematologic neoplasm	+2.45 [+1.33, +4.52] -	20	101640	40	70270
TID8973	Hyperkalemia	+2.14 [+1.33, +3.43] -	30	176390	120	79260
TID15983	Rheumatic heart disease	+2.39 [+1.33, +4.29] -	20	107850	50	49450
TID6655	Diverticular disease of large intestine	+1.77 [+1.33, +2.34] -	80	612690	250	315440
TID11652	Mechanical complication of device	+2.45 [+1.33, +4.53] -	20	100790	170	106540
TID3946	Ciprofloxacin allergy	+2.43 [+1.32, +4.44] -	20	104270	90	96870
TID11431	Malignant tumor of lymphoid, hemopoietic AND/OR related tissue	+2.48 [+1.32, +4.63] -	20	104950	100	81050
TID6650	Diverticula of intestine	+1.75 [+1.32, +2.32] -	80	619960	250	319630
TID8334	Hearing disorder	+1.88 [+1.32, +2.69] -	50	348960	230	231370
TID9428	Infection caused by Staphylococcus aureus	+2.46 [+1.32, +4.56] -	20	101130	330	189010
TID5944	Disease caused by Papillomaviridae	+2.42 [+1.32, +4.45] -	20	105320	490	661590
TID3546	Cholecystitis	+2.44 [+1.32, +4.53] -	20	100780	280	225160
TID3387	Cerebral infarction	+1.96 [+1.32, +2.91] -	40	270540	130	99360
TID18158	Trunk arterial embolus	+2.45 [+1.32, +4.55] -	20	103170	140	87840
TID6654	Diverticular disease of colon	+1.78 [+1.31, +2.41] -	70	527290	230	260160
TID8906	Human papillomavirus infection	+2.36 [+1.31, +4.23] -	20	105320	490	661590
TID804	Acute maxillary sinusitis	+2.42 [+1.31, +4.46] -	20	106830	240	354120
TID10533	Laboratory test result abnormal	+2.39 [+1.31, +4.35] -	20	104850	130	126710
TID15974	Rheumatic disease of heart valve	+2.42 [+1.31, +4.47] -	20	101990	50	47060
TID17695	Thyrotoxicosis	+2.39 [+1.31, +4.37] -	20	107690	170	173330
TID6526	Disorder of vein of lower extremity	+1.94 [+1.31, +2.88] -	40	273900	200	225680
TID827	Acute myocardial infarction	+2.09 [+1.31, +3.35] -	30	181560	90	69950
TID8339	Heart failure	+1.76 [+1.30, +2.37] -	70	536320	170	151120
TID8782	History of operation on musculoskeletal system	+1.94 [+1.30, +2.89] -	40	270330	140	116590
TID13543	Open wound of foot	+3.52 [+1.30, +9.51] -	10	33430	180	83870
TID5984	Disease of non-coronary systemic artery	+1.70 [+1.30, +2.22] -	90	728460	290	301440
TID11741	Melena due to gastrointestinal hemorrhage	+2.37 [+1.30, +4.32] -	20	107510	240	143170
TID3208	Carotid artery occlusion	+2.08 [+1.30, +3.35] -	30	188800	40	36410
TID3645	Chronic disease of cardiovascular system	+1.79 [+1.29, +2.48] -	60	444200	130	123950
TID8029	Gallbladder calculus	+2.08 [+1.29, +3.35] -	30	184750	420	333820
TID5778	Diabetes mellitus	+1.63 [+1.29, +2.07] -	130	1129460	870	1027800
TID8191	Glaucoma	+1.93 [+1.29, +2.89] -	40	273120	90	102560
TID12448	Neoplasm of intra-abdominal organs	+1.68 [+1.29, +2.20] -	90	732460	980	1141380
TID1754	Aortic valve disorder	+1.91 [+1.29, +2.84] -	40	276920	60	65660
TID12076	Multinodular goiter	+2.35 [+1.29, +4.30] -	20	107660	80	141570
TID12803	Neuroleptic allergy	+3.60 [+1.29, +10.07] -	10	33740	150	78270
TID6651	Diverticular disease	+1.71 [+1.29, +2.27] -	80	636330	260	334730
TID5945	Disease caused by Papillomavirus	+2.39 [+1.28, +4.44] -	20	105320	490	661590
TID9035	Hypertensive heart disease	+2.04 [+1.28, +3.24] -	30	189020	80	53810
TID17514	Tension-type headache	+3.67 [+1.28, +10.52] -	10	32710	260	149090
TID7330	Family history of metabolic disorder	+2.31 [+1.28, +4.16] -	20	109900	340	302590
TID16431	Sequela of cerebrovascular accident	+3.75 [+1.28, +10.98] -	10	32950	20	12880
TID16632	Skin ulcer	+2.04 [+1.28, +3.25] -	30	189200	130	88910
TID3209	Carotid artery stenosis	+2.06 [+1.28, +3.30] -	30	189670	40	36490
TID6093	Disorder of blood gas	+2.34 [+1.28, +4.29] -	20	108690	80	52060
TID8821	History of thoracic surgery	+2.34 [+1.28, +4.29] -	20	105870	40	37390
TID11027	Lumbar spondylosis with myelopathy	+2.38 [+1.28, +4.44] -	20	104040	100	80030
TID7804	Fracture of lateral malleolus	+3.45 [+1.28, +9.35] -	10	35820	80	49780
TID4399	Collagen disease	+2.31 [+1.27, +4.20] -	20	109020	160	142400
TID5642	Degenerative disease of the central nervous system	+2.01 [+1.27, +3.17] -	30	192570	20	17730
TID9241	Impaired fasting glycaemia	+2.34 [+1.27, +4.30] -	20	108610	60	106790
TID3647	Chronic disease of genitourinary system	+1.71 [+1.27, +2.30] -	70	549460	280	237210
[truncated: 584 more rows]

## Sheet: IPV|Senior - IPV
TermID	Description	OR(t, IPV|Senior)/OR(t, IPV|BG)	OR(t, IPV|Senior)	OR(t, IPV|BG)	N(t, SeniorIPV)	N(t, Senior)	N(t, IPV)	N(t)
[truncated: 2,039 more rows]
