# Supplementary material for: Adverse health correlates of intimate partner violence against older women: Mining electronic health records
Source: PLoS One. 2023 Mar 8;18(3):e0281863. doi: 10.1371/journal.pone.0281863 (PMC9994723; doi:10.1371/journal.pone.0281863)
Supplement: S1 File — (ZIP) [file pone.0281863.s004.zip › IPV_Older_Women/preprocess_data_senior.m]

%% Parse Data
addpath(genpath('util/'));
% Load results of parse_data.m
load(['out/', '/data_senior.mat']);
%% Preprocess Data
countTableOverlaps = false;

dates = {'Ever', 'Last_3_years', 'Last_year'};

isTarget = logical([1 0 0 0 0 0 0])';
isCondition = logical([0 1 1 1 1 1 0])';
isBackground = logical([0 0 0 0 0 0 1])';

varShortNames = {'IPV', 'CKD', 'MC', 'Endo', 'IUD', 'Senior', 'BG'};
varNames = {'IPV', 'ChronicKidneyDisease', ...
    'Miscarriage', 'Endometriosis', 'IUD', 'Senior', 'Background'};
vars = {'DA', 'ChronicKidneyDisease', ...
    'Miscarriage', 'Endometriosis', 'IUD', 'Senior', 'BackGround'};
varLongNames = {'Intimate Partner Violence', ...
    'Chronic Kidney Disease', 'Miscarriage', ...
    'Endometriosis', 'Intra-Uterine Device', 'Senior', 'Background'};
varDescription = {...
    'Intimate Partner Violence (Domestic Abuse)', ...
    'Chronic Kidney Disease', ...
    'Miscarriage', ...
    'Endometriosis', ...
    'Intra-Uterine Device', ...
    'Senior', ...
    ['Background cohort: Records of females 18 to 65 years of age ', ...
     'that are diagnosed with "disease" term.'] };

allPairs = zeros(1, 2);
allPairs(1, :) = [1, 2];
allPairs(2, :) = [1, 3];
allPairs(3, :) = [1, 4];
allPairs(4, :) = [1, 5];
allPairs(5, :) = [1, 6];

nDate = length(dates);
nVar = length(vars);
nPair = length(allPairs);

% nVar = 4;
% nPair = 1;

if(countTableOverlaps)
    Z = zeros(nVar+nPair, nVar+nPair);
    for iVar = 1:(nVar+nPair)
        for iVar2 = 1:(nVar+nPair)
            if(iVar <= nVar)
                var = vars{iVar};
                T1 = A.(var).(date);
            else
                v1 = vars{allPairs(iVar - nVar, 1)};
                v2 = vars{allPairs(iVar - nVar, 2)};
                T1 = A.([v1 v2]).(date);
            end
            if(iVar2 <= nVar)
                var2 = vars{iVar2};
                T2 = A.(var2).(date);
            else
                v1 = vars{allPairs(iVar2 - nVar, 1)};
                v2 = vars{allPairs(iVar2 - nVar, 2)};
                T2 = A.([v1 v2]).(date);
            end
            D = intersect(T1.Description, T2.Description, 'legacy');
            n = length(D);
            Z(iVar, iVar2) = n;
        end
    end
end

for iDate = 1:nDate
    date = dates{iDate};
    date_lowcase = lower(date);
    S = struct();
    S.Date = date;
    V = struct();
    B = A.BackGround.(date);
    Bdesc = B.Description;
    AllTerms = Bdesc;
    CommonTerms = Bdesc;
    ValidTerms = B(~isnan(B.Count) & B.Count > 0, 1).Description;
    for iVar = 1:nVar
        var = vars{iVar};
        T = A.(var).(date);
        AllTerms = union(AllTerms, T.Description);
        CommonTerms = intersect(CommonTerms, T.Description, 'legacy');
    end
    for iPair = 1:nPair
        var1 = vars{allPairs(iPair, 1)};
        var2 = vars{allPairs(iPair, 2)};
        T = A.([var1, var2]).(date);     
        AllTerms = union(AllTerms, T.Description);
        CommonTerms = intersect(CommonTerms, T.Description, 'legacy');
    end
    [AllTerms] = sort(AllTerms);
    [CommonTerms] = sort(CommonTerms);
    [ValidTerms] = sort(ValidTerms);
    S.FileName = '';
    S.AllTerms = AllTerms;
    S.CommonTerms = CommonTerms;
    S.ValidTerms = ValidTerms;
    S.Termset = '';
    S.CohortList = varNames';
    S.CohortPairs = allPairs;
    S.CohortNamesShort = varShortNames';
    S.CohortNamesLong = varLongNames';
    S.CohortDescriptions = varDescription';
    S.IsTargetCohort = isTarget;
    S.IsConditionCohort = isCondition;
    S.IsBackgroundCohort = isBackground;
    
    for iTermset = 1:2
        if(iTermset == 1)
            S.FileName = ['data_senior_', date_lowcase, '_all'];
            S.Termset = 'AllTerms';
            isValidTermsUsed = false;
        else
            S.FileName = ['data_senior_', date_lowcase, '_valid'];
            S.Termset = 'ValidTerms';
            isValidTermsUsed = true;
        end
        disp(['[Running] Termset = ', S.Termset, ', Date = ', S.Date]);
        
        for iVar = 1:nVar
            var = vars{iVar};
            varName = varNames{iVar};
            varNameShort = varShortNames{iVar};
            varNameLong = varLongNames{iVar};
            varDesc = varDescription{iVar};
            V = struct();
            V.CohortName = varName;
            V.CohortNameShort = varNameShort;
            V.CohortNameLong = varNameLong;
            V.CohortNameOriginal = var;
            V.CohortDescription = varDesc;
            V.Date = date;
            T = A.(var).(date);
            [V] = fillTable(V, T, AllTerms, ValidTerms, isValidTermsUsed);
            S.(varName) = V;
        end

        for iPair = 1:nPair
            v1 = allPairs(iPair, 1);
            v2 = allPairs(iPair, 2);
            var1 = vars{v1};
            var2 = vars{v2};
            varName1 = varNames{v1};
            varName2 = varNames{v2};
            pair = [v1 v2];
            pairNameOriginal = [var1 var2];
            pairName = [varName1, varName2];
            T = A.(pairNameOriginal).(date);
            V = struct();
            V.Pair = pair;
            V.PairNameOriginal = pairNameOriginal;
            V.PairName = pairName;
            V.CohortA = varName1;
            V.CohortB = varName2;
            V.Date = date;
            [V] = fillTable(V, T, AllTerms, ValidTerms, isValidTermsUsed);
            S.(pairName) = V;
        end
        save(['out/', S.FileName, '.mat'], 'S');
    end
end

function [V] = fillTable(V, T, AllTerms, ValidTerms, isValidTermsUsed)
    [~, ~, ib] = intersect(ValidTerms, AllTerms);
    validTermIndices = false(size(AllTerms));
    validTermIndices(ib) = true;
    
    V.All_TotalNumberOfTerms = height(T);
    V.All_NumberOfTerms = sum(~isnan(T.Count) & T.Count > 0);
    [D, ia] = intersect(T.Description, ValidTerms, 'legacy');
    Tvalid = T(ia,:);
    V.Valid_TotalNumberOfTerms = length(D);
    V.Valid_NumberOfTerms = sum(...
        ~isnan(Tvalid.Count) & Tvalid.Count > 0);
    if(isValidTermsUsed)
        V.NumberOfTerms = V.Valid_NumberOfTerms;
    else
        V.NumberOfTerms = V.All_NumberOfTerms;
    end
    V.CohortSize = getCohortSize(T);
    U = table();
    if(isValidTermsUsed)
        V.Termset = 'ValidTerms';
        termList = ValidTerms;
    else
        V.Termset = 'AllTerms';
        termList = AllTerms;
    end
    [~, ia, ib] = intersect(T.Description, termList, 'legacy');
    U.Description = termList;
    U.Count = zeros(height(U), 1);
    U.Proportion = zeros(height(U), 1);
    U.Count(ib) = T.Count(ia);
    U.Proportion(ib) = T.Proportion(ia);
    if(~isValidTermsUsed)
%         a = U(~validTermIndices, :).Count;
%         if(sum(~isnan(a) & a > 20) ~= 0)
%             disp(sum(~isnan(a) & a > 20))
%             error('Error code : 1');
%         end
    end
    V.Dataset = U;
end

function s = getCohortSize(T)
    index = find(strcmpi(T.Description, 'Disease'));
    if(length(index) ~= 1)
       error('Disease is not found!'); 
    end
    s = T.Count(index);
end
