# Supplementary material for: Adverse health correlates of intimate partner violence against older women: Mining electronic health records
Source: PLoS One. 2023 Mar 8;18(3):e0281863. doi: 10.1371/journal.pone.0281863 (PMC9994723; doi:10.1371/journal.pone.0281863)
Supplement: S1 File — (ZIP) [file pone.0281863.s004.zip › IPV_Older_Women/regionplot.m]

function [handle] = regionplot( bX, bY, varargin)
    p = inputParser;
    validLims = @(x) validateattributes(x, {'numeric'}, {'vector', ...
        'nonempty', 'nonnan', 'finite', 'real', 'nondecreasing'});
    validNormalizedScalar = @(x) validateattributes(x, {'numeric'}, ...
        {'scalar','nonempty','real','nonnan','positive', '<=', 1});
    validRegColoring = @(x) validateattributes(x, {'numeric'}, {'2d', ...
        'integer', 'nonnan', 'nonempty', 'positive'});
    validRegColors = @(x) validateattributes(x, {'numeric'}, {'2d', ...
        'real', 'nonnan', 'nonempty', 'ncols', 3, '>=', 0, '<=', 1});
    addRequired(p, 'bX', validLims);
    addRequired(p, 'bY', validLims);
    addParameter(p, 'BackgroundAlpha', 0.3, validNormalizedScalar);
    addParameter(p, 'RegionColoring', [], validRegColoring);
    addParameter(p, 'RegionColors', defRegColors(), validRegColors);
    addParameter(p, 'EdgeColor', [0 0 0], @validRegionEdgeColor);
    parse(p, bX, bY, varargin{:});
    param = p.Results;
    checkUsingDefaults = @(p,varname) any(strcmp(p.UsingDefaults,varname));
    
    param.NumRegionX = length(bX) - 1;
    param.NumRegionY = length(bY) - 1;
    if(param.NumRegionX <= 0)
        error('The boundaries of X-axis must define a boundary.');
    end
    if(param.NumRegionY <= 0)
        error('The boundaries of Y-axis must define a boundary.');
    end
    
    param.NumColors = size(param.RegionColors, 1);
    param.NumRegion = param.NumRegionX * param.NumRegionY;
    if(checkUsingDefaults(p, 'RegionColoring'))
        if(param.NumRegion <= param.NumColors)
            param.RegionColoring = reshape(1:param.NumRegion, ...
                                    param.NumRegionY, param.NumRegionX);
        else
            param.RegionColoring = ones(param.NumRegionY,param.NumRegionX);
        end
    else
        param.RegionColoring = flip(param.RegionColoring, 1)';
    end
    
    param.NumColoring = max(max(param.RegionColoring));
    if(param.NumColoring > param.NumRegion)
        error('Maximum region coloring must be less than or equal to number of regions.');
    end
    if(param.NumColoring > param.NumColors)
        if(checkUsingDefaults(p, 'RegionColors'))
            error('The region colors must be specified for more than 4 regions.');
        else
            error('Number of region colors must be greater than maximum region coloring.');
        end
    end
    
    param.XLim = [bX(1) bX(end)];
    param.YLim = [bY(1) bY(end)];
    param.BoundariesX = bX;
    param.BoundariesY = bY;
    
    holdStatus = ishold();
    if(~holdStatus)
        cla();
        hold('on');
    end
    drawRegionBackground(param);
    xlim(param.XLim);
    ylim(param.YLim);
    box on
    if(~holdStatus)
        hold('off');
    end
    handle = RegionPlotHandle(param);
end

function [] = drawRegionBackground(param)
    coloring = param.RegionColoring;
    for iRegionX = 1:param.NumRegionX
        xLeft = param.BoundariesX(iRegionX);
        xRight = param.BoundariesX(iRegionX + 1);
        for iRegionY = 1:param.NumRegionY
            yBottom = param.BoundariesY(iRegionY);
            yTop = param.BoundariesY(iRegionY + 1);
            colorIndex = coloring(iRegionX, iRegionY);
            color = param.RegionColors(colorIndex, :);
            pos = [xLeft, yBottom, xRight - xLeft, yTop - yBottom];
            rectangleOpts.FaceColor = [color, param.BackgroundAlpha];
%             rectangleOpts.FaceColor
            rectangleOpts.EdgeColor = param.EdgeColor;
            rectangle('Position', pos, rectangleOpts);
        end
    end
    
end

function [colors] = defRegColors()
    colors = [0.00 0.450 0.74;  % Blue   - X = false, Y = false
              0.85 0.325 0.10;  % Red    - X = true,  Y = false
              0.93 0.700 0.13;  % Yellow - X = false, Y = true
              0.50 0.180 0.56]; % Purple - X = true , Y = true
end

function [] = validRegionEdgeColor(x)
    if(ischar(x))
        any(validatestring(x, {'none'}));
    else
        validateattributes(x, {'numeric'}, {'vector', ...
            'real', 'nonnan', 'nonempty', 'ncols', 3, '>=', 1})
    end
end
