# Supplementary material for: Adverse health correlates of intimate partner violence against older women: Mining electronic health records
Source: PLoS One. 2023 Mar 8;18(3):e0281863. doi: 10.1371/journal.pone.0281863 (PMC9994723; doi:10.1371/journal.pone.0281863)
Supplement: S1 File — (ZIP) [file pone.0281863.s004.zip › IPV_Older_Women/RegionPlotHandle.m]

classdef RegionPlotHandle
    
    properties (SetAccess = private)
        Parameters
    end
    
    methods (Access = private)

    end
    
    methods (Access = public)
        function [obj] = RegionPlotHandle(param)
            obj.Parameters = param;
        end
        
        function [H] = scatterplot(obj, X, Y, varargin)
            p = inputParser;
            validVector = @(x) validateattributes(x, {'numeric'}, ...
                {'vector', 'real', 'nonnan'});
            validPosScalar = @(x) validateattributes(x, {'numeric'}, ...
                {'scalar', 'nonempty', 'real', 'nonnan', 'positive'});
            validStyle = @(x) validateattributes(x, {'char'}, ...
                {'vector', 'nonempty'});
            addRequired(p, 'X', validVector);
            addRequired(p, 'Y', validVector);
            addParameter(p, 'LineWidth', 2, validPosScalar);
            addParameter(p, 'MarkerSize', 15, validPosScalar);
            addParameter(p, 'MarkerStyle', '.', validStyle);
            parse(p, X, Y, varargin{:});
            param = p.Results;
            
            X = reshape(X, [], 1); % convert X to column vector
            Y = reshape(Y, [], 1); % convert Y to column vector
    
            if(numel(X) ~= numel(Y))
                error('Number of elements in X and Y must be the same.');
            end
            [Ix, Iy] = getRegionIndices(obj, X, Y);
            H = drawMarkers(obj, X, Y, Ix, Iy, param);
        end
        
        function [obj] = regionlines(obj, varargin)
            p = inputParser;
            validLines = @(x) any(validatestring(x, ...
                {'full', 'auto'}));
            validColor = @(x) validateattributes(x, {'numeric'}, {...
                'vector', 'nonempty', 'real', 'nonnan', 'nrows', 1, '<=', 1});
            validPosScalar = @(x) validateattributes(x, {'numeric'}, ...
                {'scalar', 'nonempty', 'real', 'nonnan', 'positive'});
            validStyle = @(x) validateattributes(x, {'char'}, ...
                {'vector', 'nonempty'});
            addParameter(p, 'Lines', 'auto', validLines);
            addParameter(p, 'LineWidth', 2, validPosScalar);
            addParameter(p, 'LineStyle', '--', validStyle);
            addParameter(p, 'Color', [0 0 0], validColor);
            parse(p, varargin{:});
            param = p.Results;
            
            [maskX, maskY] = getLineMasks(obj, param.Lines);
            obj = drawLines(obj, maskX, maskY, param);
        end
        
        function [obj] = guidelines(obj, varargin)
            p = inputParser;
            validLines = @(x) any(validatestring(x, ...
                {'full', 'auto'}));
            validColor = @(x) validateattributes(x, {'numeric'}, {...
                'vector', 'nonempty', 'real', 'nonnan', 'nrows', 1, '<=', 1});
            validPosScalar = @(x) validateattributes(x, {'numeric'}, ...
                {'scalar', 'nonempty', 'real', 'nonnan', 'positive'});
            validStyle = @(x) validateattributes(x, {'char'}, ...
                {'vector', 'nonempty'});
            addParameter(p, 'Lines', 'auto', validLines);
            addParameter(p, 'LineWidth', 2, validPosScalar);
            addParameter(p, 'LineStyle', '--', validStyle);
            addParameter(p, 'Color', [0 0 0], validColor);
            parse(p, varargin{:});
            param = p.Results;
            
            [maskX, maskY] = getLineMasks(obj, 'auto');
            [gmaskX, gmaskY] = getGuideMasks(obj, maskX, maskY, param);
            obj = drawLines(obj, gmaskX, gmaskY, param);
        end
        
    end
        
    methods (Access = private)
        
        function [maskX, maskY] = getLineMasks(obj, lines)
            coloring = obj.Parameters.RegionColoring;
            nRegionX = obj.Parameters.NumRegionX;
            nRegionY = obj.Parameters.NumRegionY;
            maskX = true(nRegionX - 1, nRegionY);
            maskY = true(nRegionX, nRegionY - 1);
            switch(lower(lines))
                case 'full'
                    % Nothing to do
                case 'auto'
                    for iLineX = 1:nRegionX-1
                        for iRegionY = 1:nRegionY
                            c1 = coloring(iLineX, iRegionY);
                            c2 = coloring(iLineX+1, iRegionY);
                            if(c1 == c2)
                                maskX(iLineX, iRegionY) = false;
                            end
                        end
                    end
                    for iLineY = 1:nRegionY-1
                        for iRegionX = 1:nRegionX
                            c1 = coloring(iRegionX, iLineY);
                            c2 = coloring(iRegionX, iLineY+1);
                            if(c1 == c2)
                                maskY(iRegionX, iLineY) = false;
                            end
                        end
                    end
                otherwise
                    error('Invalid line option.');
            end
        end
        
        function [gmaskX, gmaskY] = getGuideMasks(obj, maskX, maskY, param)
            gmaskX = true(size(maskX));
            gmaskY = true(size(maskY));
            if(strcmpi('auto', param.Lines))
                [~, mi] = max(maskX, [], 2);
                iX = min(mi);
                for iLineX = 1:obj.Parameters.NumRegionX-1
                    iX = find(maskX(iLineX, :), 1);
                    gmaskX(iLineX, iX:end) = false;
                end
                [~, mi] = max(maskY, [], 1);
                iY = min(mi);
                for iLineY = 1:obj.Parameters.NumRegionY-1
                    iY = find(maskY(:, iLineY), 1);
                    gmaskY(iY:end, iLineY) = false;
                end
            end
        end
        
        function [obj] = drawLines(obj, maskX, maskY, param)
            holdStatus = ishold();
            hold('on');
            
            lineOpts = struct();
            lineOpts.LineWidth = param.LineWidth;
            lineOpts.LineStyle = param.LineStyle;
            lineOpts.Color = param.Color;
            
            bX = obj.Parameters.BoundariesX;
            bY = obj.Parameters.BoundariesY;
            for iLineX = 1:obj.Parameters.NumRegionX-1
                x = bX(iLineX+1);
                drawLine(obj, x, maskX(iLineX, :), lineOpts, false);
            end
            for iLineY = 1:obj.Parameters.NumRegionY-1
                y = bY(iLineY+1);
                drawLine(obj, y, maskY(:, iLineY), lineOpts, true);
            end
            xlim(obj.Parameters.XLim);
            ylim(obj.Parameters.YLim);
            if(~holdStatus)
                hold('off');
            end
        end
        
        function [] = drawLine(obj, x, mask, lineOpts, horizontal)
            if(horizontal)
                numRegion = obj.Parameters.NumRegionX;
                boundary = obj.Parameters.BoundariesX;
            else
                numRegion = obj.Parameters.NumRegionY;
                boundary = obj.Parameters.BoundariesY;
            end

            left = boundary(1);
            for iRegion = 1:numRegion
                if(mask(iRegion))
                    if(iRegion == obj.Parameters.NumRegionY)
                        right = boundary(iRegion+1);
                        if(horizontal)
                            plot([left right], [x x], lineOpts);
                        else
                            plot([x x], [left right], lineOpts);
                        end
                    end
                else
                    right = boundary(iRegion);
                    if(left ~= right)
                        if(horizontal)
                            plot([left right], [x x], lineOpts);
                        else
                            plot([x x], [left right], lineOpts);
                        end
                    end
                    left = boundary(iRegion+1);
                end
            end
        end
        
        function [Ix, Iy] = getRegionIndices(obj, X, Y)
            Ix = nan(size(X));
            bX = obj.Parameters.BoundariesX;
            for iRegionX = 1:obj.Parameters.NumRegionX
                indices = (X >= bX(iRegionX)) & (X <= bX(iRegionX+1));
                Ix(indices) = iRegionX;
            end
            if(nnz(isnan(Ix)) ~= 0)
               warning('Some elements in X are outside of region boundaries.');
            end
            Iy = nan(size(Y));
            bY = obj.Parameters.BoundariesY;
            for iRegionY = 1:obj.Parameters.NumRegionY
                indices = (Y >= bY(iRegionY)) & (Y <= bY(iRegionY+1));
                Iy(indices) = iRegionY;
            end
            if(nnz(isnan(Iy)) ~= 0)
               warning('Some elements in Y are outside of region boundaries.');
            end
        end
        
        function [H] = drawMarkers(obj, X, Y, Ix, Iy, param)
            holdStatus = ishold();
            hold('on');
            
            plotOpts = struct();
            plotOpts.LineWidth = param.LineWidth;
            plotOpts.MarkerSize = param.MarkerSize;

            indices = sub2ind(size(obj.Parameters.RegionColoring), Ix, Iy);
            X = X(~isnan(indices));
            Y = Y(~isnan(indices));
            indices = indices(~isnan(indices));
            coloring = obj.Parameters.RegionColoring(indices);
            H = gobjects(obj.Parameters.NumColors, 1);
            for iColor = 1:obj.Parameters.NumColoring
                ind = coloring == iColor;
                color = obj.Parameters.RegionColors(iColor, :);
                plotOpts.Color = color;
                h = plot(X(ind), Y(ind), param.MarkerStyle, plotOpts);
                if(~isempty(h))
                    H(iColor) = h;
                end
            end
%             for iX = 1:obj.Parameters.NumRegionX
%                 for iY = 1:obj.Parameters.NumRegionY
%                     ind = (Ix == iX) & (Iy == iY);
%                     coloring = obj.Parameters.RegionColoring(iX, iY);
%                     color = obj.Parameters.RegionColors(coloring, :);
%                     plotOpts.Color = color;
%                     plot(X(ind), Y(ind), param.MarkerStyle, plotOpts);
%                 end
%             end
            xlim(obj.Parameters.XLim);
            ylim(obj.Parameters.YLim);
            if(~holdStatus)
                hold('off');
            end
        end
    end
end
