# Supplementary material for: Adverse health correlates of intimate partner violence against older women: Mining electronic health records
Source: PLoS One. 2023 Mar 8;18(3):e0281863. doi: 10.1371/journal.pone.0281863 (PMC9994723; doi:10.1371/journal.pone.0281863)
Supplement: S1 File — (ZIP) [file pone.0281863.s004.zip › IPV_Older_Women/removeDefaultExcelSheets.m]

function [ ] = removeDefaultExcelSheets( path )
    excelFileName = path;
    excelFilePath = pwd; % Current working directory.
    sheetName = 'Sheet'; % EN: Sheet, DE: Tabelle, etc. (Lang. dependent)
    % Open Excel file.
    objExcel = actxserver('Excel.Application');
    objExcel.Workbooks.Open(fullfile(excelFilePath, excelFileName)); % Full path is necessary!
    % Delete sheets.
    try
          % Throws an error if the sheets do not exist.
          objExcel.ActiveWorkbook.Worksheets.Item([sheetName '3']).Delete;
          objExcel.ActiveWorkbook.Worksheets.Item([sheetName '2']).Delete;
          objExcel.ActiveWorkbook.Worksheets.Item([sheetName '1']).Delete;
    catch
          ; % Do nothing.
    end
    % Save, close and clean up.
    objExcel.ActiveWorkbook.Save;
    objExcel.ActiveWorkbook.Close;
    objExcel.Quit;
    objExcel.delete;
end
