# Supplementary material for: Adverse health correlates of intimate partner violence against older women: Mining electronic health records
Source: PLoS One. 2023 Mar 8;18(3):e0281863. doi: 10.1371/journal.pone.0281863 (PMC9994723; doi:10.1371/journal.pone.0281863)
Supplement: S1 File — (ZIP) [file pone.0281863.s004.zip › IPV_Older_Women/util/zscore2pvalue.m]

function [ P ] = zscore2pvalue( Z, DF )
    if(nargin < 2); DF = Inf; end
    valids = ~isnan(Z);
    if(isempty(DF) || (isscalar(DF) && isinf(DF)))
        ncdf = normcdf(Z(valids));
    else
        if(~isscalar(DF)); DF = DF(valids); end
        ncdf = tcdf(Z(valids), DF);
    end
    pvals = 2 * min(ncdf, 1 - ncdf);
    P = nan(size(Z));
    P(valids) = pvals;
end
